# Supplementary material for: Alteration of m6A epitranscriptomic tagging of ribonucleic acids after spinal cord injury in mice
Source: Front Neurosci. 2022 Aug 25;16:904573. doi: 10.3389/fnins.2022.904573 (PMC9454195; doi:10.3389/fnins.2022.904573)
Supplement: Supplementary file 1 [file Table_1.xlsx]

## Sheet: hyper_S_vs_C
(hyper) S_vs_C: Pvalue(unpaired t-test) < 0.05 & fold-change >= 1.5
# Column A: Transcript_ID, it represents the accession number of transcript.
# Column B: type, it represents the type of gene.
# Column C: Probename, it represents the name of each probe.
# Column D: transcript_type, it represents the transcript type.
# Column E: Regulation, it represents the methylation regulation.
# Column F: Fold-change, it represents the foldChange.
# Column G: pvalue, it represents the pvalue of t-test.
# Column H: FDR, it represents False Discovery Rate calculated from p-value.
# Column I ~ J: mean value of each group.
# Column K ~ AC: Annotations of gene
# Column AD ~ AK: Quantity or Methylation_Level of samples
# Column AL ~ AP: Overlapped merip-seq peaks.
Merip-seq peaks are from "Topology of the human and mouse m6A RNA methylomes revealed by m6A-seq. (PMID: 22575960 DOI: 10.1038/nature11112)"
Transcript_ID	type	ProbeName	transcript_type	Regulation	Foldchange	Pvalue(unpaired t-test)	FDR	S(mean)	C(mean)	GeneSymbol	source	RNAlength	Locus	chrom	strand	txStart	txEnd	description	Sequence	Alias_Gene_symbol	Subcellular_Localization	TF	EntrezID	ccdsID	chemblID	keggID	refseqID	ucscknowngeneID	[S1,S](Methylation_level)	[S2,S](Methylation_level)	[S3,S](Methylation_level)	[S4,S](Methylation_level)	[C1,C](Methylation_level)	[C2,C](Methylation_level)	[C3,C](Methylation_level)	[C4,C](Methylation_level)	Meripseq-Peak	Peak Sequence	Meripseq-Peak m6A site	Site Position	Whether RRACA motif
ENSMUST00000092844	protein_coding	ASMM10EP3A112183954	protein_coding	hyper	1.81239	0.0498651	0.0943707	0.226853	0.125168	Rad51d	Ensembl	1228	chr11:82878737-82890589:-	chr11	-	82878737	82890589	RAD51 paralog D [Source:MGI Symbol;Acc:MGI:1261809]	GTGACTGAAATTGTGGGTGGCCCAGGTAGCGGCAAAACCCAGGCAAGTGCTCTCCAGAGG		Cytoplasm;Nucleus		19364	CCDS70267			NM_001277941	uc007kno.2	0.170181	0.202096	0.248659	0.286478	0.124491	0.0803164	0.0779816	0.217882	chr11:82878945-82879045	TCTGCTTGCCAGGTAATTCTGGGCTCTGCTCCTCAGTCCCCAATGTCCCAATGTCTATCATCTCCTGCAGACCCGTTGGCTAGAAGAAGAAATAGGAGAGA	chr11:82878997_82878998-(AGACA),chr11:82878989_82878990-(GGACA),chr11:82878980_82878981-(GGACT)	exon:8,exon:8,exon:8	chr11:82878997_82878998-(AGACA),chr11:82878989_82878990-(GGACA)
ENSMUST00000054523	protein_coding	ASMM10EP3A114320521	protein_coding	hyper	1.77086	0.0214901	0.0618509	0.1395	0.0787753	Iba57	Ensembl	4021	chr11:59155369-59163739:-	chr11	-	59155369	59163739	IBA57 homolog, iron-sulfur cluster assembly [Source:MGI Symbol;Acc:MGI:3041174]	CACAAGTACCGGTACCAGCAAGGCATCCCCGAGGGAGTCTGTGATCTTCCCCCAGGGATG				216792	CCDS24758		00670+2.1.2.10	NM_173785	uc007jdd.2	0.16875	0.147615	0.120577	0.121059	0.0765219	0.0485296	0.0669348	0.123115	chr11:59158349-59158449	ACCCTTGATTGTCTCTGACCGCAGCAAAGCCAGTCCCACGTGTCCCTGGCCAGCCCTGAACTTGCCCGCTGCCTGGCCTGTGGCAGTCACCGTCACTATGG	chr11:59158390_59158391-(GGACA),chr11:59158381_59158382-(GGACT),chr11:59158359_59158360-(AGACA)	exon:3,exon:3,exon:3	chr11:59158390_59158391-(GGACA),chr11:59158359_59158360-(AGACA)
ENSMUST00000212478	protein_coding	ASMM10EP3A123504468	protein_coding	hyper	1.53393	0.0415515	0.0851672	0.196282	0.12796	Gatad2a	Ensembl	3622	chr8:69908657-69996384:-	chr8	-	69908657	69996384	Transcriptional repressor p66 alpha [Source:UniProtKB/Swiss-Prot;Acc:Q8CHY6]	CCACCGCTTGTCAGGGGGGCCCAGATTCACAACATCAGACAGCATTCCTCTACGGGGCCA		Cytoplasm	Yes	234366				NM_001286450		0.174355	0.167923	0.26538	0.17747	0.0968478	0.132019	0.123797	0.159177	chr8:69909540-69909640	GCCTGGCCCGGGTGTGTCACAGTGTCCAGGGTGAGCTCCCACCCACGCTGGCCAGGCAGAGCTGGCCCCAAGGTCCGAGTTTCTGCTGGTGTCGGGCAAAC	chr8:69909618_69909619-(AAACT),chr8:69909612_69909613-(GGACC),chr8:69909563_69909564-(GGACA)	utr3,utr3,utr3	chr8:69909563_69909564-(GGACA)
uc012eif.1	protein_coding	ASMM10EP3A120425369	protein_coding	hyper	1.82679	0.0446247	0.088657	0.0994419	0.0544352	Mdfic	knownGene	3312	chr6:15720661-15802169:+	chr6	+	15720661	15802169	Mus musculus MyoD family inhibitor domain containing (Mdfic), mRNA.	CCGGCCCACGCCCAACCTGAACGTCTGCCTCAACTCCAGACATCAGCACAGGAACCCGGC		Cytoplasm		16543						0.0791692	0.113839	0.138872	0.0658879	0.0496131	0.043918	0.0510509	0.0731588	chr6:15800565-15800665	AGATATGGCACTGTGGATGCTCTAGGACCAGCTACTTGAATTTAAGGAAATGTTGAAGGTACACAGCCTAGACTGTCAGTGCTTTGGACAAGTGAAAAGGA	chr6:15800591_15800592+(GGACC),chr6:15800636_15800637+(AGACT),chr6:15800652_15800653+(GGACA)	Unknown,Unknown,Unknown	chr6:15800652_15800653+(GGACA)
ENSMUST00000108712	protein_coding	ASMM10EP3A108167903	protein_coding	hyper	1.85726	0.0141807	0.0529771	0.321027	0.172849	Epn2	Ensembl	4458	chr11:61517249-61579669:-	chr11	-	61517249	61579669	Epsin-2 [Source:UniProtKB/Swiss-Prot;Acc:Q8CHU3]	ATCACCATACATGCTGGAGATGGGAGATGTGGACCTTACTCTAGCTCTTGGCATGGCTGC				13855					uc007jhx.2	0.319263	0.291246	0.389945	0.283652	0.079809	0.245607	0.156895	0.209086	chr11:61546376-61546476	AACGTTAATACCCTGGTCTTTGCCATCACGGTCAATGTACTGAAAGTCCTTCAGAGTCTGTATGGCAAAGATGTTCTCACGGCACTGCTGGGCCACCCGCT	chr11:61546448_61546449-(GAACA),chr11:61546431_61546432-(AGACT),chr11:61546421_61546422-(GGACT),chr11:61546391_61546392-(AGACC)	exon:3,exon:3,exon:3,exon:3	chr11:61546448_61546449-(GAACA)
uc007kib.2	protein_coding	ASMM10EP3A114638294	protein_coding	hyper	1.59366	0.0133084	0.0517378	0.120587	0.0756665	Eral1	knownGene	1765	chr11:78073376-78080383:-	chr11	-	78073376	78080383	Mus musculus Era (G-protein)-like 1 (E. coli) (Eral1), mRNA.	TCCCTAGCATCCTCGTCTTAAACAAGCAATACCTTCTGACACAGGCCCAGCCAGGACCCT				57837						0.0863411	0.127702	0.143438	0.124866	0.0625383	0.0796877	0.0772679	0.0831721	chr11:78073921-78074021	CTCACAATGGAAACCAGTCAGTGTCCATGGCCCTTCCCAGTCCTGTAGACCCCTCTGACAGGGGTAGTTCTAGTCAGTGACTCTGCCAGCAGCTTGAGCAG	chr11:78073987_78073988-(GAACT),chr11:78073960_78073961-(GGACT),chr11:78073943_78073944-(GGACA)	Unknown,Unknown,Unknown	chr11:78073943_78073944-(GGACA)
ENSMUST00000025193	protein_coding	ASMM10EP3A119504919	protein_coding	hyper	1.58501	0.0176905	0.0575699	0.196911	0.124234	Brd2	Ensembl	4374	chr17:34112023-34122600:-	chr17	-	34112023	34122600	Bromodomain-containing protein 2 [Source:UniProtKB/Swiss-Prot;Acc:Q7JJ13]	GGCGACTTTCGAGGGCCCCCCCGTGGCTCCTGGATCCAGATTCTCCACTGCGGCGGCCTC			Yes	14312				NM_001204973	uc008cbj.2	0.16664	0.219037	0.210738	0.191229	0.107805	0.0862186	0.126837	0.176074	chr17:34119499-34119599	CCTTTCCTATTGGTCCGCTCGAAGGATGACGTCACAAACTCCAGTTCCAAGGCGTCGATTATCGGCAGCAGAGTGCCGCAGAGAGCCAAGGCGAAAAGGCA	chr17:34119542_34119543-(GAACT),chr17:34119511_34119512-(GGACC)	utr5,utr5
ENSMUST00000025193	protein_coding	ASMM10EP3A119504919	protein_coding	hyper	1.58501	0.0176905	0.0575699	0.196911	0.124234	Brd2	Ensembl	4374	chr17:34112023-34122600:-	chr17	-	34112023	34122600	Bromodomain-containing protein 2 [Source:UniProtKB/Swiss-Prot;Acc:Q7JJ13]	GGCGACTTTCGAGGGCCCCCCCGTGGCTCCTGGATCCAGATTCTCCACTGCGGCGGCCTC			Yes	14312				NM_001204973	uc008cbj.2	0.16664	0.219037	0.210738	0.191229	0.107805	0.0862186	0.126837	0.176074	chr17:34118865-34118965	GCCTCTGCCGGCCGGCGAGCCACAGGAGAACGCAGTCTGCAAACCCGGCAGTCCCCGAAACTGGACACCGTCGTCAATTCGGCCTGCCGCCGGTGGACAGG	chr17:34118915_34118916-(GGACT),chr17:34118899_34118900-(AGACT)	utr5,utr5
ENSMUST00000033770	protein_coding	ASMM10EP3A123483702	protein_coding	hyper	1.58649	0.0313733	0.0737042	0.343662	0.216617	Mecp2	Ensembl	1739	chrX:74035288-74085690:-	chrX	-	74035288	74085690	Methyl-CpG-binding protein 2 [Source:UniProtKB/Swiss-Prot;Acc:Q9Z2D6]	GGAGGAGAGACTGGAGGAAAAGTCAGAAGACCAGGATCTCCAGGGCCTCAGAGACAAGCC			Yes	17257	CCDS41016			NM_001081979	uc009tnu.3	0.347957	0.309471	0.394876	0.322343	0.246764	0.124457	0.179785	0.315463	chrX:74035525-74035625	TTTGTACTTTTCTGCAACTGTGGTAGTGGTGGCGACCATAGGCTGAGTCTTAGCTGGCTCCTTGGGGCAGCCATCGCTTTCCAGTGAGCCTCCTCGGGGCA	chrX:74035571_74035572-(AGACT)	exon:3
ENSMUST00000057910	protein_coding	ASMM10EP3A100132511	protein_coding	hyper	1.62883	0.0165999	0.0561581	0.161556	0.099185	Rexo1	Ensembl	5250	chr10:80540925-80561560:-	chr10	-	80540925	80561560	RNA exonuclease 1 homolog [Source:UniProtKB/Swiss-Prot;Acc:Q7TT28]	TAGCTCAGACTCAGAATCAGACTCCGACTCCAGCCTGGGCCTGGACGAGACAAAGGTGCC			Yes	66932	CCDS24025			NM_025852	uc007gds.1	0.170173	0.16747	0.189693	0.118886	0.0680865	0.0954373	0.1173	0.115916	chr10:80549577-80549677	CCCAGGCTGGAGTCGGAGTCTGATTCTGAGTCTGAGCTAAGGCTGGGCAGGGTCGGGGGCCAGACCCGGGGTGCTCCCGCTCCCAGGCTTGAGTCCTCCTC	chr10:80549669_80549670-(GGACT),chr10:80549606_80549607-(AGACT),chr10:80549594_80549595-(AGACT)	exon:2,exon:2,exon:2
uc012eif.1	protein_coding	ASMM10EP3A120425369	protein_coding	hyper	1.82679	0.0446247	0.088657	0.0994419	0.0544352	Mdfic	knownGene	3312	chr6:15720661-15802169:+	chr6	+	15720661	15802169	Mus musculus MyoD family inhibitor domain containing (Mdfic), mRNA.	CCGGCCCACGCCCAACCTGAACGTCTGCCTCAACTCCAGACATCAGCACAGGAACCCGGC		Cytoplasm		16543						0.0791692	0.113839	0.138872	0.0658879	0.0496131	0.043918	0.0510509	0.0731588	chr6:15799707-15799807	TGCACCTCCGAAGCCTGCTGCTGTTGCTGTGGCGATGAGATGGGTGATGACTGTAGCTGCCCCTGTGACATGGACTGCGGCATCATGGATGCCTGTTGTGA	chr6:15799780_15799781+(GGACT)	Unknown
ENSMUST00000106410	protein_coding	ASMM10EP3A114790128	protein_coding	hyper	1.52625	0.00346457	0.0352955	0.277551	0.181852	St3gal3	Ensembl	2225	chr4:117932158-118134914:-	chr4	-	117932158	118134914	CMP-N-acetylneuraminate-beta-1,4-galactoside alpha-2,3-sialyltransferase [Source:UniProtKB/Swiss-Prot;Acc:P97325]	CCCGCCCCCGGCCTCCCTCTCTGCTGCGGTCATGTAGGAAATTGTGAGTCATGTGAAGAT		Cytoplasm		20441				NM_001161774	uc008ujl.3	0.252243	0.265504	0.255547	0.336911	0.179939	0.195621	0.176989	0.174859	chr4:117932277-117932377	CCAGCAAGAAACCCAGACCATCTGACAGTTCAGGAAGGATTACTGCCCCATGGATTAGGGACAGCTATGGACGGAGCCATTCATTCCCGTCAGGCTGGGCT	chr4:117932304_117932305-(GAACT)	utr3
ENSMUST00000026710	protein_coding	ASMM10EP3A100195583	protein_coding	hyper	1.73046	0.0127326	0.0509163	0.472925	0.273294	Usp16	Ensembl	3205	chr16:87454703-87483517:+	chr16	+	87454703	87483517	ubiquitin specific peptidase 16 [Source:MGI Symbol;Acc:MGI:1921362]	TAGGAGGATTTAAATTACTCCACAGTTAACACTGCAGTGAACACGTGGCGGGCCTCCCAC		Nucleus		74112	CCDS28291			NM_024258	uc007zuk.2	0.527996	0.551886	0.404999	0.406818	0.341785	0.158896	0.266071	0.326425	chr16:87479513-87479613	AACCTTAATTTGAATGCTGCTGTTGATCCTGATGAAATAAATATAGAGATTCCGAATGACAGTCATTCTGCACCCAAGGTATATGAGGTCATGAACGAGGA
ENSMUST00000100078	protein_coding	ASMM10EP3A100125459	protein_coding	hyper	1.68086	0.0256521	0.0667902	0.143282	0.0852436	Zbtb2	Ensembl	3226	chr10:4367075-4388108:-	chr10	-	4367075	4388108	zinc finger and BTB domain containing 2 [Source:MGI Symbol;Acc:MGI:2685949]	TAGTCGCTCCGCTCTCTCGGTCATGTGACCTTAACGTAACCGGACAGGAAAAGCCCCGCC		Exosome	Yes	381990				NM_001033466	uc007ehf.2	0.156217	0.137282	0.154201	0.12543	0.0687392	0.0631866	0.0691339	0.139915	chr10:4369124-4369224	CGGCCGCATTGCTGCAGAGAGACAGGGGCCCACGGCCTTCCCCTGGCGGGCCCGCAGTGAAGGGTACCCCGGTGTGGATCTGCAGGTGCTCCCGCAGGCTG
ENSMUST00000120454	protein_coding	ASMM10EP3A122500948	protein_coding	hyper	1.77848	0.00235661	0.0339758	0.209633	0.117872	Coa4	Ensembl	742	chr7:100537232-100539779:+	chr7	+	100537232	100539779	Cytochrome c oxidase assembly factor 4 homolog, mitochondrial [Source:UniProtKB/Swiss-Prot;Acc:Q8BT51]	GGGACGGCGGGAGTGCTCCTGAAACTGGGAGAGGTTCCTCAAGATGTCAACCTCAGTCCC		Cytoplasm		68185						0.186039	0.201572	0.252424	0.198499	0.101412	0.0984396	0.128464	0.143174
ENSMUST00000222244	protein_coding	ASMM10EP3A107991586	protein_coding	hyper	1.60766	0.0222772	0.0627568	0.109578	0.0681602	Mis18bp1	Ensembl	2053	chr12:65149034-65172598:-	chr12	-	65149034	65172598	Mis18-binding protein 1 [Source:UniProtKB/Swiss-Prot;Acc:Q80WQ8]	TTTCTAGAACAATTAAGAGAGAACTGAAGTACCCACTGATCCCTTGAACTCACTGGAACA			Yes	217653					uc011ymg.1	0.0912514	0.111321	0.0991388	0.136602	0.0469921	0.0821444	0.0584579	0.0850464
ENSMUST00000212981	protein_coding	ASMM10EP3A100046124	protein_coding	hyper	1.50739	0.0209797	0.0612519	0.161092	0.106868	Nudt21	Ensembl	1184	chr8:94019448-94037006:-	chr8	-	94019448	94037006	nudix (nucleoside diphosphate linked moiety X)-type motif 21 [Source:MGI Symbol;Acc:MGI:1915469]	TTTCTTTCCTAGACCTGTTTCTCGACCCCGACTTGGCAGTTTTCCTATTTTAAAAGCGAG		Exosome		68219						0.134672	0.162433	0.186951	0.160312	0.0741763	0.109954	0.101999	0.141341
ENSMUST00000074618	protein_coding	ASMM10EP3A124082638	protein_coding	hyper	1.57741	0.00351885	0.0354018	0.559036	0.354402	Nfatc2	Ensembl	6637	chr2:168476410-168590260:-	chr2	-	168476410	168590260	nuclear factor of activated T cells, cytoplasmic, calcineurin dependent 2 [Source:MGI Symbol;Acc:MGI:102463]	ACCTACCTGGATGACGTTAATGAAATCATCAGGAAGGAGTTTTCAGGACCTCCCTCCCGA			Yes	18019	CCDS17112			NM_001291177	uc008oau.2	0.596613	0.645409	0.521851	0.472271	0.35316	0.294666	0.379018	0.390763
ENSMUST00000167858	protein_coding	ASMM10EP3A108464581	protein_coding	hyper	1.76095	0.0450535	0.0890668	0.138856	0.0788529	Lrrcc1	Ensembl	3700	chr3:14548117-14566406:+	chr3	+	14548117	14566406	leucine rich repeat and coiled-coil centrosomal protein 1 [Source:HGNC Symbol;Acc:HGNC:29373]	ACTGTGCAAATTTAAAGGATGATTCTGAGAAACTCCCTGGTGCCGCCCAAGTCTGTTTCA		Nucleus		71710						0.0847462	0.146508	0.184607	0.139563	0.0437496	0.0965755	0.0859086	0.0891779
ENSMUST00000029367	protein_coding	ASMM10EP3A114807215	protein_coding	hyper	2.51348	0.0327306	0.0753033	0.0585636	0.0232998	Bche	Ensembl	6210	chr3:73635808-73708415:-	chr3	-	73635808	73708415	Cholinesterase [Source:UniProtKB/Swiss-Prot;Acc:Q03311]	TCTCGCGAGCTTTGTCTGGAAGAGTTGACTGAAATGTCAGAGTCCTGCAATTCACAGGCA				12038	CCDS17411	CHEMBL2528		NM_009738	uc008pmw.1	0.0274758	0.0688753	0.0643377	0.0735655	0.0197682	0.00765786	0.0233272	0.042446
ENSMUST00000204459	protein_coding	ASMM10EP3A118882262	protein_coding	hyper	1.76398	0.0103451	0.0477609	0.0735379	0.0416885	Eefsec	Ensembl	821	chr6:88281652-88446502:-	chr6	-	88281652	88446502	Selenocysteine-specific elongation factor [Source:UniProtKB/Swiss-Prot;Acc:Q9JHW4]	GGGGACAGTGTGGAGATCCCTGCCCTCAAGGTAATGGATGACTACAGCGTGATTGGACGT		Cytoplasm		65967						0.0792667	0.0788112	0.0797637	0.0563099	0.0270208	0.0583623	0.0386777	0.0426933
uc012dgu.1	protein_coding	ASMM10EP3A124952549	protein_coding	hyper	1.57488	0.0089752	0.0457646	0.526821	0.334515	Mllt3	knownGene	6074	chr4:87769925-88033407:-	chr4	-	87769925	88033407	Mus musculus myeloid/lymphoid or mixed-lineage leukemia; translocated to, 3 (Mllt3), transcript variant 1, mRNA.	CCCCTAGAGGCTCGAAGCCCGGGTGTCAGGCGCCACGGCGCATGCTCCGGACTCATCCTC		Nucleus	Yes	70122						0.6114	0.613985	0.445244	0.436652	0.319519	0.315205	0.348402	0.354933
NM_001359099	protein_coding	ASMM10EP3A119514689	protein_coding	hyper	1.57324	0.00539304	0.0393695	0.514115	0.326787	Prkar1b	Refseq	2608	chr5:139017304-139130477:-	chr5	-	139017304	139130477		CCTGAACGATAGGGAATGTGGGCAGGAGCATAGAAGACATTCTGACCATGGCCTCCCCAT		Cytoplasm		19085				NM_001359099		0.546699	0.551638	0.47128	0.486845	0.350178	0.246368	0.285842	0.424759
ENSMUST00000166457	protein_coding	ASMM10EP3A128227393	protein_coding	hyper	1.61404	0.000857747	0.0322915	0.667266	0.413413	Slc6a12	Ensembl	1891	chr6:121343076-121365372:+	chr6	+	121343076	121365372	solute carrier family 6 (neurotransmitter transporter, betaine/GABA), member 12 [Source:MGI Symbol;Acc:MGI:95628]	AGCTGGGCTGAGAGACCAGGGCCTCCCTATCCAGTATGGACAGGAAGGTTGCAGTCCATG				14411					uc009dok.1	0.685839	0.722096	0.602285	0.658846	0.452347	0.316558	0.45511	0.429638
ENSMUST00000097778	protein_coding	ASMM10EP3A103111581	protein_coding	hyper	1.67495	0.00775936	0.0436863	0.303768	0.18136	Arid5a	Ensembl	2270	chr1:36307754-36320526:+	chr1	+	36307754	36320526	AT-rich interactive domain-containing protein 5A [Source:UniProtKB/Swiss-Prot;Acc:Q3U108]	GACGCAGAGCACCAGACAGCACCTCCGGCCAAAGGGAACACAGAGCAGTCAGAAGAAGGT			Yes	214855	CCDS78560			NM_001290726	uc007apw.2	0.246534	0.323697	0.334867	0.309974	0.169616	0.128653	0.181951	0.245219
ENSMUST00000062931	protein_coding	ASMM10EP3A100081966	protein_coding	hyper	1.63924	0.0222535	0.0627346	0.134333	0.0819487	Gjd3	Ensembl	837	chr11:98982180-98983016:-	chr11	-	98982180	98983016	gap junction protein, delta 3 [Source:MGI Symbol;Acc:MGI:2384150]	CTACAGTCGCCGCTCGTGGGTCGTCTCTGGCTGGTGATCATGCTGATCTTCCGCATCCTG				353155	CCDS25369			NM_178596	uc007lib.1	0.130038	0.129319	0.162083	0.115894	0.0661744	0.0565963	0.0847888	0.120235
ENSMUST00000097911	protein_coding	ASMM10EP3A127156735	protein_coding	hyper	1.66991	0.00107906	0.0322915	0.18734	0.112186	Kdm4a	Ensembl	4550	chr4:118136959-118179654:-	chr4	-	118136959	118179654	Lysine-specific demethylase 4A [Source:UniProtKB/Swiss-Prot;Acc:Q8BW72]	GGCCTCCCTCGCCTAGGCGGTGGGGCCGGGAGGGGCAGTGTCTCAAAATCGGCCTCAAAA			Yes	230674					uc008ujo.2	0.18849	0.176114	0.167574	0.217182	0.100971	0.100147	0.121019	0.126606
ENSMUST00000026911	protein_coding	ASMM10EP3A100027826	protein_coding	hyper	2.294	0.0204492	0.0607026	0.179145	0.078093	Ccr1	Ensembl	2833	chr9:123962124-123968692:-	chr9	-	123962124	123968692	C-C chemokine receptor type 1 [Source:UniProtKB/Swiss-Prot;Acc:P51675]	GTTTGTTTAGCTTGAAACTTTGGAGACTCAGCATGACATTCTGCTCAGCTCTCATAAGAG				12768	CCDS23666	CHEMBL3872		NM_009912	uc009sgy.2	0.170259	0.155426	0.204519	0.186377	0.0738365	0.0339052	0.0388146	0.165815
ENSMUST00000122054	protein_coding	ASMM10EP3A118811074	protein_coding	hyper	3.46078	0.000409644	0.0322915	0.473058	0.136691	Fgfr2	Ensembl	3323	chr7:130163709-130266191:-	chr7	-	130163709	130266191	fibroblast growth factor receptor 2 isoform 3 [Source:RefSeq peptide;Acc:NP_001334567]	TGCATGGTTGACAGTTCTGCCAGCGCCTGTGAGAGAGAAGGAGATCACGGCTTCCCCAGA				14183	CCDS52413			NM_010207		0.552413	0.4857	0.393827	0.460293	0.146858	0.0513767	0.128069	0.220461
ENSMUST00000174463	protein_coding	ASMM10EP3A121888157	protein_coding	hyper	1.55206	0.00556671	0.0395744	0.532436	0.343052	Zbtb22	Ensembl	387	chr17:33915904-33917142:+	chr17	+	33915904	33917142	zinc finger and BTB domain containing 22 [Source:MGI Symbol;Acc:MGI:1931870]	GGAGCCTGGGAAGCGGAAGCCAGCACTGGTCAATGAGACAAGAGACCCCCCCGGCCGCCC			Yes	81630						0.584282	0.613718	0.492483	0.43926	0.348067	0.286494	0.363669	0.373978
ENSMUST00000164895	protein_coding	ASMM10EP3A100244207	protein_coding	hyper	1.80161	0.00715731	0.0426014	0.548742	0.304584	Mier2	Ensembl	729	chr10:79548874-79554884:-	chr10	-	79548874	79554884	Mesoderm induction early response protein 2 [Source:UniProtKB/Swiss-Prot;Acc:Q3U3N0]	GAAAGTTTCGCGCGTGGAGTTCGTCTGGCTGTGGGAGCGAGAGCGCGGGCCTCCCCGCGG			Yes	70427						0.620638	0.625427	0.414118	0.534785	0.342881	0.197919	0.327233	0.350303
ENSMUST00000098433	protein_coding	ASMM10EP3A108124629	protein_coding	hyper	1.8222	0.0448067	0.0888081	0.266345	0.146166	Mrgprx2	Ensembl	4610	chr7:48478619-48499321:-	chr7	-	48478619	48499321	Mas-related G-protein coupled receptor member X2 [Source:UniProtKB/Swiss-Prot;Acc:Q3UG50]	AACATCTCCCATAAGAAAAATGGAGGAAAGAAACATCAGTGGAAGGGATCTAAGAGTGGA				243978	CCDS52258			NM_001034868	uc009har.2	0.328761	0.323412	0.14676	0.266446	0.17923	0.0853458	0.144379	0.175712
ENSMUST00000105243	protein_coding	ASMM10EP3A128714363	protein_coding	hyper	1.53779	0.0232662	0.0640005	0.460003	0.299133	Timeless	Ensembl	1746	chr10:128232091-128246109:+	chr10	+	128232091	128246109	timeless circadian regulator [Source:HGNC Symbol;Acc:HGNC:11813]	GGGCCTCAGGCTCTGCGAGGCTTCAGAGGACTCGCGGAGAGCGGGCCTCACCCTCTCCGT			Yes	21853					uc007hlt.2	0.533972	0.541687	0.355137	0.409215	0.355859	0.230571	0.316078	0.294025
ENSMUST00000202638	protein_coding	ASMM10EP3A114311587	protein_coding	hyper	1.6966	0.0366554	0.0796751	0.219117	0.12915	Poln	Ensembl	2814	chr5:34007198-34169448:-	chr5	-	34007198	34169448	DNA polymerase N [Source:MGI Symbol;Acc:MGI:2675617]	CCGTGGTCTATGGAGCTGGCTATGTGACATCCATCTTGGGTAGAAGGAGGCCTCTCCCGA		Cytoplasm		272158	CCDS80263			NM_001289804	uc008xbu.3	0.266849	0.236464	0.147912	0.225241	0.119793	0.0816704	0.126718	0.18842
ENSMUST00000223050	protein_coding	ASMM10EP3A129252635	protein_coding	hyper	1.72741	0.0126396	0.0508252	0.448995	0.259924	Exoc3l4	Ensembl	3418	chr12:111417430-111431678:+	chr12	+	111417430	111431678	exocyst complex component 3 like 4 [Source:HGNC Symbol;Acc:HGNC:20120]	TGCTGCCTGGGTGCAGTTGTCTGCGTGCCTATCAGATCCCAGGCTCCGGCCCCAGAAGGG				74190	CCDS26177			NM_001289487	uc007pcx.3	0.578381	0.445081	0.344626	0.427894	0.310371	0.209629	0.23148	0.288217
ENSMUST00000200112	protein_coding	ASMM10EP3A104764295	protein_coding	hyper	1.76884	0.0456029	0.0896676	0.160447	0.0907072	Gpr12	Ensembl	326	chr5:146583471-146584819:-	chr5	-	146583471	146584819	G-protein coupled receptor 12 [Source:UniProtKB/Swiss-Prot;Acc:P35412]	GGGCGTGCCAAGTTTGCTGGCTATTACTGTGGACCGCTACCTCTCGCTATATTACGCCCT				14738						0.179422	0.169665	0.187171	0.105529	0.079836	0.0490902	0.0867409	0.147162
ENSMUST00000171213	protein_coding	ASMM10EP3A114482215	protein_coding	hyper	1.51349	0.0220433	0.0624767	0.0754282	0.0498374	Vmn2r69	Ensembl	2553	chr7:85393826-85415920:-	chr7	-	85393826	85415920	vomeronasal 2, receptor 69 [Source:MGI Symbol;Acc:MGI:3761311]	CCCCTGCCCAGAAAATGAGATTTCCAACATGACAAACATGGATCAATGTGTAAAGTGTCT				330581	CCDS52291			NM_001105182	uc012foj.1	0.0764371	0.078218	0.0878552	0.0592025	0.0336212	0.0611622	0.0505369	0.0540291
ENSMUST00000165493	protein_coding	ASMM10EP3A100552042	protein_coding	hyper	1.50783	0.00433619	0.0371936	0.373699	0.247839	Nsun4	Ensembl	3920	chr4:116033907-116053380:-	chr4	-	116033907	116053380	5-methylcytosine rRNA methyltransferase NSUN4 [Source:UniProtKB/Swiss-Prot;Acc:Q9CZ57]	GTCGTCCAGTCACTGCATTATCTTAGGCTACCACAGAACCACAATTCACGGCCAGTCGGC				72181					uc012dji.1	0.346884	0.416404	0.320777	0.41073	0.20135	0.262487	0.265789	0.261731
ENSMUST00000042190	protein_coding	ASMM10EP3A101532683	protein_coding	hyper	1.75182	0.00325132	0.0348819	0.316709	0.180789	Tecta	Ensembl	7338	chr9:42329622-42399929:-	chr9	-	42329622	42399929	tectorin alpha [Source:MGI Symbol;Acc:MGI:109575]	GAGCTGGAAGACCAATGGCATGCAGAAGAGACCTCTCGCCCCCAGCTGCAACGAGCTACA		Cytoplasm		21683	CCDS23087			NM_009347	uc009pau.1	0.32706	0.368302	0.270098	0.301377	0.131575	0.197601	0.169272	0.224706
ENSMUST00000217748	protein_coding	ASMM10EP3A107471524	protein_coding	hyper	1.73243	0.00458331	0.0376096	0.566402	0.326941	Madcam1	Ensembl	944	chr10:79664587-79668505:+	chr10	+	79664587	79668505	Mus musculus mucosal vascular addressin cell adhesion molecule 1 (Madcam1), transcript variant 2, mRNA. [Source:RefSeq mRNA;Acc:NM_001358785]	CCATGCAGCTGCCCAAACTGGTGCTGACCCATAGAAAGGAGATTCCAGCCTCCACCGTCG				17123				NM_001358785	uc007fzg.1	0.635928	0.660248	0.498721	0.470713	0.379401	0.254995	0.343574	0.329796
NM_001291168	protein_coding	ASMM10EP3A124082639	protein_coding	hyper	1.69009	0.00313799	0.0348307	0.587398	0.347554	Nfatc2	Refseq	6644	chr2:168476410-168601657:-	chr2	-	168476410	168601657		GACCTACCTGGATGACGTTAATGAAATCATCAGGAAGGAGTTTTCAGGACCTCCCTCCCG			Yes	18019				NM_001291168		0.648426	0.639379	0.52227	0.539519	0.365745	0.235204	0.385513	0.403753
ENSMUST00000064911	protein_coding	ASMM10EP3A118018730	protein_coding	hyper	1.53932	0.0089931	0.0457884	0.585842	0.380584	Rbm10	Ensembl	2793	chrX:20620098-20650684:+	chrX	+	20620098	20650684	Mus musculus RNA binding motif protein 10 (Rbm10), transcript variant 4, mRNA. [Source:RefSeq mRNA;Acc:NM_001358903]	GAGTATGACGACTCATCTGAAGAGCAAAGTGCAGAGGATTCCTACGAGGCCTCCCCGGGC		Exosome	Yes	236732						0.641599	0.673162	0.55491	0.473699	0.442925	0.298937	0.39528	0.385195
ENSMUST00000019975	protein_coding	ASMM10EP3A100076668	protein_coding	hyper	2.40702	0.0025817	0.0340326	0.353076	0.146686	Wasf1	Ensembl	2609	chr10:40883475-40938569:+	chr10	+	40883475	40938569	WAS protein family, member 1 [Source:MGI Symbol;Acc:MGI:1890563]	TTCAATTGGATGTCATCTTCCCTCATTCCCGAGCCCAGCACCGTTCTCTCCGGCCCCCTC				83767	CCDS23801			NM_031877	uc007exi.2	0.457005	0.350479	0.293351	0.311468	0.180656	0.0978246	0.130516	0.177747
ENSMUST00000155082	protein_coding	ASMM10EP3A120400703	protein_coding	hyper	1.55125	0.0385074	0.0816649	0.645268	0.415967	Cobll1	Ensembl	660	chr2:65136383-65238573:-	chr2	-	65136383	65238573	Cordon-bleu protein-like 1 [Source:UniProtKB/Swiss-Prot;Acc:Q3UMF0]	ACATATTTGTCAGAGCAGGAAAACAAAAGGGAAGGCGCCTCTTCCTCCGGCCGAGACGAA		Nucleus;Exosome		319876						0.792872	0.748775	0.592888	0.446537	0.521129	0.355579	0.397952	0.389207
ENSMUST00000018449	protein_coding	ASMM10EP3A123834817	protein_coding	hyper	1.85278	0.00598143	0.0403675	0.148864	0.0803459	Prpf8	Ensembl	7442	chr11:75486816-75509447:+	chr11	+	75486816	75509447	Pre-mRNA-processing-splicing factor 8 [Source:UniProtKB/Swiss-Prot;Acc:Q99PV0]	GCCATTGCTCTGCGAGCCTAGCCGCTACCTGAGTGAGGGGCGACAGGTGGGTGGTGGGCG				192159	CCDS25048			NM_138659	uc007kdx.1	0.11627	0.155099	0.150129	0.173956	0.056673	0.0899992	0.0676097	0.107102
ENSMUST00000117073	protein_coding	ASMM10EP3A118811076	protein_coding	hyper	2.34369	0.00346151	0.0352925	0.441146	0.188227	Fgfr2	Ensembl	2209	chr7:130163959-130261857:-	chr7	-	130163959	130261857	fibroblast growth factor receptor 2 isoform 3 [Source:RefSeq peptide;Acc:NP_001334567]	TCTGCATGGTTGACAGTTCTGCCAGCGCCTGTGAGAGAGAAGGAGATCACGGCTTCCCCA				14183						0.499532	0.413417	0.455199	0.396435	0.155456	0.080477	0.20195	0.315024
ENSMUST00000106816	protein_coding	ASMM10EP3A126619794	protein_coding	hyper	1.58731	0.0407541	0.0842442	0.348802	0.219743	Prr29	Ensembl	771	chr11:106374826-106377096:+	chr11	+	106374826	106377096	Proline-rich protein 29 [Source:UniProtKB/Swiss-Prot;Acc:B1ARI9]	TGCCAAGGTAACTTAACCTGCTAGGGCATGGCCTCCCTCGGGAGTGGGAACTGGAGTGGT				75573	CCDS48962			NM_029345	uc007lyw.2	0.432467	0.41385	0.298441	0.250448	0.25771	0.154987	0.223905	0.242371
ENSMUST00000229516	protein_coding	ASMM10EP3A123191446	protein_coding	hyper	1.56173	0.0201425	0.0603349	0.61032	0.390798	Tmprss6	Ensembl	1785	chr15:78442468-78465343:-	chr15	-	78442468	78465343	Mus musculus transmembrane serine protease 6 (Tmprss6), transcript variant 2, mRNA. [Source:RefSeq mRNA;Acc:NM_001355601]	TGCAGAGACGGCTCAGATGAGCAACACTGTGCATGGCCTCCCCGAAGCTGTGGACCGTGT		Cytoplasm		71753					uc011zvt.1	0.708214	0.696121	0.512999	0.523947	0.440953	0.278409	0.359464	0.484367
ENSMUST00000203040	protein_coding	ASMM10EP3A113712755	protein_coding	hyper	1.52987	0.0119088	0.0497715	0.382988	0.25034	Foxm1	Ensembl	1207	chr6:128366167-128373358:+	chr6	+	128366167	128373358	forkhead box M1 [Source:HGNC Symbol;Acc:HGNC:3818]	GCCACTGGAACCAGGGTCTCCACAATCGCCCGAGCACTTGGAATCACAGCAGAAACGACC			Yes	14235						0.380606	0.357255	0.356079	0.43801	0.240532	0.175621	0.254021	0.331186
ENSMUST00000164884	protein_coding	ASMM10EP3A100037675	protein_coding	hyper	1.71943	0.0306793	0.0728648	0.234873	0.1366	Fam96b	Ensembl	918	chr8:104639838-104641965:-	chr8	-	104639838	104641965	Mitotic spindle-associated MMXD complex subunit MIP18 [Source:UniProtKB/Swiss-Prot;Acc:Q9D187]	AGCCCGCACGACAAATACACCGCTTCTAGCAAACTACTCGCCGAATCCCTGGAGTGTGGC				68523	CCDS52649			NM_026753	uc033jhf.1	0.272576	0.252714	0.273916	0.140287	0.131484	0.103263	0.138946	0.172707
ENSMUST00000090174	protein_coding	ASMM10EP3A121087442	protein_coding	hyper	1.9962	0.0338392	0.0766902	0.114396	0.0573068	Zfyve19	Ensembl	2008	chr2:119208634-119217049:+	chr2	+	119208634	119217049	zinc finger, FYVE domain containing 19 [Source:MGI Symbol;Acc:MGI:1919258]	CCGCCCCGCCTTGGTGAGTGCAAAGTCAGAATTCTCCGCGCTGGGCCGCCCCTGGACAGC				72008	CCDS16595			NM_028054	uc008lti.2	0.0905534	0.148374	0.142925	0.075731	0.0384191	0.0478245	0.0585064	0.0844771
ENSMUST00000110288	protein_coding	ASMM10EP3A128959759	protein_coding	hyper	1.60697	0.032811	0.0754261	0.0938276	0.058388	Ebf4	Ensembl	2982	chr2:130295169-130370481:+	chr2	+	130295169	130370481	early B cell factor 4 [Source:MGI Symbol;Acc:MGI:2385972]	CCCCCTCTCGGATGGACGCTCTGCCCCGCGGTGGGCTCCATCTGAAAGAGGAGCCGCTGC			Yes	228598					uc008miq.2	0.0584208	0.0997345	0.115168	0.101988	0.0510204	0.0536301	0.0616084	0.067293
ENSMUST00000139160	protein_coding	ASMM10EP3A123963767	protein_coding	hyper	1.60004	0.00615159	0.0407374	0.538526	0.33657	Synpo2	Ensembl	3849	chr3:123076519-123112810:-	chr3	-	123076519	123112810	Synaptopodin-2 [Source:UniProtKB/Swiss-Prot;Acc:Q91YE8]	CCCCTGATTCAAAGGATGGCCTCCCTCAGAAGTCAACAGTCAAGGAGAACGGGCGCTCCC				118449						0.639559	0.584617	0.457675	0.472254	0.352751	0.276564	0.340876	0.376088
ENSMUST00000023060	protein_coding	ASMM10EP3A126376480	protein_coding	hyper	1.50601	0.0323614	0.0748376	0.0945883	0.0628073	Npcd	Ensembl	1162	chr15:79789675-79834237:-	chr15	-	79789675	79834237		AACTTTCCTCCTAAAGCAGGAGCTCCCAGCCCGTGGGAACATCTCCTCGGCGCCAGCTCC				504193	CCDS27651			NM_001013360	uc007wun.1	0.0745546	0.102896	0.0959639	0.104938	0.0445945	0.0540082	0.0657145	0.0869121
ENSMUST00000221089	protein_coding	ASMM10EP3A113626601	protein_coding	hyper	1.75709	0.0436795	0.0875271	0.0425011	0.0241884	Trmt61a	Ensembl	601	chr12:111678105-111680985:+	chr12	+	111678105	111680985	tRNA (adenine(58)-N(1))-methyltransferase catalytic subunit TRMT61A [Source:UniProtKB/Swiss-Prot;Acc:Q80XC2]	CGGGAGCCGGTTTATGCTGCGTCCCTGACCCTTGGCAAACGTTAACACCATGAGTTTCGT				328162					uc007pdo.1	0.0298494	0.0447091	0.0551714	0.0402747	0.014198	0.0377304	0.0229196	0.0219054
NM_001357377	protein_coding	ASMM10EP3A113942327	protein_coding	hyper	1.86527	0.0016941	0.0329541	0.179364	0.0961599	Adhfe1	Refseq	3416	chr1:9547948-9577970:+	chr1	+	9547948	9577970		CCCTGACCCGGTTCCTTCCAGAAAGGCCCAGCACATGAATGCCAGTGCCCAACTCATTCT				76187				NM_001357377		0.177153	0.17734	0.193269	0.169695	0.0852952	0.0714844	0.089284	0.138576
ENSMUST00000112719	protein_coding	ASMM10EP3A103652573	protein_coding	hyper	1.68753	0.0298654	0.0717971	0.146778	0.0869782	Apex2	Ensembl	969	chrX:150584137-150588081:-	chrX	-	150584137	150588081	DNA-(apurinic or apyrimidinic site) lyase 2 [Source:UniProtKB/Swiss-Prot;Acc:Q68G58]	AGCCCACCGACCCATTGACCACTGCGATGCAAGTAGTCTGGTAAGGTTCCCTCTAAACCA		Cytoplasm	Yes	77622					uc009uon.1	0.121998	0.173075	0.171923	0.120117	0.0424058	0.0992553	0.0985627	0.107689
ENSMUST00000069259	protein_coding	ASMM10EP3A119537530	protein_coding	hyper	1.54616	0.0169807	0.0566573	0.607632	0.392994	Iqcd	Ensembl	1577	chr5:120589016-120607114:+	chr5	+	120589016	120607114	IQ motif containing D [Source:MGI Symbol;Acc:MGI:1922982]	AGGCCGAGAAGCAGCAGAAGGTGGATTTCCGGGCCTCCCAGAAAAAATACAAAGTGGAGA				75732					uc008zho.1	0.701945	0.680279	0.537052	0.511253	0.445867	0.268121	0.395847	0.462143
ENSMUST00000087351	protein_coding	ASMM10EP3A109574572	protein_coding	hyper	1.90672	0.00582288	0.0401346	0.224694	0.117843	Hnrnpa1	Ensembl	1737	chr15:103240454-103244955:+	chr15	+	103240454	103244955	Heteroous nuclear ribonucleoprotein A1 Heteroous nuclear ribonucleoprotein A1, N-terminally processed [Source:UniProtKB/Swiss-Prot;Acc:P49312]	TGACGCTGCCGAGGAAGCATCGCTGAAGGCTCTCGTAACTCTACCGTCATGTCTAAGTCC		Exosome		15382				NM_010447		0.206376	0.201817	0.285809	0.204773	0.109737	0.0921001	0.106887	0.162648
ENSMUST00000165504	protein_coding	ASMM10EP3A116039037	protein_coding	hyper	1.76439	0.023061	0.0636836	0.126682	0.0717996	Zfp414	Ensembl	478	chr17:33629429-33630004:+	chr17	+	33629429	33630004	zinc finger protein 414 [Source:MGI Symbol;Acc:MGI:1915641]	CCTGCAATTGGAATTAGGAGACAGTAGCTCGGTCTGCCCTTATCTCCCGTATCTTGCTGG		Cytoplasm	Yes	328801						0.138138	0.129179	0.152456	0.0869571	0.0538491	0.0573532	0.0722141	0.103782
ENSMUST00000070390	protein_coding	ASMM10EP3A122247692	protein_coding	hyper	2.22588	0.0117924	0.0496999	0.088829	0.0399073	Tmprss5	Ensembl	2047	chr9:49102779-49117585:+	chr9	+	49102779	49117585	transmembrane protease, serine 5 (spinesin) [Source:MGI Symbol;Acc:MGI:1933407]	CCCTGGTGTGGGGCTGCTGGATCTTCAACCACTATTTCTCCAGAGTCCAACACTGGATGA				80893	CCDS52789			NM_030709	uc009pix.3	0.0931299	0.064429	0.0965556	0.101202	0.0211687	0.0292204	0.0383524	0.0708877
ENSMUST00000176551	protein_coding	ASMM10EP3A124640256	protein_coding	hyper	1.55075	0.0465393	0.0906447	0.114734	0.0739858	Peg10	Ensembl	6567	chr6:4747406-4760517:+	chr6	+	4747406	4760517	Mus musculus paternally expressed 10 (Peg10), transcript variant 1, mRNA. [Source:RefSeq mRNA;Acc:NM_130877]	AAGAATTCGCCGCCGGGAAACTCCCCGGCCCCGCTGTAGGGGGACCTTCAGCGACAGGGC				170676						0.0823296	0.139005	0.135042	0.102558	0.0474919	0.0792104	0.0805464	0.0886944

## Sheet: hypo_S_vs_C
(hypo) S_vs_C: Pvalue(unpaired t-test) < 0.05 & fold-change <= 1/1.5
# Column A: Transcript_ID, it represents the accession number of transcript.
# Column B: type, it represents the type of gene.
# Column C: Probename, it represents the name of each probe.
# Column D: transcript_type, it represents the transcript type.
# Column E: Regulation, it represents the methylation regulation.
# Column F: Fold-change, it represents the foldChange.
# Column G: pvalue, it represents the pvalue of t-test.
# Column H: FDR, it represents False Discovery Rate calculated from p-value.
# Column I ~ J: mean value of each group.
# Column K ~ AC: Annotations of gene
# Column AD ~ AK: Quantity or Methylation_Level of samples
# Column AL ~ AP: Overlapped merip-seq peaks.
Merip-seq peaks are from "Topology of the human and mouse m6A RNA methylomes revealed by m6A-seq. (PMID: 22575960 DOI: 10.1038/nature11112)"
Transcript_ID	type	ProbeName	transcript_type	Regulation	Foldchange	Pvalue(unpaired t-test)	FDR	S(mean)	C(mean)	GeneSymbol	source	RNAlength	Locus	chrom	strand	txStart	txEnd	description	Sequence	Alias_Gene_symbol	Subcellular_Localization	TF	EntrezID	ccdsID	chemblID	keggID	refseqID	ucscknowngeneID	[S1,S](Methylation_level)	[S2,S](Methylation_level)	[S3,S](Methylation_level)	[S4,S](Methylation_level)	[C1,C](Methylation_level)	[C2,C](Methylation_level)	[C3,C](Methylation_level)	[C4,C](Methylation_level)	Meripseq-Peak	Peak Sequence	Meripseq-Peak m6A site	Site Position	Whether RRACA motif
ENSMUST00000105608	protein_coding	ASMM10EP3A104001680	protein_coding	hypo	0.490744	0.010079	0.0474323	0.300853	0.613055	Slc35e2	Ensembl	6291	chr4:155601416-155623340:+	chr4	+	155601416	155623340	Solute carrier family 35 member E2 [Source:UniProtKB/Swiss-Prot;Acc:Q8C811]	TAAAGATCCAGTGGAGGACAGATGGCAGACGTTGGATTAATCTGTGTAGACCTGTCTGCT				320541	CCDS38995			NM_177186	uc008wdw.2	0.170524	0.317072	0.442031	0.273786	0.449559	0.735997	0.68243	0.584235	chr4:155619098-155619198	TTCCAGATGCCAATGACTCTAGCATGGAGCCATAAAACCCAGAGTAGCAGGCAGAAGAGACAAGTTTCTCCTGCCACGGAGAGACAGTGCTGTGTGAAGGA	chr4:155619134_155619135+(AAACC),chr4:155619157_155619158+(AGACA),chr4:155619181_155619182+(AGACA)	utr3,utr3,utr3	chr4:155619157_155619158+(AGACA),chr4:155619181_155619182+(AGACA)
ENSMUST00000040914	protein_coding	ASMM10EP3A100046999	protein_coding	hypo	0.628424	0.00284493	0.0345637	0.543396	0.864698	Hist1h1c	Ensembl	1560	chr13:23738808-23740367:+	chr13	+	23738808	23740367	histone cluster 1, H1c [Source:MGI Symbol;Acc:MGI:1931526]	GTTAAATTGGCTATCTGTTGAAAGTGTATGCTTCTAATAAAAAGCGTTTAGTTTTCATTC			Yes	50708	CCDS26361			NM_015786	uc007puq.3	0.593583	0.386894	0.522346	0.670763	0.902285	0.918655	0.804378	0.833473	chr13:23739966-23740066	TTAATATTAAAGACATGGGGTAGCTGCCGGAACGACTAGCCTGCACAGTTAAGTTGGACTCGGGACTGAGACGATTGCTTCTCGTACTTTCGGTTTGTTTG	chr13:23739978_23739979+(AGACA),chr13:23740023_23740024+(GGACT),chr13:23740030_23740031+(GGACT)	utr3,utr3,utr3	chr13:23739978_23739979+(AGACA)
NM_001348727	protein_coding	ASMM10EP3A115458749	protein_coding	hypo	0.492297	0.0117106	0.0495837	0.287797	0.5846	Rpp14	Refseq	2480	chr14:8080313-8091846:+	chr14	+	8080313	8091846		CTGTCTGTAAGTCCCTCTTAGAGTTTCAAGAACATGGGGTTGGACTGAACGTGGCACAGT	Htd2			67053	CCDS26809			NM_001348727	uc007seq.2	0.169672	0.231489	0.314786	0.43524	0.489851	0.760184	0.548463	0.539904	chr14:8090242-8090342	TTTGCATTTAAGTGAAGATTTTGCAAAACACTCCAAGTTTGGAAAGACAATTGTTCACGGAGTTTTGATAAATGGACTTATTTCAGCTCTCCTGGGCACCA	chr14:8090269_8090270+(AAACA),chr14:8090288_8090289+(AGACA),chr14:8090317_8090318+(GGACT)	exon:6,exon:6,exon:6	chr14:8090269_8090270+(AAACA),chr14:8090288_8090289+(AGACA)
ENSMUST00000178114	protein_coding	ASMM10EP3A123850087	protein_coding	hypo	0.596229	0.00883171	0.0455469	0.217755	0.365221	Lipa	Ensembl	2965	chr19:34492318-34527474:-	chr19	-	34492318	34527474	Lysosomal acid lipase/cholesteryl ester hydrolase [Source:UniProtKB/Swiss-Prot;Acc:Q9Z0M5]	GACCACTCCCGATGCAACTCCAGGGCCTGGTGTTCGTTTTCACCATTGGGATCCTGCTTT				16889				NM_001111100	uc008hgm.2	0.200316	0.200822	0.2753	0.194584	0.293778	0.405494	0.436917	0.324695	chr19:34493981-34494081	CACTGGTATTTCTTCATTAGACTGATTATTTCATCATACAGTTTCCAGGGGGCATCCAAACCCCAGATAAAATCCAGATGGTCCCACTCAGGAATGTTCTT	chr19:34494076_34494077-(GAACA),chr19:34494061_34494062-(GGACC),chr19:34494021_34494022-(AAACT)	exon:10,exon:10,exon:10	chr19:34494076_34494077-(GAACA)
ENSMUST00000109422	protein_coding	ASMM10EP3A100052310	protein_coding	hypo	0.591295	0.00133093	0.0322915	0.38938	0.658521	Ppara	Ensembl	3413	chr15:85735776-85802819:+	chr15	+	85735776	85802819	peroxisome proliferator activated receptor alpha [Source:MGI Symbol;Acc:MGI:104740]	GGTCGCCTTCAGATACATAATTAAGTGGGATGCTAGTCTGTGCCGTGTGAGACCCTGTTT			Yes	19013				NM_011144	uc007xdk.2	0.304361	0.35483	0.50903	0.3893	0.654015	0.707519	0.660529	0.612022	chr15:85801210-85801310	CGCAGCGCTGCACCCACTGTTGCAAGAGATCTACAGAGACATGTACTGATCTTTCCTGAGATGGCAGGCCGTTGCCACTGTTCAGGGACCTCCGAGGCCTG	chr15:85801248_85801249+(AGACA),chr15:85801297_85801298+(GGACC)	exon:8,utr3	chr15:85801248_85801249+(AGACA)
ENSMUST00000109422	protein_coding	ASMM10EP3A100052310	protein_coding	hypo	0.591295	0.00133093	0.0322915	0.38938	0.658521	Ppara	Ensembl	3413	chr15:85735776-85802819:+	chr15	+	85735776	85802819	peroxisome proliferator activated receptor alpha [Source:MGI Symbol;Acc:MGI:104740]	GGTCGCCTTCAGATACATAATTAAGTGGGATGCTAGTCTGTGCCGTGTGAGACCCTGTTT			Yes	19013				NM_011144	uc007xdk.2	0.304361	0.35483	0.50903	0.3893	0.654015	0.707519	0.660529	0.612022	chr15:85802677-85802777	AGCCCAGTGGATGGAGGGGCTTGGTTCCTGGTGCCGATTTATGGACATGGTGGTAGATGCCTGCAACCCCAGCAGAAGTCAGAGGTCGCCTTCAGATACAT	chr15:85802721_85802722+(GGACA)	utr3	chr15:85802721_85802722+(GGACA)
uc008uob.1	protein_coding	ASMM10EP3A121479137	protein_coding	hypo	0.477186	0.0226104	0.06314	0.278158	0.582913	Rlf	knownGene	6698	chr4:121145373-121214646:-	chr4	-	121145373	121214646	Mus musculus rearranged L-myc fusion sequence (Rlf), mRNA.	ACAATCAGGAGAGACCTTATTGCAATATGCAAGCAACAAGAATGCATCAGAACACATTGT			Yes	109263						0.141437	0.222397	0.402086	0.346712	0.453886	0.818561	0.516321	0.542883	chr4:121146429-121146529	ATCTTTCAAGGACAACCACAGGCCGAAGGTAATGAAGCTGTTTTAAGGCAAGTTCTCCACAGTCTGTTAATGCTTTGTCCAGCACAACCCTCAGGTTTTCC	chr4:121146523_121146524-(AAACC),chr4:121146505_121146506-(GGACA),chr4:121146490_121146491-(AGACT),chr4:121146480_121146481-(GAACT),chr4:121146468_121146469-(AAACA)	Unknown,Unknown,Unknown,Unknown,Unknown	chr4:121146505_121146506-(GGACA),chr4:121146468_121146469-(AAACA)
uc008uob.1	protein_coding	ASMM10EP3A121479137	protein_coding	hypo	0.477186	0.0226104	0.06314	0.278158	0.582913	Rlf	knownGene	6698	chr4:121145373-121214646:-	chr4	-	121145373	121214646	Mus musculus rearranged L-myc fusion sequence (Rlf), mRNA.	ACAATCAGGAGAGACCTTATTGCAATATGCAAGCAACAAGAATGCATCAGAACACATTGT			Yes	109263						0.141437	0.222397	0.402086	0.346712	0.453886	0.818561	0.516321	0.542883	chr4:121147611-121147711	GCCCCTGCGTCTGCGTCAGTCCTTGTGCCTGAGTTGTCTGACACACCTTTTCACTCCTTAGAAGCCGCTCATTTGCTACTTTCTGGCTGCTGAACAGGTTG	chr4:121147646_121147647-(AGACA),chr4:121147629_121147630-(GGACT)	Unknown,Unknown	chr4:121147646_121147647-(AGACA)
ENSMUST00000119523	protein_coding	ASMM10EP3A110273308	protein_coding	hypo	0.611666	0.0247239	0.0657087	0.333293	0.544894	Fbxl5	Ensembl	2801	chr5:43744615-43782143:-	chr5	-	43744615	43782143	F-box/LRR-repeat protein 5 [Source:UniProtKB/Swiss-Prot;Acc:Q8C2S5]	GCTACTGCGACAAGTCTTTATATGCTACTTTCAAGGAGTTTAAAATGCATGAACAAATTG				242960					uc008xhu.2	0.367143	0.261008	0.411539	0.293484	0.553051	0.701752	0.398157	0.526617	chr5:43758707-43758807	AATGCCTTTGTCAGTTAAATTGTGCAAACAGGCATACTGCGTGGTGGATGGCATGGTAATGTCTTTACTTGTCCATGGAGTTGAAGCAGCCTTGCCTGCAC	chr5:43758777_43758778-(GGACA),chr5:43758767_43758768-(AGACA)	exon:9,exon:9	chr5:43758777_43758778-(GGACA),chr5:43758767_43758768-(AGACA)
ENSMUST00000119523	protein_coding	ASMM10EP3A110273308	protein_coding	hypo	0.611666	0.0247239	0.0657087	0.333293	0.544894	Fbxl5	Ensembl	2801	chr5:43744615-43782143:-	chr5	-	43744615	43782143	F-box/LRR-repeat protein 5 [Source:UniProtKB/Swiss-Prot;Acc:Q8C2S5]	GCTACTGCGACAAGTCTTTATATGCTACTTTCAAGGAGTTTAAAATGCATGAACAAATTG				242960					uc008xhu.2	0.367143	0.261008	0.411539	0.293484	0.553051	0.701752	0.398157	0.526617	chr5:43758351-43758451	AATGCTTTTCTACACATTGCAGAAGTCGCTGGGAGTGTAGTCATAGTTCTTAAAGCTGTCCCTGTACAACAGAATGAATGACCACAATATGCAAAGGCTGG	chr5:43758408_43758409-(GGACA),chr5:43758396_43758397-(GAACT)	exon:9,exon:9	chr5:43758408_43758409-(GGACA)
ENSMUST00000149927	protein_coding	ASMM10EP3A120847942	protein_coding	hypo	0.600447	0.00779655	0.0437173	0.305864	0.509395	AC099860.1	Ensembl	2703	chr1:97643903-97662074:-	chr1	-	97643903	97662074	DNA segment, Chr 1, ERATO Doi 622, expressed [Source:MGI Symbol;Acc:MGI:1277184]	GGCGGAACCCTGGACGACCGGCGTGTGCAGCCTGGTGCCTAAGATGGAAGTAGATATAAA				52392				NM_001355071	uc011wpw.1	0.229596	0.248357	0.430577	0.314929	0.508488	0.576841	0.455919	0.496331	chr1:97646038-97646138	CGAGTCCCGTGTCCAGCTGTTTAGCGCGCAAGGCGGGCATGGCTTCTCCCTTGCTGTCTTCCCCTCCTGTGCACTTCTGGGCTAACTTCAGGAGTTCCTCA	chr1:97646131_97646132-(GAACT),chr1:97646093_97646094-(AGACA),chr1:97646056_97646057-(AAACA),chr1:97646048_97646049-(GGACA),chr1:97646041_97646042-(GGACT)	exon:2,exon:2,exon:2,exon:2,exon:2	chr1:97646093_97646094-(AGACA),chr1:97646056_97646057-(AAACA),chr1:97646048_97646049-(GGACA)
ENSMUST00000115854	protein_coding	ASMM10EP3A110553570	protein_coding	hypo	0.530495	0.0423847	0.0860731	0.321993	0.606967	Dnaja3	Ensembl	2505	chr16:4684096-4707695:+	chr16	+	4684096	4707695	DnaJ homolog subfamily A member 3, mitochondrial [Source:UniProtKB/Swiss-Prot;Acc:Q99M87]	TGACGTGGAGGGGACGGTTAATGGAGTCACCCACACAAGCACTGGAAAGCGGTCAACTGG			Yes	83945	CCDS49748			NM_001135112	uc007yad.2	0.134083	0.296889	0.409591	0.447409	0.461405	0.837353	0.636804	0.492308	chr16:4706764-4706864	AGGCTGGACACCGAGACAGGTGGAAATACCCTGTCCATTGGTAGATGTCTTGCTTCTTCTGGTTCAGGCAGGGAAAACACTTGGACTCTTCTTGCAGCACT	chr16:4706771_4706772+(GGACA),chr16:4706779_4706780+(AGACA),chr16:4706840_4706841+(AAACA),chr16:4706848_4706849+(GGACT)	utr3,utr3,utr3,utr3	chr16:4706771_4706772+(GGACA),chr16:4706779_4706780+(AGACA),chr16:4706840_4706841+(AAACA)
ENSMUST00000077773	protein_coding	ASMM10EP3A104753379	protein_coding	hypo	0.656359	0.00887916	0.0456254	0.366009	0.557636	Erg	Ensembl	2232	chr16:95360210-95586593:-	chr16	-	95360210	95586593	Transcriptional regulator ERG [Source:UniProtKB/Swiss-Prot;Acc:P81270]	TCTTGAAGGTCCCGATGCCCACAGGAAAGGAAGACGGAAAAGCATCAGGTTGTTCTAAGA			Yes	13876	CCDS79495			NM_001302152	uc008acd.2	0.29931	0.342851	0.365557	0.45632	0.503768	0.662912	0.563019	0.500847	chr16:95360420-95360520	CTGTTCCTGTTCTATTGCTTTCACTCAATCCTGGTAGGTCAAGCAAGGTCCCACACTCTACAGTTTGTACACTACTTAAGGCCACTTCCTTGGGCAGTTGT	chr16:95360482_95360483-(AAACT),chr16:95360467_95360468-(GGACC),chr16:95360428_95360429-(GAACA),chr16:95360422_95360423-(GAACA)	Unknown,Unknown,Unknown,Unknown	chr16:95360428_95360429-(GAACA),chr16:95360422_95360423-(GAACA)
ENSMUST00000109155	protein_coding	ASMM10EP3A100183267	protein_coding	hypo	0.542406	0.00639385	0.0411183	0.237164	0.437244	Zfp217	Ensembl	5670	chr2:170108646-170142678:-	chr2	-	170108646	170142678	zinc finger protein 217 [Source:MGI Symbol;Acc:MGI:2685408]	TATGCCCAGGAGGTGTTTCGCTGGAGAGAGACTTCTTCCCTGAGGATTACCCACGTAAAG			Yes	228913	CCDS17120			NM_001159683	uc008obv.2	0.126227	0.23778	0.270536	0.314113	0.421884	0.381545	0.514265	0.431281	chr2:170119893-170119993	GTGTGTCCGCATGTGGTTCTTCAGGAACCACGGCTCCTTGAATCTCCTCCCGCACATGCTGCACCCATACGTGAAGGAGTCCTTATGCTTCTTCATGTGGC	chr2:170119971_170119972-(GGACT),chr2:170119908_170119909-(GAACC),chr2:170119897_170119898-(GGACA)	exon:3,exon:3,exon:3	chr2:170119897_170119898-(GGACA)
ENSMUST00000109155	protein_coding	ASMM10EP3A100183267	protein_coding	hypo	0.542406	0.00639385	0.0411183	0.237164	0.437244	Zfp217	Ensembl	5670	chr2:170108646-170142678:-	chr2	-	170108646	170142678	zinc finger protein 217 [Source:MGI Symbol;Acc:MGI:2685408]	TATGCCCAGGAGGTGTTTCGCTGGAGAGAGACTTCTTCCCTGAGGATTACCCACGTAAAG			Yes	228913	CCDS17120			NM_001159683	uc008obv.2	0.126227	0.23778	0.270536	0.314113	0.421884	0.381545	0.514265	0.431281	chr2:170115122-170115222	AAGGACCCAACCCCCTCTAGTCTGCAGACAGGGCTGCTGGCCTGAGGCTCCCCTGCTTTCTTTCTCTGCATGTCCAGATAAGTAGGGGCAGGGCTCTTCCT	chr2:170115193_170115194-(GGACA),chr2:170115141_170115142-(AGACT)	exon:5,exon:5	chr2:170115193_170115194-(GGACA)
ENSMUST00000125995	protein_coding	ASMM10EP3A108655292	protein_coding	hypo	0.494633	0.0117716	0.0496563	0.255639	0.516826	Tbcel	Ensembl	4849	chr9:42412316-42457599:-	chr9	-	42412316	42457599	Mus musculus tubulin folding cofactor E-like (Tbcel), transcript variant 3, mRNA. [Source:RefSeq mRNA;Acc:NM_001357657]	TCCCGCTGCTGAAGTTCACTCCTAGGCTCAGACTTTTCAGAAAAGAAGATGGACCAGCCT		Exosome		272589	CCDS23088			NM_001357657	uc009paw.1	0.165984	0.254517	0.302343	0.299714	0.450199	0.713773	0.439064	0.46427	chr9:42415758-42415858	CTAAAGAAAAGCACGCTGGAAACAAACACCCTGCAGGAAGTCCTTATGTGAGTTTTTACAAGGCTGGTAGAGGTTATTTTGTTTTTGATTCCACAAAAATT	chr9:42415838_42415839-(AAACA),chr9:42415809_42415810-(AAACT),chr9:42415797_42415798-(GGACT)	exon:8,utr3,utr3	chr9:42415838_42415839-(AAACA)
ENSMUST00000031434	protein_coding	ASMM10EP3A113244370	protein_coding	hypo	0.500199	0.0113693	0.0490034	0.383472	0.766639	Rnf34	Ensembl	4440	chr5:122850048-122871291:+	chr5	+	122850048	122871291	E3 ubiquitin-protein ligase RNF34 [Source:UniProtKB/Swiss-Prot;Acc:Q99KR6]	CCAAAAGTCATATGGTGAGCGGATGCAACTTCAGGATGAGGAAGATGACAGCCTGTGCCG				80751	CCDS19656			NM_030564	uc008zmp.1	0.151934	0.396404	0.454799	0.53075	0.700372	0.941556	0.797497	0.627131	chr5:122864139-122864239	TCTCCTCCTCAGAAACATACCAACCGACACTTGTCGTGAGAAGGAAGACTTGGTGGATCTAGTACTGTGCCACCGTGGACTAGGCTCAGGGGATGACCTGG	chr5:122864153_122864154+(AAACA),chr5:122864186_122864187+(AGACT),chr5:122864217_122864218+(GGACT)	exon:3,exon:3,exon:3	chr5:122864153_122864154+(AAACA)
ENSMUST00000100764	protein_coding	ASMM10EP3A100102022	protein_coding	hypo	0.615018	0.0122439	0.0502235	0.300228	0.488162	B4galt7	Ensembl	2195	chr13:55599896-55610443:+	chr13	+	55599896	55610443	Beta-1,4-galactosyltransferase 7 Xylosylprotein 4-beta-galactosyltransferase [Source:UniProtKB/Swiss-Prot;Acc:Q8R087]	GGAACTCCCTTTCTTGTGACATCCAGTGGGCCCTTGTATGTAGTGAGAACCTAGCTAGGT				218271	CCDS79190			NM_001311137	uc011yzw.2	0.179148	0.374674	0.338924	0.308168	0.452566	0.57528	0.493273	0.431529	chr13:55609329-55609429	GCTGGACTGCGATAAAACAGCCACCCCATGGTGCATATTTGGCTGACAGCTAAACTGTAAGGAAGCTTCCAGACCTCAGTGCTGCTCAGGCTCAGGAAACC	chr13:55609334_55609335+(GGACT),chr13:55609345_55609346+(AAACA),chr13:55609382_55609383+(AAACT),chr13:55609401_55609402+(AGACC),chr13:55609427_55609428+(AAACC)	exon:5,exon:5,utr3,utr3,utr3	chr13:55609345_55609346+(AAACA)
ENSMUST00000099944	protein_coding	ASMM10EP3A115963772	protein_coding	hypo	0.579137	0.00551728	0.0394291	0.433426	0.748399	Calcrl	Ensembl	3973	chr2:84330659-84375358:-	chr2	-	84330659	84375358	Calcitonin-related peptide type 1 receptor [Source:UniProtKB/Swiss-Prot;Acc:Q9R1W5]	AGGGTCTTTTGGTGGCTACTATTTTCTGCTTCTTTAATGGAGAGGTTCAAGCAATTCTGA				54598						0.298468	0.389515	0.559252	0.486468	0.684229	0.891151	0.697873	0.720345	chr2:84333508-84333608	CTGGATGCTTTTTCCATTTAAGTGTTCAGTGGGGCAGTCATGGCTGTACCCTTGCATGTCACTGATTGTTGACACTGTGTAGGATGCACTGCGGAGAGCAT	chr2:84333531_84333532-(GAACA)	exon:12	chr2:84333531_84333532-(GAACA)
ENSMUST00000099944	protein_coding	ASMM10EP3A115963772	protein_coding	hypo	0.579137	0.00551728	0.0394291	0.433426	0.748399	Calcrl	Ensembl	3973	chr2:84330659-84375358:-	chr2	-	84330659	84375358	Calcitonin-related peptide type 1 receptor [Source:UniProtKB/Swiss-Prot;Acc:Q9R1W5]	AGGGTCTTTTGGTGGCTACTATTTTCTGCTTCTTTAATGGAGAGGTTCAAGCAATTCTGA				54598						0.298468	0.389515	0.559252	0.486468	0.684229	0.891151	0.697873	0.720345	chr2:84333098-84333198	GTTCTGGTCAGTGTGGGTGAGAGTGTGCACAGACTTCCATCTCTGAGGGCATGCAGTGCTGTGCAGGTTCCAGAACATGTCAGCTCCTGGGAGTTGTTTGT	chr2:84333193_84333194-(AAACA),chr2:84333164_84333165-(GAACC)	utr3,utr3	chr2:84333193_84333194-(AAACA)
ENSMUST00000119579	protein_coding	ASMM10EP3A127710919	protein_coding	hypo	0.260205	0.030534	0.0726586	0.115264	0.442974	Med28	Ensembl	636	chr5:45520295-45525598:+	chr5	+	45520295	45525598	Mediator of RNA polymerase II transcription subunit 28 [Source:UniProtKB/Swiss-Prot;Acc:Q920D3]	GTCATCCTTCGAGGATGTCTCGGAACTAAGGAGTGAACTGCAGCGGAAGGATGCGCTGGT		Cytoplasm		66999						0.0425907	0.111042	0.157495	0.149928	0.294645	0.764567	0.43957	0.273113	chr5:45525296-45525396	GGCCTTCCTCGAGCAGGCGTCTGCCAACATTCCTGCACCTCTGAAGCAGACCTAAGCACTCCTGCCTGTCTTGCAGCCTTGCAGTCTTGCCAGACACGTTT	chr5:45525345_45525346+(AGACC),chr5:45525389_45525390+(AGACA)	exon:2,utr3	chr5:45525389_45525390+(AGACA)
ENSMUST00000110802	protein_coding	ASMM10EP3A102093461	protein_coding	hypo	0.497781	0.00117977	0.0322915	0.259247	0.520804	Ndufaf1	Ensembl	1308	chr2:119655446-119662821:-	chr2	-	119655446	119662821	NADH dehydrogenase (ubiquinone) 1 alpha subcomplex, assembly factor 1 [Source:MGI Symbol;Acc:MGI:1916952]	GTGGGGTCTGAGAAGGTGGAATTGGGCTTATTGTTGAAGCTTGTTTTCTCAGCCCGGGCA				69702				NM_001356467	uc008lud.1	0.187584	0.244243	0.221221	0.383938	0.519536	0.552647	0.485573	0.525461	chr2:119660333-119660433	CTAACTTCAGGTGTCCTGTCAGGAGAAGGTGCATCCAAAGCAACTTCTTTGTGGTCATGTCCTTGTAAGCCCTCTTCAGTCTTTCCCTGCTGGGAGGCTCT	chr2:119660411_119660412-(AGACT),chr2:119660391_119660392-(GGACA),chr2:119660345_119660346-(GGACA)	exon:2,exon:2,exon:2	chr2:119660391_119660392-(GGACA),chr2:119660345_119660346-(GGACA)
NM_001163024	protein_coding	ASMM10EP3A122883874	protein_coding	hypo	0.595019	0.000217646	0.0322915	0.515817	0.866892	Mon2	Refseq	9300	chr10:122992061-123076505:-	chr10	-	122992061	123076505		ACAGGACAGTTCTGTATAAAACAGTTGCATTTATTTAAAATTTTAAAATACTGATGATGC		Nucleus		67074	CCDS48707			NM_001163024	uc033fsw.1	0.456455	0.445145	0.57007	0.5916	0.915131	0.877408	0.803528	0.871503	chr10:122995400-122995500	TAAGTCACCAACTGAAGACATGGTAGCAGGTGTGAAGCAGTGCTCACTGTCCCTCCCAGCACGGTCACCCAGGCAAAGGCTCAGCTCCTCCAGGAGCCCTG	chr10:122995448_122995449-(GGACA)	utr3	chr10:122995448_122995449-(GGACA)
ENSMUST00000021772	protein_coding	ASMM10EP3A105116296	protein_coding	hypo	0.539672	0.0189886	0.0590434	0.281885	0.522327	Mrs2	Ensembl	7035	chr13:24987483-25020379:-	chr13	-	24987483	25020379	Magnesium transporter MRS2 homolog, mitochondrial [Source:UniProtKB/Swiss-Prot;Acc:Q5NCE8]	GCTGGAAGCTCCTGTGCCCCCTGTGATGACCTCCTTACCTAAAAAGACCCTTCTGGCCAA				380836	CCDS26385			NM_001013389	uc056ytg.1	0.143396	0.275621	0.382561	0.325964	0.433006	0.671493	0.543057	0.441753	chr13:24989939-24990039	TGGCCAGCATTGCTTTTATGTGTACTTCAGAGCACAGAATGACGTCTGCTTCATGGTGGGAATGTCACTAGTGCTGTCTGTCTTGTGTCCTCCACAGAACC	chr13:24990025_24990026-(GGACA),chr13:24990018_24990019-(AGACA)	utr3,utr3	chr13:24990025_24990026-(GGACA),chr13:24990018_24990019-(AGACA)
ENSMUST00000021772	protein_coding	ASMM10EP3A105116296	protein_coding	hypo	0.539672	0.0189886	0.0590434	0.281885	0.522327	Mrs2	Ensembl	7035	chr13:24987483-25020379:-	chr13	-	24987483	25020379	Magnesium transporter MRS2 homolog, mitochondrial [Source:UniProtKB/Swiss-Prot;Acc:Q5NCE8]	GCTGGAAGCTCCTGTGCCCCCTGTGATGACCTCCTTACCTAAAAAGACCCTTCTGGCCAA				380836	CCDS26385			NM_001013389	uc056ytg.1	0.143396	0.275621	0.382561	0.325964	0.433006	0.671493	0.543057	0.441753	chr13:24993032-24993132	AATAATAGCTTCAGAAGTATACAAATCTTTGTCTGTCAGGCTGCTGCTAGCGGCTTGCCAGGATAGTCCTGCTTGCTCCAAGTCCTTCCGGCCTGAGGCTG	chr13:24993113_24993114-(GGACT),chr13:24993097_24993098-(GGACT),chr13:24993062_24993063-(AGACA)	exon:11,exon:11,utr3	chr13:24993062_24993063-(AGACA)
ENSMUST00000084926	protein_coding	ASMM10EP3A110336035	protein_coding	hypo	0.648836	0.024288	0.0652041	0.252825	0.389659	Als2cl	Ensembl	5079	chr9:110880174-110900524:+	chr9	+	110880174	110900524	ALS2 C-terminal like [Source:HGNC Symbol;Acc:HGNC:20605]	GTTGTGAGAGGAGCCACCCCGAGGACTGTGTGGGCAGCATGGAAGATACCCTGAAGGAGC				235633	CCDS23579			NM_146228	uc009rvc.2	0.158221	0.246698	0.327658	0.278722	0.318556	0.423884	0.369694	0.446503	chr9:110899624-110899724	CGGAGGCTCCTCTCTCAAAGACAGCCCTAAGTGCCTGTGACACAGTTCAGCTGTGACAAAAACCTGCCACCCACCCTCCTGCCCCCAGCATTAACTGAACT	chr9:110899644_110899645+(AGACA),chr9:110899685_110899686+(AAACC),chr9:110899722_110899723+(GAACT)	utr3,utr3,utr3	chr9:110899644_110899645+(AGACA)
ENSMUST00000030320	protein_coding	ASMM10EP3A113240464	protein_coding	hypo	0.631485	0.00302696	0.0347577	0.32378	0.512727	Cc2d1b	Ensembl	3303	chr4:108619940-108634123:+	chr4	+	108619940	108634123	Coiled-coil and C2 domain-containing protein 1B [Source:UniProtKB/Swiss-Prot;Acc:Q8BRN9]	TGCTCCTGGGGGTGGATGAGACTGAAGATGATGGAGACCTGGAGGCTGAGTTACTGGCAC		Cytoplasm		319965	CCDS18454			NM_177045	uc008ubl.1	0.229022	0.331326	0.378458	0.356311	0.463135	0.568287	0.507264	0.512222	chr4:108633801-108633901	GTGCCTTTCAAAGATGTAACTGTAGGGATGGGAGAACTCGAGGGTGATCGGAACATCCCGTGTGGGGAGGGACAGGATTCCGTGACTCCAGCTGGCCAGCG	chr4:108633836_108633837+(GAACT),chr4:108633853_108633854+(GAACA),chr4:108633872_108633873+(GGACA)	utr3,utr3,utr3	chr4:108633853_108633854+(GAACA),chr4:108633872_108633873+(GGACA)
ENSMUST00000111820	protein_coding	ASMM10EP3A100033418	protein_coding	hypo	0.643956	0.0300664	0.0720757	0.350023	0.54355	Tmppe	Ensembl	2921	chr9:114401105-114407276:+	chr9	+	114401105	114407276	transmembrane protein with metallophosphoesterase domain [Source:HGNC Symbol;Acc:HGNC:33865]	AACTGATCTACCTTGGCCTCTGCCCACAGAAGCATAGGGTCATTCATAGGACTTCAGACC				100504715	CCDS52951			NM_001200002	uc009rxh.3	0.175907	0.347418	0.453278	0.423488	0.475152	0.598356	0.582519	0.518175	chr9:114405583-114405683	GGGAGAGATAGAGAATGGGTCTGCTTAGCCGGCGTGGATGACATAGAAGCAGACATCCTTCACTACTCTGGGCATGGCATGGACCTTGACAAGGCTCTGGA	chr9:114405635_114405636+(AGACA),chr9:114405665_114405666+(GGACC)	exon:2,exon:2	chr9:114405635_114405636+(AGACA)
ENSMUST00000099195	protein_coding	ASMM10EP3A100041253	protein_coding	hypo	0.525075	0.0017963	0.0329825	0.442824	0.843354	Pde7a	Ensembl	6298	chr3:19223108-19311322:-	chr3	-	19223108	19311322	High affinity cAMP-specific 3',5'-cyclic phosphodiesterase 7A [Source:UniProtKB/Swiss-Prot;Acc:P70453]	TAAATTGAAACCTGTTGACTTAGTCATTTGTGGCTTTCACTTGATTCAGTAGTATCTGTT		Nucleus		18583	CCDS50871	CHEMBL2040702		NM_001122759	uc008oru.2	0.310023	0.370829	0.531221	0.559223	0.828744	0.971406	0.806735	0.766532	chr3:19227695-19227795	CATCCTCGCTGCTGGGCTGTTGTCTCTGCAGTCCCTTCCAGCTGGCTTTATTCAGCCCCACATGTCCAAGCATCGTCTGTGACAGCCGTGTGTCTGAAAAC	chr3:19227786_19227787-(AGACA),chr3:19227758_19227759-(GGACA),chr3:19227725_19227726-(GGACT),chr3:19227716_19227717-(AGACA)	exon:13,exon:13,exon:13,exon:13	chr3:19227786_19227787-(AGACA),chr3:19227758_19227759-(GGACA),chr3:19227716_19227717-(AGACA)
uc009jhk.2	protein_coding	ASMM10EP3A116741407	protein_coding	hypo	0.606818	0.0110586	0.0486028	0.419561	0.691411	Arntl	knownGene	2373	chr7:113280650-113314126:+	chr7	+	113280650	113314126	Mus musculus aryl hydrocarbon receptor nuclear translocator-like (Arntl), transcript variant 1, mRNA.	GCCAACATTTCTATCAGATGACGAACTGAAACACCTAATTCTCAGGGATGTGACCGAGGG			Yes	11865						0.439938	0.265495	0.540158	0.432652	0.690464	0.818007	0.677461	0.579711	chr7:113313526-113313626	TGAGGCAGCAATGGCTGTCATCATGAGCCTCTTGGAAGCAGATGCGGGGCTGGGTGGCCCCGTTGACTTTAGTGACTTGCCATGGCCGCTGTAGACACTAC	chr7:113313620_113313621+(AGACA)	Unknown	chr7:113313620_113313621+(AGACA)
ENSMUST00000216670	protein_coding	ASMM10EP3A112621469	protein_coding	hypo	0.512173	0.0102386	0.0476444	0.307509	0.600401	Ano10	Ensembl	2108	chr9:122248666-122294374:-	chr9	-	122248666	122294374	Anoctamin-10 [Source:UniProtKB/Swiss-Prot;Acc:Q8BH79]	TGTTCTGATTGTGGTGGCCGTAGAGGTGCTGGGATTACAAGCGAGCTTCACCATCGGCTT				102566						0.160596	0.235726	0.43871	0.395004	0.613335	0.694924	0.614582	0.478761	chr9:122261134-122261234	TCAATCACAACGGCATAAACAATGCTGGGTACATACAGCAGAAGGCTGGTCCACTCAGACCCACTGTCCTCGTGGAGACTCAAGGCCCAGTCCTCCATGTC	chr9:122261223_122261224-(GGACT),chr9:122261199_122261200-(GGACA),chr9:122261182_122261183-(GGACC)	exon:6,exon:6,exon:6	chr9:122261199_122261200-(GGACA)
ENSMUST00000065329	protein_coding	ASMM10EP3A115161221	protein_coding	hypo	0.345009	2.03898e-05	0.0322915	0.208783	0.605153	Tmem248	Ensembl	3607	chr5:130219744-130243765:+	chr5	+	130219744	130243765	Transmembrane protein 248 [Source:UniProtKB/Swiss-Prot;Acc:Q3TBN1]	ACATCTGGATTTACTTGGTTTGCCGTTTTAATTCCAGCCGGATTGGTGTTCTTTAAACAA				71667				NM_001081394	uc008zuh.1	0.166172	0.185684	0.201766	0.281511	0.648141	0.604154	0.547469	0.620848	chr5:130241476-130241576	GTCCTGTGATGCACGTGCTTTGCCCTGGATGCACCTGAACTCGTCCCCCTCGTCGAGGGGCAGGAGGGCATGGACATGGGCTTCTTCACGGAGAGCCAGGG	chr5:130241514_130241515+(GAACT),chr5:130241549_130241550+(GGACA)	utr3,utr3	chr5:130241549_130241550+(GGACA)
ENSMUST00000084968	protein_coding	ASMM10EP3A100038769	protein_coding	hypo	0.64625	0.00465603	0.0378212	0.518394	0.802158	Rcor1	Ensembl	5684	chr12:111039351-111115901:+	chr12	+	111039351	111115901	REST corepressor 1 [Source:UniProtKB/Swiss-Prot;Acc:Q8CFE3]	GTTAGTGGAGATTGGGAAATTTATTTGTGAAATTCTGCAGAATTCATTTTTCTATTTCCA		Nucleus	Yes	217864					uc007pck.1	0.37269	0.47791	0.580216	0.642761	0.80401	0.874799	0.757859	0.771963	chr12:111111927-111112027	AGCTTTGAACACTTGGTATGGACGACACGTTATCCAGGTATCAGGTATTACAAGACATCACCTAGCCATCTGCATCACATCTCTGTGGACAAGCAGCTATT	chr12:111111935_111111936+(GAACA),chr12:111111981_111111982+(AGACA),chr12:111112015_111112016+(GGACA)	utr3,utr3,utr3	chr12:111111935_111111936+(GAACA),chr12:111111981_111111982+(AGACA),chr12:111112015_111112016+(GGACA)
ENSMUST00000117872	protein_coding	ASMM10EP3A100632806	protein_coding	hypo	0.555974	0.0105937	0.0480429	0.418052	0.751927	Fgfr2	Ensembl	4223	chr7:130162512-130266245:-	chr7	-	130162512	130266245	fibroblast growth factor receptor 2 isoform 3 [Source:RefSeq peptide;Acc:NP_001334567]	AATTTTGTAATAATTGGAGAAGATATATGTCAGCACACACTTACAGAGCACAAACGCAGT				14183	CCDS85431				uc009jzv.1	0.193759	0.415902	0.541133	0.521413	0.685678	0.876443	0.755854	0.689734	chr7:130163697-130163797	GCATACATGGTGGGTCAGAGAGGGTGGCATGGTGGCTTGCGGCTGTCCACTTATCAGGAAACAGTCTTCCTTTCCTGGTTAGGTAACATGTTTCCAACTGT	chr7:130163786_130163787-(AAACA),chr7:130163760_130163761-(AGACT),chr7:130163741_130163742-(GGACA)	utr3,utr3,utr3	chr7:130163786_130163787-(AAACA),chr7:130163741_130163742-(GGACA)
ENSMUST00000131384	protein_coding	ASMM10EP3A113572131	protein_coding	hypo	0.589888	0.0181634	0.0581343	0.300406	0.50926	Grwd1	Ensembl	1974	chr7:45825223-45830944:-	chr7	-	45825223	45830944	Glutamate-rich WD repeat-containing protein 1 [Source:UniProtKB/Swiss-Prot;Acc:Q810D6]	GCGCATTACCTTCTTCTGGCTGGTTCACAGGTTTCCAAGGTTCGAAGATGGCGGCGCGCA				101612	CCDS21266				uc009gxk.2	0.142624	0.329992	0.394562	0.334447	0.42252	0.583453	0.543977	0.487089	chr7:45825881-45825981	TTGGTGCACGAACAGCAACTGCTGGGGGAGTGCCGCCAGCCCAGGGTCTGTCTCTGTCTCCCCCGACTCTGGGTCCCGTTCAACTGCCAGGTCCCATTGTG	chr7:45825971_45825972-(GGACC),chr7:45825953_45825954-(GGACC),chr7:45825936_45825937-(AGACA),chr7:45825930_45825931-(AGACA)	exon:8,exon:8,exon:8,exon:8	chr7:45825936_45825937-(AGACA),chr7:45825930_45825931-(AGACA)
ENSMUST00000131384	protein_coding	ASMM10EP3A113572131	protein_coding	hypo	0.589888	0.0181634	0.0581343	0.300406	0.50926	Grwd1	Ensembl	1974	chr7:45825223-45830944:-	chr7	-	45825223	45830944	Glutamate-rich WD repeat-containing protein 1 [Source:UniProtKB/Swiss-Prot;Acc:Q810D6]	GCGCATTACCTTCTTCTGGCTGGTTCACAGGTTTCCAAGGTTCGAAGATGGCGGCGCGCA				101612	CCDS21266				uc009gxk.2	0.142624	0.329992	0.394562	0.334447	0.42252	0.583453	0.543977	0.487089	chr7:45825584-45825684	TAAGGCAGGGCCAAGGGTCAATCCAAATCCTTAGAGATACCAGGTCAGTAGAGTCCGTTCCTTCTGTTCCACGTAGGCCAGTTGAACAAGTCTTCCTTCCT	chr7:45825673_45825674-(AGACT),chr7:45825649_45825650-(GAACA),chr7:45825636_45825637-(GGACT)	utr3,utr3,utr3	chr7:45825649_45825650-(GAACA)
uc009pid.2	protein_coding	ASMM10EP3A110340157	protein_coding	hypo	0.586314	0.0075546	0.0432143	0.263007	0.448578	Rbm7	knownGene	1543	chr9:48488697-48494181:-	chr9	-	48488697	48494181	Mus musculus RNA binding motif protein 7 (Rbm7), transcript variant 1, mRNA.	GCCCAACCTCCACATCTCCTAACAGATGAACAGTGTTTTCAGACAGATGTCATATGCTGG			Yes	67010						0.132117	0.275047	0.316913	0.327951	0.409859	0.464369	0.452984	0.467098	chr9:48489617-48489717	TTGGAATGCTTGTTAGTGTCTGGATGAGGGCCACTTCCCACCTCTACTACTGTCCCTTCTGTTATCATAGTCATGGCTCCAGCCATCATGATTCCTGTCGT	chr9:48489668_48489669-(GGACA),chr9:48489634_48489635-(AGACA)	Unknown,Unknown	chr9:48489668_48489669-(GGACA),chr9:48489634_48489635-(AGACA)
ENSMUST00000119826	protein_coding	ASMM10EP3A108196755	protein_coding	hypo	0.665634	0.0307193	0.0729208	0.287552	0.431997	Large	Ensembl	4647	chr8:72814599-73353540:-	chr8	-	72814599	73353540	LARGE xylosyl- and glucuronyltransferase 1 Xylosyltransferase LARGE Beta-1,3-glucuronyltransferase LARGE [Source:UniProtKB/Swiss-Prot;Acc:Q9Z1M7]	ACGCGGTTCAGCTCTTTCGGAGTGTACCTCTGCCTGGATGTAGTCAAGAAAGTATTATGA		Cytoplasm		16795	CCDS22420			NM_010687	uc009mgs.2	0.206625	0.264477	0.390327	0.288778	0.375672	0.53005	0.397273	0.424992	chr8:72815370-72815470	CAGGTCCCTCATGTGTAATGTCCATATGAGAGTCTCCAGATGTTTGTTTGGGTCCTTGGGTTGCTGTCCATATGGGTACCCAGCTAGGTGGCAGGATACAT	chr8:72815435_72815436-(GGACA),chr8:72815421_72815422-(GGACC),chr8:72815415_72815416-(AAACA),chr8:72815401_72815402-(AGACT),chr8:72815389_72815390-(GGACA),chr8:72815373_72815374-(GGACC)	utr3,utr3,utr3,utr3,utr3,utr3	chr8:72815435_72815436-(GGACA),chr8:72815415_72815416-(AAACA),chr8:72815389_72815390-(GGACA)
ENSMUST00000119826	protein_coding	ASMM10EP3A108196755	protein_coding	hypo	0.665634	0.0307193	0.0729208	0.287552	0.431997	Large	Ensembl	4647	chr8:72814599-73353540:-	chr8	-	72814599	73353540	LARGE xylosyl- and glucuronyltransferase 1 Xylosyltransferase LARGE Beta-1,3-glucuronyltransferase LARGE [Source:UniProtKB/Swiss-Prot;Acc:Q9Z1M7]	ACGCGGTTCAGCTCTTTCGGAGTGTACCTCTGCCTGGATGTAGTCAAGAAAGTATTATGA		Cytoplasm		16795	CCDS22420			NM_010687	uc009mgs.2	0.206625	0.264477	0.390327	0.288778	0.375672	0.53005	0.397273	0.424992	chr8:72814999-72815099	AGCCCTTTCCTTGTGGCTTGGTGATGGTCCATAGAAAATGTGAGTTGCATATAGTGTTTGGACTCATATTTCTGTAGTCCCTGTCATAGTACTGGATCTAG	chr8:72815075_72815076-(GGACT),chr8:72815054_72815055-(AAACA),chr8:72815025_72815026-(GGACC)	utr3,utr3,utr3	chr8:72815054_72815055-(AAACA)
ENSMUST00000076431	protein_coding	ASMM10EP3A113962817	protein_coding	hypo	0.607886	0.0188818	0.0589254	0.399384	0.657006	Pmpca	Ensembl	3135	chr2:26389339-26397122:+	chr2	+	26389339	26397122	peptidase (mitochondrial processing) alpha [Source:MGI Symbol;Acc:MGI:1918568]	GCTGCCCCACGAGCTATGTACACTCATTCGCAACGTGAAGCCAGAAGATATCAAGAGGGT				66865	CCDS15804			NM_173180	uc008ive.1	0.24188	0.413206	0.485197	0.457255	0.544765	0.803492	0.703143	0.576623	chr2:26395505-26395605	GACCTACCCACCTATGAGCACATCCAGGCAGCGCTGTCCAGCAGAAATGGACACCTGCCCAGATCATACCGGCTGTTCCGGTAGAGTCCCTTAGAGCTGGC	chr2:26395555_26395556+(GGACA)	exon:13	chr2:26395555_26395556+(GGACA)
ENSMUST00000187939	protein_coding	ASMM10EP3A106347817	protein_coding	hypo	0.638509	0.0154339	0.0547208	0.496686	0.777884	Tardbp	Ensembl	570	chr4:148616863-148620612:-	chr4	-	148616863	148620612	TAR DNA binding protein [Source:MGI Symbol;Acc:MGI:2387629]	TGCGTCTTTGACGGAGAACTTGGAAGCAGAGTTCACCAGTGAGCTCAGGTGTCTCAAAGA			Yes	230908					uc008vvd.1	0.298484	0.516488	0.600513	0.571259	0.680119	0.899002	0.811326	0.721089	chr4:148617022-148617122	TGAACTCTGCTTCCAAGTTCTCCTGCAAAGCACACCACAAGCTCAGTCCATGTTCGCAGCCCATCAGCTTCAGTTCACGTTCCCACACTTCCAGATCAGTA	chr4:148617094_148617095-(GAACT),chr4:148617073_148617074-(GAACA),chr4:148617067_148617068-(GGACT),chr4:148617038_148617039-(GAACT)	intron,intron,intron,utr3	chr4:148617073_148617074-(GAACA)
uc009rxl.3	protein_coding	ASMM10EP3A101655746	protein_coding	hypo	0.593498	0.00564564	0.0397401	0.335942	0.566038	Glb1	knownGene	2846	chr9:114401078-114465290:+	chr9	+	114401078	114465290	Mus musculus galactosidase, beta 1 (Glb1), transcript variant 1, mRNA.	TTCCTGGGTGGTCCAAGGTATGCATCTTCATGAATAGCCTTCGGGTTCAAGCCTCAAGCA				12091						0.231592	0.363666	0.358025	0.390484	0.598961	0.66014	0.539807	0.465243	chr9:114405583-114405683	GGGAGAGATAGAGAATGGGTCTGCTTAGCCGGCGTGGATGACATAGAAGCAGACATCCTTCACTACTCTGGGCATGGCATGGACCTTGACAAGGCTCTGGA	chr9:114405635_114405636+(AGACA),chr9:114405665_114405666+(GGACC)	Unknown,Unknown	chr9:114405635_114405636+(AGACA)
ENSMUST00000084738	protein_coding	ASMM10EP3A103779796	protein_coding	hypo	0.665382	0.0336749	0.0764419	0.313451	0.471084	St5	Ensembl	3161	chr7:109523920-109616553:-	chr7	-	109523920	109616553	Suppression of tumorigenicity 5 protein [Source:UniProtKB/Swiss-Prot;Acc:Q924W7]	GGCCCCTCGGGAGACGCTGAGCAGAAAATCCTTCGAGTTTGAGGATGCATCCAGTCTCCA				76954	CCDS21735				uc009jdt.1	0.338021	0.316004	0.38786	0.211918	0.53053	0.376126	0.417987	0.559694	chr7:109556760-109556860	TCAGTCCGGCCTGGACGCTTCTCCAGCCGGTATAAAGAGTCCCGTCCAGGAAGTGCCTCTGCCTCCTCCTCTGTCTCGGGGTAGGAACACTCAGAGAAGGT	chr7:109556832_109556833-(AGACA),chr7:109556798_109556799-(GGACT),chr7:109556763_109556764-(GGACT)	intron,intron,intron	chr7:109556832_109556833-(AGACA)
ENSMUST00000159152	protein_coding	ASMM10EP3A110675566	protein_coding	hypo	0.643585	0.0349619	0.0777924	0.392966	0.610589	AC130827.2	Ensembl	2824	chr13:63240074-63326096:+	chr13	+	63240074	63326096	chromosome 9 open reading frame 3 [Source:HGNC Symbol;Acc:HGNC:1361]	ATGCTGTTCTAAAGAGTAACCAGGACTGCCACCCTGCACCACAGCCCTGCACCACCATGC		Nucleus		72061				NR_110521		0.223549	0.387988	0.501451	0.458878	0.537948	0.743576	0.641997	0.518836	chr13:63299351-63299451	AACTTGCCTCCTCTGTAGCCAGCTTGTGGACCAGTAATGCAGTTCAGCCACAGGGCGTGGAGTTCTGAGACAGGTGTGGGCTAGTGCGTCTCTTTCATAGT	chr13:63299380_63299381+(GGACC),chr13:63299420_63299421+(AGACA)	intron,intron	chr13:63299420_63299421+(AGACA)
ENSMUST00000026173	protein_coding	ASMM10EP3A113945407	protein_coding	hypo	0.499599	0.0137423	0.052346	0.259624	0.519665	Wdr45b	Ensembl	2321	chr11:121327224-121354445:-	chr11	-	121327224	121354445	WD repeat domain 45B [Source:MGI Symbol;Acc:MGI:1914090]	TGGAGGACCTTGGTCTCGAAGCCATACGTGGTTGTCTGCCTTCCTGAGCAAGGCTTCTCA			Yes	66840	CCDS25773			NM_025793	uc007mvt.2	0.101186	0.287698	0.316706	0.332907	0.420711	0.649249	0.56292	0.44578	chr11:121328135-121328235	CGAACCGCCCAGAGCCACGGAGTGTCTGCAGAACCATGATGATGATCCTTTAATATGGGATGAGAAGCCTTGCTCAGGAAGGCAGACAACCACGTATGGCT	chr11:121328158_121328159-(AGACA)	utr3	chr11:121328158_121328159-(AGACA)
ENSMUST00000023687	protein_coding	ASMM10EP3A105154054	protein_coding	hypo	0.546256	0.0311912	0.0735125	0.234792	0.429821	Ifngr2	Ensembl	3254	chr16:91547072-91565623:+	chr16	+	91547072	91565623	interferon gamma receptor 2 [Source:MGI Symbol;Acc:MGI:107654]	ACCAGTGGTCTACCAGGTGGAATATAGCTTCATCGATGGCTCTTGGCATAGGTTGCTGGA				15980	CCDS28327			NM_008338	uc007zxq.1	0.116568	0.251652	0.28778	0.283169	0.337182	0.580908	0.454073	0.34712	chr16:91563214-91563314	AAAGACAACTGCTCATTACTGGCAACGTGGCGGCAAACCTGTGTGTGGTGCTTTCTCCAGTGTTAGCTGCCCCTGCTGTCAGAAGACTGGGTCCTTCCTTG	chr16:91563218_91563219+(AGACA),chr16:91563250_91563251+(AAACC),chr16:91563299_91563300+(AGACT)	utr3,utr3,utr3	chr16:91563218_91563219+(AGACA)
ENSMUST00000022580	protein_coding	ASMM10EP3A102780365	protein_coding	hypo	0.504386	0.0109628	0.0486022	0.273001	0.541254	Slc25a30	Ensembl	3588	chr14:75760117-75787037:-	chr14	-	75760117	75787037	solute carrier family 25, member 30 [Source:MGI Symbol;Acc:MGI:1914804]	TGGCCAAATTGGTTGCGCCTTGGTCCTTGGAATATCATTTTCTTTTTGACTTACGAACAA		Nucleus		67554	CCDS27281			NM_026232	uc007uqx.1	0.146718	0.236185	0.386809	0.322291	0.495732	0.695851	0.508159	0.465272	chr14:75762365-75762465	TTCCTTGCAGGTTTTCTACAGCAAGGACGATCTGTTATGTACATCAGTTATCTAGGATGTCAAGGGCACTTCGATGGTAACCACCGGTGAGTGGGTGTTCC	chr14:75762461_75762462-(GAACA),chr14:75762375_75762376-(AAACC)	utr3,utr3	chr14:75762461_75762462-(GAACA)
ENSMUST00000034457	protein_coding	ASMM10EP3A105383790	protein_coding	hypo	0.533201	0.0305597	0.0726915	0.31069	0.582688	Urb2	Ensembl	5853	chr8:124023394-124048505:+	chr8	+	124023394	124048505	URB2 ribosome biogenesis 2 homolog (S. cerevisiae) [Source:MGI Symbol;Acc:MGI:2681124]	TTCAGGGGCTGGACGTCACTCAGGCATGGAGGTCAGATCTACAGGTTGTTTTGTGTGCCA		Nucleus		382038	CCDS22768			NM_001029876	uc012gmv.1	0.192478	0.271877	0.503545	0.27486	0.519512	0.790774	0.522441	0.498025	chr8:124030887-124030987	CTTCAGTACTCCTCGCTGCTGTCCCCACACTTTTAGAAGTAGACATGAGCCAGCACCTCAGGGACGGACAGCCCAAAATTGCTCAAGTGGTGGATACAGAC	chr8:124030929_124030930+(AGACA),chr8:124030954_124030955+(GGACA)	exon:3,exon:3	chr8:124030929_124030930+(AGACA),chr8:124030954_124030955+(GGACA)
ENSMUST00000066743	protein_coding	ASMM10EP3A100032316	protein_coding	hypo	0.59579	0.0011747	0.0322915	0.492718	0.826999	Adnp2	Ensembl	5012	chr18:80126311-80151482:-	chr18	-	80126311	80151482	Activity-dependent neuroprotector homeobox protein 2 [Source:UniProtKB/Swiss-Prot;Acc:Q8CHC8]	TGAGGCAATTATTTGTGACTTGGTATACTCTGTTGTAAATTCAGAGCTTGTTGGACTTTA			Yes	240442	CCDS50332			NM_175028	uc008fsk.1	0.47192	0.376201	0.562572	0.560179	0.866558	0.910687	0.748553	0.782198	chr18:80127655-80127755	ATGGGATGTCCAAAGTCAGCCGGACTTCAGACTTTCTCTTCTACAGCTTTTGTGATTCACACTCACCAAAGTTCAGTCTGTGTTTGACATTTTTAAGTTCA	chr18:80127751_80127752-(GAACT),chr18:80127736_80127737-(AAACA),chr18:80127730_80127731-(AGACT),chr18:80127725_80127726-(GAACT),chr18:80127662_80127663-(GGACA)	exon:4,exon:4,exon:4,exon:4,utr3	chr18:80127736_80127737-(AAACA),chr18:80127662_80127663-(GGACA)
ENSMUST00000081527	protein_coding	ASMM10EP3A100184074	protein_coding	hypo	0.633067	0.00771919	0.0436238	0.486279	0.768131	Alyref2	Ensembl	1273	chr1:171503478-171504750:+	chr1	+	171503478	171504750		CATGCATGAAGAAGTGGGTTTCATTCTCAGCTCCATCATGTAAGAATAAAACAAGAATTG				56009	CCDS15497			NM_019484	uc007dop.1	0.340245	0.474318	0.513761	0.61679	0.691693	0.892015	0.753679	0.735137	chr1:171504296-171504396	AGGAGGGACACCAGCTAAACAACCGAACAAATCCGCACAAGAACCGGGACCCAGACGCCTCGTCTGTGATGCCTTAGAGGGAGGGTAGGCAACTGGACTGT	chr1:171504303_171504304+(GGACA),chr1:171504314_171504315+(AAACA),chr1:171504322_171504323+(GAACA),chr1:171504338_171504339+(GAACC),chr1:171504344_171504345+(GGACC),chr1:171504392_171504393+(GGACT)	exon:1,utr3,utr3,utr3,utr3,utr3	chr1:171504303_171504304+(GGACA),chr1:171504314_171504315+(AAACA),chr1:171504322_171504323+(GAACA)
ENSMUST00000054708	protein_coding	ASMM10EP3A101437810	protein_coding	hypo	0.387878	0.00366768	0.0356179	0.176875	0.456006	Dpagt1	Ensembl	2205	chr9:44326845-44333900:+	chr9	+	44326845	44333900	UDP-N-acetylglucosamine--dolichyl-phosphate N-acetylglucosaminephosphotransferase [Source:UniProtKB/Swiss-Prot;Acc:P42867]	TATTTTAAAGGTAGCAGAGAACCTCCGGTTAGTGACAGTTCACCAAGGTGAGAGTGAGGA				13478	CCDS23104		00550+2.7.8.13	NM_007875	uc009pcw.1	0.0790862	0.166067	0.249851	0.212494	0.443604	0.5855	0.442258	0.352662	chr9:44333237-44333337	AGCTTCTGCCATCTGTGACTACTGATATCCTGGATGGACACCTTGCTGGACTTGAAGTCCGCTAGTTGGACTTTGCCTAGGGCTTTCATCTTGCCTTGCCC	chr9:44333274_44333275+(GGACA),chr9:44333286_44333287+(GGACT),chr9:44333306_44333307+(GGACT)	utr3,utr3,utr3	chr9:44333274_44333275+(GGACA)
NM_001110351	protein_coding	ASMM10EP3A103211626	protein_coding	hypo	0.514025	0.00297997	0.0347577	0.130296	0.253483	Sin3a	Refseq	4998	chr9:57072040-57128368:+	chr9	+	57072040	57128368		CCTCGCCTGGTTCCGGAGTTCAGTTCGGTGGCATTAAGTACACTCACGTCCTTGTGCAGC			Yes	20466	CCDS23216			NM_001110351	uc012gtw.1	0.0734766	0.125105	0.132558	0.190046	0.23726	0.266899	0.237514	0.272259	chr9:57127563-57127663	ACCTTAGGAAGCTGGAACTGGCACTTTTCCCACGGGTACTACCCAGACCCAACAGGGAATGAAGTCCATGCAAGCACAGAGACAGGCAGCTTGCTTGCACA	chr9:57127579_57127580+(GAACT),chr9:57127609_57127610+(AGACC),chr9:57127644_57127645+(AGACA)	utr3,utr3,utr3	chr9:57127644_57127645+(AGACA)
ENSMUST00000050149	protein_coding	ASMM10EP3A107904882	protein_coding	hypo	0.634061	0.000114051	0.0322915	0.276002	0.435293	Mical2	Ensembl	6669	chr7:112225856-112355194:+	chr7	+	112225856	112355194	[F-actin]-monooxygenase MICAL2 [Source:UniProtKB/Swiss-Prot;Acc:Q8BML1]	GCCCAGCCAGTACAAAGTCCTCTCCTCTCCTCTTTTCTTCTCTTCCAGCATTCCCCTCTC				320878	CCDS21753			NM_177282	uc009jgn.2	0.254589	0.281617	0.311548	0.256256	0.428885	0.469574	0.413634	0.429079	chr7:112351473-112351573	GGCTGACAAGAGGCCTGCTCAACCTGCCCCAGAGCCTGCTTAGGTGGATGCAGGGACTCCAGGAGGCTGCTGGCCACCATGTGCGGGACAATGCTCACAAC	chr7:112351528_112351529+(GGACT),chr7:112351560_112351561+(GGACA)	exon:20,exon:20	chr7:112351560_112351561+(GGACA)
ENSMUST00000032916	protein_coding	ASMM10EP3A121412081	protein_coding	hypo	0.595635	0.023909	0.0648256	0.274978	0.461655	Maz	Ensembl	2347	chr7:127022134-127026452:-	chr7	-	127022134	127026452	MYC associated zinc finger protein [Source:HGNC Symbol;Acc:HGNC:6914]	TGAACTCCTTCCCGCCACCTCAGGGTCACGCCCAGAACCCCCTGCAGGTCGGGGCTGAGC			Yes	17188	CCDS40137			NM_010772		0.17304	0.282016	0.33947	0.305386	0.33022	0.559322	0.52011	0.436968	chr7:127022735-127022835	TTAAAGGTGAGGGCAGTGGCTGCTGCTGTCCTCTGCCACCCCTGCTCATTGTCCAGGGGACTTCAACACAACTCAGGGGACAGGTGTTTGTAGGGTCAGCT	chr7:127022820_127022821-(AAACA),chr7:127022785_127022786-(GGACA),chr7:127022762_127022763-(GGACA)	utr3,utr3,utr3	chr7:127022820_127022821-(AAACA),chr7:127022785_127022786-(GGACA),chr7:127022762_127022763-(GGACA)
NM_201388	protein_coding	ASMM10EP3A105155469	protein_coding	hypo	0.663417	0.00106464	0.0322915	0.329945	0.497341	Plec	Refseq	14908	chr15:76170974-76208253:-	chr15	-	76170974	76208253		GGGCTCAGGGGACTTTGGATGTGGCTGGAGATCATTAGGGGATGGTGATGAACGAGACCG		Nucleus		18810				NM_201388	uc007wje.2	0.264143	0.329151	0.382089	0.344396	0.462857	0.4864	0.512957	0.52715	chr15:76173784-76173884	GGCACGCTCAGCTGACAGCAGCTTGTCCTTGAACTCGGGGCCCACAATACCCATACGAACGGCTTCTTCCACCGTCAGCTTGAGTCCCTTGATGGGGTCAA	chr15:76173867_76173868-(GGACT),chr15:76173808_76173809-(GGACA)	exon:1,exon:1	chr15:76173808_76173809-(GGACA)
NM_201388	protein_coding	ASMM10EP3A105155469	protein_coding	hypo	0.663417	0.00106464	0.0322915	0.329945	0.497341	Plec	Refseq	14908	chr15:76170974-76208253:-	chr15	-	76170974	76208253		GGGCTCAGGGGACTTTGGATGTGGCTGGAGATCATTAGGGGATGGTGATGAACGAGACCG		Nucleus		18810				NM_201388	uc007wje.2	0.264143	0.329151	0.382089	0.344396	0.462857	0.4864	0.512957	0.52715	chr15:76175714-76175814	TCCTTCGAGTCCTCCAGATAGATGCCGGCCAGGCAGCCGCTGCCCTGCAGCAGAGTCCGCACGGAGCCCACCTCGGACAGCTCTTTGACTGATGTCTTGCC	chr15:76175807_76175808-(AGACA),chr15:76175768_76175769-(GGACT),chr15:76175722_76175723-(GGACT)	exon:1,exon:1,exon:1	chr15:76175807_76175808-(AGACA)
NM_201388	protein_coding	ASMM10EP3A105155469	protein_coding	hypo	0.663417	0.00106464	0.0322915	0.329945	0.497341	Plec	Refseq	14908	chr15:76170974-76208253:-	chr15	-	76170974	76208253		GGGCTCAGGGGACTTTGGATGTGGCTGGAGATCATTAGGGGATGGTGATGAACGAGACCG		Nucleus		18810				NM_201388	uc007wje.2	0.264143	0.329151	0.382089	0.344396	0.462857	0.4864	0.512957	0.52715	chr15:76171331-76171431	GCAGAACCCTCCAGCCCCGCCCAGCCAGAATGTCCATCTCCTACCCTGGGTCTGGGTCTTTAGGGCCTGGGTACAAGGACACAGAAGGCACTTACAAGGGG	chr15:76171386_76171387-(AGACC),chr15:76171380_76171381-(AGACC),chr15:76171362_76171363-(GGACA)	utr3,utr3,utr3	chr15:76171362_76171363-(GGACA)
NM_201388	protein_coding	ASMM10EP3A105155469	protein_coding	hypo	0.663417	0.00106464	0.0322915	0.329945	0.497341	Plec	Refseq	14908	chr15:76170974-76208253:-	chr15	-	76170974	76208253		GGGCTCAGGGGACTTTGGATGTGGCTGGAGATCATTAGGGGATGGTGATGAACGAGACCG		Nucleus		18810				NM_201388	uc007wje.2	0.264143	0.329151	0.382089	0.344396	0.462857	0.4864	0.512957	0.52715	chr15:76176256-76176356	GGTGCTGGGGTCATGGTAGACTCTGGCATCATCTCTGGGTGACGTCAGGGCCCTGTTAGTCTCTTTGTCCAGGTAGCCCCGGGCATAGGCAACATCCAGGG	chr15:76176322_76176323-(GGACA),chr15:76176314_76176315-(AGACT)	exon:1,exon:1	chr15:76176322_76176323-(GGACA)
ENSMUST00000163588	protein_coding	ASMM10EP3A110992760	protein_coding	hypo	0.54986	0.00750708	0.0431656	0.368037	0.669328	Ston1	Ensembl	2983	chr17:88626555-88645724:+	chr17	+	88626555	88645724	Stonin-1 [Source:UniProtKB/Swiss-Prot;Acc:Q8CDJ8]	AGAGTTAGGAGGTACGACTTTGTTGGAGGAAGTGTGTCACTGGGGGTGGGCTTTGAGGTT			Yes	77057				NM_029858		0.197426	0.371949	0.514961	0.387811	0.60958	0.785267	0.641777	0.640689	chr17:88636343-88636443	AAAGCTGCCGGCTACTGCCAAGCCCAAGAACAAAAGCTACGAGGAACAAGAAATTTGCCTGGACATTCAGGACAGCCTTTGGGGTAAAGTAACCAAAGAGG	chr17:88636372_88636373+(GAACA),chr17:88636388_88636389+(GAACA),chr17:88636405_88636406+(GGACA),chr17:88636414_88636415+(GGACA)	exon:2,exon:2,exon:2,exon:2	chr17:88636372_88636373+(GAACA),chr17:88636388_88636389+(GAACA),chr17:88636405_88636406+(GGACA),chr17:88636414_88636415+(GGACA)
NM_001347731	protein_coding	ASMM10EP3A118638447	protein_coding	hypo	0.629951	0.0109524	0.0485847	0.473107	0.751022	Dyrk1a	Refseq	5679	chr16:94611419-94695519:+	chr16	+	94611419	94695519		TGGCTGCAAGTGTCTTTGAAAGTAAAAATTGGAGGTTTAACAGATAATTTGGTTTTTAAA				13548				NM_001347731		0.616609	0.2859	0.447101	0.542818	0.817237	0.73065	0.687633	0.768566	chr16:94692013-94692113	TTGACCGTCTACTCCAATCCCCGCCAAGAGACTGGCATAGCTGGACATCCAACATACCAATTTTCTGCTAATACAGGTCCTGCACATTACATGACTGAAGG	chr16:94692043_94692044+(AGACT),chr16:94692057_94692058+(GGACA)	exon:11,exon:11	chr16:94692057_94692058+(GGACA)
NM_001347731	protein_coding	ASMM10EP3A118638447	protein_coding	hypo	0.629951	0.0109524	0.0485847	0.473107	0.751022	Dyrk1a	Refseq	5679	chr16:94611419-94695519:+	chr16	+	94611419	94695519		TGGCTGCAAGTGTCTTTGAAAGTAAAAATTGGAGGTTTAACAGATAATTTGGTTTTTAAA				13548				NM_001347731		0.616609	0.2859	0.447101	0.542818	0.817237	0.73065	0.687633	0.768566	chr16:94692736-94692836	CTCTAGCACACACAAACATCATCTTCAGCTGTGTGAAAGGGACGATTGTGTTGACATTTGTAAGGCACATTAAGCATGCTAAGTGGCGGGGATCAGGACTC	chr16:94692751_94692752+(AAACA),chr16:94692833_94692834+(GGACT)	utr3,utr3	chr16:94692751_94692752+(AAACA)
ENSMUST00000002350	protein_coding	ASMM10EP3A100278272	protein_coding	hypo	0.632995	0.00643607	0.0411498	0.492378	0.777854	Narfl	Ensembl	2555	chr17:25773776-25783332:+	chr17	+	25773776	25783332	Cytosolic Fe-S cluster assembly factor NARFL [Source:UniProtKB/Swiss-Prot;Acc:Q7TMW6]	ACAGACCTGCACCTCTGGAAGGATCCACTGTGTGTCTGGTACCACACTGGGCCTTTCAAA		Cytoplasm		67563	CCDS50034			NM_026238	uc008bbq.2	0.347942	0.457242	0.569332	0.594994	0.740709	0.897638	0.756512	0.716558	chr17:25782247-25782347	GGTGGTAGGAGGCCTTGAGTCTGTGAGACCCCCGGGGCCAGCACCAAGACTCACGGAAAGACTAGACTGTGTGGGTATCTGAAACAAAGCCCACAGGATAC	chr17:25782274_25782275+(AGACC),chr17:25782295_25782296+(AGACT),chr17:25782307_25782308+(AGACT),chr17:25782312_25782313+(AGACT),chr17:25782330_25782331+(AAACA)	utr3,utr3,utr3,utr3,utr3	chr17:25782330_25782331+(AAACA)
ENSMUST00000000804	protein_coding	ASMM10EP3A103430696	protein_coding	hypo	0.606234	0.00170294	0.0329541	0.49597	0.818116	Ddx3x	Ensembl	4692	chrX:13280970-13294052:+	chrX	+	13280970	13294052	ATP-dependent RNA helicase DDX3X [Source:UniProtKB/Swiss-Prot;Acc:Q62167]	TGTGCTGTGCATATTCTGGTTTTATTAAAATAAAAAGTTGAACTGCACAGTCTCCTTTGT			Yes	13205	CCDS30027	CHEMBL3751657		NM_010028	uc009srl.2	0.393509	0.430836	0.619513	0.540023	0.794826	0.908122	0.796683	0.772833	chrX:13291489-13291589	CTGAGCCTGCTCTGTAGTAGGTCACCCTGCCAAACAAGCTAATATGGAAACCACATGTAACTTAGCCAGACTATACCTTGTGTAGCTTCAAGAACTCGCAG	chrX:13291522_13291523+(AAACA),chrX:13291538_13291539+(AAACC),chrX:13291558_13291559+(AGACT),chrX:13291582_13291583+(GAACT)	utr3,utr3,utr3,utr3	chrX:13291522_13291523+(AAACA)
ENSMUST00000229028	protein_coding	ASMM10EP3A114570597	protein_coding	hypo	0.584447	0.0114142	0.0490432	0.313571	0.536526	St3gal1	Ensembl	5732	chr15:67102875-67176830:-	chr15	-	67102875	67176830	ST3 beta-galactoside alpha-2,3-sialyltransferase 1 [Source:MGI Symbol;Acc:MGI:98304]	AGGAGGCAGAGAAGGAGCGTGAGGTTTGAGCTGGCTGGGTTTGACTCTGCTGAGCTAGCA				20442	CCDS27511			NM_009177	uc007wba.1	0.182247	0.3231	0.388481	0.360457	0.472768	0.65578	0.532687	0.48487	chr15:67113955-67114055	GCAAACTTCAGCCTGTTGGAGACACGCCTAGGTTTGTGTTCTCGACATTGCTGTGTGGCACACGAGGGTAGTCTGTGCCATGCAGTCAGTCTTGCCTGTAT	chr15:67114043_67114044-(AGACT),chr15:67114025_67114026-(AGACT),chr15:67113992_67113993-(GAACA),chr15:67113986_67113987-(AAACC)	utr5,utr5,utr5,utr5	chr15:67113992_67113993-(GAACA)
ENSMUST00000130322	protein_coding	ASMM10EP3A114563580	protein_coding	hypo	0.548026	0.00862291	0.0450826	0.305847	0.558089	Tab2	Ensembl	2311	chr10:7919340-7924260:-	chr10	-	7919340	7924260	TGF-beta-activated kinase 1 and MAP3K7-binding protein 2 [Source:UniProtKB/Swiss-Prot;Acc:Q99K90]	TGGGAAAAGAGCCAGAAACTGGGAAGAGGGAACAATAATAACCTGGATGCCTGCTGCGCT		Nucleus		68652						0.2315	0.258139	0.374043	0.359708	0.423786	0.690218	0.535734	0.582619	chr10:7920345-7920445	TTGCTGAAACAGTTCGTTATTGGACTGCCCACCGTGAAGCTGTCCATCACTAACGCTGTGTGTTAAAGTCCTGCTTCCATTCACTCGACTTCCTTCTCTTC	chr10:7920412_7920413-(GGACT),chr10:7920386_7920387-(GGACA),chr10:7920356_7920357-(GAACT)	exon:2,exon:2,exon:2	chr10:7920386_7920387-(GGACA)
ENSMUST00000120173	protein_coding	ASMM10EP3A107070588	protein_coding	hypo	0.605945	0.0302834	0.0723388	0.327113	0.53984	Snrk	Ensembl	4758	chr9:122117303-122169702:+	chr9	+	122117303	122169702	Mus musculus SNF related kinase (Snrk), transcript variant 5, mRNA. [Source:RefSeq mRNA;Acc:NM_001357776]	GGACGGATGCCCGCCTGCCGGCTGAGGTATCCATTATGATGTTGACAATGAAGGCCTTAT		Nucleus		20623				NM_001357776	uc009sep.2	0.477207	0.270502	0.340977	0.219767	0.62862	0.473136	0.433472	0.624133	chr9:122137126-122137226	AGGTGAGAAGGTGGCAGTGAAAGTCATTGACAAGACGAAGCTGGACACTCTAGCCACTGGTCATCTCTTCCAGGAAGTGAGGTGCATGAAACTAGTGCAGC	chr9:122137170_122137171+(GGACA),chr9:122137216_122137217+(AAACT)	exon:5,exon:5	chr9:122137170_122137171+(GGACA)
ENSMUST00000029865	protein_coding	ASMM10EP3A128423919	protein_coding	hypo	0.58645	0.0433394	0.0871231	0.268026	0.457032	Trp53inp1	Ensembl	5404	chr4:11156431-11174379:+	chr4	+	11156431	11174379	transformation related protein 53 inducible nuclear protein 1 [Source:MGI Symbol;Acc:MGI:1926609]	CAAGTGGTCCCAGAATGGAAGCCCAGAGTGAAATGGGGAAGCACATTCACTGCTGTGTGG		Exosome		60599	CCDS17964			NM_001199105	uc008rza.1	0.202321	0.209422	0.44385	0.216512	0.479317	0.57257	0.411873	0.364367	chr4:11169784-11169884	TGGAACAACCCAAGAGTTTTCGCCCTTCCCAGTGGATAAAAGGACACAGTGAAAGACAGTCTTTGAACAGAAATGGTCTCCGTCGCCAGAACCTTACCAGG	chr4:11169788_11169789+(GAACA),chr4:11169827_11169828+(GGACA),chr4:11169839_11169840+(AGACA),chr4:11169850_11169851+(GAACA),chr4:11169874_11169875+(GAACC)	exon:4,exon:4,exon:4,exon:4,exon:4	chr4:11169788_11169789+(GAACA),chr4:11169827_11169828+(GGACA),chr4:11169839_11169840+(AGACA),chr4:11169850_11169851+(GAACA)
ENSMUST00000190840	protein_coding	ASMM10EP3A121416967	protein_coding	hypo	0.607494	0.00779847	0.0437173	0.301641	0.496534	Tenm3	Ensembl	8663	chr8:48227926-48674684:-	chr8	-	48227926	48674684	teneurin transmembrane protein 3 [Source:MGI Symbol;Acc:MGI:1345183]	AGTGCGAGTGCAGCCAAGGATGGAACGGAGAGCACTGCACAATTGAGGGTTGCCCCGGCT		Nucleus		23965	CCDS85538			NM_001145937	uc009lrr.2	0.226541	0.272699	0.347917	0.359409	0.446346	0.596861	0.427541	0.515387	chr8:48228346-48228446	CGATGTGTCTGTCTGCAGAGCAGTGTCATTTTGGAAGGCTCTTTGGAGAGTCCGGTTTGGATTGTGCTACAGGAGAATCTGCACAGGGGTGGCCCGGGGGT	chr8:48228400_48228401-(AAACC),chr8:48228395_48228396-(GGACT),chr8:48228356_48228357-(AGACA)	utr3,utr3,utr3	chr8:48228356_48228357-(AGACA)
ENSMUST00000027464	protein_coding	ASMM10EP3A115504065	protein_coding	hypo	0.409008	0.00214955	0.0337065	0.282155	0.689853	Mrpl44	Ensembl	1424	chr1:79776018-79781445:+	chr1	+	79776018	79781445	39S ribosomal protein L44, mitochondrial [Source:UniProtKB/Swiss-Prot;Acc:Q9CY73]	GGCTTATACTGTGACAGAAAGCTGATTGCAGAGGGACCTGGGGAAACTGTACTCGTTGCA				69163	CCDS35629			NM_001081210	uc007bqy.1	0.145273	0.259095	0.303001	0.421252	0.626616	0.842427	0.696993	0.593377	chr1:79777997-79778097	AGCCTTGGCATAGAGAAAGAAGCTGCTCTTCTGAATCTTAAGGACAATCAGGAACTGTTCGAACAAGGGCTGTCTTTTTCACATCGGTGCCTCACACAGTT	chr1:79778040_79778041+(GGACA),chr1:79778050_79778051+(GAACT),chr1:79778059_79778060+(GAACA)	exon:2,exon:2,exon:2	chr1:79778040_79778041+(GGACA),chr1:79778059_79778060+(GAACA)
ENSMUST00000185912	protein_coding	ASMM10EP3A111374651	protein_coding	hypo	0.577649	0.0190926	0.0591317	0.241407	0.417913	Kansl3	Ensembl	4527	chr1:36335730-36369157:-	chr1	-	36335730	36369157	KAT8 regulatory NSL complex subunit 3 [Source:UniProtKB/Swiss-Prot;Acc:A2RSY1]	TGAGAATACCATACGTTCCAATAGATGTGGAGACGGTCACGGCAACTCCTGTTCCACTTT		Nucleus		226976					uc011wjj.1	0.138465	0.225677	0.356029	0.245458	0.353965	0.50875	0.392542	0.416397	chr1:36336195-36336295	CAGATAAACCACCAAAGCAGGATACAGGTTTTCTTTGGTTCCAGAACACAGGGGCAGCATCTTTCAGGAGCAGCCCTCCAGTGTTGCTCAAGTTGTTCTCC	chr1:36336289_36336290-(GAACA),chr1:36336232_36336233-(GAACC),chr1:36336222_36336223-(AAACC)	utr3,utr3,utr3	chr1:36336289_36336290-(GAACA)
ENSMUST00000009713	protein_coding	ASMM10EP3A105026433	protein_coding	hypo	0.577755	0.0365492	0.0795632	0.292211	0.505769	Mkl2	Ensembl	5815	chr16:13256481-13415063:+	chr16	+	13256481	13415063	MKL1/myocardin like 2 [Source:HGNC Symbol;Acc:HGNC:29819]	ACAGTCCAGCCAGCACTTACCCACTCTGAACGAACGGAAAAATGTGCTCCAGCTGAGGCT			Yes	239719	CCDS49768			NM_001122667	uc007yfy.2	0.17167	0.338843	0.402169	0.256161	0.440646	0.691123	0.433538	0.45777	chr16:13412534-13412634	CTATCTCTTGACCTGTCAGACTCCAACCTGGACAACATGGAGTGGCTAGACATTACCATGCCCACCACATCCTCCGGGCTCACTCCACTGAGTACCACTGC	chr16:13412553_13412554+(AGACT),chr16:13412565_13412566+(GGACA),chr16:13412583_13412584+(AGACA)	exon:17,exon:17,exon:17	chr16:13412565_13412566+(GGACA),chr16:13412583_13412584+(AGACA)
ENSMUST00000059433	protein_coding	ASMM10EP3A107951177	protein_coding	hypo	0.582091	0.0160854	0.0555623	0.269056	0.462223	Pced1b	Ensembl	2185	chr15:97247107-97385676:+	chr15	+	97247107	97385676	PC-esterase domain-containing protein 1B [Source:UniProtKB/Swiss-Prot;Acc:Q8BGX1]	TGGTTTCCATAATTCCCAGACCCAGCTTGTGCAAAAGAGGGAGCTAAGAGGCACACCGCA				239647	CCDS27781			NM_172293	uc007xkt.2	0.147335	0.260801	0.32389	0.344199	0.402599	0.563702	0.47634	0.406252	chr15:97384503-97384603	AGAACCTGGAAAACTTGTTTGGGCGCATGGACCAGGTGCTGCCCAAGTCGTGCCTGCTAGTGTGGAACACTGCTATGCCTTTGGGTGACAAGATCAAGGCG	chr15:97384506_97384507+(GAACC),chr15:97384515_97384516+(AAACT),chr15:97384533_97384534+(GGACC),chr15:97384569_97384570+(GAACA)	exon:6,exon:6,exon:6,exon:6	chr15:97384569_97384570+(GAACA)
ENSMUST00000052130	protein_coding	ASMM10EP3A102449422	protein_coding	hypo	0.656596	0.043345	0.0871299	0.275831	0.420092	Gjb1	Ensembl	1565	chrX:101377273-101385629:+	chrX	+	101377273	101385629	gap junction protein, beta 1 [Source:MGI Symbol;Acc:MGI:95719]	GCAGTTGCAACCAGGTGTGGCAGTGCCAGGGAGGTGTGAATGAGGCAGGATGAACTGGAC				14618				NM_008124	uc009txk.2	0.203412	0.28879	0.290798	0.320323	0.287324	0.513674	0.481891	0.397479	chrX:101384507-101384607	CCCCTTCACCTGGAAGAGGTAAAGAGACACAAGGTGCACATCTCAGGGACACTGTGGTGGACCTATGTCATCAGTGTGGTGTTCCGGCTGCTGTTCGAGGC	chrX:101384533_101384534+(AGACA),chrX:101384555_101384556+(GGACA),chrX:101384567_101384568+(GGACC)	exon:2,exon:2,exon:2	chrX:101384533_101384534+(AGACA),chrX:101384555_101384556+(GGACA)
ENSMUST00000102514	protein_coding	ASMM10EP3A100132490	protein_coding	hypo	0.636033	0.00247709	0.0339935	0.50683	0.796861	Rtn4rl1	Ensembl	3525	chr11:75193783-75267769:+	chr11	+	75193783	75267769	Reticulon-4 receptor-like 1 [Source:UniProtKB/Swiss-Prot;Acc:Q8K0S5]	CAGAGAGGATACCTGAGGAGTAAGAAATGCTGAATCCAATTAAGAGAGAAAAATAATAAT				237847	CCDS25043			NM_177708	uc007kdh.1	0.411286	0.418725	0.5818	0.615508	0.793148	0.861848	0.773412	0.759038	chr11:75266440-75266540	AAGGGCTGAAGGACCCTGCTGGTTTTGGAAGGAGCAGGACTCAGAACAAGGCTCTCCCAGAGCCAGCTGGGGCAACCAGCAATCTCAGAGCACTCTTGGCT	chr11:75266452_75266453+(GGACC),chr11:75266478_75266479+(GGACT),chr11:75266485_75266486+(GAACA)	utr3,utr3,utr3	chr11:75266485_75266486+(GAACA)
NM_001361129	protein_coding	ASMM10EP3A113569230	protein_coding	hypo	0.653657	0.00721132	0.0426469	0.335219	0.512836	Tcf4	Refseq	7144	chr18:69345721-69687967:+	chr18	+	69345721	69687967		ACTGGCGATCTGAGGGGGAAAATGAGGTGCTCGGTGAATTTTCCTTGGTTTGTGTGATTT		Nucleus;Exosome	Yes	21413				NM_001361129		0.278061	0.251713	0.436688	0.374412	0.508365	0.512132	0.486361	0.544484	chr18:69683293-69683393	GAAAAAAATGCAACTTGAGGGACGACTTCTTTAACATATCACTCTGAATGTGCGAAGCGGTATGTACAGGCTGAGACACAGCCCAGAGACTGAATGGCAAT	chr18:69683368_69683369+(AGACA),chr18:69683381_69683382+(AGACT)	utr3,utr3	chr18:69683368_69683369+(AGACA)
ENSMUST00000113737	protein_coding	ASMM10EP3A102058864	protein_coding	hypo	0.562724	0.000498535	0.0322915	0.249684	0.443705	Zfp142	Ensembl	7473	chr1:74565127-74588028:-	chr1	-	74565127	74588028	zinc finger protein 142 [Source:MGI Symbol;Acc:MGI:1924514]	GGAGCTCCTGAAGAGACCTCAGAGTCTGGCTGTGTGTTCTCTGCTGAAGATCGCAAGGGT			Yes	77264	CCDS35618			NM_029888	uc007bmm.2	0.178871	0.234024	0.306071	0.27977	0.453109	0.432914	0.4334	0.455399	chr1:74566757-74566857	AGCCACACTTTCATCCCAAAGCCAATCCTTCCTCAGGCCCGTAGTTCCTCAGGCTAGCTATAGTTCCAATTTGCATATCTTGGACTATATGTTCTCCCTAC	chr1:74566847_74566848-(GAACA),chr1:74566819_74566820-(GAACT),chr1:74566800_74566801-(GAACT)	utr3,utr3,utr3	chr1:74566847_74566848-(GAACA)
ENSMUST00000113737	protein_coding	ASMM10EP3A102058864	protein_coding	hypo	0.562724	0.000498535	0.0322915	0.249684	0.443705	Zfp142	Ensembl	7473	chr1:74565127-74588028:-	chr1	-	74565127	74588028	zinc finger protein 142 [Source:MGI Symbol;Acc:MGI:1924514]	GGAGCTCCTGAAGAGACCTCAGAGTCTGGCTGTGTGTTCTCTGCTGAAGATCGCAAGGGT			Yes	77264	CCDS35618			NM_029888	uc007bmm.2	0.178871	0.234024	0.306071	0.27977	0.453109	0.432914	0.4334	0.455399	chr1:74569765-74569865	TGATCTTCTGCCGATTTTTGGTGCTATAGGCACAGTCAGTACACTTGTAAAGCCGGGTACCTCCATGTCCCTTTACATGGTGATCAAGCACCAACTGATGG	chr1:74569831_74569832-(GGACA)	exon:7	chr1:74569831_74569832-(GGACA)
NM_001357087	protein_coding	ASMM10EP3A100136120	protein_coding	hypo	0.627934	0.0226215	0.0631577	0.47051	0.749299	Senp5	Refseq	6330	chr16:31959670-32003287:-	chr16	-	31959670	32003287		CAGATTTTATTAAAAGATTATGATCATGTAAAATTAGTCAGTACTCAGCCCTTCTAGCAA				320213				NM_001357087		0.251443	0.455993	0.610699	0.563905	0.695959	0.882808	0.714185	0.704242	chr16:31989163-31989263	CACAGGCCCGTCTACACTACTCACAGATTTGTCTGCTCCAGACACTGGCAGTTTCTCTCTGTCATCGCTGACAGCACTTGTCCCGCTTTCCTGACCCAGCG	chr16:31989242_31989243-(GGACA),chr16:31989213_31989214-(AAACT),chr16:31989193_31989194-(AGACA)	exon:9,exon:9,exon:9	chr16:31989242_31989243-(GGACA),chr16:31989193_31989194-(AGACA)
ENSMUST00000211323	protein_coding	ASMM10EP3A110410238	protein_coding	hypo	0.642106	0.0450634	0.0890698	0.52642	0.819833	Kcnn2	Ensembl	2046	chr18:45560154-45685562:+	chr18	+	45560154	45685562	potassium intermediate/small conductance calcium-activated channel, subfamily N, member 2 [Source:MGI Symbol;Acc:MGI:2153182]	ACAGAGGAAACTGAATGACCAAGCAAATACCCTAGTGGATCTGGCAAAGACCCAGAATAT		Cytoplasm		140492				NM_080465		0.210722	0.599393	0.637081	0.658485	0.76144	0.936004	0.857867	0.724021	chr18:45685381-45685481	GCATTCATGCCCTCCCTGGGCTAATCAGCCAGACCATCAGACAGCAGCAAAGGGACTTCATTGAGACACAGATGGAGAACTACGACAAGCATGTCTCCTAC	chr18:45685413_45685414+(AGACC),chr18:45685421_45685422+(AGACA),chr18:45685435_45685436+(GGACT),chr18:45685446_45685447+(AGACA),chr18:45685459_45685460+(GAACT)	exon:8,exon:8,exon:8,exon:8,exon:8	chr18:45685421_45685422+(AGACA),chr18:45685446_45685447+(AGACA)
ENSMUST00000021930	protein_coding	ASMM10EP3A117781042	protein_coding	hypo	0.504068	0.0103995	0.04781	0.373993	0.741949	Sfxn1	Ensembl	2783	chr13:54071869-54108342:+	chr13	+	54071869	54108342	Sideroflexin-1 [Source:UniProtKB/Swiss-Prot;Acc:Q99JR1]	TCCTCAGAAGAGTTCCATGTCTGTGACAAGCTTGGAGGATGAGTTGCAAGCCAGCATCCA		Nucleus;Exosome		14057	CCDS26525			NM_027324	uc007qoa.2	0.165829	0.348032	0.478414	0.503697	0.640979	0.919671	0.747605	0.659541	chr13:54107740-54107840	GCCTTCACTGCTTCTGTTTTAAACAGTAGTAAAAAACTGGCGTTCAAGGCAGAGTCCACAGGTGCTTAAAGGACACTTTCAGAAGAAGCTGAAGGCCTTGA	chr13:54107762_54107763+(AAACA),chr13:54107775_54107776+(AAACT),chr13:54107812_54107813+(GGACA)	utr3,utr3,utr3	chr13:54107762_54107763+(AAACA),chr13:54107812_54107813+(GGACA)
ENSMUST00000144843	protein_coding	ASMM10EP3A107062525	protein_coding	hypo	0.508985	0.00820223	0.0444023	0.367057	0.721155	Slain2	Ensembl	4833	chr5:72914304-72978829:+	chr5	+	72914304	72978829	SLAIN motif-containing protein 2 [Source:UniProtKB/Swiss-Prot;Acc:Q8CI08]	CTGAACTTGTAATATGTGGTTGCCTCCTTAATAAACAGCCTGACCATAATGTTTATTATT				75991	CCDS51517			NM_001113423	uc008xsh.3	0.132245	0.372879	0.447138	0.515965	0.693987	0.825091	0.713375	0.652168	chr5:72976100-72976200	TGGACACCGTCACCAAACTGAAACCAACTTTTATATGCAGACTCTTCAGATGAGACTCTTGGGGTTTGCAAACTCCCAGCCTCTCTGTCTTAATAGCACAA	chr5:72976103_72976104+(GGACA),chr5:72976116_72976117+(AAACT),chr5:72976122_72976123+(AAACC),chr5:72976140_72976141+(AGACT),chr5:72976154_72976155+(AGACT),chr5:72976171_72976172+(AAACT)	utr3,utr3,utr3,utr3,utr3,utr3	chr5:72976103_72976104+(GGACA)
ENSMUST00000173078	protein_coding	ASMM10EP3A113425338	protein_coding	hypo	0.659266	0.000617234	0.0322915	0.534999	0.811507	Otud4	Ensembl	7354	chr8:79639618-79677724:+	chr8	+	79639618	79677724	OTU domain-containing protein 4 [Source:UniProtKB/Swiss-Prot;Acc:B2RRE7]	CCGTGTGCATATATTAAATTCTGTTTGTCGAGTCTGCTTGGGATTCTTTGGTCTTTGGGT				73945	CCDS57625			NM_001256033	uc009mis.2	0.520029	0.448412	0.579375	0.592181	0.792706	0.891032	0.786264	0.776026	chr8:79673074-79673174	CAACCTGAACTGGAGTCTGAGAACCCAGGGCAGCTTCTTCATGCTGAATATGAAGAGTCACTTAGTGGCAAGAACATGTACCCACAACAGTCTTTTGGGCC	chr8:79673082_79673083+(GAACT),chr8:79673096_79673097+(GAACC),chr8:79673147_79673148+(GAACA)	exon:21,exon:21,exon:21	chr8:79673147_79673148+(GAACA)
ENSMUST00000130776	protein_coding	ASMM10EP3A107665844	protein_coding	hypo	0.506365	0.00422317	0.0369207	0.30836	0.608968	Scp2	Ensembl	527	chr4:108102309-108144998:-	chr4	-	108102309	108144998	sterol carrier protein 2, liver [Source:MGI Symbol;Acc:MGI:98254]	AGGAACTGCATGGATCAGACTGGCCTGTGGTTCATGAAGCCTGGAGGTGAGAACTCAAGA				20280						0.122288	0.324249	0.396555	0.390347	0.629988	0.650163	0.558564	0.597156	chr4:108118360-108118460	TGCTCACAACTCTGTTTACCTTGGTCATGCCAACGCCGACCACGAACACCCGGCGCAGGCGCGGAGATTTCAAAGCGACAGAAGGCATGGCTCCAGCAGCG	chr4:108118373_108118374-(AAACA)	intron	chr4:108118373_108118374-(AAACA)
ENSMUST00000179282	protein_coding	ASMM10EP3A100811914	protein_coding	hypo	0.571337	0.01378	0.0524018	0.314858	0.551089	Olfr56	Ensembl	1935	chr11:48978889-49135387:+	chr11	+	48978889	49135387	Olfactory receptor 56 [Source:UniProtKB/Swiss-Prot;Acc:Q8VGD6]	AGGTCCCCACAGGAATCTCCACGGGATCTTAGGACCTCTGAAACAACAGTGCTGTAATCA		Cytoplasm		18356						0.130526	0.333757	0.433281	0.361867	0.502542	0.606515	0.531405	0.563894	chr11:49095995-49096095	TGAACAGAAAGCCAAACCCATAGCTTTCAAGAAGGAGAAAGTCCTTCAGCAGATTCGAGACTACTGTGTGACTAATCTCATCAAAACTGGGGTGACTGAAC	chr11:49095998_49095999+(GAACA),chr11:49096010_49096011+(AAACC),chr11:49096054_49096055+(AGACT),chr11:49096080_49096081+(AAACT)	intron,intron,intron,intron	chr11:49095998_49095999+(GAACA)
ENSMUST00000121101	protein_coding	ASMM10EP3A106431787	protein_coding	hypo	0.665472	0.000998664	0.0322915	0.486294	0.73075	Rspry1	Ensembl	3092	chr8:94601978-94625472:+	chr8	+	94601978	94625472	ring finger and SPRY domain containing 1 [Source:MGI Symbol;Acc:MGI:1914860]	TGGGTTAGTGCTGGACACACTGGCGGTAATACGGACTCTTGTAGATAAGTAAGTATCTGA		Nucleus		67610						0.445615	0.414604	0.573697	0.51126	0.760611	0.771812	0.691038	0.69954	chr8:94623050-94623150	CTCTTGAGGAGCACATAGCCCACCTATTGGGGACTACAGGTGCCACTGCTACTATGGGTAATTCCTGCATCTGCCGAGATGACAGTGGAGCAGAAGACAAT	chr8:94623082_94623083+(GGACT),chr8:94623146_94623147+(AGACA)	exon:2,exon:2	chr8:94623146_94623147+(AGACA)
ENSMUST00000186057	protein_coding	ASMM10EP3A112352204	protein_coding	hypo	0.599223	0.0120645	0.0499665	0.259311	0.432746	Stat1	Ensembl	3998	chr1:52119624-52160730:+	chr1	+	52119624	52160730	signal transducer and activator of transcription 1 [Source:MGI Symbol;Acc:MGI:103063]	TATCCTGCCGTTCTCACTTCTAGGTCGTTTCAGCTCTGCTCCATACCCTGAGCCGGCGCC			Yes	20846	CCDS78581			NM_001205313	uc007ayc.2	0.203714	0.253107	0.300986	0.279438	0.347915	0.535596	0.475819	0.371654	chr1:52159520-52159620	GGATTTTGTAAACAAAGACCAAGAGATCCACCCAAGCACCAGGACTAGAGTGCGAGTATTTGGGGCAAGGTGAGGAGAACGGTCACTTTAGTAATGGTCTG	chr1:52159531_52159532+(AAACA),chr1:52159537_52159538+(AGACC),chr1:52159563_52159564+(GGACT)	utr3,utr3,utr3	chr1:52159531_52159532+(AAACA)
NM_001282127	protein_coding	ASMM10EP3A114504331	protein_coding	hypo	0.600406	0.0211897	0.061472	0.291507	0.485517	Brpf1	Refseq	4546	chr6:113307137-113324862:+	chr6	+	113307137	113324862		GGGTTCCCAGGCCAGAAGATCCAAAAGCTCGGGAAACGCGAAGATGTGACAGCATGGGGG			Yes	78783	CCDS71810			NM_001282127	uc012eqc.2	0.23469	0.315077	0.366374	0.249889	0.347568	0.486299	0.492765	0.615436	chr6:113324287-113324387	GTAGGGGAGGTCCCTCCTGCCCTGAGTGCAGCTGGACTGTACAAAACACTCCAAGGGCCCATGGCCACTCAGTGCAAGGAGAGGAGAGGTCTCAGAGGTCT	chr6:113324322_113324323+(GGACT),chr6:113324332_113324333+(AAACA)	utr3,utr3	chr6:113324332_113324333+(AAACA)
ENSMUST00000106287	protein_coding	ASMM10EP3A120544113	protein_coding	hypo	0.660286	0.00322984	0.0348762	0.25863	0.391694	Cant1	Ensembl	1476	chr11:118407644-118419052:-	chr11	-	118407644	118419052	Soluble calcium-activated nucleotidase 1 [Source:UniProtKB/Swiss-Prot;Acc:Q8VCF1]	GCCGCCTGCCCTGTCCGGCCCTACGCAGCTCCCACAGATACGTGCGACCCTGTCACCTGA				76025					uc007mpd.2	0.207894	0.22871	0.301223	0.296694	0.35109	0.386229	0.410776	0.41868	chr11:118411034-118411134	GTCTTTATCCCACTCCACGCTGACCCTGTCCCCGCTGTCCGACAGGGTCAGGTAGCCTTTCTTAAGGTAGCTAAACCAAGTGTTTTCTTCCTGGGCCCTGG	chr11:118411115_118411116-(AAACA),chr11:118411070_118411071-(GGACA),chr11:118411061_118411062-(GGACA)	exon:3,exon:3,exon:3	chr11:118411115_118411116-(AAACA),chr11:118411070_118411071-(GGACA),chr11:118411061_118411062-(GGACA)
ENSMUST00000052185	protein_coding	ASMM10EP3A100006931	protein_coding	hypo	0.647987	0.00248163	0.0339935	0.370608	0.571937	B3galt6	Ensembl	3184	chr4:155989466-155992649:-	chr4	-	155989466	155992649	Beta-1,3-galactosyltransferase 6 [Source:UniProtKB/Swiss-Prot;Acc:Q91Z92]	AGAGACATGCCCTGATTGCCTGTCATTAATTTGCTTTTAAAATTTCAGGCTGTAAACTTG				117592	CCDS19053			NM_080445	uc008wfq.1	0.317342	0.371658	0.424172	0.36926	0.670759	0.530427	0.524457	0.562105	chr4:155991461-155991561	GGCCTTACACCAGACCACTAATGGCACCCTCAGTGGACTAGACATTGTTAGCTGTCTCTGGCCATCAGTCCCAAGGTCTCAACAGCAATTGGATAAACCAA	chr4:155991536_155991537-(AGACC),chr4:155991528_155991529-(GGACT),chr4:155991514_155991515-(AGACA)	utr3,utr3,utr3	chr4:155991514_155991515-(AGACA)
ENSMUST00000116567	protein_coding	ASMM10EP3A100033420	protein_coding	hypo	0.612512	0.00938937	0.0463609	0.266588	0.435238	Brms1	Ensembl	1338	chr19:5041354-5049917:+	chr19	+	5041354	5049917	Breast cancer metastasis-suppressor 1 homolog [Source:UniProtKB/Swiss-Prot;Acc:Q99N20]	AGACTGTGGTCTCCATCCCTGACCAGCCCACTCCCTCCCAAAGAATAACTTCTTCAGCGT		Cytoplasm;Exosome		107392	CCDS50355			NM_134155	uc008gbz.1	0.179867	0.25284	0.335507	0.298139	0.381208	0.516439	0.441587	0.401717	chr19:5049739-5049839	CCTGGCCCTCAGCCACTGAGCCAGGCCCAACTGTAGGAGGAACTCTCAAGCAGACATGTTGGGCCTTGTCCACCCTGACTGCCGCTGGAGAGGACGGCTTC	chr19:5049780_5049781+(GAACT),chr19:5049792_5049793+(AGACA)	utr3,utr3	chr19:5049792_5049793+(AGACA)
NM_001291152	protein_coding	ASMM10EP3A104286978	protein_coding	hypo	0.456865	0.000792222	0.0322915	0.310909	0.680528	Sgk2	Refseq	2436	chr2:162991415-163014139:+	chr2	+	162991415	163014139		TGTGGACGGTGTCTTTGTTTCAGGTAATATTAAATGCACTGGATATTATTTGTTACTGGG				27219				NM_001291152		0.352189	0.214383	0.281099	0.395965	0.742161	0.757574	0.567788	0.654588	chr2:163013687-163013787	ACTGAAGGCTCCATCAGCTGGACACAGGAACCTTCAGAAAAGAGACTAGAACCGTGGTAGCTTTGGATGTTGAGTTATGAGATCACAGAGTGGTTACTGGC	chr2:163013708_163013709+(GGACA),chr2:163013716_163013717+(GAACC),chr2:163013731_163013732+(AGACT),chr2:163013737_163013738+(GAACC)	utr3,utr3,utr3,utr3	chr2:163013708_163013709+(GGACA)
ENSMUST00000109867	protein_coding	ASMM10EP3A100014295	protein_coding	hypo	0.541665	0.00204928	0.0334104	0.405074	0.747831	Znrf3	Ensembl	6311	chr11:5276324-5444847:-	chr11	-	5276324	5444847	zinc and ring finger 3 [Source:MGI Symbol;Acc:MGI:3039616]	CAGACCAAAAATGATTTAAAGCAAGTTGTAGTCGTCTATGATTTTGTAACAAATTGTACA				407821	CCDS36102			NM_001080924	uc007hwj.2	0.283568	0.345384	0.512976	0.478367	0.75214	0.846455	0.663924	0.728805	chr11:5282289-5282389	TGTGGAGAATAGAGGTTCTGCTCCCCATGCCGGTCCATGGTTAGCAGTGTGACAGGGTTGCCATGGGAGTCCATACTTGTCCTAGTAGGGTAGGCTGGGAT	chr11:5282367_5282368-(GGACA),chr11:5282357_5282358-(GGACT),chr11:5282321_5282322-(GGACC),chr11:5282303_5282304-(GAACC)	exon:8,exon:8,exon:8,exon:8	chr11:5282367_5282368-(GGACA)
ENSMUST00000025639	protein_coding	ASMM10EP3A102026902	protein_coding	hypo	0.607783	0.0362404	0.079339	0.239945	0.394787	Ccdc86	Ensembl	3003	chr19:10941481-10949266:-	chr19	-	10941481	10949266	Coiled-coil domain-containing protein 86 [Source:UniProtKB/Swiss-Prot;Acc:Q9JJ89]	CTCCAAGAAGAGGTTCTCCCAGATGGTTCAGGACAAGCCCCTGCGTACCTCCTGGCAGCG				108673	CCDS29593			NM_023731	uc008grj.2	0.256711	0.198314	0.18578	0.318975	0.37871	0.303703	0.363555	0.533179	chr19:10943059-10943159	GCTGGAGTCTCCGTCTTAATGTGACAGCGTTGGTGTGCTGGCTCCAGGAGAGGTGTCAGTCAGTGGCCTGAGAAGTGCCTTGTTTGCTGAGGCCTATGGAC	chr19:10943140_10943141-(AAACA),chr19:10943065_10943066-(AGACT)	utr3,utr3	chr19:10943140_10943141-(AAACA)
ENSMUST00000030367	protein_coding	ASMM10EP3A106506247	protein_coding	hypo	0.614307	0.0123303	0.0503773	0.527098	0.858037	Ssbp3	Ensembl	3195	chr4:106911470-107049694:+	chr4	+	106911470	107049694	Single-stranded DNA-binding protein 3 [Source:UniProtKB/Swiss-Prot;Acc:Q9D032]	TGGACAGTTTGCAATTGCTGGTTTATTTCAAAAGCTGTTTGGGGAAAAGGAACAGAAACC			Yes	72475	CCDS18427			NM_023672	uc008tyx.1	0.430501	0.374724	0.52253	0.780636	0.931867	0.805224	0.849517	0.84554	chr4:107048644-107048744	ACACTGACGTTGTAGCCATCTAAAATAATAATAATAAACTGGACAGTTTGCAATTGCTGGTTTATTTCAAAAGCTGTTTGGGGAAAAGGAACAGAAACCAA	chr4:107048681_107048682+(AAACT),chr4:107048686_107048687+(GGACA),chr4:107048734_107048735+(GAACA),chr4:107048740_107048741+(AAACC)	utr3,utr3,utr3,utr3	chr4:107048686_107048687+(GGACA),chr4:107048734_107048735+(GAACA)
ENSMUST00000092907	protein_coding	ASMM10EP3A117680018	protein_coding	hypo	0.583448	0.000374615	0.0322915	0.463187	0.793879	Rpa1	Ensembl	5077	chr11:75298166-75348324:-	chr11	-	75298166	75348324	Replication protein A 70 kDa DNA-binding subunit [Source:UniProtKB/Swiss-Prot;Acc:Q8VEE4]	AGTATATCTTTGTGGATCCTACTTTCTTTGACTGTAAAGGATTCTTGTAACTGGAAAGCA				68275	CCDS25044			NM_026653	uc007kdi.2	0.404401	0.395574	0.520561	0.532214	0.795838	0.86838	0.732854	0.778445	chr11:75301121-75301221	GTTCACACACAGCCCTCTGAGCTCACTGTCTTTGCTTATCAGTGAGTCCCAAGAGGGGCCCAGATGGGTTGCCAGCCTCCCCTAGAGGATCTTCATTGTGG	chr11:75301166_75301167-(GGACT),chr11:75301148_75301149-(AGACA)	utr3,utr3	chr11:75301148_75301149-(AGACA)
ENSMUST00000053686	protein_coding	ASMM10EP3A100061422	protein_coding	hypo	0.525244	0.00560846	0.0396234	0.347574	0.661738	Uck2	Ensembl	4731	chr1:167222883-167285320:-	chr1	-	167222883	167285320	uridine-cytidine kinase 2 [Source:MGI Symbol;Acc:MGI:1931744]	CACACCCTATGTACTTGGCTGTAAATAAAGACAAATAAAAACAATGAATTCAACTCTTCA				80914	CCDS15455			NM_030724	uc007dku.2	0.214104	0.312137	0.407094	0.456961	0.645527	0.80931	0.623459	0.568653	chr1:167226132-167226232	GGTTCATAATTAGGCATCACCAGTACTAGTTGGCACAGTTTGTCACTTAAGCTCAGGGTCAAGTTCCATCAAGATTTGCTGTTCCAAAGTACAAAAAGGCA	chr1:167226212_167226213-(GAACA),chr1:167226194_167226195-(GAACT),chr1:167226169_167226170-(AAACT),chr1:167226133_167226134-(GAACC)	utr3,utr3,utr3,utr3	chr1:167226212_167226213-(GAACA)
ENSMUST00000139560	protein_coding	ASMM10EP3A117190670	protein_coding	hypo	0.59035	0.00159936	0.032909	0.416383	0.705316	Ndc1	Ensembl	4584	chr4:107367784-107416346:+	chr4	+	107367784	107416346	Nucleoporin NDC1 [Source:UniProtKB/Swiss-Prot;Acc:Q8VCB1]	TCATCAGTACTGAATTGGTAGAAAAATAAAGTGACAATTCCTAACTGAGACTGTTCATCA		Nucleus		72787	CCDS18438			NM_028355	uc008tzt.1	0.357617	0.339866	0.463725	0.504325	0.721009	0.796801	0.642132	0.661322	chr4:107414131-107414231	TACAGATGGGACAGTAAATGTTGAGCATTCTTGGATCAGAAGAGAGCGGACTAATTAGACGCTTCCTTTGTCGTGGTGCTTGCTTTGAAAACTATACTTTA	chr4:107414141_107414142+(GGACA),chr4:107414180_107414181+(GGACT),chr4:107414221_107414222+(AAACT)	utr3,utr3,utr3	chr4:107414141_107414142+(GGACA)
ENSMUST00000212000	protein_coding	ASMM10EP3A107781131	protein_coding	hypo	0.584558	0.000488993	0.0322915	0.334186	0.57169	Zfp821	Ensembl	2081	chr8:109706088-109724932:+	chr8	+	109706088	109724932	zinc finger protein 821 [Source:MGI Symbol;Acc:MGI:1923121]	TCTCCCTTTTGGCAGCTTCACATCACTCGGATTCGGGCGACTTTACTTTGCTTCGTGGGA			Yes	75871	CCDS40473			NM_029468	uc009njf.2	0.283671	0.3231	0.313205	0.416767	0.525662	0.614147	0.554681	0.592268	chr8:109724384-109724484	CCCAGAGAAGCGGCAGGCCCGACTCATTCGAGAGCGAGAGGCTAAGAGGCTCAAGAGGAGACTGGAGAAAATGGACATGATGTTGCGCGCTCAGTTTGGTC	chr8:109724444_109724445+(AGACT),chr8:109724458_109724459+(GGACA)	exon:8,exon:8	chr8:109724458_109724459+(GGACA)
ENSMUST00000212000	protein_coding	ASMM10EP3A107781131	protein_coding	hypo	0.584558	0.000488993	0.0322915	0.334186	0.57169	Zfp821	Ensembl	2081	chr8:109706088-109724932:+	chr8	+	109706088	109724932	zinc finger protein 821 [Source:MGI Symbol;Acc:MGI:1923121]	TCTCCCTTTTGGCAGCTTCACATCACTCGGATTCGGGCGACTTTACTTTGCTTCGTGGGA			Yes	75871	CCDS40473			NM_029468	uc009njf.2	0.283671	0.3231	0.313205	0.416767	0.525662	0.614147	0.554681	0.592268	chr8:109724781-109724881	ACCTGGCTCAATGCAGTTCTGGACAAGGGAGCAGGCACTCCAGAAACCTGGACTCTTCAGCCCACGGTGGCAGGCCAGGACTATGGGACTGTGGGACCCAG	chr8:109724803_109724804+(GGACA),chr8:109724826_109724827+(AAACC),chr8:109724832_109724833+(GGACT),chr8:109724860_109724861+(GGACT),chr8:109724868_109724869+(GGACT),chr8:109724876_109724877+(GGACC)	utr3,utr3,utr3,utr3,utr3,utr3	chr8:109724803_109724804+(GGACA)
ENSMUST00000142997	protein_coding	ASMM10EP3A124128554	protein_coding	hypo	0.604332	0.0103957	0.0478093	0.338944	0.560857	Mbd3	Ensembl	1118	chr10:80392539-80395170:-	chr10	-	80392539	80395170	Methyl-CpG-binding domain protein 3 [Source:UniProtKB/Swiss-Prot;Acc:Q9Z2D8]	AGCCGGAGCCAGAGCGAGTGTAGCACAGGTGCTGCAGGCCAGGGTGGGATGTCAGCCCAT		Cytoplasm	Yes	17192					uc007gda.2	0.207305	0.345812	0.431937	0.370721	0.494541	0.662285	0.570014	0.516589	chr10:80392780-80392880	GAGGTGACTGTGTCCAGGTGGCCTCTCAGTTGGGTCACTGCTCATCTGCTTTCAGTGTGGGGCTTCCTGCCAGGCAGCGCAGGGACAAGTGAGTTCAAGGT	chr10:80392872_80392873-(GAACT),chr10:80392791_80392792-(GGACA)	utr3,utr3	chr10:80392791_80392792-(GGACA)
ENSMUST00000044058	protein_coding	ASMM10EP3A116625148	protein_coding	hypo	0.623054	0.00822116	0.0444023	0.463229	0.74348	Mul1	Ensembl	3733	chr4:138434671-138442265:+	chr4	+	138434671	138442265	Mitochondrial ubiquitin ligase activator of NFKB 1 [Source:UniProtKB/Swiss-Prot;Acc:Q8VCM5]	TCGCTTCAGGAGCATAAGATGGTGTGGAACCGAACTACCCACCTTTGGAATGACTATTCC		Cytoplasm		68350	CCDS18828			NM_026689	uc008vky.1	0.310494	0.414715	0.519349	0.608357	0.710791	0.791782	0.804086	0.667261	chr4:138439174-138439274	ACAGAGGAGATGCTGAAGGTGGGAGCCACCCTCACGGGGATCGGTGAACTGGTCCTGGACAACAACGCTGTCCGCCTGCAGCCCCCCAAGCAGGGCATGCA	chr4:138439221_138439222+(GAACT),chr4:138439232_138439233+(GGACA)	exon:4,exon:4	chr4:138439232_138439233+(GGACA)
NM_001359985	protein_coding	ASMM10EP3A101119386	protein_coding	hypo	0.653974	0.00530939	0.0391965	0.359039	0.549011	Stard13	Refseq	5517	chr5:151037515-151190193:-	chr5	-	151037515	151190193		AGGGACCTTGTAGAACCTCTTTGCAGGGTGACGACTCAGATGAGGAAGACCTGTGCATCA				243362				NM_001359985		0.352623	0.262423	0.422512	0.398599	0.504767	0.624032	0.553775	0.513471	chr5:151062495-151062595	ATGTGCTGTGACTTTGCAGTTCGGGTAAGATGTTTTTTGACCAGTCATCCACTACCTCTTGTATGCCATTGACATGCTGTAGGATGTCATCCAGCTGTGGA	chr5:151062526_151062527-(AAACA),chr5:151062513_151062514-(GAACT)	exon:10,exon:10	chr5:151062526_151062527-(AAACA)
ENSMUST00000203607	protein_coding	ASMM10EP3A123686956	protein_coding	hypo	0.651876	0.0125993	0.0507976	0.23998	0.368138	Klf15	Ensembl	2240	chr6:90466400-90475235:+	chr6	+	90466400	90475235	Krueppel-like factor 15 [Source:UniProtKB/Swiss-Prot;Acc:Q9EPW2]	AGGCGAGAAGCCCTTTGCCTGCACCTGGCCAGGCTGCGGCTGGAGGTTTTCCCGCTCAGA			Yes	66277						0.215557	0.330525	0.227758	0.18608	0.331778	0.351169	0.371634	0.417969	chr6:90466885-90466985	GGAAGAGAACATGGAGGCTGAGGTCAAGGAGGCCCCAGAGAACGGTAGCAGGGACCTGGAGACCTGTAGCCAGCTCTCAGCTGGGTCACACCGGAGCCACC	chr6:90466893_90466894+(GAACA),chr6:90466938_90466939+(GGACC),chr6:90466946_90466947+(AGACC)	exon:1,exon:1,exon:1	chr6:90466893_90466894+(GAACA)
ENSMUST00000100299	protein_coding	ASMM10EP3A104426145	protein_coding	hypo	0.575744	0.0276786	0.0691479	0.350425	0.608647	Dock9	Ensembl	6476	chr14:121543426-121797837:-	chr14	-	121543426	121797837	dedicator of cytokinesis protein 9 isoform 5 [Source:RefSeq peptide;Acc:NP_001334525]	GGTCTGCCTGCACCAGTTCCAGTACATGGGGAAGCGATACATAGCCAGTGTGAGAAAGAT		Nucleus		105445	CCDS49569			NM_134074	uc011zqi.1	0.168572	0.39452	0.507483	0.331126	0.508912	0.753076	0.630538	0.542062	chr14:121543566-121543666	GGCGTTGAAGATGTGCAGGGAATTTGGTAGCACGCTTGTCTTCTCCTCCAGGGGGCAAATCTCGAGGTACAGAAAGACAATGTTATCAAAGGGCAATGCTC	chr14:121543603_121543604-(AGACA)	exon:53	chr14:121543603_121543604-(AGACA)
ENSMUST00000094103	protein_coding	ASMM10EP3A100033152	protein_coding	hypo	0.629118	0.0187508	0.058763	0.39293	0.624573	Hs3st3b1	Ensembl	4911	chr11:63885792-63922290:-	chr11	-	63885792	63922290	Heparan sulfate glucosamine 3-O-sulfotransferase 3B1 [Source:UniProtKB/Swiss-Prot;Acc:Q9QZS6]	CTGTGCAAATTCTCGCAGTATGTCTTCTATAACGTGGATGTTAGAATAGCCAATATGTAC				54710	CCDS24838			NM_018805	uc007jkn.1	0.30185	0.362146	0.468421	0.439303	0.618923	0.793283	0.589146	0.49694	chr11:63889591-63889691	CCGAGATGGCCCTGGTCACCGGGTCGCGCACCACCACGATGAGCTTGGTGTCCTTGGACATGGCCGAGATGCGCGCGGGTGCCTCCCGGGTCACAAAGTAG	chr11:63889640_63889641-(GGACA)	exon:2	chr11:63889640_63889641-(GGACA)
ENSMUST00000014647	protein_coding	ASMM10EP3A102684158	protein_coding	hypo	0.661846	0.0386235	0.0818139	0.475437	0.71835	Pkd2l2	Ensembl	2461	chr18:34409423-34444116:+	chr18	+	34409423	34444116	Polycystic kidney disease 2-like 2 protein [Source:UniProtKB/Swiss-Prot;Acc:Q9JLG4]	TGCACTAGCAGGCTGACAAGTGGAGTCATTTTATAAGAAAAGGCAACCGAAGAATTTCAT				53871				NM_016927	uc008ekm.2	0.275092	0.475097	0.56202	0.589541	0.660058	0.887092	0.702454	0.623797	chr18:34442442-34442542	AAGGAGCCTGCGTGTTTCCTAAGTGTGGAGAGGATCTGCGGGAATGTGGAACAGCTTTCCTTGCCTACTGGAACCACAAACAAGCACACAATGGGACTCTC	chr18:34442492_34442493+(GAACA),chr18:34442514_34442515+(GAACC),chr18:34442521_34442522+(AAACA),chr18:34442537_34442538+(GGACT)	utr3,utr3,utr3,utr3	chr18:34442492_34442493+(GAACA),chr18:34442521_34442522+(AAACA)
ENSMUST00000014647	protein_coding	ASMM10EP3A102684158	protein_coding	hypo	0.661846	0.0386235	0.0818139	0.475437	0.71835	Pkd2l2	Ensembl	2461	chr18:34409423-34444116:+	chr18	+	34409423	34444116	Polycystic kidney disease 2-like 2 protein [Source:UniProtKB/Swiss-Prot;Acc:Q9JLG4]	TGCACTAGCAGGCTGACAAGTGGAGTCATTTTATAAGAAAAGGCAACCGAAGAATTTCAT				53871				NM_016927	uc008ekm.2	0.275092	0.475097	0.56202	0.589541	0.660058	0.887092	0.702454	0.623797	chr18:34442443-34442543	AGGAGCCTGCGTGTTTCCTAAGTGTGGAGAGGATCTGCGGGAATGTGGAACAGCTTTCCTTGCCTACTGGAACCACAAACAAGCACACAATGGGACTCTCT	chr18:34442492_34442493+(GAACA),chr18:34442514_34442515+(GAACC),chr18:34442521_34442522+(AAACA),chr18:34442537_34442538+(GGACT)	utr3,utr3,utr3,utr3	chr18:34442492_34442493+(GAACA),chr18:34442521_34442522+(AAACA)
NM_001359606	protein_coding	ASMM10EP3A119405349	protein_coding	hypo	0.52725	0.0121572	0.0500429	0.142297	0.269886	Slc16a5	Refseq	3097	chr11:115462474-115474357:+	chr11	+	115462474	115474357		TGTCCCCTCTCGCACTGCAGGCCTGGGCATGTGTTTCAGCTTCCAGTCGAGCATCACGGT				217316				NM_001359606		0.191832	0.106988	0.120202	0.150168	0.222652	0.355782	0.272283	0.228826	chr11:115474195-115474295	TTGGGTGGAGACGGCTGAGTAGGTAAAGGTGCTGGCTGCATGCCGACAACTTGAGTTTGATTCCTGGGACCCACATGGACAAGGAGAGGCCCCACTACCAC	chr11:115474263_115474264+(GGACC),chr11:115474273_115474274+(GGACA)	utr3,utr3	chr11:115474273_115474274+(GGACA)
NM_001359606	protein_coding	ASMM10EP3A119405349	protein_coding	hypo	0.52725	0.0121572	0.0500429	0.142297	0.269886	Slc16a5	Refseq	3097	chr11:115462474-115474357:+	chr11	+	115462474	115474357		TGTCCCCTCTCGCACTGCAGGCCTGGGCATGTGTTTCAGCTTCCAGTCGAGCATCACGGT				217316				NM_001359606		0.191832	0.106988	0.120202	0.150168	0.222652	0.355782	0.272283	0.228826	chr11:115473836-115473936	ACGGTCTGAATTATATACAAAAACATTCCCTGCCGCACGGGTCATGAACTCTGGACTAAGAAAAGCGGAAACCAGGCCTGAGTAAATTTCCTCCATTCCCT	chr11:115473858_115473859+(AAACA),chr11:115473883_115473884+(GAACT),chr11:115473890_115473891+(GGACT),chr11:115473906_115473907+(AAACC)	utr3,utr3,utr3,utr3	chr11:115473858_115473859+(AAACA)
ENSMUST00000068697	protein_coding	ASMM10EP3A105666918	protein_coding	hypo	0.486105	0.00702223	0.0423721	0.287352	0.591132	Kcmf1	Ensembl	3251	chr6:72841114-72899979:-	chr6	-	72841114	72899979	E3 ubiquitin-protein ligase KCMF1 [Source:UniProtKB/Swiss-Prot;Acc:Q80UY2]	ACTCCACATTCAAACTGAAGAGGAAAATTGAAATCTCTAATGAAGCTGCTGTGTGTATTT			Yes	74287	CCDS39518			NM_019715	uc009cjd.1	0.184711	0.259613	0.340154	0.364931	0.608861	0.761948	0.523505	0.470215	chr6:72841368-72841468	GTTTTTTTAGACATGGAGGGTGACTTCTTTTTTTGGTAGATTTGGATGACCATGGACTTCACAGTTCTTGACAGCACCCAGGGGTGTTCAAGTCTGTATGC	chr6:72841459_72841460-(AGACT),chr6:72841453_72841454-(GAACA),chr6:72841431_72841432-(GAACT)	utr3,utr3,utr3	chr6:72841453_72841454-(GAACA)
ENSMUST00000029649	protein_coding	ASMM10EP3A116364617	protein_coding	hypo	0.442845	0.00193762	0.0331519	0.329407	0.743843	Ctso	Ensembl	3468	chr3:81932601-81956725:+	chr3	+	81932601	81956725	cathepsin O [Source:MGI Symbol;Acc:MGI:2139628]	ACAAGCTGGAGTTTCAGTCAAGGATTTTTCTGCATATAACTTCAGGGGCCAAGAGGATGA				229445	CCDS17426			NM_177662	uc008pon.2	0.151358	0.316883	0.366303	0.483087	0.686987	0.853537	0.745301	0.689549	chr3:81954420-81954520	CCTAGGACATTCTATTTTTTGCAAAGACATGGACAGCCAAACTTCATAGGAAATCCCCAGGACGTTGACTGATCAACGGACTCTGTGGGATAGTGTGCACC	chr3:81954426_81954427+(GGACA),chr3:81954446_81954447+(AGACA),chr3:81954452_81954453+(GGACA),chr3:81954460_81954461+(AAACT),chr3:81954499_81954500+(GGACT)	utr3,utr3,utr3,utr3,utr3	chr3:81954426_81954427+(GGACA),chr3:81954446_81954447+(AGACA),chr3:81954452_81954453+(GGACA)
ENSMUST00000048016	protein_coding	ASMM10EP3A100173570	protein_coding	hypo	0.582313	0.0123385	0.0504036	0.414151	0.711217	Fut11	Ensembl	4163	chr14:20694968-20701016:+	chr14	+	20694968	20701016	Alpha-(1,3)-fucosyltransferase 11 [Source:UniProtKB/Swiss-Prot;Acc:Q8BHC9]	GGTTTGTAATAGTCTTTTATTTACTACCAGAGTATGGCTAGAACACAAGTGTTACTGTGT				73068	CCDS26851			NM_028428	uc007skk.1	0.224053	0.399189	0.505361	0.528	0.642386	0.846895	0.708351	0.647234	chr14:20696053-20696153	ATGACTTTGAGTCCCCTCAAAAGTTGGCAGAGTTTATTGACTTTCTGGACAAAAATGATGACGAGTATATGAAATACCTGGCATACAAGCAGCCTGGAGGC	chr14:20696101_20696102+(GGACA)	exon:2	chr14:20696101_20696102+(GGACA)
ENSMUST00000049167	protein_coding	ASMM10EP3A100030501	protein_coding	hypo	0.628338	0.0168105	0.0563933	0.52563	0.83654	Phf12	Ensembl	4410	chr11:77982802-78030539:+	chr11	+	77982802	78030539	PHD finger protein 12 [Source:UniProtKB/Swiss-Prot;Acc:Q5SPL2]	AACCAATGTACATAGTAATTGTAATGTTTTAGACTTGACAGAAACTTTCCTGTATTCTGT			Yes	268448	CCDS48855			NM_174852	uc007kht.2	0.279119	0.511766	0.658886	0.652747	0.791706	0.931482	0.793777	0.829194	chr11:78023097-78023197	CTTGGGACTCTGAACAGACAGAGAAGGCTGATATTAAGCCTGTTATTGTGACTGACAGCTCAATCACCACCTCCCTGCAAACCGCTGACAAGGCACCTCTT	chr11:78023103_78023104+(GGACT),chr11:78023110_78023111+(GAACA),chr11:78023177_78023178+(AAACC)	exon:9,exon:9,exon:9	chr11:78023110_78023111+(GAACA)
NM_001360087	protein_coding	ASMM10EP3B100705944	protein_coding	hypo	0.502764	0.00055261	0.0322915	0.237504	0.472396	Il16	Refseq	5475	chr7:83642819-83732398:-	chr7	-	83642819	83732398		CCTCTGCTCATGGCATCTCGTACCTGGCCGGGCTAACTGGACTCATGCAGTGGCAGCTAA			Yes	16170				NM_001360087		0.178594	0.293869	0.263022	0.214529	0.472457	0.538529	0.455441	0.423158	chr7:83643883-83643983	GCCTGCCTATGAGTCTGCAGAAGCTGTTGTCTGCTTGCACTGGAGGCTGGTCCTTCTGATGACTATAGTGACAGGTCCATCAGGCAATGCCTTGATGACAT	chr7:83643957_83643958-(GGACC),chr7:83643932_83643933-(GGACC),chr7:83643911_83643912-(AGACA),chr7:83643895_83643896-(AGACT)	exon:1,exon:1,exon:1,exon:1	chr7:83643911_83643912-(AGACA)
ENSMUST00000000384	protein_coding	ASMM10EP3A112919988	protein_coding	hypo	0.652939	0.00717852	0.0426115	0.375428	0.574982	Trappc10	Ensembl	5047	chr10:78186725-78244641:-	chr10	-	78186725	78244641		CAAGTACCTCCCCCACCACTCTGCTCATGCCTCTCAACTGGATGCTGACAGCTGGATAGA				216131	CCDS35959			NM_001081055	uc007fxm.1	0.259357	0.410752	0.454173	0.377432	0.533934	0.64912	0.584148	0.532728	chr10:78187711-78187811	AGGACACTGTTCTCTGCTGTGTCTGTAGCTAGGCAGGACTGCCAAAGTCTGGTTAGAGCTAGTGTGTTACCACAGACCACAATCCAGCCACAGTCCCTAAT	chr10:78187803_78187804-(GGACT),chr10:78187757_78187758-(AGACT),chr10:78187731_78187732-(AGACA),chr10:78187719_78187720-(GAACA)	utr3,utr3,utr3,utr3	chr10:78187731_78187732-(AGACA),chr10:78187719_78187720-(GAACA)
ENSMUST00000088113	protein_coding	ASMM10EP3A120006182	protein_coding	hypo	0.625563	0.0387432	0.0819598	0.245248	0.392043	Zmynd8	Ensembl	3757	chr2:165785519-165884874:-	chr2	-	165785519	165884874	zinc finger, MYND-type containing 8 [Source:MGI Symbol;Acc:MGI:1918025]	AGGCCTAGCTTAGCCTGTCTTTTTCTATGCACAGGATGGCTCTTGCTCACCCGAGCCTCA		Nucleus	Yes	228880					uc008nyd.3	0.13046	0.26556	0.277248	0.307722	0.305688	0.482069	0.350658	0.429758	chr2:165812460-165812560	AGCCCAAGTGCACTGTGGGAGAATCCGTTTCATCCTTTCCTTTCAGTTTGTCCTTTGTGGGATGAGGTGATGGCTTTGCTTTCTCTACAAAGTCCTTCTCA	chr2:165812551_165812552-(GGACT),chr2:165812509_165812510-(GGACA)	exon:14,exon:14	chr2:165812509_165812510-(GGACA)
ENSMUST00000046704	protein_coding	ASMM10EP3A115260433	protein_coding	hypo	0.593938	0.0283241	0.0699719	0.390855	0.658074	Ifi47	Ensembl	1690	chr11:49087039-49096972:+	chr11	+	49087039	49096972		ACTTCTTGGATCTGAGCTTCCCTGGTAACTGCCATGGATCAGTTCATCTCAGCCTTCCTG				15953				NM_001271676	uc033fvc.1	0.173274	0.447855	0.545999	0.396292	0.574829	0.789612	0.677167	0.590687	chr11:49095995-49096095	TGAACAGAAAGCCAAACCCATAGCTTTCAAGAAGGAGAAAGTCCTTCAGCAGATTCGAGACTACTGTGTGACTAATCTCATCAAAACTGGGGTGACTGAAC	chr11:49095998_49095999+(GAACA),chr11:49096010_49096011+(AAACC),chr11:49096054_49096055+(AGACT),chr11:49096080_49096081+(AAACT)	exon:2,exon:2,exon:2,exon:2	chr11:49095998_49095999+(GAACA)
ENSMUST00000058755	protein_coding	ASMM10EP3A100065295	protein_coding	hypo	0.551683	0.00261539	0.034086	0.445961	0.808365	Fzd4	Ensembl	6720	chr7:89404355-89413134:+	chr7	+	89404355	89413134	Frizzled-4 [Source:UniProtKB/Swiss-Prot;Acc:Q61088]	TGTACAAAAGTGTGTCTGCATTGATGTCTGTACTGTAAATTTCTAATTTATCACTGTATT				14366	CCDS21441			NM_008055	uc009ifx.2	0.297505	0.355796	0.556013	0.574532	0.835972	0.856132	0.771569	0.769789	chr7:89408009-89408109	AAAAGACGGGACAAAGACAGACAAGTTGGAAAGGCTAATGGTCAAGATCGGGGTCTTCTCAGTACTGTACACGGTTCCTGCAACCTGTGTGATTGCCTGTT	chr7:89408019_89408020+(GGACA),chr7:89408025_89408026+(AGACA)	exon:2,exon:2	chr7:89408019_89408020+(GGACA),chr7:89408025_89408026+(AGACA)
ENSMUST00000159814	protein_coding	ASMM10EP3A100107068	protein_coding	hypo	0.620271	0.00911063	0.0459833	0.41341	0.666498	Arl4c	Ensembl	3997	chr1:88698225-88702221:-	chr1	-	88698225	88702221	ADP-ribosylation factor-like protein 4C [Source:UniProtKB/Swiss-Prot;Acc:P61208]	AACCCCTGGCTTCCGGTTTTGGTTTCCCTGTAATTCTGTCTTCTCTTCTCTGTTTCCATT				320982				NM_177305	uc007byt.1	0.267561	0.407454	0.522392	0.456231	0.611454	0.778187	0.665417	0.610936	chr1:88700924-88701024	TCTCCAAGTCCTGTATTTGGATACAGAGATCGTGTTTTAAAAATTCGAATCATCGCTTTGGTTCGTTGTCTTTGTTCGCGGGTTCTCGCTCAACCCAGACG	chr1:88701005_88701006-(GAACC),chr1:88700997_88700998-(GAACA),chr1:88700991_88700992-(AGACA),chr1:88700984_88700985-(GAACC),chr1:88700957_88700958-(AAACA),chr1:88700931_88700932-(GGACT)	utr3,utr3,utr3,utr3,utr3,utr3	chr1:88700997_88700998-(GAACA),chr1:88700991_88700992-(AGACA),chr1:88700957_88700958-(AAACA)
ENSMUST00000177731	protein_coding	ASMM10EP3A106712386	protein_coding	hypo	0.619402	0.00579433	0.0400504	0.364074	0.587783	Rabep1	Ensembl	3167	chr11:70844925-70940940:+	chr11	+	70844925	70940940	rabaptin, RAB GTPase binding effector protein 1 [Source:MGI Symbol;Acc:MGI:1860236]	TCCCCAGCCTGACGGGAGGAAAACTTTACAAACCCTCCTTGTTACTGCAGACAGAGGCAG		Nucleus		54189	CCDS78985			NM_001291143	uc007jws.3	0.280252	0.375971	0.46237	0.337702	0.638917	0.629939	0.477679	0.604595	chr11:70940596-70940696	ATGCAAATCTGGAGGGAGAAGGCTGCTGTGTGCAGGGACAGCCAACACCTTTCAAAGGGAACACTAATAAGACACTGGACTCGATTCCAACAGGTGTGGGA	chr11:70940633_70940634+(GGACA),chr11:70940656_70940657+(GAACA),chr11:70940667_70940668+(AGACA),chr11:70940674_70940675+(GGACT)	utr3,utr3,utr3,utr3	chr11:70940633_70940634+(GGACA),chr11:70940656_70940657+(GAACA),chr11:70940667_70940668+(AGACA)
ENSMUST00000079282	protein_coding	ASMM10EP3A111714728	protein_coding	hypo	0.527547	0.0217333	0.0621297	0.303141	0.574623	St5	Ensembl	4255	chr7:109523911-109617147:-	chr7	-	109523911	109617147	Suppression of tumorigenicity 5 protein [Source:UniProtKB/Swiss-Prot;Acc:Q924W7]	AGGACCAGAAGGAGACTGTCCAGGGTGCAGTCCAGGATGTAGAAGGTGTGGCTGCTTGCC				76954				NM_001001326	uc009jdu.1	0.12491	0.2988	0.379086	0.409768	0.531229	0.75051	0.546238	0.470517	chr7:109556760-109556860	TCAGTCCGGCCTGGACGCTTCTCCAGCCGGTATAAAGAGTCCCGTCCAGGAAGTGCCTCTGCCTCCTCCTCTGTCTCGGGGTAGGAACACTCAGAGAAGGT	chr7:109556832_109556833-(AGACA),chr7:109556798_109556799-(GGACT),chr7:109556763_109556764-(GGACT)	exon:3,exon:3,exon:3	chr7:109556832_109556833-(AGACA)
NM_001277938	protein_coding	ASMM10EP3A127931032	protein_coding	hypo	0.55755	0.0110296	0.0486028	0.173719	0.311575	Rad51d	Refseq	7057	chr11:82873063-82890624:-	chr11	-	82873063	82890624		TGCAGTGGTCGCCCCACTTCTGGGAGGCCTGGCCTTGATGATGCAGCTGGCCCGAGAGCT		Cytoplasm;Nucleus		19364				NM_001277938		0.108836	0.184185	0.210186	0.191669	0.265935	0.373415	0.251784	0.355168	chr11:82878945-82879045	TCTGCTTGCCAGGTAATTCTGGGCTCTGCTCCTCAGTCCCCAATGTCCCAATGTCTATCATCTCCTGCAGACCCGTTGGCTAGAAGAAGAAATAGGAGAGA	chr11:82878997_82878998-(AGACA),chr11:82878989_82878990-(GGACA),chr11:82878980_82878981-(GGACT)	exon:1,exon:1,exon:1	chr11:82878997_82878998-(AGACA),chr11:82878989_82878990-(GGACA)
ENSMUST00000098134	protein_coding	ASMM10EP3A111819046	protein_coding	hypo	0.648586	0.0308515	0.0730995	0.411636	0.634667	Ppfibp2	Ensembl	3827	chr7:107606844-107748583:+	chr7	+	107606844	107748583	PTPRF interacting protein, binding protein 2 (liprin beta 2) [Source:MGI Symbol;Acc:MGI:894649]	AAGCTCTGAACAGTAGCAGCAGGAGACTAAGCAGATAAAAGGAGCCATGACTTCTGACGC		Nucleus		19024	CCDS52356			NM_001163557	uc009jbf.1	0.250418	0.410557	0.568629	0.416942	0.564932	0.755981	0.654402	0.563353	chr7:107744477-107744577	CAATTGTGTCTTTGGGCTGGTCTCACTACACACTTTAAGGATGGTCAGAATATGCAGTTATACAGCCACAAAGGGGACAGACTTTGGGGAACTATAGCCAA	chr7:107744553_107744554+(GGACA),chr7:107744567_107744568+(GAACT)	intron,intron	chr7:107744553_107744554+(GGACA)
ENSMUST00000098134	protein_coding	ASMM10EP3A111819046	protein_coding	hypo	0.648586	0.0308515	0.0730995	0.411636	0.634667	Ppfibp2	Ensembl	3827	chr7:107606844-107748583:+	chr7	+	107606844	107748583	PTPRF interacting protein, binding protein 2 (liprin beta 2) [Source:MGI Symbol;Acc:MGI:894649]	AAGCTCTGAACAGTAGCAGCAGGAGACTAAGCAGATAAAAGGAGCCATGACTTCTGACGC		Nucleus		19024	CCDS52356			NM_001163557	uc009jbf.1	0.250418	0.410557	0.568629	0.416942	0.564932	0.755981	0.654402	0.563353	chr7:107744296-107744396	CGGAGTCTACCGGGGCCTCAGTCCCCTTGACAACCATGAACTAGATGGTTTGGACCAGGTGGGACAGATAAGCTGATGACCCTGTTATCTGCCTTCTCTGT	chr7:107744335_107744336+(GAACT),chr7:107744349_107744350+(GGACC),chr7:107744359_107744360+(GGACA)	exon:2,exon:2,intron	chr7:107744359_107744360+(GGACA)
ENSMUST00000089561	protein_coding	ASMM10EP3A100764904	protein_coding	hypo	0.636964	0.00894918	0.0457173	0.332608	0.522177	Lzts3	Ensembl	4169	chr2:130632839-130638095:-	chr2	-	130632839	130638095	Leucine zipper putative tumor suppressor 3 [Source:UniProtKB/Swiss-Prot;Acc:A2AHG0]	TTCCTCCCATTTCACAGAGGAGAAAGCTGTAGTACGGGATGGCTTGGTTGGCTAGTCCAA			Yes	241638	CCDS50714				uc012ceh.2	0.295325	0.255941	0.381865	0.3973	0.525254	0.430118	0.524753	0.608583	chr2:130635225-130635325	CAGCGCAGGCTTGAGGCAGGCAGGGGGCAGCTCGCCTTCACTCAGCTCCAGGCTGGCCTGTTTGCTGCCGAAGGAGTCCCTCAAGCTGAGCAGCTGCTCCT	chr2:130635300_130635301-(GGACT),chr2:130635284_130635285-(AAACA)	exon:4,exon:4	chr2:130635284_130635285-(AAACA)
ENSMUST00000030041	protein_coding	ASMM10EP3A102914166	protein_coding	hypo	0.638748	0.0493162	0.0937857	0.35649	0.558108	Ambp	Ensembl	1268	chr4:63143275-63154173:-	chr4	-	63143275	63154173	Protein AMBP Alpha-1-microglobulin Inter-alpha-trypsin inhibitor light chain Trypstatin [Source:UniProtKB/Swiss-Prot;Acc:Q07456]	CTACTCTGAGAAGGAATGCAAAGAGTACTGTGGAGTCCCTGGTGATGGGTACGAGGAACT				11699	CCDS18248			NM_007443	uc008tfp.2	0.286699	0.372198	0.405715	0.36135	0.503622	0.764785	0.571369	0.392654	chr4:63154008-63154108	AGCGAGGCAGGCAGTCAGCAGCAGGAACAGGGTCCTGAGACCCTGCATGGCTCTGTGGTCTTTGGTCTTTGATGTCTCTCTCACAGCTCAGTGTGGGAGCA	chr4:63154081_63154082-(AGACA),chr4:63154072_63154073-(AGACC),chr4:63154065_63154066-(AGACC),chr4:63154039_63154040-(GGACC)	utr5,utr5,utr5,exon:1	chr4:63154081_63154082-(AGACA)
ENSMUST00000174229	protein_coding	ASMM10EP3A125563450	protein_coding	hypo	0.588493	0.0346275	0.0774669	0.305524	0.519164	L3mbtl2	Ensembl	2578	chr15:81663934-81688305:+	chr15	+	81663934	81688305	Lethal(3)malignant brain tumor-like protein 2 [Source:UniProtKB/Swiss-Prot;Acc:P59178]	CATTTCCTCGCTTGACAGTTTGGCCTGGCCCTCCAGGATCATCCTGAACAGCCCTGGGGC			Yes	214669	CCDS79394			NM_001289711	uc007wwv.2	0.129718	0.330186	0.392721	0.369472	0.415369	0.657674	0.512804	0.490807	chr15:81687115-81687215	GCTTTACTGCTGTGCAGTGAATGGACAGCCTGGCGTTCCAGGGCTGCCTCTGCCCTCTGGCTGGCACTCATTGCACCCTCAGCACACTGGAAAACTAGACT	chr15:81687139_81687140+(GGACA),chr15:81687208_81687209+(AAACT),chr15:81687213_81687214+(AGACT)	intron,intron,intron	chr15:81687139_81687140+(GGACA)
ENSMUST00000174257	protein_coding	ASMM10EP3A100013845	protein_coding	hypo	0.617037	0.0174639	0.0573199	0.418742	0.678634	Hlx	Ensembl	712	chr1:184727147-184731598:-	chr1	-	184727147	184731598	H2.0-like homeobox protein [Source:UniProtKB/Swiss-Prot;Acc:Q61670]	CCTACCTAAGCAGCTCACACTGTGAAATGTTCGGTGGAACTGTTCCTCTGAGCACCAGGG		Cytoplasm	Yes	15284						0.259921	0.428521	0.49533	0.491197	0.59878	0.839616	0.686613	0.589527	chr1:184727726-184727826	GCCTTGATGACCGTGGTTTGATGCAGGGACCTCTCCGTTCCCTCAGTCCGTTCCGTGTCGCTGGGGGCCATGTCCAGGGACTCCGAGTCACTGCTCTCGCT	chr1:184727797_184727798-(GGACA),chr1:184727771_184727772-(GGACT),chr1:184727741_184727742-(AAACC)	exon:2,exon:2,exon:2	chr1:184727797_184727798-(GGACA)
uc007srq.3	protein_coding	ASMM10EP3A109002192	protein_coding	hypo	0.642487	0.0102844	0.0476941	0.271624	0.422771	Zmiz1	knownGene	4973	chr14:25651847-25666743:+	chr14	+	25651847	25666743	Mus musculus zinc finger, MIZ-type containing 1 (Zmiz1), transcript variant 2, mRNA.	CCGCCCTCGAGAAACCCCTCAGTCACCCCATGCAGGAAACTCTACTGCCGGAACTCACAA			Yes	328365						0.166001	0.307108	0.311897	0.301492	0.365738	0.451015	0.45726	0.41707	chr14:25663037-25663137	AGAACAACTGAAGGCCACTCTCCACTGGGGCCATCCCTCCCCACTCTGCCTCCTACCCCATCTGTCCCACATCCTATTCCTCCCAGGAGCCCATGCTCAGG	chr14:25663040_25663041+(GAACA)	Unknown	chr14:25663040_25663041+(GAACA)
ENSMUST00000029566	protein_coding	ASMM10EP3A110040677	protein_coding	hypo	0.632321	0.0029107	0.0346542	0.261658	0.413806	Efna1	Ensembl	1480	chr3:89271733-89279645:-	chr3	-	89271733	89279645	Ephrin-A1 Ephrin-A1, secreted form [Source:UniProtKB/Swiss-Prot;Acc:P52793]	AGGTGACTGTCAATGGCAAAATCACTCATAATCCCCAGGCCCATGTCAACCCACAGGAGA				13636	CCDS17501			NM_010107	uc008pyo.2	0.195188	0.27446	0.315018	0.261966	0.38617	0.467112	0.417459	0.384481	chr3:89272099-89272199	AAGCTTTTCCTTCGGTCAGTTCATCTGCACATTATGGCTTCCTTGGGGAAGGACGTCTTTACCAAGTTCAGTGTCCAACCGCATGACCTCAGGCTCTTTTT	chr3:89272171_89272172-(GGACA),chr3:89272164_89272165-(GAACT),chr3:89272117_89272118-(GAACT)	utr3,utr3,utr3	chr3:89272171_89272172-(GGACA)
ENSMUST00000220069	protein_coding	ASMM10EP3A127869124	protein_coding	hypo	0.525387	0.0171859	0.0569349	0.245378	0.467043	Gja1	Ensembl	3182	chr10:56379088-56390415:+	chr10	+	56379088	56390415	gap junction protein, alpha 1 [Source:MGI Symbol;Acc:MGI:95713]	TGGGCAACCTTGAACGGAGGTGCCCAGACATGGGTGACTGGAGCGCCTTGGGGAAGCTGC				14609					uc007fci.2	0.117346	0.245088	0.269268	0.349811	0.380782	0.555556	0.544127	0.387706	chr10:56388579-56388679	AAAAAAGTTGCTGCTGGACACGAACTCCAGCCCTTAGCTATCGTGGATCAGCGACCTTCCAGCAGAGCCAGCAGCCGCGCCAGCAGCAGACCTCGGCCTGA	chr10:56388596_56388597+(GGACA),chr10:56388602_56388603+(GAACT),chr10:56388668_56388669+(AGACC)	exon:2,exon:2,exon:2	chr10:56388596_56388597+(GGACA)
ENSMUST00000110839	protein_coding	ASMM10EP3A114229691	protein_coding	hypo	0.61406	0.0107534	0.0482994	0.413949	0.674118	Dcun1d2	Ensembl	2937	chr8:13255963-13288126:-	chr8	-	13255963	13288126	DCN1-like protein 2 [Source:UniProtKB/Swiss-Prot;Acc:Q8BZJ7]	CACATTTCTGCTGGAGCATGGCCTGTCCTTATAGATGACTTTGTAGAATACGCACGGCCA				102323	CCDS40229			NM_001042651	uc009kxh.1	0.246742	0.364445	0.487099	0.55751	0.648014	0.640904	0.679503	0.72805	chr8:13256445-13256545	GAAGTTGTTTTCCAGGTTTTCACTAAGTCAGTTTGGTTACGTACGCTCTCAAAGATGTCCCGGTTGTCCCTTGACAGACCTGCGCTGACAGGCCACTAGTG	chr8:13256510_13256511-(GGACA),chr8:13256501_13256502-(GGACA),chr8:13256475_13256476-(AAACT),chr8:13256460_13256461-(AAACC),chr8:13256451_13256452-(AAACA)	utr3,utr3,utr3,utr3,utr3	chr8:13256510_13256511-(GGACA),chr8:13256501_13256502-(GGACA),chr8:13256451_13256452-(AAACA)
ENSMUST00000110839	protein_coding	ASMM10EP3A114229691	protein_coding	hypo	0.61406	0.0107534	0.0482994	0.413949	0.674118	Dcun1d2	Ensembl	2937	chr8:13255963-13288126:-	chr8	-	13255963	13288126	DCN1-like protein 2 [Source:UniProtKB/Swiss-Prot;Acc:Q8BZJ7]	CACATTTCTGCTGGAGCATGGCCTGTCCTTATAGATGACTTTGTAGAATACGCACGGCCA				102323	CCDS40229			NM_001042651	uc009kxh.1	0.246742	0.364445	0.487099	0.55751	0.648014	0.640904	0.679503	0.72805	chr8:13256605-13256705	CCACCTCCTGTGAGATTCCCGTTCATTAGCAATGTCCACCTCGTAGGGCACGCATGCCTCAGAGCTGCTTCCTACCCCAGGAGCAGGCCCCAGTACCAGGA	chr8:13256638_13256639-(GGACA)	utr3	chr8:13256638_13256639-(GGACA)
ENSMUST00000115211	protein_coding	ASMM10EP3A112814184	protein_coding	hypo	0.462666	0.00670767	0.0418182	0.220517	0.476622	Nrf1	Ensembl	3295	chr6:30048002-30153180:+	chr6	+	30048002	30153180	nuclear respiratory factor 1 [Source:MGI Symbol;Acc:MGI:1332235]	AGCTCTCTGAGACGCTGCTTTCAGTCCTTCTGGCAGTAGATCTTCATGGAGGAGCACGGA		Exosome	Yes	18181						0.149534	0.199649	0.301801	0.231082	0.353481	0.614534	0.49609	0.442381	chr6:30152788-30152888	AGGCTGGCCGTCACAGATGTGTCAGAAGACTCTGTGAGGACTTTTCCCAGGCACATCCTGGCGGCACAGGCCTGGGACAGCTTTCCTGCTCACAGTGTGGC	chr6:30152816_30152817+(AGACT),chr6:30152827_30152828+(GGACT),chr6:30152864_30152865+(GGACA)	utr3,utr3,utr3	chr6:30152864_30152865+(GGACA)
ENSMUST00000063307	protein_coding	ASMM10EP3A101468917	protein_coding	hypo	0.619267	0.00218835	0.0338668	0.29905	0.482909	Ppargc1b	Ensembl	3330	chr18:61298510-61400400:-	chr18	-	61298510	61400400	Peroxisome proliferator-activated receptor gamma coactivator 1-beta [Source:UniProtKB/Swiss-Prot;Acc:Q8VHJ7]	TGTGGAAGGAGAAGGTTGGCTGACATGGGTGGGGACTCTGGAGAGGAACAGCTGTGTGCT			Yes	170826					uc012bdq.1	0.221058	0.32296	0.359506	0.292676	0.497034	0.532378	0.435551	0.466674	chr18:61307545-61307645	GATCTCATGGTCTCTTAGCTGCATGCTGTCCTTGTGGGTAGGGTCACAGTTCTGGTTTGCCTCCCTCCTAGGGGCCTTTGTTTCCGTTGGCAGAGGGGCAC	chr18:61307624_61307625-(AAACA),chr18:61307599_61307600-(AAACC),chr18:61307593_61307594-(GAACT),chr18:61307572_61307573-(GGACA),chr18:61307554_61307555-(AGACC)	exon:9,exon:9,exon:9,exon:9,exon:9	chr18:61307624_61307625-(AAACA),chr18:61307572_61307573-(GGACA)
ENSMUST00000032094	protein_coding	ASMM10EP3A100004064	protein_coding	hypo	0.605905	0.0114066	0.0490432	0.407657	0.672807	Fbxl14	Ensembl	2963	chr6:119479668-119482630:+	chr6	+	119479668	119482630	F-box/LRR-repeat protein 14 [Source:UniProtKB/Swiss-Prot;Acc:Q8BID8]	CCCAGAGACCTTTATCAATTAATTGTACTGTTTGTGAATTTGTATAAATAACAAAGATCC				101358	CCDS20475			NM_133940	uc009dmj.2	0.515919	0.259275	0.40897	0.446465	0.795056	0.693556	0.554631	0.647983	chr6:119480805-119480905	CATATCAGTGACGATGGCATCAACCGCATGGTGCGGCAGATGCACGGGCTGCGCACGCTCAACATTGGACAGTGTGTGCGCATCACGGACAAGGGCCTGGA	chr6:119480873_119480874+(GGACA),chr6:119480893_119480894+(GGACA)	exon:1,exon:1	chr6:119480873_119480874+(GGACA),chr6:119480893_119480894+(GGACA)
ENSMUST00000100235	protein_coding	ASMM10EP3A101647572	protein_coding	hypo	0.648898	0.0163821	0.0558993	0.372609	0.574218	Tmem104	Ensembl	4561	chr11:115187487-115247023:+	chr11	+	115187487	115247023	Transmembrane protein 104 [Source:UniProtKB/Swiss-Prot;Acc:Q3TB48]	TGATGAGATGGATCGCCTTTGCCATCATGATTGTGCTGGCCCTGGTGCGCATCGGGAAAG				320534					uc011yhj.1	0.235829	0.353505	0.49391	0.407191	0.52561	0.655848	0.5677	0.547712	chr11:115243919-115244019	CCTATGCGGGCACCGGCATCCAGTACGTCATCCCTGCCTTCCTGGTGTACCTCTGCCGCAAGGACACCCAGCTGACCTTTGGCTATGGAACTGTCAACAAG	chr11:115243982_115243983+(GGACA),chr11:115244008_115244009+(GAACT)	exon:10,exon:10	chr11:115243982_115243983+(GGACA)
ENSMUST00000127387	protein_coding	ASMM10EP3A118615451	protein_coding	hypo	0.648591	0.000661473	0.0322915	0.308156	0.475116	Clu	Ensembl	811	chr14:65970620-65975865:+	chr14	+	65970620	65975865	Clusterin Clusterin beta chain Clusterin alpha chain [Source:UniProtKB/Swiss-Prot;Acc:Q06890]	TCGCTCCCTTTTCCCTGTTCCTGTGGGTATAGGAAGTTGGACTCCAGATTCCAAGGAGGC				12759						0.240654	0.330224	0.322275	0.33947	0.45458	0.51064	0.471972	0.463271	chr14:65971708-65971808	TGACACATCTGCTGTTGTTTCCAGGACTCCAGATTCCAAGGAGGCCACGCCATGAAGATTCTCCTGCTGTGCGTGGCACTGCTGCTGATCTGGGACAATGG	chr14:65971733_65971734+(GGACT),chr14:65971802_65971803+(GGACA)	utr5,exon:2	chr14:65971802_65971803+(GGACA)
uc008jdz.3	protein_coding	ASMM10EP3A123452407	protein_coding	hypo	0.64115	0.0159323	0.0554091	0.252912	0.394466	Abl1	knownGene	7272	chr2:31688537-31804362:+	chr2	+	31688537	31804362	Mus musculus c-abl oncogene 1, non-receptor tyrosine kinase (Abl1), transcript variant 1, mRNA.	GTGGAACACGGGTTTCTCATTTGAACTTGGAGCTCAGCTGATGACAGGCAAGCCCTCCGT		Nucleus	Yes	11350						0.13581	0.262365	0.312998	0.300475	0.398326	0.356526	0.416858	0.406155	chr2:31801598-31801698	TGGTTCTGGACAGTACTGAGGCCCTGTGCCTTGCCATCTCCCGGAACTCAGAGCAGATGGCCAGCCACAGTGCTGTACTGGAGGCTGGCAAGAACCTGTAC	chr2:31801607_31801608+(GGACA),chr2:31801643_31801644+(GAACT),chr2:31801691_31801692+(GAACC)	Unknown,Unknown,Unknown	chr2:31801607_31801608+(GGACA)
ENSMUST00000098816	protein_coding	ASMM10EP3A103800732	protein_coding	hypo	0.641949	0.0216243	0.0620265	0.256071	0.398896	Slc7a2	Ensembl	3677	chr8:40862396-40918056:+	chr8	+	40862396	40918056	solute carrier family 7 (cationic amino acid transporter, y+ system), member 2 [Source:MGI Symbol;Acc:MGI:99828]	AGGCTCCCTCTGCGCCTTATCAACAAGTCTTCTTGGATCCATTTTCCCAATGCCTCGTGT		Nucleus		11988	CCDS40327			NM_001044740	uc009lng.1	0.163848	0.283774	0.321626	0.255036	0.336285	0.483997	0.407583	0.367721	chr8:40916539-40916639	GGCCCTCGGTCTTACCACGCATACCTTAACAATGAGTACACTGTGGCCGGATGCCACCATCGTGCTGGGCTGTCGTGGGTCTGCTGTGGACATGGCTTGCC	chr8:40916628_40916629+(GGACA)	utr3	chr8:40916628_40916629+(GGACA)
ENSMUST00000045097	protein_coding	ASMM10EP3A115832617	protein_coding	hypo	0.610084	0.0482354	0.0925805	0.043475	0.0712607	Gbp7	Ensembl	5614	chr3:142530342-142550149:+	chr3	+	142530342	142550149		TCCGGTGCAGGCTGACTTTTTGGGGTTTGCAGGTTACCATGGCATCTGGTCCCAACATGG				229900				NM_001083312	uc008rot.2	0.0248757	0.0475188	0.0617911	0.0397144	0.0657295	0.09505	0.0665629	0.0577002	chr3:142547887-142547987	GCCACAGTTATTTTCCTTCATGGACTGGGAGACACTGGGCAAGGATGGGCAGGAGCTGTTGGTTGCAGGCGGCAGAACATCCCACATCAGGCACACCTGTC	chr3:142547910_142547911+(GGACT),chr3:142547918_142547919+(AGACA),chr3:142547963_142547964+(GAACA)	utr3,utr3,utr3	chr3:142547918_142547919+(AGACA),chr3:142547963_142547964+(GAACA)
ENSMUST00000045097	protein_coding	ASMM10EP3A115832617	protein_coding	hypo	0.610084	0.0482354	0.0925805	0.043475	0.0712607	Gbp7	Ensembl	5614	chr3:142530342-142550149:+	chr3	+	142530342	142550149		TCCGGTGCAGGCTGACTTTTTGGGGTTTGCAGGTTACCATGGCATCTGGTCCCAACATGG				229900				NM_001083312	uc008rot.2	0.0248757	0.0475188	0.0617911	0.0397144	0.0657295	0.09505	0.0665629	0.0577002	chr3:142547665-142547765	TGAACCAATATGATCAATGTACATAGGAACTCACAGAGACAGAGGCAAGGATGCACAGGCCTGCACAGGTCTGCACTAGTTGGGGTTCTAGGGCTGAAAGG	chr3:142547668_142547669+(GAACC),chr3:142547693_142547694+(GAACT),chr3:142547703_142547704+(AGACA)	utr3,utr3,utr3	chr3:142547703_142547704+(AGACA)
ENSMUST00000131500	protein_coding	ASMM10EP3A123685770	protein_coding	hypo	0.617868	0.0245203	0.065435	0.373319	0.604205	Pcyox1	Ensembl	590	chr6:86388989-86392343:-	chr6	-	86388989	86392343	Mus musculus prenylcysteine oxidase 1 (Pcyox1), transcript variant 2, mRNA. [Source:RefSeq mRNA;Acc:NM_001355687]	TGGCCAGAGCACAGACATCAACGCCTTTGTGGGAAACCCCACCAAGATGTATGAAGTGGT		Nucleus		66881						0.31993	0.351627	0.525864	0.295855	0.486323	0.753278	0.625089	0.552129	chr6:86389012-86389112	TCTTCCACACGTGCATGCCATCCACCGCGGGTGGGGGACCCTCCTTCTGTCTTACAGAGGCCACAATGGACAGACTGTTAATAAACATATCGGAGTCATCA	chr6:86389060_86389061-(AGACA)	exon:2	chr6:86389060_86389061-(AGACA)
ENSMUST00000095014	protein_coding	ASMM10EP3A103361873	protein_coding	hypo	0.562556	0.0329663	0.075639	0.26577	0.472433	Tgfbrap1	Ensembl	5607	chr1:43047200-43098622:-	chr1	-	43047200	43098622	Mus musculus transforming growth factor, beta receptor associated protein 1 (Tgfbrap1), transcript variant 2, mRNA. [Source:RefSeq mRNA;Acc:NM_001357299]	CCTGATTTACATGTATGATAAGATGAAGCTGAAGGGCAATGCAGTCCGGCTCTCAGAACG				73122	CCDS14920			NM_001013025	uc007avf.1	0.106442	0.285942	0.407056	0.263639	0.349934	0.533352	0.525967	0.480479	chr1:43049473-43049573	GGGGAGGGAGGGTGTTCAGGCCTTTTCCATTTACATCCACACAAAGAACAATCAGCAGTCAGTGCCCTTGTTTCCCAGGGATAGCATCTTCCTGGCACCCA	chr1:43049542_43049543-(AAACA),chr1:43049486_43049487-(GAACA)	utr3,utr3	chr1:43049542_43049543-(AAACA),chr1:43049486_43049487-(GAACA)
ENSMUST00000095349	protein_coding	ASMM10EP3A110404464	protein_coding	hypo	0.438939	0.00469086	0.037875	0.328962	0.749448	Ubxn8	Ensembl	2808	chr8:33619586-33641967:-	chr8	-	33619586	33641967	UBX domain protein 8 [Source:MGI Symbol;Acc:MGI:1337129]	GGACGTGTTCTGAGGAGAAGATTTTTCAAGTCGTGGAATTCACAGGTCTTACTTGACTGG				108159	CCDS22234			NM_178648	uc009lke.1	0.179788	0.328199	0.374052	0.433807	0.681442	0.962924	0.762633	0.590792	chr8:33621570-33621670	GTGTCCACAGTTATTCCTATGTCCTCCAGTGACGAGCCTCCCTCCACTTCCAGGGCCCTTCTGGGAAAGGAATTGGAAAGTCTATATAGGGATTTGTGGTA	chr8:33621649_33621650-(AGACT),chr8:33621590_33621591-(GGACA),chr8:33621572_33621573-(GGACA)	exon:8,exon:8,exon:8	chr8:33621590_33621591-(GGACA),chr8:33621572_33621573-(GGACA)
ENSMUST00000032374	protein_coding	ASMM10EP3A107724646	protein_coding	hypo	0.386613	0.0231138	0.0637544	0.157296	0.406857	Kcnj8	Ensembl	2269	chr6:142564839-142571371:-	chr6	-	142564839	142571371	potassium inwardly-rectifying channel, subfamily J, member 8 [Source:MGI Symbol;Acc:MGI:1100508]	AAGAGTGGCCTGGAGTCCGCTGTCTGTGTGACCAATGTCAGGTTCAAGTGACCATTGGGT				16523						0.0780381	0.159991	0.225932	0.165224	0.257285	0.607197	0.438805	0.324142	chr6:142565845-142565945	CGTGTTACCAAATTTGGAATAGTCCACAGAGTACACGCCCTCCTCCTCAGTCACAATTGACACGAAGCGGTGTCCCCACTGGATCTCCTCGGCAATGTAGG	chr6:142565916_142565917-(GGACA),chr6:142565866_142565867-(GGACT)	utr3,utr3	chr6:142565916_142565917-(GGACA)
ENSMUST00000032374	protein_coding	ASMM10EP3A107724646	protein_coding	hypo	0.386613	0.0231138	0.0637544	0.157296	0.406857	Kcnj8	Ensembl	2269	chr6:142564839-142571371:-	chr6	-	142564839	142571371	potassium inwardly-rectifying channel, subfamily J, member 8 [Source:MGI Symbol;Acc:MGI:1100508]	AAGAGTGGCCTGGAGTCCGCTGTCTGTGTGACCAATGTCAGGTTCAAGTGACCATTGGGT				16523						0.0780381	0.159991	0.225932	0.165224	0.257285	0.607197	0.438805	0.324142	chr6:142565501-142565601	AATGAACTGTCTCCGGATTGTCTCTCAGTCATCAGGACACAGTGACTGTTCAGGGCTATCAGTCATCAGGACTCAACAAGTAACTGTCTCCGGTCATCCTG	chr6:142565586_142565587-(AGACA),chr6:142565548_142565549-(GAACA),chr6:142565520_142565521-(AGACA),chr6:142565509_142565510-(AGACA)	utr3,utr3,utr3,utr3	chr6:142565586_142565587-(AGACA),chr6:142565548_142565549-(GAACA),chr6:142565520_142565521-(AGACA),chr6:142565509_142565510-(AGACA)
ENSMUST00000225922	protein_coding	ASMM10EP3A100391405	protein_coding	hypo	0.597705	0.00736984	0.042819	0.365905	0.612183	Slc30a5	Ensembl	2722	chr13:100802847-100833340:-	chr13	-	100802847	100833340	Zinc transporter 5 [Source:UniProtKB/Swiss-Prot;Acc:Q8R4H9]	GGGGTGGCAGATCACAAGAGTAAGGTTGAGTCTTGGTTCTCTCTCATCATGCCTTTCACC		Nucleus		69048					uc011zec.1	0.224246	0.335789	0.428886	0.474699	0.577629	0.695881	0.588957	0.586264	chr13:100802975-100803075	TAAATGCACAGAAGAAATTTTGGTCTTCACCAGAATCCATCATTATGCGTCCATTCCTGAAGATGATGTGTACGGTTACATCATGTTCATTCCAATGCAAG	chr13:100803059_100803060-(GAACA),chr13:100802997_100802998-(AGACC)	utr3,utr3	chr13:100803059_100803060-(GAACA)
uc029uhq.1	protein_coding	ASMM10EP3A101579757	protein_coding	hypo	0.557988	0.00696421	0.0422486	0.378853	0.678963	Ncoa6	knownGene	2991	chr2:155404500-155438139:-	chr2	-	155404500	155438139	Mus musculus nuclear receptor coactivator 6 (Ncoa6), transcript variant 2, mRNA.	TGGACACCACAGGCCCCAAACTGCCAGACTTTTCAAACCGGCCACCAGCTAAAATACTTT		Nucleus	Yes	56406						0.197951	0.375325	0.474456	0.46768	0.613368	0.786074	0.673948	0.642461	chr2:155415265-155415365	ACCTGAGATGGACTGTTGTTCACAGGTCCTTGCTGAGGCAGCATCTGTCCTGACATCTGTCCTGTGAATTGCACCATGTTTCCTTGCATATTCGGAGTTGG	chr2:155415342_155415343-(AAACA),chr2:155415323_155415324-(GGACA),chr2:155415311_155415312-(GGACA),chr2:155415290_155415291-(GGACC),chr2:155415282_155415283-(GAACA)	Unknown,Unknown,Unknown,Unknown,Unknown	chr2:155415342_155415343-(AAACA),chr2:155415323_155415324-(GGACA),chr2:155415311_155415312-(GGACA),chr2:155415282_155415283-(GAACA)
NM_001357754	protein_coding	ASMM10EP3A102423146	protein_coding	hypo	0.516102	0.0123972	0.0504733	0.302844	0.586791	Sin3a	Refseq	5102	chr9:57076376-57128368:+	chr9	+	57076376	57128368		CGCACAGGCTGAGTGGCTGGAGCTTTTGCGGTTTGTAGTGCATCCCTGAGCATGAGTGCA			Yes	20466	CCDS52805			NM_001357754	uc009ptx.2	0.159208	0.326294	0.38502	0.340855	0.54551	0.775663	0.506553	0.519438	chr9:57127563-57127663	ACCTTAGGAAGCTGGAACTGGCACTTTTCCCACGGGTACTACCCAGACCCAACAGGGAATGAAGTCCATGCAAGCACAGAGACAGGCAGCTTGCTTGCACA	chr9:57127579_57127580+(GAACT),chr9:57127609_57127610+(AGACC),chr9:57127644_57127645+(AGACA)	utr3,utr3,utr3	chr9:57127644_57127645+(AGACA)
ENSMUST00000057026	protein_coding	ASMM10EP3A113543294	protein_coding	hypo	0.374203	0.0101297	0.0475014	0.196039	0.523884	Slc25a47	Ensembl	1580	chr12:108851129-108856815:+	chr12	+	108851129	108856815	Solute carrier family 25 member 47 [Source:UniProtKB/Swiss-Prot;Acc:Q6IS41]	AGTGTGGCATTGGCAGTAACACCGGAAACCTTCTCATTTTCTGTGCTGTCCATGGATTTT				104910	CCDS26165			NM_001012310	uc007pae.1	0.0804328	0.169643	0.202924	0.331157	0.438304	0.734112	0.498545	0.424576	chr12:108856345-108856445	CCTGAGCTCGGACAGCCCAGCTGCTGACCACAAAATCAGGGAGTTGATCTGCCATCTGCTTGGGGGTCATGAGTCAGGATTGTGTGGGTCTGCTTGATGAG	chr12:108856356_108856357+(GGACA)	utr3	chr12:108856356_108856357+(GGACA)
ENSMUST00000168755	protein_coding	ASMM10EP3A121478112	protein_coding	hypo	0.621239	0.00494205	0.0384236	0.292722	0.47119	Slc25a44	Ensembl	3418	chr3:88410498-88425107:-	chr3	-	88410498	88425107	solute carrier family 25, member 44 [Source:MGI Symbol;Acc:MGI:2444391]	TGCTGTCTGGTGGCCCTTCTACCACTTCTATGCAGGTTGAAGGCAAGAGCTCCATCGTCC		Cytoplasm		229517	CCDS50949			NM_001145877	uc008pvf.3	0.212515	0.285193	0.305446	0.367734	0.440198	0.547751	0.436776	0.460036	chr3:88412622-88412722	GGTATTCACAGGGTCAGTTATCCTCTCTGCTCTGCCCTGGCCCAGAGTAATGTGTGAAACCACAGCCTCTCCATCCACCGCTCTCTACCAGTGTCTCGAGT	chr3:88412714_88412715-(AGACA)	utr3	chr3:88412714_88412715-(AGACA)
ENSMUST00000131656	protein_coding	ASMM10EP3A115120364	protein_coding	hypo	0.540306	0.00525109	0.0390405	0.278988	0.516352	Coa7	Ensembl	3714	chr4:108328140-108341544:+	chr4	+	108328140	108341544	Cytochrome c oxidase assembly factor 7 [Source:UniProtKB/Swiss-Prot;Acc:Q921H9]	CAGCTTGTCACCTGCTGGGAGTGGCTAGAGTGTTTTAGTAAATGATCCTTTGTGTGTACT				69893	CCDS18449			NM_027250	uc008uaz.1	0.189432	0.225619	0.327227	0.373674	0.511161	0.617401	0.473518	0.463328	chr4:108338208-108338308	TCACAACGTTGGACTACTGGCGCATGATGGACAGGTCAATGAGGATGGCCAGCCTGACCTGGGGAAGGCCAGGGACTACTACAGCAGGGCCTGTGATGGTG	chr4:108338220_108338221+(GGACT),chr4:108338238_108338239+(GGACA),chr4:108338282_108338283+(GGACT)	exon:3,exon:3,exon:3	chr4:108338238_108338239+(GGACA)
ENSMUST00000029786	protein_coding	ASMM10EP3A116364927	protein_coding	hypo	0.545294	0.00703835	0.0423721	0.461755	0.846801	Mrpl9	Ensembl	1612	chr3:94443325-94448708:+	chr3	+	94443325	94448708	39S ribosomal protein L9, mitochondrial [Source:UniProtKB/Swiss-Prot;Acc:Q99N94]	CGGTGGGGCGAGTACTGGTGTGATGTGACTGTAAATGGACTCGACACTGTGAGAGTTCCT		Exosome		78523	CCDS17593			NM_030116	uc008qgj.1	0.224771	0.444204	0.524895	0.653151	0.841023	0.92435	0.860561	0.761268	chr3:94447950-94448050	GCACTTGGAGCTACCCCAGCTCTGAGCAGATGTGGATCATTGAGAACATGTGGACTCAGCAGACTGAGCTGCACATACGGGGCAGGTTCGCTGTGGTTGTC	chr3:94447995_94447996+(GAACA),chr3:94448003_94448004+(GGACT),chr3:94448012_94448013+(AGACT)	utr3,utr3,utr3	chr3:94447995_94447996+(GAACA)
ENSMUST00000038600	protein_coding	ASMM10EP3A106267982	protein_coding	hypo	0.639023	0.0010223	0.0322915	0.510673	0.799146	Mrps2	Ensembl	2080	chr2:28468066-28471178:+	chr2	+	28468066	28471178	28S ribosomal protein S2, mitochondrial [Source:UniProtKB/Swiss-Prot;Acc:Q924T2]	GGAAACTTTTCCAGAATTGTACTATTTTAATATATGTTTACAGTAAACCACCTGGTGTCA				118451	CCDS15838			NM_001166031	uc008iyi.1	0.492254	0.407973	0.541792	0.600673	0.864448	0.77178	0.743614	0.816741	chr2:28469758-28469858	CAGCCAAGATGAACATCCCCACAGTGGGCATTGTGGACACCAACTGCAACCCATGCCTCATCACTTACCCTATCCCTGGCAACGACGACTCGCCCCAAGCT	chr2:28469770_28469771+(GAACA),chr2:28469794_28469795+(GGACA)	exon:4,exon:4	chr2:28469770_28469771+(GAACA),chr2:28469794_28469795+(GGACA)
ENSMUST00000115366	protein_coding	ASMM10EP3A100102775	protein_coding	hypo	0.623746	0.00403056	0.0364288	0.49946	0.800743	Slc12a2	Ensembl	6520	chr18:57878678-57946821:+	chr18	+	57878678	57946821	solute carrier family 12 member 2 [Source:HGNC Symbol;Acc:HGNC:10911]	CTGCTTTGTACAGAAGTTACTGCAATAAAGGAAGTGGAGTCATCACAAGTTTAATACTTA				20496	CCDS37826			NM_009194	uc008ezm.2	0.36455	0.44962	0.602502	0.581169	0.783067	0.905366	0.770879	0.74366	chr18:57944084-57944184	GCACTTCAGTGCCCAGTCAAAGTGACTGTATCGTCAGGAACACCACAGCATCGCAGTGGCAGACGGGGACTGCTTCACTACTTCATTATTGGAAAGCACAT	chr18:57944123_57944124+(GAACA),chr18:57944152_57944153+(GGACT)	utr3,utr3	chr18:57944123_57944124+(GAACA)
ENSMUST00000034832	protein_coding	ASMM10EP3A106967996	protein_coding	hypo	0.627166	0.0273864	0.06886	0.216913	0.345862	Ptpn9	Ensembl	4101	chr9:56994923-57062807:+	chr9	+	56994923	57062807	protein tyrosine phosphatase, non-receptor type 9 [Source:MGI Symbol;Acc:MGI:1928376]	ATTCACAACACAGAGGAGCGGCAGAAACGCCAGGTTACCCACTTCCAGTTCCTAAGCTGG				56294	CCDS23215			NM_019651	uc009ptt.1	0.169641	0.231085	0.250545	0.21638	0.290134	0.464464	0.337163	0.291686	chr9:57061141-57061241	GGCCATGGACGGTCAATAACTGCTCCACAAGTTTCCACCTGCTGGTCAGCCTTCCTTAAACTACCCTGGACACTGCTGAGCCTATAGGTTGCCATCAGTTA	chr9:57061200_57061201+(AAACT),chr9:57061210_57061211+(GGACA)	utr3,utr3	chr9:57061210_57061211+(GGACA)
ENSMUST00000127698	protein_coding	ASMM10EP3A111291049	protein_coding	hypo	0.452101	0.00528743	0.0391197	0.28776	0.636495	Tbpl1	Ensembl	2873	chr10:22703879-22731447:-	chr10	-	22703879	22731447	TATA box-binding protein-like protein 1 [Source:UniProtKB/Swiss-Prot;Acc:P62340]	TGAATGTGCACAAATAAAAGTTTGGAAAAGATCTCTCTTCATATCCATTCTGTAACTTTT		Nucleus	Yes	237336	CCDS23730			NM_011603	uc007epp.2	0.173266	0.194775	0.344326	0.438674	0.556635	0.779502	0.647625	0.562218	chr10:22705692-22705792	CACTGCAGCTGTGAGTCCGAGTCTGTCCTCGGTCACTGTTGGTCCAGTTTTCCTTGTGTTTTGAGTCCAATGTGCAGCAGGTCTCAAACGGTGCTCAGGTG	chr10:22705772_22705773-(AGACC),chr10:22705756_22705757-(GGACT),chr10:22705749_22705750-(AAACA),chr10:22705738_22705739-(AAACT),chr10:22705733_22705734-(GGACC),chr10:22705716_22705717-(GGACA),chr10:22705706_22705707-(GGACT)	utr3,utr3,utr3,utr3,utr3,utr3,utr3	chr10:22705749_22705750-(AAACA),chr10:22705716_22705717-(GGACA)
NM_001357555	protein_coding	ASMM10EP3A100044159	protein_coding	hypo	0.517933	0.028384	0.0700459	0.26134	0.504583	Sap130	Refseq	4353	chr18:31635128-31723063:+	chr18	+	31635128	31723063		CCTTAAATGGAGGCCTTTACGGAAAAGCGTTTGAGGATTCCACAAGCATCGGGTCTTAAT			Yes	269003				NM_001357555		0.240756	0.159065	0.448476	0.197063	0.549505	0.638167	0.403119	0.427541	chr18:31722472-31722572	ATCTGGTGGCACAGAAGGATCAGAACTGGACTGACGTGCCGAGTCCTCCTTCCTCCAGACGCACACCTATTGCACCTCAGTTTTCAGGGACTCCAGACACT	chr18:31722496_31722497+(GAACT),chr18:31722501_31722502+(GGACT),chr18:31722561_31722562+(GGACT),chr18:31722568_31722569+(AGACA)	utr3,utr3,utr3,utr3	chr18:31722568_31722569+(AGACA)
ENSMUST00000195555	protein_coding	ASMM10EP3A102857564	protein_coding	hypo	0.646718	0.0171688	0.0569049	0.355516	0.549723	Sox17	Ensembl	1977	chr1:4491250-4496757:-	chr1	-	4491250	4496757	Transcription factor SOX-17 [Source:UniProtKB/Swiss-Prot;Acc:Q61473]	TGGTCAGCAGAAGTTAGATCTAGTGAGCAGCACCTCCAGACATCTGAATTTCAGCCTTCC			Yes	20671	CCDS78538			NM_001289467	uc007afb.2	0.197139	0.43715	0.393264	0.39451	0.488949	0.577712	0.60342	0.528813	chr1:4492273-4492373	CCGGGTCCTGCTCCACGCCATCCAGCGGGGATGTGTCCGGAGTGGGCAGAGGGTAGCCGTCGAGCGCGGGAGCGCCCAGTCCCTGGCAGTCCCGATAGTGG	chr1:4492361_4492362-(GGACT),chr1:4492351_4492352-(GGACT),chr1:4492307_4492308-(GGACA),chr1:4492277_4492278-(GGACC)	exon:3,exon:3,exon:3,exon:3	chr1:4492307_4492308-(GGACA)
ENSMUST00000112895	protein_coding	ASMM10EP3A121172622	protein_coding	hypo	0.595561	0.000555609	0.0322915	0.276967	0.465053	Nek6	Ensembl	1513	chr2:38511814-38585766:+	chr2	+	38511814	38585766	Serine/threonine-protein kinase Nek6 [Source:UniProtKB/Swiss-Prot;Acc:Q9ES70]	GCGTGTGCACATCAGGGGCCCGGGCTTCCGTGACCTCGTGAGGCTGGCATGCAGGATGGC		Cytoplasm		59126				NM_001159631	uc008jno.2	0.267858	0.292643	0.250237	0.297131	0.493089	0.522122	0.407231	0.437771	chr2:38585477-38585577	TAGAGGACTCTCAGCTGGCTCCACCCAGCGGAAAACAGCTGGGCTATGGTCAGACTCCAAAGTCCTTTCTTTGAACTGTCGCAGACAATCTGAGCTGGGAT	chr2:38585483_38585484+(GGACT),chr2:38585511_38585512+(AAACA),chr2:38585530_38585531+(AGACT),chr2:38585551_38585552+(GAACT),chr2:38585561_38585562+(AGACA)	utr3,utr3,utr3,utr3,utr3	chr2:38585511_38585512+(AAACA),chr2:38585561_38585562+(AGACA)
ENSMUST00000033170	protein_coding	ASMM10EP3A110134822	protein_coding	hypo	0.429119	0.00640766	0.0411318	0.194911	0.454213	Mrpl17	Ensembl	1028	chr7:105809680-105810996:-	chr7	-	105809680	105810996	39S ribosomal protein L17, mitochondrial [Source:UniProtKB/Swiss-Prot;Acc:Q9D8P4]	CCCCATCTAGGAGAAGGACTTGATCCCAAAGCTGTTTAAAGTGCTAGCGCCTCGGTTCCA				27397						0.128754	0.156166	0.23635	0.258375	0.399739	0.60632	0.45864	0.352153	chr7:105809880-105809980	TACAGGAGCTGTGGAGGCTTGCGTCCTGGTTATGGTGCAGGTCCTGCTGCAGTCCCAGGAGCAGCTGGTTTAGGAGAGTAAGGTTGCTGTCTCTGTGAGGC	chr7:105809968_105809969-(AGACA),chr7:105809947_105809948-(AAACC),chr7:105809931_105809932-(GGACT),chr7:105809920_105809921-(GGACC)	utr3,utr3,utr3,utr3	chr7:105809968_105809969-(AGACA)
ENSMUST00000026154	protein_coding	ASMM10EP3A117877514	protein_coding	hypo	0.462477	0.0191164	0.0591694	0.241156	0.521443	Zdhhc16	Ensembl	1821	chr19:41933490-41944104:+	chr19	+	41933490	41944104	zinc finger, DHHC domain containing 16 [Source:MGI Symbol;Acc:MGI:1921418]	TTGGGACCTTTTCCGGGAGGCTTATGCTGCCATTGAGACGTACCACCAGACTCCACCACC			Yes	74168	CCDS29817			NM_023740	uc008hmq.2	0.0829758	0.20821	0.311724	0.361712	0.430923	0.670167	0.580936	0.403748	chr19:41943870-41943970	AGGATTGAAGTCCCTTTACTCAGGCAAATAAGTTTTAGCTCCAGCCGAGCTCTAGGTCACAGCACTGGGGCTAGACACCATCTCTTTCTTTCACTTTGGGA	chr19:41943944_41943945+(AGACA)	utr3	chr19:41943944_41943945+(AGACA)
ENSMUST00000026154	protein_coding	ASMM10EP3A117877514	protein_coding	hypo	0.462477	0.0191164	0.0591694	0.241156	0.521443	Zdhhc16	Ensembl	1821	chr19:41933490-41944104:+	chr19	+	41933490	41944104	zinc finger, DHHC domain containing 16 [Source:MGI Symbol;Acc:MGI:1921418]	TTGGGACCTTTTCCGGGAGGCTTATGCTGCCATTGAGACGTACCACCAGACTCCACCACC			Yes	74168	CCDS29817			NM_023740	uc008hmq.2	0.0829758	0.20821	0.311724	0.361712	0.430923	0.670167	0.580936	0.403748	chr19:41943901-41944001	GTTTTAGCTCCAGCCGAGCTCTAGGTCACAGCACTGGGGCTAGACACCATCTCTTTCTTTCACTTTGGGAAAAGATCCATCAGGTATGTTGAAACTCTGGC	chr19:41943944_41943945+(AGACA),chr19:41943994_41943995+(AAACT)	utr3,utr3	chr19:41943944_41943945+(AGACA)
ENSMUST00000186358	protein_coding	ASMM10EP3A119407908	protein_coding	hypo	0.584842	0.0367401	0.0797651	0.283298	0.4844	Tgif1	Ensembl	1455	chr17:70844211-70851069:-	chr17	-	70844211	70851069	TGFB-induced factor homeobox 1 [Source:MGI Symbol;Acc:MGI:1194497]	CCCAGCAGACACACCTGTCCACACTACAGGCTCCTTCCTGACATGCTGAGAAAGGATGGC			Yes	21815						0.179482	0.275428	0.385624	0.292656	0.356726	0.649523	0.49819	0.43316	chr17:70844864-70844964	CCTCTGGGTACACGAGAGAGGTGTCTGTAAAGTTGCTGGGTGCTATTTGCGGTACATCTGTACTCTGTCCCACACCAATCGGCTGACAGAGAGAGAAAGGC	chr17:70844930_70844931-(GGACA),chr17:70844886_70844887-(AGACA)	utr3,utr3	chr17:70844930_70844931-(GGACA),chr17:70844886_70844887-(AGACA)
NM_001357886	protein_coding	ASMM10EP3A122249497	protein_coding	hypo	0.604024	0.00460488	0.0376456	0.406596	0.673145	Eml4	Refseq	5158	chr17:83350931-83480359:+	chr17	+	83350931	83480359		ACCCGGGAAAAAAACAGCCAAGAAGGAGAATATATTAAAATGTTTATGCGAGGTCGGCCA		Nucleus		78798				NM_001357886		0.317896	0.330347	0.569234	0.408905	0.694894	0.659086	0.710212	0.628386	chr17:83478937-83479037	CATTCAAGGGAATGGAAGAAAACAAACCACATGCCTTTAACAGATGAACTGTAATGACGACCTGCTAACTGCTAGCCTTCAGCGCTATCTGTTCCCTCACA	chr17:83478958_83478959+(AAACA),chr17:83478984_83478985+(GAACT)	utr3,utr3	chr17:83478958_83478959+(AAACA)
NM_001357886	protein_coding	ASMM10EP3A122249497	protein_coding	hypo	0.604024	0.00460488	0.0376456	0.406596	0.673145	Eml4	Refseq	5158	chr17:83350931-83480359:+	chr17	+	83350931	83480359		ACCCGGGAAAAAAACAGCCAAGAAGGAGAATATATTAAAATGTTTATGCGAGGTCGGCCA		Nucleus		78798				NM_001357886		0.317896	0.330347	0.569234	0.408905	0.694894	0.659086	0.710212	0.628386	chr17:83479947-83480047	AACAACAATTCAACGTGCTTCTCTCAGTGCCTGGAGGATGCAGCTCTCCACACGCAGGGACTTTATTTGGGGACATCTGTCACCTTTGGGGTTGCCATGGC	chr17:83480006_83480007+(GGACT),chr17:83480019_83480020+(GGACA)	utr3,utr3	chr17:83480019_83480020+(GGACA)
NM_001357886	protein_coding	ASMM10EP3A122249497	protein_coding	hypo	0.604024	0.00460488	0.0376456	0.406596	0.673145	Eml4	Refseq	5158	chr17:83350931-83480359:+	chr17	+	83350931	83480359		ACCCGGGAAAAAAACAGCCAAGAAGGAGAATATATTAAAATGTTTATGCGAGGTCGGCCA		Nucleus		78798				NM_001357886		0.317896	0.330347	0.569234	0.408905	0.694894	0.659086	0.710212	0.628386	chr17:83478276-83478376	GAGATCGGACACTGTCCGCAGTCCGATATGCCACCAGTGAGCTAGAGCAATCCAGGAGACTGTTTGGTAGATGTTCACAACTTCACCAAACTTAAATAGCA	chr17:83478284_83478285+(GGACA),chr17:83478334_83478335+(AGACT),chr17:83478365_83478366+(AAACT)	utr3,utr3,utr3	chr17:83478284_83478285+(GGACA)
ENSMUST00000073279	protein_coding	ASMM10EP3A101557321	protein_coding	hypo	0.509726	0.000855226	0.0322915	0.373201	0.732161	Rcor3	Ensembl	3748	chr1:192098561-192138040:-	chr1	-	192098561	192138040	REST corepressor 3 [Source:UniProtKB/Swiss-Prot;Acc:Q6PGA0]	CCTGGAAGAGTAATATGCTTGCTGCTTAAAGGATTAAAGATTTAAAGGTGTCCATGTCTT		Nucleus	Yes	214742	CCDS69995			NM_144814	uc007edh.2	0.272607	0.325489	0.433039	0.461671	0.729696	0.839988	0.674765	0.684193	chr1:192100669-192100769	CTTACACTAGTCCACCGCCACACTTCCCGTGTGTGCGCACCCTCTTAGGCTAGACCCCCGCCACAGGAAGGACTAGTTTGCCTTGTTTGGATCAGTCAGAT	chr1:192100753_192100754-(AAACA),chr1:192100744_192100745-(AAACT),chr1:192100678_192100679-(GGACT)	utr3,utr3,utr3	chr1:192100753_192100754-(AAACA)
ENSMUST00000106780	protein_coding	ASMM10EP3A104175517	protein_coding	hypo	0.456377	0.0350139	0.0778558	0.199695	0.437566	Timm10b	Ensembl	671	chr7:105640571-105643632:+	chr7	+	105640571	105643632	translocase of inner mitochondrial membrane 10B [Source:MGI Symbol;Acc:MGI:1315196]	CCCCTGGAGAGAAGGTGGTTTTGCCGTGGACCCATTGGCCTTCAGCTTGTGATCCTCCTG				14356					uc009iyw.2	0.101499	0.222184	0.248678	0.226419	0.319259	0.666464	0.439505	0.325037	chr7:105641150-105641250	GGCCGCGCCAGGTATTCCTGCAGAACAGACCAGAGACTCGCCATCAGGCAGCTAGCCGTCCCTGGCCCCTGGAGAGAAGGTGCTTGGATGGGCTCCTCTAT	chr7:105641174_105641175+(GAACA),chr7:105641185_105641186+(AGACT)	exon:3,exon:3	chr7:105641174_105641175+(GAACA)
ENSMUST00000026999	protein_coding	ASMM10EP3A102869435	protein_coding	hypo	0.662632	0.00873817	0.045328	0.500494	0.755311	Smad7	Ensembl	4278	chr18:75367529-75395935:+	chr18	+	75367529	75395935	SMAD family member 7 [Source:MGI Symbol;Acc:MGI:1100518]	ACGCTCGCTCGTATGATACTTTGACACTGTTCTTAGCTCAATGAGCATGTTTAGAATTTA			Yes	17131	CCDS37860			NM_001042660	uc008fqd.1	0.360256	0.455736	0.616184	0.569799	0.706781	0.85449	0.731277	0.728697	chr18:75367881-75367981	CCAGCGCGGAGGAAGTCCCCGCCGAGGACCTGGGCCCCCGGGAACGCAGGAGGAAAGACCAGAGACTCTAAAACACCCAGATACGCAAGATTGAAGCAGCC	chr18:75367908_75367909+(GGACC),chr18:75367938_75367939+(AGACC),chr18:75367945_75367946+(AGACT),chr18:75367953_75367954+(AAACA)	utr5,utr5,utr5,utr5	chr18:75367953_75367954+(AAACA)
ENSMUST00000026999	protein_coding	ASMM10EP3A102869435	protein_coding	hypo	0.662632	0.00873817	0.045328	0.500494	0.755311	Smad7	Ensembl	4278	chr18:75367529-75395935:+	chr18	+	75367529	75395935	SMAD family member 7 [Source:MGI Symbol;Acc:MGI:1100518]	ACGCTCGCTCGTATGATACTTTGACACTGTTCTTAGCTCAATGAGCATGTTTAGAATTTA			Yes	17131	CCDS37860			NM_001042660	uc008fqd.1	0.360256	0.455736	0.616184	0.569799	0.706781	0.85449	0.731277	0.728697	chr18:75394090-75394190	AGCAGTTACCCCATCTTCATCAAGTCCGCCACACTGGACAACCCGGACTCCAGGACGCTGTTGGTGCACAAAGTGTTCCCTGGTTTCTCCATCAAGGCTTT	chr18:75394127_75394128+(GGACA),chr18:75394136_75394137+(GGACT)	exon:4,exon:4	chr18:75394127_75394128+(GGACA)
ENSMUST00000124482	protein_coding	ASMM10EP3A100633082	protein_coding	hypo	0.397455	0.0129589	0.051234	0.194616	0.489656	Mrpl17	Ensembl	7300	chr7:105803206-105811099:-	chr7	-	105803206	105811099	39S ribosomal protein L17, mitochondrial [Source:UniProtKB/Swiss-Prot;Acc:Q9D8P4]	TTGACTTTCTTGTCCTTCCCTAGGATTTATGGAAAGTAAGAGGCATCCAGATGCTCAGCC				27397	CCDS21662			NM_025301	uc009izl.1	0.105156	0.188823	0.217467	0.267019	0.440397	0.708504	0.464791	0.344932	chr7:105809880-105809980	TACAGGAGCTGTGGAGGCTTGCGTCCTGGTTATGGTGCAGGTCCTGCTGCAGTCCCAGGAGCAGCTGGTTTAGGAGAGTAAGGTTGCTGTCTCTGTGAGGC	chr7:105809968_105809969-(AGACA),chr7:105809947_105809948-(AAACC),chr7:105809931_105809932-(GGACT),chr7:105809920_105809921-(GGACC)	exon:3,exon:3,exon:3,exon:3	chr7:105809968_105809969-(AGACA)
ENSMUST00000049699	protein_coding	ASMM10EP3A100056967	protein_coding	hypo	0.469918	0.0110667	0.0486029	0.296629	0.631236	Pskh1	Ensembl	3255	chr8:105900441-105931778:+	chr8	+	105900441	105931778	protein serine kinase H1 [Source:MGI Symbol;Acc:MGI:3528383]	ATTTATTTGTGTACTCTGTAAATGTATCTTCTGTATCCAATAAACAGGCTGCCCTCCCTC				244631	CCDS22619			NM_173432	uc009nen.1	0.0690716	0.278621	0.433392	0.405432	0.584742	0.750207	0.574938	0.615056	chr8:105929967-105930067	GAGCCACCAGCTATGACATGGACACACTAGTGTCTCATCTGGACACTTTCTGCCATGTCACCTGGGCCTAATACCTTCTCTATAGCTAGACCTCATGCCCA	chr8:105929988_105929989+(GGACA),chr8:105930009_105930010+(GGACA),chr8:105930056_105930057+(AGACC)	utr3,utr3,utr3	chr8:105929988_105929989+(GGACA),chr8:105930009_105930010+(GGACA)
ENSMUST00000129091	protein_coding	ASMM10EP3A100447046	protein_coding	hypo	0.646856	0.0333791	0.0760557	0.37733	0.583329	Ccdc167	Ensembl	2256	chr17:29693460-29717009:-	chr17	-	29693460	29717009	Coiled-coil domain-containing protein 167 [Source:UniProtKB/Swiss-Prot;Acc:Q9D162]	ACTGGACTATCCGATACACCTCCTTCACCCTGTGAGCAGAGCAGATGACAGCTTCGTGGG				68597	CCDS50052			NM_001163741	uc008btj.2	0.200501	0.458917	0.497872	0.35203	0.534675	0.684528	0.543859	0.570254	chr17:29702378-29702478	ACTGTTCTCCCTGGTCGTAAGGGAGATGGGCTCCTCCCCATTCCCAAGGAGCTCTTTCGGGGCCTTAGGACACAGCTGTGAAACTCTGCTGTCTGAGAACT	chr17:29702468_29702469-(AGACA),chr17:29702381_29702382-(GAACA)	intron,intron	chr17:29702468_29702469-(AGACA),chr17:29702381_29702382-(GAACA)
ENSMUST00000000767	protein_coding	ASMM10EP3A111335326	protein_coding	hypo	0.565134	0.00353306	0.0354105	0.309304	0.547311	Rpa1	Ensembl	2942	chr11:75300350-75348310:-	chr11	-	75300350	75348310	Replication protein A 70 kDa DNA-binding subunit [Source:UniProtKB/Swiss-Prot;Acc:Q8VEE4]	TCATGGGAATCCGTATGGTGAACAGTCAGTGCTGAGGAAGTTAAGCCAGAAAGTAGTTGT				68275	CCDS48847			NM_001164223	uc007kdj.2	0.32262	0.323644	0.328144	0.262808	0.46079	0.682783	0.494464	0.551205	chr11:75301121-75301221	GTTCACACACAGCCCTCTGAGCTCACTGTCTTTGCTTATCAGTGAGTCCCAAGAGGGGCCCAGATGGGTTGCCAGCCTCCCCTAGAGGATCTTCATTGTGG	chr11:75301166_75301167-(GGACT),chr11:75301148_75301149-(AGACA)	utr3,utr3	chr11:75301148_75301149-(AGACA)
ENSMUST00000110906	protein_coding	ASMM10EP3A120351811	protein_coding	hypo	0.56372	0.000469427	0.0322915	0.256181	0.454446	Meis2	Ensembl	3229	chr2:115863145-116064721:-	chr2	-	115863145	116064721	Homeobox protein Meis2 [Source:UniProtKB/Swiss-Prot;Acc:P97367]	TATTCACCGGCTTCTTTCCCCCCTGTGCCTCTGCGTGTGTGAGAGTGTGTGTGCGTGCGT			Yes	17536	CCDS50665			NM_001159569	uc008lqt.2	0.206503	0.295827	0.296559	0.225834	0.413099	0.493456	0.464966	0.446264	chr2:115864162-115864262	TCAAAGTTCAGAGAGTCTTAAAATAGTTTTTGCGTGTGTTTCCTTCTTCCTTGAGTTCCCTTATACTATTGGGCATGAATGTCCATAACCTGTCCGCCAAC	chr2:115864253_115864254-(GGACA),chr2:115864242_115864243-(GGACA),chr2:115864216_115864217-(GAACT),chr2:115864199_115864200-(AAACA),chr2:115864187_115864188-(AAACT),chr2:115864176_115864177-(AGACT),chr2:115864167_115864168-(GAACT)	utr3,utr3,utr3,utr3,utr3,utr3,utr3	chr2:115864253_115864254-(GGACA),chr2:115864242_115864243-(GGACA),chr2:115864199_115864200-(AAACA)
ENSMUST00000030739	protein_coding	ASMM10EP3A100011689	protein_coding	hypo	0.57405	0.00164922	0.0329541	0.343321	0.598068	Epb41	Ensembl	6565	chr4:131923429-132072097:-	chr4	-	131923429	132072097	erythrocyte membrane protein band 4.1 [Source:MGI Symbol;Acc:MGI:95401]	CCCCAGAGTTTGATAGCTGTGCTGTGTCTCACTTCTGTCCTTTGCTTCCATGTGCCACCG				269587				NM_183428		0.231537	0.32631	0.431344	0.384093	0.563694	0.649936	0.575297	0.603347	chr4:131925427-131925527	ACACCCTGCAGTGGGAGGTCATGTTTCTGGGGTCTGTGACCAGGGCGCTTGCCCTGCCCGACAGTCACTGGTGTATGAAGTTTTTGTGTCATCCAAAGGGC	chr4:131925506_131925507-(AAACT),chr4:131925458_131925459-(AGACC),chr4:131925449_131925450-(AAACA)	utr3,utr3,utr3	chr4:131925449_131925450-(AAACA)
ENSMUST00000179322	protein_coding	ASMM10EP3A115243662	protein_coding	hypo	0.633106	0.0112674	0.0488166	0.327736	0.517664	Evi2b	Ensembl	1858	chr11:79515056-79523762:-	chr11	-	79515056	79523762	Protein EVI2B [Source:UniProtKB/Swiss-Prot;Acc:Q8VD58]	AAACTTCCTCTGCTGCACAGAAGCCGTCTCAGTGCGCTGGAGACCACCGTTAATCCGCAC				216984	CCDS25121			NM_001077496	uc007kko.1	0.227531	0.361336	0.377531	0.344546	0.426917	0.613113	0.483875	0.546754	chr11:79515312-79515412	CTCAGGTGCCAGGTGTCATGTCCTGTGTGCCATACCACGAAGACAGGAACGTGTCGGTGCCATCTCAGGATGGAGGGCAGTCTAGAAAGCCAGCTGTCACT	chr11:79515391_79515392-(AGACT),chr11:79515331_79515332-(GGACA)	utr3,utr3	chr11:79515331_79515332-(GGACA)
ENSMUST00000119015	protein_coding	ASMM10EP3A125010205	protein_coding	hypo	0.551699	0.0171681	0.0569049	0.233781	0.423748	Pptc7	Ensembl	2233	chr5:122295772-122322340:+	chr5	+	122295772	122322340	Protein phosphatase PTC7 homolog [Source:UniProtKB/Swiss-Prot;Acc:Q6NVE9]	GCGCCCTGGCTCCTGTGCCACACTGTTGGGACTGACTGACGGAGTTGCGGATGGCGTCGG		Nucleus		320717						0.116783	0.254642	0.311585	0.252116	0.376168	0.541492	0.416521	0.360812	chr5:122321175-122321275	GGTAAAGTGAACTCAAAATGTCAGTGTGTTAAAGGGATGTTAACATTCAACAAGTAGTAAATAGCGGCACCTCGGCCAAAAAACACGCGGATCATCCCAGG	chr5:122321185_122321186+(GAACT),chr5:122321257_122321258+(AAACA)	utr3,utr3	chr5:122321257_122321258+(AAACA)
ENSMUST00000163030	protein_coding	ASMM10EP3A100122895	protein_coding	hypo	0.461074	0.00108459	0.0322915	0.345863	0.750125	Setd1b	Ensembl	8857	chr5:123142193-123168629:+	chr5	+	123142193	123168629	Histone-lysine N-methyltransferase SETD1B [Source:UniProtKB/Swiss-Prot;Acc:Q8CFT2]	GTGTGTCTTGCTGTAAATATTTGTTCATACTTTTGTGAATTCAATACTATGTACCATTGT		Exosome	Yes	208043	CCDS59684			NM_001040398		0.308592	0.217639	0.390048	0.467174	0.800714	0.832989	0.637878	0.728917	chr5:123147942-123148042	GACAGTTGGCAGCAGCGGGACTCCCTTCAAGGCTCAGTCGCAGGATGCCACCACGTTTGCCCATACTCCACCTCCTGCCCAAACAGCCACGGCTTCTGGAT	chr5:123147961_123147962+(GGACT),chr5:123148024_123148025+(AAACA)	exon:5,exon:5	chr5:123148024_123148025+(AAACA)
ENSMUST00000163030	protein_coding	ASMM10EP3A100122895	protein_coding	hypo	0.461074	0.00108459	0.0322915	0.345863	0.750125	Setd1b	Ensembl	8857	chr5:123142193-123168629:+	chr5	+	123142193	123168629	Histone-lysine N-methyltransferase SETD1B [Source:UniProtKB/Swiss-Prot;Acc:Q8CFT2]	GTGTGTCTTGCTGTAAATATTTGTTCATACTTTTGTGAATTCAATACTATGTACCATTGT		Exosome	Yes	208043	CCDS59684			NM_001040398		0.308592	0.217639	0.390048	0.467174	0.800714	0.832989	0.637878	0.728917	chr5:123148366-123148466	TCCCGCATTGAGATGCTGCTGAAGGAGCAACGCACCAAGCTGCCCTTCCTTCGTGAGCAGGACTCAGACACCGAGATACAGATGGAAGGCAGCCCCATCTC	chr5:123148427_123148428+(GGACT),chr5:123148433_123148434+(AGACA)	exon:5,exon:5	chr5:123148433_123148434+(AGACA)
ENSMUST00000163030	protein_coding	ASMM10EP3A100122895	protein_coding	hypo	0.461074	0.00108459	0.0322915	0.345863	0.750125	Setd1b	Ensembl	8857	chr5:123142193-123168629:+	chr5	+	123142193	123168629	Histone-lysine N-methyltransferase SETD1B [Source:UniProtKB/Swiss-Prot;Acc:Q8CFT2]	GTGTGTCTTGCTGTAAATATTTGTTCATACTTTTGTGAATTCAATACTATGTACCATTGT		Exosome	Yes	208043	CCDS59684			NM_001040398		0.308592	0.217639	0.390048	0.467174	0.800714	0.832989	0.637878	0.728917	chr5:123160196-123160296	CCGTCCCCCGGCTTGAGCAGTGGGGGACTTCCACGGACACCTGGTCGGGACTTCAGCTTCACACCTACTTTCCCTGAGCCCAGTGGACCCTTGCTTCTGCC	chr5:123160222_123160223+(GGACT),chr5:123160232_123160233+(GGACA),chr5:123160245_123160246+(GGACT),chr5:123160282_123160283+(GGACC)	exon:11,exon:11,exon:11,exon:11	chr5:123160232_123160233+(GGACA)
ENSMUST00000163030	protein_coding	ASMM10EP3A100122895	protein_coding	hypo	0.461074	0.00108459	0.0322915	0.345863	0.750125	Setd1b	Ensembl	8857	chr5:123142193-123168629:+	chr5	+	123142193	123168629	Histone-lysine N-methyltransferase SETD1B [Source:UniProtKB/Swiss-Prot;Acc:Q8CFT2]	GTGTGTCTTGCTGTAAATATTTGTTCATACTTTTGTGAATTCAATACTATGTACCATTGT		Exosome	Yes	208043	CCDS59684			NM_001040398		0.308592	0.217639	0.390048	0.467174	0.800714	0.832989	0.637878	0.728917	chr5:123158614-123158714	GCTATGGCAGAAGAGAGCATGCCTCCAGCGGGTGGCCAGGACTTTGAGCAGGACAGGGCAGAAGTGCCTCTGGGCCCACGAGGCCCCATGAGGGAGTCCTT	chr5:123158654_123158655+(GGACT),chr5:123158666_123158667+(GGACA)	exon:10,exon:10	chr5:123158666_123158667+(GGACA)
ENSMUST00000181974	protein_coding	ASMM10EP3A112865472	protein_coding	hypo	0.571109	0.00912691	0.0460026	0.36229	0.634361	Ank3	Ensembl	3751	chr10:69925954-70024643:+	chr10	+	69925954	70024643	Ankyrin-3 [Source:UniProtKB/Swiss-Prot;Acc:G5E8K5]	CCAGGCTGGTGTGGATTGGGGCTGGTGTGGACGGCTTACTCTAAACCCCTGCTTAAGGAA		Nucleus;Exosome		11735	CCDS59546			NM_009670		0.300958	0.331006	0.476019	0.341175	0.509745	0.785481	0.671933	0.570285	chr10:70024452-70024552	AAGATATCACAAATGCATCCAAGGACAGGCGTCCCAAGTGACTTCACCCTGGACAAGGATGGGGATCCAGCGCTCTCGGGACTCTTTCACTGACTCTTGTA	chr10:70024476_70024477+(GGACA),chr10:70024504_70024505+(GGACA),chr10:70024532_70024533+(GGACT)	utr3,utr3,utr3	chr10:70024476_70024477+(GGACA),chr10:70024504_70024505+(GGACA)
ENSMUST00000177192	protein_coding	ASMM10EP3A116377600	protein_coding	hypo	0.666166	0.0135864	0.0521014	0.281563	0.422662	Eps15	Ensembl	906	chr4:109370548-109385783:+	chr4	+	109370548	109385783	Epidermal growth factor receptor substrate 15 [Source:UniProtKB/Swiss-Prot;Acc:P42567]	TGGCACTCCAACAAGACCTTGCCCGCCACCCCCTGTATCCCTCTGAAGAAGATATGATTG			Yes	13858						0.199654	0.294457	0.356636	0.275506	0.375161	0.493164	0.410863	0.411462	chr4:109385350-109385450	CAAAAAGGGAAAGTGAGCGGGAAGAAGAACAGAGGCTTGCCAGACTAAATCAGCAGGAGCAAGAAGACTTGGAACTGGCCATTGCACTTAGCAAATCTGAG	chr4:109385378_109385379+(GAACA),chr4:109385393_109385394+(AGACT),chr4:109385416_109385417+(AGACT),chr4:109385423_109385424+(GAACT)	utr3,utr3,utr3,utr3	chr4:109385378_109385379+(GAACA)
ENSMUST00000113558	protein_coding	ASMM10EP3A111964804	protein_coding	hypo	0.547786	0.00243264	0.0339815	0.378839	0.691581	Dcun1d4	Ensembl	4023	chr5:73491025-73560794:+	chr5	+	73491025	73560794	DCN1-like protein 4 [Source:UniProtKB/Swiss-Prot;Acc:Q8CCA0]	ACGCGTTTGACTTTGCACGGCAATCAAAATACAAAGTGATAAACAAAGACCAGTGGTGCA		Nucleus		100737	CCDS57350			NM_001190733	uc012dxd.1	0.438764	0.248557	0.473143	0.354891	0.716078	0.758287	0.584514	0.707446	chr5:73559868-73559968	TCGGCATTCCAGAGGGGATGACCAATATTTACAACTCCAGATAATCTCTGAACTGCCTCAAGAAACAAACCACCGTGACTGTGGCTTGCCTTTGGATTTCT	chr5:73559919_73559920+(GAACT),chr5:73559932_73559933+(AAACA)	utr3,utr3	chr5:73559932_73559933+(AAACA)
ENSMUST00000054052	protein_coding	ASMM10EP3A104024665	protein_coding	hypo	0.477673	0.000542304	0.0322915	0.230803	0.483182	Zfpm1	Ensembl	3390	chr8:122282141-122337251:+	chr8	+	122282141	122337251	zinc finger protein, multitype 1 [Source:MGI Symbol;Acc:MGI:1095400]	CTACAGGAAGGATGACGCCCTCTGGTGCAGGGTTACCAAAGTGGTGCCTTCTGGTGGACT			Yes	22761	CCDS22733			NM_009569	uc009nsj.1	0.201011	0.18819	0.255923	0.278089	0.442177	0.574517	0.447194	0.468841	chr8:122335708-122335808	ATCCAGTCAGGGTGAAGACAGAACTGTCCAGCCCCACGCCTGGCTCTAGCCCAGGGCCGGGAGAGCTAACAATGGCCGGGACACTCTTTCTGCCACAATAT	chr8:122335725_122335726+(AGACA),chr8:122335730_122335731+(GAACT),chr8:122335788_122335789+(GGACA)	exon:10,exon:10,exon:10	chr8:122335725_122335726+(AGACA),chr8:122335788_122335789+(GGACA)
ENSMUST00000050148	protein_coding	ASMM10EP3A118644094	protein_coding	hypo	0.583746	0.00814729	0.0443259	0.408988	0.700626	Cdc37l1	Ensembl	5179	chr19:28990500-29020237:+	chr19	+	28990500	29020237	Hsp90 co-chaperone Cdc37-like 1 [Source:UniProtKB/Swiss-Prot;Acc:Q9CZP7]	CCCCCATTCTGGTGTTGGATGCATAGGCTCCTTAGAATCCTTACCACAGAATCCAGATTC		Nucleus		67072	CCDS29729			NM_025950	uc008hcv.2	0.23395	0.426436	0.519084	0.456481	0.633063	0.817691	0.713933	0.637819	chr19:29016083-29016183	CCGAATGATGGACACTGTGTGACTCAGCTAGACTGCTGAGCCCAAGGACTAGTTTGTTACGAGAAAGGAAGAGCCTGGCTATTTTCTTGACACTTTTATGG	chr19:29016094_29016095+(GGACA),chr19:29016114_29016115+(AGACT),chr19:29016130_29016131+(GGACT)	exon:7,utr3,utr3	chr19:29016094_29016095+(GGACA)
ENSMUST00000167545	protein_coding	ASMM10EP3A116879356	protein_coding	hypo	0.568802	0.0274304	0.0689258	0.261905	0.460449	Sema6b	Ensembl	3847	chr17:56123767-56133843:-	chr17	-	56123767	56133843	sema domain, transmembrane domain (TM), and cytoplasmic domain, (semaphorin) 6B [Source:MGI Symbol;Acc:MGI:1202889]	CCACGTGGGGTGTCTCGAATTGGACTGTACTCCTTTCTGGTGTCATCTGTGGTCATCCGG				20359				NM_013662	uc008dbd.2	0.168577	0.213785	0.366341	0.298915	0.338586	0.576971	0.511116	0.415123	chr17:56123801-56123901	TCAGCCTCCTCCCGCCCACCCCGGGGCTTCGTGTCCTGCATCCTCCGGGATGGAGGGGGTTCTTGTGCTTCCCTGTGGCGAGGGGATCCCCACGCGCGTGG	chr17:56123859_56123860-(GAACC),chr17:56123833_56123834-(GGACA)	utr3,utr3	chr17:56123833_56123834-(GGACA)
ENSMUST00000167545	protein_coding	ASMM10EP3A116879356	protein_coding	hypo	0.568802	0.0274304	0.0689258	0.261905	0.460449	Sema6b	Ensembl	3847	chr17:56123767-56133843:-	chr17	-	56123767	56133843	sema domain, transmembrane domain (TM), and cytoplasmic domain, (semaphorin) 6B [Source:MGI Symbol;Acc:MGI:1202889]	CCACGTGGGGTGTCTCGAATTGGACTGTACTCCTTTCTGGTGTCATCTGTGGTCATCCGG				20359				NM_013662	uc008dbd.2	0.168577	0.213785	0.366341	0.298915	0.338586	0.576971	0.511116	0.415123	chr17:56124512-56124612	GGTAGAGGCGTCTGCTCTGGGGTGGGCAGCAGCCCCGTGTCCAGGTCGTGAGGGCCACCATGCAGCAGCGCTGCCTTTGTCCAGCCATTCTGCATAAGCGG	chr17:56124590_56124591-(GGACA),chr17:56124550_56124551-(GGACA)	exon:17,exon:17	chr17:56124590_56124591-(GGACA),chr17:56124550_56124551-(GGACA)
ENSMUST00000048263	protein_coding	ASMM10EP3A100199114	protein_coding	hypo	0.618291	0.00598026	0.0403675	0.48818	0.789563	Wapl	Ensembl	6351	chr14:34673928-34747983:+	chr14	+	34673928	34747983	WAPL cohesin release factor [Source:MGI Symbol;Acc:MGI:2675859]	TATTTTTATTTTATACAGTATTTCTCAGCTGTGATCTTTGGAGCAAAAGCCAACGGCAGG		Nucleus		218914	CCDS36880			NM_001004436	uc007tbi.2	0.391125	0.430945	0.631327	0.499323	0.704091	0.926203	0.799704	0.728256	chr14:34691849-34691949	AGAACAGAGTCTCCATCTGAAAGTTGTCCAGTCAAAGGATCTGTAAGAACTGGTTTATATGAATGGGATAATGATTTTGAAGATATCAGGTCAGAAGACTG	chr14:34691852_34691853+(GAACA),chr14:34691897_34691898+(GAACT),chr14:34691946_34691947+(AGACT)	exon:3,exon:3,exon:3	chr14:34691852_34691853+(GAACA)
ENSMUST00000105702	protein_coding	ASMM10EP3A103959372	protein_coding	hypo	0.499625	0.0126764	0.0508397	0.359906	0.720352	Tardbp	Ensembl	6425	chr4:148612382-148626996:-	chr4	-	148612382	148626996	TAR DNA binding protein [Source:MGI Symbol;Acc:MGI:2387629]	GGTGGTAATCCAGGAATACTTCTGTCTACATGCTTTCTCATCCAAGAATTCGTCATCACG			Yes	230908				NM_001008546		0.147804	0.352962	0.495084	0.443774	0.612593	0.894067	0.765677	0.609072	chr4:148614220-148614320	TGTTTGTGGACATACCAATTGCTGACCACCAAAAATGTACCGCCGTGTATGAAAAGCTCTATCCAGGAGTAAGAGTAAGCGCTAACATGCTCTGTGCTGGC	chr4:148614221_148614222-(AAACA)	utr3	chr4:148614221_148614222-(AAACA)
ENSMUST00000105702	protein_coding	ASMM10EP3A103959372	protein_coding	hypo	0.499625	0.0126764	0.0508397	0.359906	0.720352	Tardbp	Ensembl	6425	chr4:148612382-148626996:-	chr4	-	148612382	148626996	TAR DNA binding protein [Source:MGI Symbol;Acc:MGI:2387629]	GGTGGTAATCCAGGAATACTTCTGTCTACATGCTTTCTCATCCAAGAATTCGTCATCACG			Yes	230908				NM_001008546		0.147804	0.352962	0.495084	0.443774	0.612593	0.894067	0.765677	0.609072	chr4:148617022-148617122	TGAACTCTGCTTCCAAGTTCTCCTGCAAAGCACACCACAAGCTCAGTCCATGTTCGCAGCCCATCAGCTTCAGTTCACGTTCCCACACTTCCAGATCAGTA	chr4:148617094_148617095-(GAACT),chr4:148617073_148617074-(GAACA),chr4:148617067_148617068-(GGACT),chr4:148617038_148617039-(GAACT)	utr3,utr3,utr3,utr3	chr4:148617073_148617074-(GAACA)
ENSMUST00000110737	protein_coding	ASMM10EP3A113619341	protein_coding	hypo	0.504718	0.00308409	0.0348307	0.265895	0.52682	Alg11	Ensembl	4833	chr8:22060722-22071627:+	chr8	+	22060722	22071627	GDP-Man:Man(3)GlcNAc(2)-PP-Dol alpha-1,2-mannosyltransferase [Source:UniProtKB/Swiss-Prot;Acc:Q3TZM9]	TGTGGTGTGCTTTGAGAGCCCTGCAGAAAAAGAAACGCTACCTTGTGGAAGATTCCCGGT		Nucleus		207958	CCDS40292			NM_183142	uc009lcl.2	0.225972	0.22953	0.341603	0.266477	0.538067	0.651471	0.424877	0.492867	chr8:22067875-22067975	TCTCAGGAGTTGTCGAGTGTATGGCAGCTGGCACAGTTATCCTTGCACACAACTCAGGAGGCCCGAAGCTGGACATTGTCATTCCTCATGAAGGACAGATA	chr8:22067947_22067948+(GGACA),chr8:22067969_22067970+(GGACA)	exon:4,exon:4	chr8:22067947_22067948+(GGACA),chr8:22067969_22067970+(GGACA)
ENSMUST00000161272	protein_coding	ASMM10EP3A103053626	protein_coding	hypo	0.614247	0.0264944	0.0678327	0.285694	0.465113	Manf	Ensembl	357	chr9:106869198-106890283:-	chr9	-	106869198	106890283	mesencephalic astrocyte derived neurotrophic factor [Source:HGNC Symbol;Acc:HGNC:15461]	CCATCAAAACCTGAACCGCAACCATAAGCCTCTGGAGTAAACGTCACAGGGAGGGGAGCC				74840						0.19645	0.263607	0.354237	0.328482	0.379302	0.603087	0.473963	0.404098	chr9:106884338-106884438	TGTTCTTCCTCTAACTTGCCCAATGTCCGCAGCGCTGACTGGAGGTACTGCTGTGAAAAGTCGCAGGGCGGGAAGGCATAGAGCATGCCTGTGTTGTCTCT	chr9:106884433_106884434-(AGACA),chr9:106884362_106884363-(GGACA),chr9:106884339_106884340-(GAACA)	intron,intron,intron	chr9:106884433_106884434-(AGACA),chr9:106884362_106884363-(GGACA),chr9:106884339_106884340-(GAACA)
ENSMUST00000161272	protein_coding	ASMM10EP3A103053626	protein_coding	hypo	0.614247	0.0264944	0.0678327	0.285694	0.465113	Manf	Ensembl	357	chr9:106869198-106890283:-	chr9	-	106869198	106890283	mesencephalic astrocyte derived neurotrophic factor [Source:HGNC Symbol;Acc:HGNC:15461]	CCATCAAAACCTGAACCGCAACCATAAGCCTCTGGAGTAAACGTCACAGGGAGGGGAGCC				74840						0.19645	0.263607	0.354237	0.328482	0.379302	0.603087	0.473963	0.404098	chr9:106884840-106884940	CTGACAGAGTCTTTAGCTTTTTGGTCTCGTGTTTTGGCTCTTCAAGAGTCTTGGGCTCTGCCTCAGTGGTCCGATGATTGCGTTCACTCTCTCTAGTCTTT	chr9:106884935_106884936-(AGACT),chr9:106884908_106884909-(GGACC),chr9:106884887_106884888-(AGACT),chr9:106884870_106884871-(AAACA),chr9:106884863_106884864-(AGACC),chr9:106884848_106884849-(AGACT)	intron,intron,intron,intron,intron,intron	chr9:106884870_106884871-(AAACA)
uc011ylj.1	protein_coding	ASMM10EP3A110651802	protein_coding	hypo	0.658755	0.0182681	0.0582586	0.458306	0.695715	Snx13	knownGene	6220	chr12:35047189-35147477:+	chr12	+	35047189	35147477	Mus musculus sorting nexin 13 (Snx13), mRNA.	CAGAAAGGCCCAACAGAGAGTAACAGAGAAAGACGATCAAGTAAAAGCAGAGGATCTGGT				217463						0.322138	0.417521	0.562879	0.530685	0.623295	0.835172	0.694949	0.629445	chr12:35144266-35144366	GGTCAAAGCAAATGCAGAAATATAAACAAAAACTTCAAAGTACTCAAGCGCCTTCTTTACAAAAAAGGTGACACTCCAACGTGTGAAGCTGGTGTTCATTT	chr12:35144291_35144292+(AAACA),chr12:35144297_35144298+(AAACT)	Unknown,Unknown	chr12:35144291_35144292+(AAACA)
ENSMUST00000117958	protein_coding	ASMM10EP3A110708157	protein_coding	hypo	0.656882	0.0107606	0.0483111	0.415229	0.632122	Nde1	Ensembl	1551	chr16:14163287-14192828:+	chr16	+	14163287	14192828	Nuclear distribution 1 [Source:UniProtKB/Swiss-Prot;Acc:Q9CZA6]	CCAGGCAGTACCAGTGTGGGCGATAAAGGATCCCTTCCCTGATGTTGGGGTGGCATGTGC				67203	CCDS49770			NM_001114085	uc007yha.2	0.256751	0.433994	0.509885	0.460288	0.588395	0.692669	0.635843	0.611581	chr16:14169406-14169506	TTGTTACCCAGAAAAGTCACTAATAATTTTCAAACTTTTCTCCTAGACATCATGCCACAGGAAGAGTGAGCTTTTGCCCATTTTACCATGGAGGACTCGGG	chr16:14169439_14169440+(AAACT),chr16:14169452_14169453+(AGACA),chr16:14169500_14169501+(GGACT)	intron,utr5,exon:2	chr16:14169452_14169453+(AGACA)
ENSMUST00000087984	protein_coding	ASMM10EP3A105790817	protein_coding	hypo	0.641615	0.0161603	0.0556321	0.41295	0.64361	Dlg3	Ensembl	4956	chrX:100767749-100818408:+	chrX	+	100767749	100818408	Disks large homolog 3 [Source:UniProtKB/Swiss-Prot;Acc:P70175]	TGACGATTATTATGGAGCAAAGAACCTGAAGGGAGTGACATCCAACACCAGTGACAGCGA				53310	CCDS30307			NM_016747	uc009twm.3	0.308697	0.387513	0.570648	0.384941	0.565053	0.752708	0.593077	0.663603	chrX:100816604-100816704	AGTTGTTGTTCTCATAAACACCCAGCAGAAGCGAAGAGAAGAGAGGAGGACTGATGGAAAGACAGACTCTGGACAACTGCACAGCTTGTGAAGTGAGCGAA	chrX:100816621_100816622+(AAACA),chrX:100816653_100816654+(GGACT),chrX:100816665_100816666+(AGACA),chrX:100816676_100816677+(GGACA)	utr3,utr3,utr3,utr3	chrX:100816621_100816622+(AAACA),chrX:100816665_100816666+(AGACA),chrX:100816676_100816677+(GGACA)
NM_001359328	protein_coding	ASMM10EP3A111272446	protein_coding	hypo	0.512938	0.0211281	0.061413	0.1157	0.225563	Clasp1	Refseq	7938	chr1:118389058-118609462:+	chr1	+	118389058	118609462		CTGCTCGGGGCTTCACACCACTCGCCTCTCGACGTCATTCCAGGTCCACTAGTGCTCTCT		Nucleus		76707				NM_001359328		0.0413625	0.0894051	0.164552	0.16748	0.178695	0.255016	0.217316	0.251227	chr1:118608786-118608886	ACAGCTACAGCTGCCTTGCCTTGCCTCCACCTCCCCAAAGGACAATATTCAAAGCACCTAGACCCTGAAGGACTCTTCACAGCACCCAGAACTGTGTTTGC	chr1:118608827_118608828+(GGACA),chr1:118608847_118608848+(AGACC),chr1:118608857_118608858+(GGACT),chr1:118608876_118608877+(GAACT)	utr3,utr3,utr3,utr3	chr1:118608827_118608828+(GGACA)
ENSMUST00000030336	protein_coding	ASMM10EP3A101337090	protein_coding	hypo	0.43284	0.00891223	0.0456768	0.256258	0.592038	Tnfrsf1b	Ensembl	3818	chr4:145213463-145246870:-	chr4	-	145213463	145246870	tumor necrosis factor receptor superfamily, member 1b [Source:MGI Symbol;Acc:MGI:1314883]	TGCCAAGGTGCCTCATGTGCCTGATGAGAAATCCCAGGATGCAGTAGGCCTTGAGCAGCA		Cytoplasm		21938	CCDS18914			NM_011610	uc008vrt.1	0.148444	0.268047	0.419761	0.188778	0.700068	0.707814	0.468595	0.491675	chr4:145214904-145215004	GATGTCATCAGCTGTTCCAACTCACAGTGCCTAACCCGGACATGCACTTGGGGTCACAGCAAGTACAGTACCAAGCCGTTGGGGAGTTAGAGGGAGTGCTC	chr4:145214917_145214918-(GAACA)	utr3	chr4:145214917_145214918-(GAACA)
ENSMUST00000030336	protein_coding	ASMM10EP3A101337090	protein_coding	hypo	0.43284	0.00891223	0.0456768	0.256258	0.592038	Tnfrsf1b	Ensembl	3818	chr4:145213463-145246870:-	chr4	-	145213463	145246870	tumor necrosis factor receptor superfamily, member 1b [Source:MGI Symbol;Acc:MGI:1314883]	TGCCAAGGTGCCTCATGTGCCTGATGAGAAATCCCAGGATGCAGTAGGCCTTGAGCAGCA		Cytoplasm		21938	CCDS18914			NM_011610	uc008vrt.1	0.148444	0.268047	0.419761	0.188778	0.700068	0.707814	0.468595	0.491675	chr4:145214564-145214664	TCATCCCAGGACGGGCCACCAGGGGGCAGACGTGTTCCTTCCCCTCTACAGTCTGATGCTGCAGAGCCTTAACAAGTCGGCCCCAAGTGTCCAGTATCTTG	chr4:145214652_145214653-(GGACA),chr4:145214614_145214615-(AGACT),chr4:145214597_145214598-(GAACA)	utr3,utr3,utr3	chr4:145214652_145214653-(GGACA),chr4:145214597_145214598-(GAACA)
ENSMUST00000189061	protein_coding	ASMM10EP3A114769096	protein_coding	hypo	0.559126	0.00320828	0.0348563	0.292305	0.522789	Rgs1	Ensembl	3841	chr1:144242296-144249242:-	chr1	-	144242296	144249242	regulator of G-protein signaling 1 [Source:MGI Symbol;Acc:MGI:1354694]	CATCTTCCTTCTACTGTCTGTGGTTGACATAACACATTTCATTTAAAAGTTTTAAATGTT				50778	CCDS15349			NM_015811	uc007cxj.2	0.20234	0.287307	0.406127	0.273446	0.452835	0.557393	0.552476	0.528453	chr1:144245029-144245129	CTTCCCATTTTGGAGGGTTGTTTGAATAGAGTCCCACTGTATTTCATGACAGTACCATAGTATCTCCTTCCATTGGCCTTGCCTTGTTCTTCTTGTTCATG	chr1:144245123_144245124-(GAACA),chr1:144245114_144245115-(GAACA),chr1:144245059_144245060-(GGACT),chr1:144245048_144245049-(AAACA)	utr3,utr3,utr3,utr3	chr1:144245123_144245124-(GAACA),chr1:144245114_144245115-(GAACA),chr1:144245048_144245049-(AAACA)
NM_001346515	protein_coding	ASMM10EP3B105105337	protein_coding	hypo	0.616488	0.0191585	0.0592247	0.452058	0.73328	Plekha1	Refseq	3884	chr7:130865724-130913494:+	chr7	+	130865724	130913494		ACTGCCCAGAGTTCATTTTCACTCACGTCCCCTTTTATTTGGTTCAGTGTTCATGTGAAC		Nucleus		101476				NM_001346515		0.222393	0.473067	0.593853	0.51892	0.674577	0.827819	0.755738	0.674986	chr7:130911026-130911126	GCCAGCTTCCAAAGTGACTGAACAGGCTTTGCTCAGACCTCAGAGTAAAAACGGCCCTCAGGGAGAAGATGGCGAGCCAGTGGACTTAGATGACGCCAGCC	chr7:130911047_130911048+(GAACA),chr7:130911062_130911063+(AGACC),chr7:130911109_130911110+(GGACT)	utr3,utr3,utr3	chr7:130911047_130911048+(GAACA)
uc008vop.1	protein_coding	ASMM10EP3A114277831	protein_coding	hypo	0.617957	0.0124782	0.0506183	0.177117	0.286616	Spen	knownGene	2606	chr4:141486952-141538597:-	chr4	-	141486952	141538597	Mus musculus SPEN homolog, transcriptional regulator (Drosophila) (Spen), mRNA.	ACGGACCTGTGGTAAAGGTAGGTGCTTGCGTTTGACTTTGTTTTCTTAATATTTTGTCCT		Nucleus	Yes	56381						0.139693	0.190874	0.221358	0.156542	0.232616	0.257702	0.313324	0.342823	chr4:141517174-141517274	ATAGAGCCCGTGTTGTAAAGTCCGCTCTCGAGGGTCTCTATAGTAATCCTGATCGTAATGTCTTGTCCGATCAAATGCTCCTGTCCCCCGTTCATGGTGTC	chr4:141517256_141517257-(GGACA),chr4:141517238_141517239-(GGACA),chr4:141517233_141517234-(AGACA),chr4:141517207_141517208-(AGACC),chr4:141517193_141517194-(GGACT)	Unknown,Unknown,Unknown,Unknown,Unknown	chr4:141517256_141517257-(GGACA),chr4:141517238_141517239-(GGACA),chr4:141517233_141517234-(AGACA)
ENSMUST00000162645	protein_coding	ASMM10EP3A117691292	protein_coding	hypo	0.568501	0.0034748	0.0353355	0.285577	0.502333	Zmiz1	Ensembl	7482	chr14:25459224-25666743:+	chr14	+	25459224	25666743	zinc finger, MIZ-type containing 1 [Source:MGI Symbol;Acc:MGI:3040693]	GAGAAACCCCTCAGTCACCCCATGCAGGAAACTATGCCCCACGCTGGCAGTTCTGACCAG			Yes	328365	CCDS26873			NM_183208	uc007srn.3	0.169967	0.296085	0.375849	0.300406	0.469161	0.546236	0.519938	0.473996	chr14:25663037-25663137	AGAACAACTGAAGGCCACTCTCCACTGGGGCCATCCCTCCCCACTCTGCCTCCTACCCCATCTGTCCCACATCCTATTCCTCCCAGGAGCCCATGCTCAGG	chr14:25663040_25663041+(GAACA)	exon:24	chr14:25663040_25663041+(GAACA)
NM_184088	protein_coding	ASMM10EP3A100131332	protein_coding	hypo	0.524431	0.00388757	0.0361457	0.450576	0.859171	Dennd4c	Refseq	7793	chr4:86748555-86850602:+	chr4	+	86748555	86850602		GTTGTTAATCTGACTTTGCAGAATTCTAGTCTGAATTTGAATGTTAAAAGTTTTACCAGA				329877	CCDS51218			NM_184088		0.2378	0.448954	0.544762	0.570786	0.900227	0.973851	0.805437	0.757168	chr4:86825712-86825812	GTGTTTGCTCACCCTTTAGAAAGGAGCTCGAGTCTGCCTTCAGACCGTGGCCCGCCAGCACGAGACAGCACCGAGACTGAGAAGAGCTCCCCTGCTGTGTC	chr4:86825755_86825756+(AGACC),chr4:86825776_86825777+(AGACA),chr4:86825787_86825788+(AGACT)	exon:22,exon:22,exon:22	chr4:86825776_86825777+(AGACA)
ENSMUST00000072572	protein_coding	ASMM10EP3A119151398	protein_coding	hypo	0.584336	0.000735374	0.0322915	0.322208	0.551408	Alg11	Ensembl	4960	chr8:22060721-22071627:+	chr8	+	22060721	22071627	GDP-Man:Man(3)GlcNAc(2)-PP-Dol alpha-1,2-mannosyltransferase [Source:UniProtKB/Swiss-Prot;Acc:Q3TZM9]	GGAGGAGAGAGAGTTCTGTGGTGTGCTTTGAGAGCCCTGCAGAAAAAGTATCCTGAAGCA		Nucleus		207958	CCDS57613		00510+2.4.1.131	NM_001243161	uc009lcn.2	0.309042	0.254409	0.404173	0.321205	0.549047	0.568089	0.499947	0.588549	chr8:22067875-22067975	TCTCAGGAGTTGTCGAGTGTATGGCAGCTGGCACAGTTATCCTTGCACACAACTCAGGAGGCCCGAAGCTGGACATTGTCATTCCTCATGAAGGACAGATA	chr8:22067947_22067948+(GGACA),chr8:22067969_22067970+(GGACA)	exon:4,exon:4	chr8:22067947_22067948+(GGACA),chr8:22067969_22067970+(GGACA)
ENSMUST00000149359	protein_coding	ASMM10EP3A108218940	protein_coding	hypo	0.645737	0.00595865	0.0403044	0.460381	0.712955	Mkl2	Ensembl	8295	chr16:13358421-13417529:+	chr16	+	13358421	13417529	MKL1/myocardin like 2 [Source:HGNC Symbol;Acc:HGNC:29819]	AACACAGGTCAGAGAGCCCATTAAGTTCCCACTTGCATGTACAGGGTACACGTGTAGTGT			Yes	239719	CCDS37258			NM_153588	uc007yga.2	0.353769	0.450108	0.58462	0.453028	0.652226	0.824095	0.689911	0.685587	chr16:13412534-13412634	CTATCTCTTGACCTGTCAGACTCCAACCTGGACAACATGGAGTGGCTAGACATTACCATGCCCACCACATCCTCCGGGCTCACTCCACTGAGTACCACTGC	chr16:13412553_13412554+(AGACT),chr16:13412565_13412566+(GGACA),chr16:13412583_13412584+(AGACA)	exon:15,exon:15,exon:15	chr16:13412565_13412566+(GGACA),chr16:13412583_13412584+(AGACA)
ENSMUST00000196143	protein_coding	ASMM10EP3A117172553	protein_coding	hypo	0.516529	0.000408868	0.0322915	0.344824	0.667579	Mrpl9	Ensembl	1657	chr3:94443337-94451130:+	chr3	+	94443337	94451130	39S ribosomal protein L9, mitochondrial [Source:UniProtKB/Swiss-Prot;Acc:Q99N94]	CGGTGGGGCGAGTACTGGTGTGATGTGACTACTAGGGGACACCAAGGAATAAGAAACAGA		Exosome		78523						0.241922	0.339512	0.400331	0.397532	0.640009	0.734863	0.683994	0.611451	chr3:94447950-94448050	GCACTTGGAGCTACCCCAGCTCTGAGCAGATGTGGATCATTGAGAACATGTGGACTCAGCAGACTGAGCTGCACATACGGGGCAGGTTCGCTGTGGTTGTC	chr3:94447995_94447996+(GAACA),chr3:94448003_94448004+(GGACT),chr3:94448012_94448013+(AGACT)	intron,intron,intron	chr3:94447995_94447996+(GAACA)
ENSMUST00000055738	protein_coding	ASMM10EP3A123072321	protein_coding	hypo	0.618082	0.0283057	0.0699468	0.289642	0.468614	Tsc22d3	Ensembl	1974	chrX:140539528-140543187:-	chrX	-	140539528	140543187	TSC22 domain family protein 3 [Source:UniProtKB/Swiss-Prot;Acc:Q9Z2S7]	CAACTCCAGCTTAGAAGTGCCTGCCTGGCTCAGGGTCTGCACTGCAGCCTACTCCTTGCT			Yes	14605	CCDS30440			NM_010286	uc009ula.2	0.173258	0.271062	0.404039	0.310208	0.39698	0.578027	0.475626	0.423822	chrX:140540447-140540547	GTGGCTTCTTCATAGGAACAGTCATTGTCAGGTGAAGCTGTGGAAGATGTCCATGGAAATGAAAAACAGACCCCTTACACTTTCTGGAGCACACTGGCATC	chrX:140540495_140540496-(GGACA)	utr3	chrX:140540495_140540496-(GGACA)
ENSMUST00000110965	protein_coding	ASMM10EP3A124937986	protein_coding	hypo	0.59668	0.00936298	0.0463181	0.273448	0.458284	Bpnt1	Ensembl	1046	chr1:185332180-185356781:+	chr1	+	185332180	185356781	3'(2'),5'-bisphosphate nucleotidase 1 [Source:UniProtKB/Swiss-Prot;Acc:Q9Z0S1]	GCCACCAGGCCGGACAGCGCTTAGGGGACACCAGGCTGAGTACCTCGGCCACCGACCTGC			Yes	23827	CCDS83658				uc007dzd.1	0.177799	0.305923	0.366971	0.243101	0.539826	0.428804	0.442362	0.422142	chr1:185332211-185332311	CCCGGACAGCGAGCCACCAGGCCGGACAGCGCTTAGGGGACACCAGGCTGAGTGTAAGTTTCTCCCGCTGCAACGCAGAGGCTCAGGCGGCCCTGGTTTCT	chr1:185332216_185332217+(GGACA),chr1:185332236_185332237+(GGACA),chr1:185332250_185332251+(GGACA)	utr5,utr5,utr5	chr1:185332216_185332217+(GGACA),chr1:185332236_185332237+(GGACA),chr1:185332250_185332251+(GGACA)
uc008bpz.2	protein_coding	ASMM10EP3A102045824	protein_coding	hypo	0.661429	0.00888977	0.0456399	0.534211	0.807661	Anks1	knownGene	4712	chr17:28042570-28062779:+	chr17	+	28042570	28062779	Mus musculus ankyrin repeat and SAM domain containing 1 (Anks1), transcript variant 2, mRNA.	TAATCTGTCCGATTTTGTTTGAATTATAAACACCTTGTGGTACCAAACATAACCAACCTG			Yes	224650						0.366233	0.490515	0.638782	0.641313	0.766935	0.889971	0.792625	0.781113	chr17:28060896-28060996	AAGACAGGACCTGAGATGGGCCTGAAACCCTCAGGCAGCCTCTGCCTTCACAATGGGCTCTTGGCCTGGCTAGAGCCATGAGGACACGCCCGAGGCTTCCT	chr17:28060899_28060900+(AGACA),chr17:28060904_28060905+(GGACC),chr17:28060922_28060923+(AAACC),chr17:28060979_28060980+(GGACA)	Unknown,Unknown,Unknown,Unknown	chr17:28060899_28060900+(AGACA),chr17:28060979_28060980+(GGACA)
ENSMUST00000106962	protein_coding	ASMM10EP3A110664494	protein_coding	hypo	0.607265	0.017567	0.0574656	0.371028	0.610982	Cdc27	Ensembl	3160	chr11:104504937-104550392:-	chr11	-	104504937	104550392	Cell division cycle [Source:UniProtKB/Swiss-Prot;Acc:A2A6Q5]	TGTGTTTTACAGTCTGTTGCAAGAATGGGCCAAACTGGAACAAAGTCTGTCTTCTCACAG		Nucleus		217232				NM_001285988	uc011ygb.2	0.221588	0.376763	0.534086	0.351674	0.558133	0.719768	0.589313	0.576715	chr11:104505060-104505160	ATTTGCTTATAGGAGAGACTCCAAGCTTAAGGTAAGCTATGTTCCTTGGCAATGAACTTTACTCTGTTATAGGCAATGTCTTTTATTGTTCCATCTGGCAC	chr11:104505147_104505148-(GAACA),chr11:104505137_104505138-(AGACA),chr11:104505100_104505101-(GAACA)	utr3,utr3,utr3	chr11:104505147_104505148-(GAACA),chr11:104505137_104505138-(AGACA),chr11:104505100_104505101-(GAACA)
ENSMUST00000178404	protein_coding	ASMM10EP3A123793159	protein_coding	hypo	0.532443	0.0012373	0.0322915	0.294956	0.553967	RP24-245M20.2	Ensembl	456	chr19:4785153-4811212:-	chr19	-	4785153	4811212		AGTGTGACGTGGTAAAAGGTGGGATGTGTGTGGGCTGAAATCCCAAGCTGCGGTTGTGCA				102902673						0.249705	0.251445	0.349511	0.329163	0.531853	0.663175	0.522833	0.498009	chr19:4803820-4803920	GTTCCAGGGAATGCTGTGTCCCCAGCCCCTGGTTTCTTGGTCTTGTCCCCAGACTGGATAGCCAGGGCAGGCCCCTTCTTCTGCCCCTTGGTTGAGAGTTC	chr19:4803917_4803918-(GAACT),chr19:4803864_4803865-(GGACA),chr19:4803859_4803860-(AGACC),chr19:4803851_4803852-(AAACC),chr19:4803837_4803838-(GGACA)	intron,intron,intron,intron,intron	chr19:4803864_4803865-(GGACA),chr19:4803837_4803838-(GGACA)
ENSMUST00000156146	protein_coding	ASMM10EP3A116116433	protein_coding	hypo	0.585611	0.00992885	0.0472468	0.297569	0.508135	Snap47	Ensembl	795	chr11:59428761-59449999:-	chr11	-	59428761	59449999	Mus musculus synaptosomal-associated protein, 47 (Snap47), transcript variant 1, mRNA. [Source:RefSeq mRNA;Acc:NM_001356452]	AGCGTGCCATTGCGTCTTCTGCGTGCTCCTCTTGCCTCAGAAAGACAAAGCACCCTTCTA		Cytoplasm		67826						0.177629	0.294467	0.387337	0.330844	0.434621	0.552247	0.462669	0.583003	chr11:59438068-59438168	GTGTCTTCCATGCGTTTCTGGGAATTTGCCATCAGTCCTATCAGCTCCTGTCCCCTGGTCACGTGGGAGGGTATGTTGGCAGCAGTGCCTGGCTGGGACAG	chr11:59438117_59438118-(GGACA),chr11:59438102_59438103-(GGACT),chr11:59438070_59438071-(AGACA)	exon:2,exon:2,exon:2	chr11:59438117_59438118-(GGACA),chr11:59438070_59438071-(AGACA)
ENSMUST00000216150	protein_coding	ASMM10EP3A122741785	protein_coding	hypo	0.654728	0.00553186	0.0394778	0.275129	0.420219	Zbtb16	Ensembl	2505	chr9:48656917-48836222:-	chr9	-	48656917	48836222	zinc finger and BTB domain containing 16 [Source:MGI Symbol;Acc:MGI:103222]	GCTCCAGGCTCCGTAAGCGTCCCCTCTGCTGGCCCCGACATCTACACCGCCCCACCTTGC			Yes	235320					uc009pim.1	0.228405	0.238124	0.314655	0.319332	0.361326	0.480225	0.416987	0.422336	chr9:48832833-48832933	CAAACATCTTGCTGGTGCAGGCTAGCACCGTCCGGTGGGCATGGAACTCCTGGCTGTCCACCATGATGACCACATCGCACAAAGTCCCAGCCAGTCGCATC	chr9:48832916_48832917-(GGACT),chr9:48832888_48832889-(GGACA)	exon:2,exon:2	chr9:48832888_48832889-(GGACA)
ENSMUST00000216150	protein_coding	ASMM10EP3A122741785	protein_coding	hypo	0.654728	0.00553186	0.0394778	0.275129	0.420219	Zbtb16	Ensembl	2505	chr9:48656917-48836222:-	chr9	-	48656917	48836222	zinc finger and BTB domain containing 16 [Source:MGI Symbol;Acc:MGI:103222]	GCTCCAGGCTCCGTAAGCGTCCCCTCTGCTGGCCCCGACATCTACACCGCCCCACCTTGC			Yes	235320					uc009pim.1	0.228405	0.238124	0.314655	0.319332	0.361326	0.480225	0.416987	0.422336	chr9:48832366-48832466	TTGCAGGAGTGACTGTCCTATACTCATCAAGCTGTCCACGGCTGCCTTGGTAGGACTCATGGCTGAGAGACCGAAAGAGGTGGAGACTGAGGGGCTCTGGT	chr9:48832399_48832400-(GGACA),chr9:48832380_48832381-(GGACA)	exon:2,exon:2	chr9:48832399_48832400-(GGACA),chr9:48832380_48832381-(GGACA)
ENSMUST00000168727	protein_coding	ASMM10EP3A100035293	protein_coding	hypo	0.61873	0.00385787	0.0360328	0.272285	0.440071	Gdf10	Ensembl	5210	chr14:33923587-33937983:+	chr14	+	33923587	33937983	Growth/differentiation factor 10 [Source:UniProtKB/Swiss-Prot;Acc:P97737]	TGCCTGCTCCTCTGATCAAATCGTTATATTGTATATATGAATGAAAATGCTACATTGCAT				14560	CCDS26927			NM_145741	uc007tab.1	0.191037	0.271272	0.356431	0.270401	0.411418	0.480684	0.437993	0.430189	chr14:33934531-33934631	AGACAGACCTGCTTCATCCCTGCCCTGCAGAGTGGCAATCTTGGAGCCAGGGCTTGACTCGGGGAGGTTCCAGGTGCTAGACAGAGCTTACAGGCAGCCCT	chr14:33934533_33934534+(AGACA),chr14:33934611_33934612+(AGACA)	utr3,utr3	chr14:33934533_33934534+(AGACA),chr14:33934611_33934612+(AGACA)
ENSMUST00000029910	protein_coding	ASMM10EP3A106076487	protein_coding	hypo	0.602393	0.00861471	0.0450779	0.551152	0.914938	Nsmaf	Ensembl	3507	chr4:6396207-6454271:-	chr4	-	6396207	6454271	neutral sphingomyelinase (N-SMase) activation associated factor [Source:MGI Symbol;Acc:MGI:1341864]	AAGACACCAGTTTGACTTACTGGCTGAGCTTGAACATGATGTCAGCGTCAATACTATCAA		Nucleus		18201	CCDS17952			NM_010945	uc012dai.2	0.29285	0.565671	0.65421	0.691878	0.953763	0.966784	0.903892	0.835314	chr4:6396403-6396503	GACTGTCCTCTTGGGGACTGAGCTGGCCAGTGCTGGCCAGTGTTCCTCAGTCCGACTGGGTTTATCCTGAACACCCAGTAGTCTTCAAACTGTTGTCATGG	chr4:6396483_6396484-(AGACT),chr4:6396462_6396463-(AAACC),chr4:6396452_6396453-(GGACT),chr4:6396444_6396445-(GAACA),chr4:6396407_6396408-(GGACA)	utr3,utr3,utr3,utr3,utr3	chr4:6396444_6396445-(GAACA),chr4:6396407_6396408-(GGACA)
ENSMUST00000035777	protein_coding	ASMM10EP3A113686587	protein_coding	hypo	0.625259	0.000845121	0.0322915	0.526369	0.841841	Mon1b	Ensembl	4998	chr8:113635835-113645179:+	chr8	+	113635835	113645179	Vacuolar fusion B [Source:UniProtKB/Swiss-Prot;Acc:Q8BMQ8]	CTGGAAATTGCAGTTCCTTGGAAAGAAAATATCTCTCATGGTAAATTCACTAGAAGAGCA				270096				NM_173015	uc009nno.2	0.416613	0.558957	0.590737	0.539169	0.872948	0.923951	0.78797	0.782494	chr8:113642038-113642138	CGGCTTTTCATCCGTTACCCACCCAAATACTCCACACCCCCATCCACCTCGGCGGACCAGGCCCCCAACAATGGCTTGTTCACAGGACTCTGAACAACTGC	chr8:113642093_113642094+(GGACC),chr8:113642124_113642125+(GGACT),chr8:113642131_113642132+(GAACA)	exon:5,exon:5,utr3	chr8:113642131_113642132+(GAACA)
ENSMUST00000019962	protein_coding	ASMM10EP3A111441939	protein_coding	hypo	0.419426	0.00954862	0.0466625	0.256433	0.61139	Cd164	Ensembl	2922	chr10:41519414-41531048:+	chr10	+	41519414	41531048	Sialomucin core protein 24 [Source:UniProtKB/Swiss-Prot;Acc:Q9R0L9]	ATTTAAAATATTCTGCATGAATCCGTGTGGCTGTCGTCTTTGTTTACCATGGCTGCTGCT		Nucleus		53599	CCDS23806			NM_016898	uc007exv.1	0.090757	0.238135	0.34624	0.350601	0.548495	0.823431	0.575279	0.498356	chr10:41528834-41528934	CTCTGTAAACAGACCTGTTAAATTAATGTGGACTGGCAGTTAACTTGTGCAACTCACTGAAACCAAAATATTGAAGAAGTCCCACATGGAAGACGCTGTTC	chr10:41528842_41528843+(AAACA),chr10:41528865_41528866+(GGACT),chr10:41528895_41528896+(AAACC)	utr3,utr3,utr3	chr10:41528842_41528843+(AAACA)
ENSMUST00000111390	protein_coding	ASMM10EP3A100022028	protein_coding	hypo	0.598896	0.036651	0.0796717	0.355948	0.59434	Scarb1	Ensembl	2367	chr5:125277089-125341071:-	chr5	-	125277089	125341071	Scavenger receptor class B member 1 [Source:UniProtKB/Swiss-Prot;Acc:Q61009]	TTTTATCATCTTTTGAAAGGAAGTCATGACTGAAGCAATAAACCTTTTCACTGATTCAAC				20778	CCDS57383			NM_001205082	uc008zre.2	0.162301	0.339327	0.451028	0.471134	0.528722	0.749533	0.585821	0.513282	chr5:125277673-125277773	GTCCCTGAGTTGTTTTTGCACATGCGTGGGCATCCATGTGCCGTGCGTGCGGACAGGTGTGACATCTGGGGGCTCAGGCCATGGCACTGGTGGGCTGTCCG	chr5:125277769_125277770-(GGACA),chr5:125277684_125277685-(AAACA)	exon:12,utr3	chr5:125277769_125277770-(GGACA),chr5:125277684_125277685-(AAACA)
ENSMUST00000078717	protein_coding	ASMM10EP3A100004737	protein_coding	hypo	0.632315	0.00700516	0.0423523	0.50843	0.804077	Lrrc58	Ensembl	8604	chr16:37868389-37888858:+	chr16	+	37868389	37888858	Leucine-rich repeat-containing protein 58 [Source:UniProtKB/Swiss-Prot;Acc:Q3UGP9]	TATCACTGCTTATCTGTTTATTGAATTTATTGAATACACAACTCCAAACACTAAGCGTGT				320184	CCDS37340			NM_177093	uc007zek.1	0.343973	0.479848	0.613016	0.596882	0.771013	0.919334	0.781866	0.744094	chr16:37881802-37881902	CAGCTGAGTTGCATAAAGACATCATCACAGTTCTGGTACAAGGGTTGTCCTGGTTTATGCTGAACACTAGACATAAAATGAGCCTTCTCCTTGTGTTCTTC	chr16:37881820_37881821+(AGACA),chr16:37881865_37881866+(GAACA),chr16:37881872_37881873+(AGACA)	utr3,utr3,utr3	chr16:37881820_37881821+(AGACA),chr16:37881865_37881866+(GAACA),chr16:37881872_37881873+(AGACA)
ENSMUST00000189244	protein_coding	ASMM10EP3A121784223	protein_coding	hypo	0.665087	0.0430264	0.0867347	0.188205	0.282979	Stat1	Ensembl	3298	chr1:52150258-52161863:+	chr1	+	52150258	52161863	signal transducer and activator of transcription 1 [Source:MGI Symbol;Acc:MGI:103063]	TGGTGGTGCGCATCTGTCATCTCAGGCTGGCGGAGTCGGAGGCCCTAATGCTGGCCCTGA			Yes	20846					uc007ayd.2	0.109616	0.154015	0.254167	0.235023	0.243291	0.313959	0.289766	0.284897	chr1:52159520-52159620	GGATTTTGTAAACAAAGACCAAGAGATCCACCCAAGCACCAGGACTAGAGTGCGAGTATTTGGGGCAAGGTGAGGAGAACGGTCACTTTAGTAATGGTCTG	chr1:52159531_52159532+(AAACA),chr1:52159537_52159538+(AGACC),chr1:52159563_52159564+(GGACT)	utr3,utr3,utr3	chr1:52159531_52159532+(AAACA)
ENSMUST00000166897	protein_coding	ASMM10EP3A100136207	protein_coding	hypo	0.501034	0.00225324	0.0339758	0.332364	0.663356	Tomm70a	Ensembl	3778	chr16:57121703-57156705:+	chr16	+	57121703	57156705	Mitochondrial import receptor subunit TOM70 [Source:UniProtKB/Swiss-Prot;Acc:Q9CZW5]	CTGCATCTGTCTGTATCTTTACTTTTGTAAATGGCTTCACATGTAAATTCACAAAATAAA		Nucleus		28185	CCDS28227			NM_138599	uc007zmz.1	0.235395	0.290647	0.419713	0.3837	0.651071	0.807029	0.597933	0.59739	chr16:57152680-57152780	GCCCATGCCCAGACAGAAGTAGCAAAGAAATACGGATTAAAACCGCCGACATTATAAACACAGGGGAAACAGACTGACTCTTTTCAAAGAAGTTTACCCCC	chr16:57152692_57152693+(AGACA),chr16:57152721_57152722+(AAACC),chr16:57152737_57152738+(AAACA),chr16:57152748_57152749+(AAACA)	exon:12,exon:12,utr3,utr3	chr16:57152692_57152693+(AGACA),chr16:57152737_57152738+(AAACA),chr16:57152748_57152749+(AAACA)
NM_001285428	protein_coding	ASMM10EP3A121539000	protein_coding	hypo	0.589233	0.0313389	0.0736595	0.313834	0.532615	Cacnb4	Refseq	7717	chr2:52428320-52675859:-	chr2	-	52428320	52675859		GGCTTCTTTGTGGCCCCGGTGTGTCGAGTTCAGGTGGCCCGAGGCACCACGACCCGGAGG				12298				NM_001285428		0.153327	0.298031	0.487547	0.316431	0.537135	0.633297	0.451736	0.508291	chr2:52430803-52430903	AACATGCTGGGAGCATTTGAGAACAGTGTGACCTCTAAAGGGCAGGCGTGTCTGAACACTTCCAACCCCGCACACGGCTGGCAGAATGGACACTCTCACCA	chr2:52430852_52430853-(AGACA)	utr3	chr2:52430852_52430853-(AGACA)
ENSMUST00000036381	protein_coding	ASMM10EP3A116493749	protein_coding	hypo	0.663092	0.0129938	0.0512808	0.499412	0.753156	Chmp7	Ensembl	2649	chr14:69717000-69732534:-	chr14	-	69717000	69732534	Charged multivesicular body protein 7 [Source:UniProtKB/Swiss-Prot;Acc:Q8R1T1]	TGTCACAGTGGAGAAAGCAGAGAGCCTTGTGGATCAGATCCAGGAGCTTTGTGACACGCA				105513	CCDS27242			NM_134078	uc007ums.2	0.35198	0.453989	0.663921	0.527759	0.675456	0.828004	0.763196	0.74597	chr14:69717219-69717319	AGCAGACTGGCAGTGTGGCTGTCATGTCTCTTCTCCATGCTGCCCCCAGAGCATTCAGATCTACTTCTGCCTGTCCTACAGTTCCTGGAGTCACAGATGTG	chr14:69717299_69717300-(GAACT),chr14:69717291_69717292-(GGACA),chr14:69717244_69717245-(AGACA)	utr3,utr3,utr3	chr14:69717291_69717292-(GGACA),chr14:69717244_69717245-(AGACA)
ENSMUST00000036381	protein_coding	ASMM10EP3A116493749	protein_coding	hypo	0.663092	0.0129938	0.0512808	0.499412	0.753156	Chmp7	Ensembl	2649	chr14:69717000-69732534:-	chr14	-	69717000	69732534	Charged multivesicular body protein 7 [Source:UniProtKB/Swiss-Prot;Acc:Q8R1T1]	TGTCACAGTGGAGAAAGCAGAGAGCCTTGTGGATCAGATCCAGGAGCTTTGTGACACGCA				105513	CCDS27242			NM_134078	uc007ums.2	0.35198	0.453989	0.663921	0.527759	0.675456	0.828004	0.763196	0.74597	chr14:69718151-69718251	AACGACTTCTCAGTGTTTCTCATTAAATAACTATGTACACGCGCAAGGCTGCCTCTCTGATACATGAGGGTCCTTCACTTGAGTTCCTGCAATGGCTTTAG	chr14:69718233_69718234-(GAACT),chr14:69718220_69718221-(GGACC),chr14:69718165_69718166-(AAACA)	utr3,utr3,utr3	chr14:69718165_69718166-(AAACA)
ENSMUST00000120187	protein_coding	ASMM10EP3A121617709	protein_coding	hypo	0.453269	0.000709741	0.0322915	0.337656	0.744936	Fgfr2	Ensembl	4311	chr7:130162451-130266263:-	chr7	-	130162451	130266263	fibroblast growth factor receptor 2 isoform 3 [Source:RefSeq peptide;Acc:NP_001334567]	GACAATAAAAATGTTTCTACAGATATTAATGTTAACAAGACAAAATAAATGTCACGCAGC				14183	CCDS52412			NM_201601	uc033jck.1	0.369233	0.21968	0.349047	0.412665	0.850234	0.761092	0.614084	0.754336	chr7:130163697-130163797	GCATACATGGTGGGTCAGAGAGGGTGGCATGGTGGCTTGCGGCTGTCCACTTATCAGGAAACAGTCTTCCTTTCCTGGTTAGGTAACATGTTTCCAACTGT	chr7:130163786_130163787-(AAACA),chr7:130163760_130163761-(AGACT),chr7:130163741_130163742-(GGACA)	utr3,utr3,utr3	chr7:130163786_130163787-(AAACA),chr7:130163741_130163742-(GGACA)
ENSMUST00000114140	protein_coding	ASMM10EP3A122041396	protein_coding	hypo	0.54664	0.0183383	0.0583243	0.260037	0.4757	Agpat1	Ensembl	1941	chr17:34609014-34613448:+	chr17	+	34609014	34613448	1-acylglycerol-3-phosphate O-acyltransferase 1 (lysophosphatidic acid acyltransferase, alpha) [Source:MGI Symbol;Acc:MGI:1932075]	GGGAAGACGGGAAGGTTGGGTTTCTTTGCCTGTCTGTGGAAGCACCTTGGTGACCAGAAT		Cytoplasm		55979				NM_018862		0.139977	0.252491	0.343004	0.304675	0.406692	0.6191	0.475134	0.401873	chr17:34612625-34612725	CCACCTGCCATCTTGTCTTGTGGGACAGTTGCCTCCCCTCATCTCAAGTGGCTCATCCGATACAAGGGTGGAAGACATTCCATCCCACCCGTCCCTCAATG	chr17:34612649_34612650+(GGACA),chr17:34612699_34612700+(AGACA)	utr3,utr3	chr17:34612649_34612650+(GGACA),chr17:34612699_34612700+(AGACA)
ENSMUST00000227052	protein_coding	ASMM10EP3A100052186	protein_coding	hypo	0.341092	0.00628863	0.04091	0.142316	0.417235	RP23-243M12.7	Ensembl	750	chr14:50944517-50963136:+	chr14	+	50944517	50963136		CTAAAGATGCTGGGGGCAGATGCTGTTGTGCAAGGTCACGCAGGCCGACTGGTGTTTGGA				18950					uc007tme.2	0.0524089	0.144156	0.161207	0.21149	0.358272	0.587902	0.389916	0.332848	chr14:50944525-50944625	AGACAGTGTCGCCGTGGAGCGGAAAGGGCAGGATTTCGGCGTGGCCGTCGGTGACTCCATGGAGAACGAGTAAGTGCCGGGCCCGGGGACTCGGGCGTTCT	chr14:50944527_50944528+(AGACA),chr14:50944613_50944614+(GGACT)	exon:1,intron	chr14:50944527_50944528+(AGACA)
ENSMUST00000222714	protein_coding	ASMM10EP3A119037531	protein_coding	hypo	0.628633	0.00618753	0.0407382	0.465422	0.740373	Sipa1l1	Ensembl	6002	chr12:82256585-82450271:+	chr12	+	82256585	82450271	Signal-induced proliferation-associated 1-like protein 1 [Source:UniProtKB/Swiss-Prot;Acc:Q8C0T5]	ACTGTCAGTGGACTAAGGTCATATGTCATTAGTGTGGACGCTGCTGTCTTAAGTCTGTGG		Nucleus		217692					uc011yoo.1	0.382963	0.413684	0.576364	0.488678	0.713795	0.890792	0.680704	0.676198	chr12:82425281-82425381	CCAGTGAAGTGCTCTCCCTGGCAGATCGGACCTTAGAGACTGAGGGCCACGGCATGGACAGGAAAGCAGAGTCCTCCCTGAGCCTGGACATCCACAGCAAG	chr12:82425310_82425311+(GGACC),chr12:82425319_82425320+(AGACT),chr12:82425338_82425339+(GGACA),chr12:82425368_82425369+(GGACA)	exon:14,exon:14,exon:14,exon:14	chr12:82425338_82425339+(GGACA),chr12:82425368_82425369+(GGACA)
ENSMUST00000120721	protein_coding	ASMM10EP3A109849406	protein_coding	hypo	0.617172	0.0036493	0.0355779	0.36608	0.593158	Eif4enif1	Ensembl	2952	chr11:3203630-3244586:+	chr11	+	3203630	3244586	eukaryotic translation initiation factor 4E nuclear import factor 1 [Source:MGI Symbol;Acc:MGI:1921453]	TGAACACCATGAAGCGAAACGTTGAAAGTCACTTATTGGCCCCTGCTGAGATTCCAGGCC		Exosome		74203					uc011xqo.1	0.237942	0.364125	0.465546	0.396708	0.569539	0.621816	0.575548	0.605728	chr11:3244056-3244156	CATCAGTGTAGATGAACTGGAATATAGACAGTGAAGAGGGCAGGCTGGCTCACCCATACCTGGACCTGTGGTGACACCCTGGTCATGACTCTCATTCCCTC	chr11:3244071_3244072+(GAACT),chr11:3244083_3244084+(AGACA),chr11:3244119_3244120+(GGACC)	exon:16,exon:16,utr3	chr11:3244083_3244084+(AGACA)
ENSMUST00000172073	protein_coding	ASMM10EP3A114265353	protein_coding	hypo	0.392371	0.00628474	0.0408983	0.190918	0.486574	Tardbp	Ensembl	6513	chr4:148612382-148626996:-	chr4	-	148612382	148626996	TAR DNA binding protein [Source:MGI Symbol;Acc:MGI:2387629]	TGGAAGATTTGGTGGTAATCCAGGTGGCTTTGGGAATCAGGTTCATCTCATTTCAAATGT			Yes	230908				NM_001008545		0.0866224	0.172172	0.283169	0.221707	0.391109	0.636172	0.524489	0.394528	chr4:148614220-148614320	TGTTTGTGGACATACCAATTGCTGACCACCAAAAATGTACCGCCGTGTATGAAAAGCTCTATCCAGGAGTAAGAGTAAGCGCTAACATGCTCTGTGCTGGC	chr4:148614221_148614222-(AAACA)	utr3	chr4:148614221_148614222-(AAACA)
ENSMUST00000172073	protein_coding	ASMM10EP3A114265353	protein_coding	hypo	0.392371	0.00628474	0.0408983	0.190918	0.486574	Tardbp	Ensembl	6513	chr4:148612382-148626996:-	chr4	-	148612382	148626996	TAR DNA binding protein [Source:MGI Symbol;Acc:MGI:2387629]	TGGAAGATTTGGTGGTAATCCAGGTGGCTTTGGGAATCAGGTTCATCTCATTTCAAATGT			Yes	230908				NM_001008545		0.0866224	0.172172	0.283169	0.221707	0.391109	0.636172	0.524489	0.394528	chr4:148617022-148617122	TGAACTCTGCTTCCAAGTTCTCCTGCAAAGCACACCACAAGCTCAGTCCATGTTCGCAGCCCATCAGCTTCAGTTCACGTTCCCACACTTCCAGATCAGTA	chr4:148617094_148617095-(GAACT),chr4:148617073_148617074-(GAACA),chr4:148617067_148617068-(GGACT),chr4:148617038_148617039-(GAACT)	utr3,utr3,utr3,utr3	chr4:148617073_148617074-(GAACA)
ENSMUST00000146905	protein_coding	ASMM10EP3A118283120	protein_coding	hypo	0.601241	0.00444308	0.0373105	0.430611	0.716202	Arl4a	Ensembl	3710	chr12:40033291-40037429:-	chr12	-	40033291	40037429	ADP-ribosylation factor-like protein 4A [Source:UniProtKB/Swiss-Prot;Acc:P61213]	TGACCTGAAGTTAGTGAAATAAAACTTTGAAGAGTGTATGCCCTAGTGTTTTGTGCTTGT				11861				NM_007487	uc007nks.1	0.462579	0.306163	0.371501	0.582199	0.736401	0.753546	0.645435	0.729427	chr12:40036283-40036383	TCCCCCATTGCTAACAACTTCTCAATCTCTGAGAGAGAGAGCGAGTTCCTCAGGTCTTGTTTATTAGCAACTATAAGCACAGGGACTCCCTGATTTTCGGA	chr12:40036341_40036342-(AAACA),chr12:40036336_40036337-(AGACC),chr12:40036327_40036328-(GAACT)	exon:2,exon:2,exon:2	chr12:40036341_40036342-(AAACA)
ENSMUST00000060253	protein_coding	ASMM10EP3A100182721	protein_coding	hypo	0.584585	0.00148313	0.0323075	0.372936	0.63795	Fem1a	Ensembl	6816	chr17:56256810-56263610:+	chr17	+	56256810	56263610	A-A [Source:UniProtKB/Swiss-Prot;Acc:Q9Z2G1]	GCTGAATGACTGGAGCATATGGAGTTCTGGTTGGTTGGTTGGTTGTTGTGGATGTTTCTG			Yes	14154	CCDS28899			NM_010192	uc008dbk.2	0.293646	0.3369	0.466226	0.394973	0.630285	0.719645	0.574623	0.627248	chr17:56259297-56259397	CAGTGGCCACAGCTGAGAACAGCATGAACTGTGTGTGCAGATCTGTGACCAAGATCCTGGGAAGCCTCCTCAGTTCTGTGCTGATTAGAGAGAGGACTATC	chr17:56259315_56259316+(GAACA),chr17:56259324_56259325+(GAACT),chr17:56259392_56259393+(GGACT)	utr3,utr3,utr3	chr17:56259315_56259316+(GAACA)
ENSMUST00000028612	protein_coding	ASMM10EP3A113171833	protein_coding	hypo	0.604031	0.0460222	0.0900961	0.381259	0.631192	Pamr1	Ensembl	2864	chr2:102550012-102643041:+	chr2	+	102550012	102643041	Inactive serine protease PAMR1 [Source:UniProtKB/Swiss-Prot;Acc:Q8BU25]	ATCGGGATGAGAAGAGCATCCAGAATTTACGGGTTTCTGCTATCATTCTGCACCCCAACT				210622	CCDS16468			NM_173749	uc012caf.1	0.199525	0.353122	0.487769	0.48462	0.488648	0.828513	0.639591	0.568014	chr2:102642483-102642583	TGCCGTTCAAAGACTGGATTGAGAGAAACATGAAATGAACCAGCCACAAGGCCACTGAGAAGCCTTTTCCTAGCATCCGTCTGTACATATGTTGTATAGAA	chr2:102642495_102642496+(AGACT),chr2:102642510_102642511+(AAACA),chr2:102642521_102642522+(GAACC)	exon:11,exon:11,utr3	chr2:102642510_102642511+(AAACA)
ENSMUST00000200236	protein_coding	ASMM10EP3A112435051	protein_coding	hypo	0.474835	0.00907278	0.0458956	0.324649	0.683709	Cyp2u1	Ensembl	1716	chr3:131293288-131303200:-	chr3	-	131293288	131303200	Cytochrome P450 2U1 [Source:UniProtKB/Swiss-Prot;Acc:Q9CX98]	GGACAACTTTTGAAAAGAGAAACTTTTATTCCTTTTGGGATAGGTCAGTTAAAGCTTGGT				71519					uc008rjo.1	0.181268	0.344483	0.391538	0.381308	0.5391	0.907416	0.694065	0.594255	chr3:131297874-131297974	AATGATGTAGAACAGGTAGTCCTCGTCGAAGCTGCTGCGCCTGCTGGCTCCCTGCTCTTCCTCCATGTGCAGAAGGTACATGTCTATGAAGTCCTGAGGGT	chr3:131297964_131297965-(GGACT),chr3:131297955_131297956-(AGACA),chr3:131297892_131297893-(GGACT)	exon:2,exon:2,exon:2	chr3:131297955_131297956-(AGACA)
uc012ffl.1	protein_coding	ASMM10EP3A110324648	protein_coding	hypo	0.401218	0.000205708	0.0322915	0.144826	0.360966	Irgq	knownGene	5913	chr7:24531338-24538600:+	chr7	+	24531338	24538600	Mus musculus immunity-related GTPase family, Q (Irgq), mRNA.	GCTCCCTGACCAATTTCTTTCCCCGCCTCTTGCTTTCCAGCAATGCCTCTGCCTCAGGGT				210146						0.105532	0.176407	0.186769	0.110596	0.319655	0.366613	0.357035	0.40056	chr7:24534115-24534215	GGGCTGGGCTTGCGATGTGGCGCTTCTCCGGGGACAGCTGGCCGAGTGGAGGCGCGCGCTAGGCCTCGAACCCGCGGCCGTAGCACGACGTGAGCGCGCCT	chr7:24534148_24534149+(GGACA),chr7:24534184_24534185+(GAACC)	Unknown,Unknown	chr7:24534148_24534149+(GGACA)
ENSMUST00000053744	protein_coding	ASMM10EP3A100081777	protein_coding	hypo	0.622167	0.0201001	0.0603003	0.381101	0.612539	RP24-185O19.6	Ensembl	2344	chr12:83950608-83952951:+	chr12	+	83950608	83952951	Ribosomal oxygenase 1 [Source:UniProtKB/Swiss-Prot;Acc:Q9JJF3]	TTGCTTCCTTGGGTTCTATTTCATCAGTTTGCGGGGCTGAGCTGGGGTCAGTGTGCTGCG		Cytoplasm		71952	CCDS26033			NM_023633	uc007odz.2	0.234264	0.361592	0.473841	0.454708	0.555527	0.750309	0.615698	0.528621	chr12:83951999-83952099	GACAGCTTTCATGGAAAAGGTGCGGGTCTTGGTTGCTCGCCTGGGACACTTTGCTCCTGTCGATGCTGTGGCTGACCAGAGAGCAAAAGACTTCATTCACG	chr12:83952044_83952045+(GGACA),chr12:83952088_83952089+(AGACT)	exon:1,exon:1	chr12:83952044_83952045+(GGACA)
ENSMUST00000001002	protein_coding	ASMM10EP3A100185059	protein_coding	hypo	0.613007	0.000620594	0.0322915	0.439902	0.717613	Heatr6	Ensembl	5614	chr11:83753696-83783754:+	chr11	+	83753696	83783754	HEAT repeat-containing protein 6 [Source:UniProtKB/Swiss-Prot;Acc:Q6P1G0]	ATTTGCCGATCTGCTCCTGTCCTTTGCTTACCTTGAATAAAACCTGGCATTTCTTTGTAA				217026	CCDS36259			NM_145432	uc007kpu.1	0.345287	0.412372	0.504233	0.497714	0.684398	0.768925	0.690184	0.726945	chr11:83781325-83781425	TGCAGAAGAGCGAAGACACCACAGACTTCCTGGAGTTCAAGTACTGTGCCAGCCTGCGGACTCACATCTGCCAGGCGCTGCTTCACCTCCTGAGCCTAGCC	chr11:83781340_83781341+(AGACA),chr11:83781349_83781350+(AGACT),chr11:83781384_83781385+(GGACT)	exon:20,exon:20,exon:20	chr11:83781340_83781341+(AGACA)
ENSMUST00000001002	protein_coding	ASMM10EP3A100185059	protein_coding	hypo	0.613007	0.000620594	0.0322915	0.439902	0.717613	Heatr6	Ensembl	5614	chr11:83753696-83783754:+	chr11	+	83753696	83783754	HEAT repeat-containing protein 6 [Source:UniProtKB/Swiss-Prot;Acc:Q6P1G0]	ATTTGCCGATCTGCTCCTGTCCTTTGCTTACCTTGAATAAAACCTGGCATTTCTTTGTAA				217026	CCDS36259			NM_145432	uc007kpu.1	0.345287	0.412372	0.504233	0.497714	0.684398	0.768925	0.690184	0.726945	chr11:83781664-83781764	CCGTTCACTGTGACTCCTCAGGAGAACAGGTGATGCTTCGTGGGCCCTCAGATCAGTGACTTTCCCACCCTCCCCTCACAGGTCACGAGTGGCAATCAGAC	chr11:83781689_83781690+(GAACA)	exon:20	chr11:83781689_83781690+(GAACA)
ENSMUST00000027826	protein_coding	ASMM10EP3A100128864	protein_coding	hypo	0.555524	0.00514102	0.0387795	0.31212	0.561848	Dusp23	Ensembl	1410	chr1:172630764-172632962:-	chr1	-	172630764	172632962	Dual specificity protein phosphatase 23 [Source:UniProtKB/Swiss-Prot;Acc:Q6NT99]	TGGTGGTTTTAGAGTGGATATTAAGTGATCAAATAAATAACTCTGGGACTATGAATCTTG				68440	CCDS15518			NM_026725	uc007dqw.1	0.273717	0.222098	0.314669	0.437996	0.655419	0.549528	0.482504	0.55994	chr1:172631455-172631555	CTTATCAGTTATTACCTCATTTTTGTGGGGTCTCGGCCATCCTGCCGGCCACGTTATGGCTTTGGGGAAGGACTACTTTTGTCCAATAGGAGTCAGAGGGA	chr1:172631535_172631536-(GGACA),chr1:172631484_172631485-(AGACC)	utr3,utr3	chr1:172631535_172631536-(GGACA)
uc029rmp.1	protein_coding	ASMM10EP3A108213683	protein_coding	hypo	0.465382	0.0114866	0.0491951	0.285292	0.613029	Ctns	knownGene	3050	chr11:73183133-73199019:-	chr11	-	73183133	73199019	Mus musculus cystinosis, nephropathic (Ctns), mRNA.	AGGTGGTTTGTTTCTTATTTGTACACTCGGAACGTTTACTAGATGACACTGAAGGCGGTT				83429						0.109215	0.247393	0.337201	0.447361	0.667369	0.697085	0.446504	0.641159	chr11:73184638-73184738	GCTGGAGCTTTAAAGTTGGGAGAGACTGCCTCAAGTCTAGCTTTCAGTCTCAAGCAGAGTCAGGTGTCTGTTCCAGAGAGGGAGTCCTCCATGGTTCAGGA	chr11:73184731_73184732-(GAACC),chr11:73184721_73184722-(GGACT),chr11:73184707_73184708-(GAACA),chr11:73184684_73184685-(AGACT),chr11:73184672_73184673-(AGACT)	Unknown,Unknown,Unknown,Unknown,Unknown	chr11:73184707_73184708-(GAACA)
ENSMUST00000105464	protein_coding	ASMM10EP3A120501144	protein_coding	hypo	0.656273	0.00450998	0.0374543	0.17972	0.27385	Cdh23	Ensembl	11090	chr10:60302750-60696490:-	chr10	-	60302750	60696490	Cadherin-23 [Source:UniProtKB/Swiss-Prot;Acc:Q99PF4]	TCGGCTTCGCTCTCCCTCTCTTCATCCAGGTGGTGGACAAGGATGAGGGTCTGAACAGCA				22295	CCDS56704			NM_023370	uc033fpk.1	0.193534	0.172927	0.19243	0.15999	0.243659	0.265368	0.254825	0.331549	chr10:60369303-60369403	TGCCACCCTCCCGGGAGAGAGACACAAGATGTGAGAGACTCCTGCTCACTGTGGGGGTGTGGCTGGCCTGCTTGTTTGCCTGAGGATGCTCCTCTGTTGGA	chr10:60369376_60369377-(AAACA)	intron	chr10:60369376_60369377-(AAACA)
ENSMUST00000006625	protein_coding	ASMM10EP3A110598705	protein_coding	hypo	0.474363	0.00440665	0.0373105	0.276556	0.583005	Rbm14	Ensembl	3165	chr19:4800569-4811634:-	chr19	-	4800569	4811634	RNA-binding protein 14 [Source:UniProtKB/Swiss-Prot;Acc:Q8C2Q3]	GGGCGATTCGTGGTTTGGAAACCTGGTTGTCATTGTCTTGATTGCACTGTCAGGTGAGCC			Yes	56275	CCDS29437			NM_019869	uc008gaz.2	0.248865	0.212429	0.345252	0.299677	0.578836	0.761424	0.505059	0.4867	chr19:4803820-4803920	GTTCCAGGGAATGCTGTGTCCCCAGCCCCTGGTTTCTTGGTCTTGTCCCCAGACTGGATAGCCAGGGCAGGCCCCTTCTTCTGCCCCTTGGTTGAGAGTTC	chr19:4803917_4803918-(GAACT),chr19:4803864_4803865-(GGACA),chr19:4803859_4803860-(AGACC),chr19:4803851_4803852-(AAACC),chr19:4803837_4803838-(GGACA)	exon:2,exon:2,exon:2,exon:2,exon:2	chr19:4803864_4803865-(GGACA),chr19:4803837_4803838-(GGACA)
uc007lxo.1	protein_coding	ASMM10EP3A112778398	protein_coding	hypo	0.64793	0.00792912	0.043973	0.236552	0.365089	Tanc2	knownGene	10383	chr11:105840619-105929303:+	chr11	+	105840619	105929303	Mus musculus tetratricopeptide repeat, ankyrin repeat and coiled-coil containing 2 (Tanc2), mRNA.	TCTGTGATCCCAGGAGTGGCCACACATTACTTGCCTTCTGGTTCTCCCGCCAAGAGGGAA		Nucleus		77097						0.257232	0.238832	0.193567	0.256577	0.383848	0.300653	0.339109	0.436746	chr11:105923567-105923667	TCCTCTTATCCTGATGTGAAGGTGGCACGGACCCTACCAGTGGCTCAGGCATACCAGGACAACCTGTACAGGCAATTGTCTCGGGACTCTCGACAAGGGCA	chr11:105923597_105923598+(GGACC),chr11:105923625_105923626+(GGACA),chr11:105923652_105923653+(GGACT)	Unknown,Unknown,Unknown	chr11:105923625_105923626+(GGACA)
ENSMUST00000102960	protein_coding	ASMM10EP3A100170767	protein_coding	hypo	0.426873	0.00825841	0.0444245	0.251241	0.588562	Stam	Ensembl	5000	chr2:14074098-14149634:+	chr2	+	14074098	14149634	signal transducing adaptor molecule (SH3 domain and ITAM motif) 1 [Source:MGI Symbol;Acc:MGI:1329014]	GTTAGGTTTTTAATTTTCATTTTTGGGCTTGATACCTGCTTGTTTCTCTTAGTATAAAGA				20844	CCDS15698			NM_011484	uc008ikh.1	0.125973	0.24242	0.341527	0.295043	0.51754	0.809337	0.501582	0.525787	chr2:14146393-14146493	TTTAACATCATCAACCCTGCCTCAAACAGGAGGCAGCCAACAGCCACCTCAGCCACAGCAAGCATATTCTCAGAAGGCTCTGCTATAGGACTTGATGTTCC	chr2:14146418_14146419+(AAACA),chr2:14146482_14146483+(GGACT)	exon:14,utr3	chr2:14146418_14146419+(AAACA)
ENSMUST00000132726	protein_coding	ASMM10EP3A125824779	protein_coding	hypo	0.378038	0.00251752	0.0340326	0.106634	0.282071	Mepce	Ensembl	524	chr5:137782429-137786715:-	chr5	-	137782429	137786715	7SK snRNA methylphosphate capping enzyme [Source:UniProtKB/Swiss-Prot;Acc:Q8K3A9]	GCTCCCGTTCCCCGCCTACGGGTAACTATGTCCTGGACCGAGATGAGCTGGTGGATGCCC				231803						0.0973988	0.101165	0.11978	0.10819	0.223261	0.380771	0.280066	0.244184	chr5:137786553-137786653	CCTACTGATATCCTTTGTCTCTGCCGTGCGATCCCACCCACCGTAGGCGGGGAACGGGAGCTGGTGTGAAAAGGTCTCCTTGACACCCGACCCTTGTTCCT	chr5:137786648_137786649-(GAACA),chr5:137786626_137786627-(AGACC),chr5:137786569_137786570-(AGACA)	exon:1,exon:1,intron	chr5:137786648_137786649-(GAACA),chr5:137786569_137786570-(AGACA)
ENSMUST00000132726	protein_coding	ASMM10EP3A125824779	protein_coding	hypo	0.378038	0.00251752	0.0340326	0.106634	0.282071	Mepce	Ensembl	524	chr5:137782429-137786715:-	chr5	-	137782429	137786715	7SK snRNA methylphosphate capping enzyme [Source:UniProtKB/Swiss-Prot;Acc:Q8K3A9]	GCTCCCGTTCCCCGCCTACGGGTAACTATGTCCTGGACCGAGATGAGCTGGTGGATGCCC				231803						0.0973988	0.101165	0.11978	0.10819	0.223261	0.380771	0.280066	0.244184	chr5:137784563-137784663	GAAGCAGCTCCTTTTTCGGACAGTGATAGTCCCTTCCTCCCCCTCTGTCCCTGGGTCCCCCTCAGAAGTCTGAGCTTGGAGACGAAGCTCCTCCGACAGGT	chr5:137784630_137784631-(AGACT),chr5:137784617_137784618-(GGACC),chr5:137784609_137784610-(GGACA),chr5:137784591_137784592-(GGACT)	intron,intron,intron,intron	chr5:137784609_137784610-(GGACA)
ENSMUST00000107675	protein_coding	ASMM10EP3A104498459	protein_coding	hypo	0.620769	0.0129463	0.0512155	0.511235	0.823551	Fbxw7	Ensembl	3599	chr3:84925480-84979197:+	chr3	+	84925480	84979197	F-box/WD repeat-containing protein 7 [Source:UniProtKB/Swiss-Prot;Acc:Q8VBV4]	TCGAAGACGGATGAAAAGAAAGTTGGACCATGGTTCTGAAGTTCGTTCCTTTTCTTTGGG		Nucleus	Yes	50754					uc008pql.2	0.329365	0.482178	0.681812	0.551587	0.792549	0.96658	0.810146	0.72493	chr3:84977462-84977562	TGGTGTGTGCAGTCGGGAGTCGGAATGGAACTGAGGAAACCAAGCTCCTGGTGCTGGACTTTGATGTGGACATGAAATGAAAAGCAGACATGATGAATTTT	chr3:84977491_84977492+(GAACT),chr3:84977500_84977501+(AAACC),chr3:84977519_84977520+(GGACT),chr3:84977531_84977532+(GGACA),chr3:84977549_84977550+(AGACA)	exon:11,exon:11,exon:11,exon:11,utr3	chr3:84977531_84977532+(GGACA),chr3:84977549_84977550+(AGACA)
ENSMUST00000119800	protein_coding	ASMM10EP3A122917939	protein_coding	hypo	0.597637	0.0355142	0.0784937	0.37075	0.620359	Zfp740	Ensembl	3882	chr15:102204609-102215606:+	chr15	+	102204609	102215606	zinc finger protein 740 [Source:MGI Symbol;Acc:MGI:1915994]	AGTCAGCATGGCTCAGGAATTTTATTGAGCTCCTGTTACATGCACGGCATTGTGTTTGGA			Yes	68744	CCDS70672			NM_001289690		0.332753	0.221295	0.558102	0.370848	0.587502	0.782408	0.492938	0.618588	chr15:102213243-102213343	GACTTCTTATACACTGTGAAGACAAAAGGAGAAACTGGGAAGGACAGACGTGGGCTGGACAAGAAGCGTAGGCATACCTTTTCTTATCTCCTCAAGAAGAG	chr15:102213264_102213265+(AGACA),chr15:102213276_102213277+(AAACT),chr15:102213286_102213287+(GGACA),chr15:102213301_102213302+(GGACA)	utr3,utr3,utr3,utr3	chr15:102213264_102213265+(AGACA),chr15:102213286_102213287+(GGACA),chr15:102213301_102213302+(GGACA)
NM_001357314	protein_coding	ASMM10EP3A101119239	protein_coding	hypo	0.539054	0.0134422	0.0519108	0.157684	0.292521	Elof1	Refseq	898	chr9:22112986-22117195:-	chr9	-	22112986	22117195		GCTGAGAGGCAGGGCTGGTACAATTATGGGACGAAGAAAGTCCAAACGGAAGCCGCCCCC		Cytoplasm		66126				NM_001357314	uc009onx.1	0.0529611	0.164711	0.183802	0.229263	0.298839	0.301045	0.309214	0.260984	chr9:22113426-22113526	CCACGAAATCTACTCACTCACATCCATCCCATCTGCAGAGGGCGGGCTGTCCTAGCCCTGGAATGTCTCTGGATTGGTAGCCAGATGGGGGCTGTGGAGGA	chr9:22113490_22113491-(AGACA),chr9:22113474_22113475-(GGACA)	utr3,utr3	chr9:22113490_22113491-(AGACA),chr9:22113474_22113475-(GGACA)
ENSMUST00000147642	protein_coding	ASMM10EP3A116042050	protein_coding	hypo	0.557834	0.0207963	0.0610737	0.184978	0.331599	Dda1	Ensembl	1865	chr8:71469205-71476098:+	chr8	+	71469205	71476098	DET1- and DDB1-associated protein 1 [Source:UniProtKB/Swiss-Prot;Acc:Q9D9Z5]	CCGTCAGAACAGAAATGCTGCCAAGAAGAGAGACCAAGAGCAGGTGGAGGCGGAGGGCGA		Cytoplasm		66498	CCDS80894			NM_001294258	uc057ama.1	0.0825583	0.194777	0.247522	0.215053	0.252064	0.391075	0.365834	0.317425	chr8:71475291-71475391	CGAGAACATTGCAGGGCTGAGGTGGCCACATTATCATTGGGATATGGGGGAACTACCTGGACTGGTAGAGTGGCTGTGCACCCTCAGCTGTAGCATGGTAC	chr8:71475296_71475297+(GAACA),chr8:71475342_71475343+(GAACT),chr8:71475351_71475352+(GGACT)	utr3,utr3,utr3	chr8:71475296_71475297+(GAACA)
ENSMUST00000112155	protein_coding	ASMM10EP3A105816744	protein_coding	hypo	0.626548	0.0195292	0.0596392	0.407901	0.651029	Qrich1	Ensembl	3040	chr9:108517110-108559992:+	chr9	+	108517110	108559992	glutamine rich 1 [Source:HGNC Symbol;Acc:HGNC:24713]	CACATTCCCCTTCCACACTGCTGACCACCCTCATGTTCTTTAACACCAAGTACTTCCTGT				69232	CCDS52927			NM_175143	uc009rqe.2	0.257224	0.402966	0.552233	0.419183	0.559604	0.776985	0.668863	0.598665	chr9:108534114-108534214	TTATGTGTCTTTGAGGCCAGACTTACTGACAGTAGACAGTGCCCACCTGTACAGTGCCACTGGGACCATAACTAGCCCTACAGGAGAAACTTGGACCATCC	chr9:108534134_108534135+(AGACT),chr9:108534149_108534150+(AGACA),chr9:108534178_108534179+(GGACC),chr9:108534202_108534203+(AAACT),chr9:108534208_108534209+(GGACC)	exon:4,exon:4,exon:4,exon:4,exon:4	chr9:108534149_108534150+(AGACA)
NM_001356944	protein_coding	ASMM10EP3A109523640	protein_coding	hypo	0.522112	0.0176437	0.057534	0.334101	0.639904	Slc25a28	Refseq	1340	chr19:43663801-43674881:-	chr19	-	43663801	43674881		CGACTGCGTCAAGGTGCAGCCGGATGTGTGGCGACATTACTTCATGATGCAGCCATGAAT				246696				NM_001356944		0.20979	0.281489	0.362513	0.482613	0.589859	0.860116	0.544587	0.565053	chr19:43664261-43664361	CCCGCCTACTTGATAGACCGTCCTGAAGGCACTAGCCATGCCTGTGATGTGTCCAGTAATGTTTGAGTTCAAAGCCAGGGATTCCTGGGTGTTGAGCAGTG	chr19:43664327_43664328-(GAACT),chr19:43664321_43664322-(AAACA),chr19:43664311_43664312-(GGACA)	exon:1,exon:1,exon:1	chr19:43664321_43664322-(AAACA),chr19:43664311_43664312-(GGACA)
ENSMUST00000145167	protein_coding	ASMM10EP3A103375985	protein_coding	hypo	0.494042	0.00203681	0.0333171	0.235446	0.476571	Ept1	Ensembl	6803	chr5:30232581-30272427:+	chr5	+	30232581	30272427	selenoprotein I [Source:MGI Symbol;Acc:MGI:107898]	AGAGACCTATTCACTGCAATGATTATTGGGTGTGCATTATGTGTGACTCTTCCAATGAGT		Nucleus		28042	CCDS51451			NM_027652	uc008wvh.1	0.272391	0.202466	0.2582	0.208728	0.50295	0.56021	0.356423	0.486701	chr5:30267021-30267121	AGATGCGTGTAAATACTTCATCCATCACCAGTGAACTGAACGGATCTGCTCGGCAGACATGGGATCTCAGTGTGTGCTATATGGACAGCAAGAATGAAACC	chr5:30267055_30267056+(GAACT),chr5:30267077_30267078+(AGACA),chr5:30267105_30267106+(GGACA),chr5:30267119_30267120+(AAACC)	utr3,utr3,utr3,utr3	chr5:30267077_30267078+(AGACA),chr5:30267105_30267106+(GGACA)
ENSMUST00000021231	protein_coding	ASMM10EP3A100373858	protein_coding	hypo	0.556026	0.0171853	0.0569349	0.300448	0.540348	Abcc3	Ensembl	4999	chr11:94343298-94392976:-	chr11	-	94343298	94392976	ATP binding cassette subfamily C member 3 [Source:HGNC Symbol;Acc:HGNC:54]	CAGAAGGTGTGCTGGCAGGCAAGACTCGGGTGCTGGTAACTCATGGCATCAGCTTCCTGC				76408	CCDS25254			NM_029600	uc007kyn.1	0.176991	0.287936	0.429878	0.306986	0.448336	0.536301	0.687317	0.48944	chr11:94343300-94343400	TTGACTACAGCTTTATTTCATCAGTGGACTCAGACAGCACCAGTACAGGGTCTCTGTTCCCGGGACAGACTGACCTAGCAGTCCCTGGTCCAGGAGGAGAA	chr11:94343387_94343388-(GGACC),chr11:94343380_94343381-(GGACT),chr11:94343355_94343356-(GAACA),chr11:94343349_94343350-(AGACC)	utr3,utr3,utr3,utr3	chr11:94343355_94343356-(GAACA)
ENSMUST00000109149	protein_coding	ASMM10EP3A100166468	protein_coding	hypo	0.565608	0.0481067	0.0924091	0.254599	0.450134	Rnd1	Ensembl	1034	chr15:98663421-98677460:-	chr15	-	98663421	98677460	Rho-related GTP-binding protein Rho6 [Source:UniProtKB/Swiss-Prot;Acc:Q8BLR7]	TCTTTAGTTCATTATCTTCCATTCATCCACGGAGGCAATAATCTCTCTCACAATTTTTAT				223881					uc007xnh.1	0.121331	0.249633	0.288075	0.359357	0.333037	0.621326	0.43914	0.407031	chr15:98670428-98670528	AAGCCTGGCATCTTCTTCAGTTCCATTCCTGTCTCCTTCTAAAGTCCTCTGTGGCCATCTGAAAAATGTCACATCCGGTGTCTTAAGCCGTCTCATCCTCC	chr15:98670507_98670508-(AGACA),chr15:98670471_98670472-(GGACT),chr15:98670458_98670459-(AGACA),chr15:98670447_98670448-(GAACT)	intron,intron,intron,intron	chr15:98670507_98670508-(AGACA),chr15:98670458_98670459-(AGACA)
ENSMUST00000109149	protein_coding	ASMM10EP3A100166468	protein_coding	hypo	0.565608	0.0481067	0.0924091	0.254599	0.450134	Rnd1	Ensembl	1034	chr15:98663421-98677460:-	chr15	-	98663421	98677460	Rho-related GTP-binding protein Rho6 [Source:UniProtKB/Swiss-Prot;Acc:Q8BLR7]	TCTTTAGTTCATTATCTTCCATTCATCCACGGAGGCAATAATCTCTCTCACAATTTTTAT				223881					uc007xnh.1	0.121331	0.249633	0.288075	0.359357	0.333037	0.621326	0.43914	0.407031	chr15:98677342-98677442	TCCTTCATGGCTGCAGCCTCGGAGGGACGTGGACTCGGGTTCAGGGAGGAGGAGGTCGCGCCTCAAGTGTCCGCACTAGCACACTAGCGCGGGTTCCCTGC	chr15:98677434_98677435-(GAACC),chr15:98677410_98677411-(GGACA),chr15:98677380_98677381-(GAACC)	utr5,utr5,utr5	chr15:98677410_98677411-(GGACA)
ENSMUST00000186733	protein_coding	ASMM10EP3A102455169	protein_coding	hypo	0.648417	0.015867	0.0553211	0.411982	0.635366	Phf3	Ensembl	7567	chr1:30802339-30873581:-	chr1	-	30802339	30873581	PHD finger protein 3 [Source:HGNC Symbol;Acc:HGNC:8921]	GCGCTGCAGATAAAATCCCACACCCTCTTGTGCCTTTTGATGGACCTGGACTTGAGCTGC		Nucleus	Yes	213109	CCDS35530				uc007ane.1	0.285535	0.429784	0.508039	0.42457	0.527998	0.7637	0.63466	0.615104	chr1:30805050-30805150	CCCGCTCCCATCCCCATCCATGCCTCCCTTCCCAGTGCCAGGCCAGCAGGGAGAGTCACTTGAAGTCCTATTGTCTTGCAAACTATTCTCTTGATCTTGGA	chr1:30805122_30805123-(AGACA),chr1:30805114_30805115-(GGACT)	exon:16,exon:16	chr1:30805122_30805123-(AGACA)
ENSMUST00000021335	protein_coding	ASMM10EP3A103532145	protein_coding	hypo	0.505699	0.0140212	0.052776	0.372198	0.736007	Scfd1	Ensembl	2096	chr12:51377580-51450101:+	chr12	+	51377580	51450101	Sec1 family domain-containing protein 1 [Source:UniProtKB/Swiss-Prot;Acc:Q8BRF7]	TGATCCCAAAATGCTGCGGAGTAATGACAGCTCAGTTCCTAGGAACAAAAGTCCATTCCA				76983	CCDS36439			NM_029825	uc007nmq.2	0.140982	0.402596	0.456463	0.488751	0.653946	0.921198	0.767548	0.601335	chr12:51384070-51384170	CTACTATAAATAACTGATGTAAACTTTATTTTCAGTGGCTCTGAAGCGGATGTTGAATTTCAATGTGCCTCATGTTAAAAACAGTACTGGAGAACCAGTAT	chr12:51384092_51384093+(AAACT),chr12:51384150_51384151+(AAACA),chr12:51384163_51384164+(GAACC)	intron,exon:2,exon:2	chr12:51384150_51384151+(AAACA)
ENSMUST00000037035	protein_coding	ASMM10EP3A102396453	protein_coding	hypo	0.642717	0.040957	0.0844794	0.380932	0.592689	Ripk2	Ensembl	2692	chr4:16122733-16163647:-	chr4	-	16122733	16163647	receptor (TNFRSF)-interacting serine-threonine kinase 2 [Source:MGI Symbol;Acc:MGI:1891456]	GCTGTTATTCAGCTAAAGAAAGCAAAGATACAGAGTTCCTCAAGTACTATTCACTTATGT				192656	CCDS17988			NM_138952	uc008sbr.1	0.224862	0.352928	0.486499	0.459438	0.505324	0.754591	0.576133	0.534709	chr4:16123691-16123791	TGTCAGACGTATCTAGCAGCTGTCTGACTTTTGAGGTCCTTGTAGGTTTGGTGCTAATGAGTTCATAGTCCTCCTTCATGATCAGGTCACGAGACAGAAGG	chr4:16123758_16123759-(GGACT),chr4:16123751_16123752-(GAACT),chr4:16123736_16123737-(AAACC),chr4:16123726_16123727-(GGACC),chr4:16123712_16123713-(AGACA)	exon:11,exon:11,exon:11,exon:11,exon:11	chr4:16123712_16123713-(AGACA)
ENSMUST00000003843	protein_coding	ASMM10EP3A100042397	protein_coding	hypo	0.552448	0.00750934	0.0431656	0.431905	0.781802	Man1a	Ensembl	5137	chr10:53904785-54075796:-	chr10	-	53904785	54075796	mannosidase 1, alpha [Source:MGI Symbol;Acc:MGI:104677]	GTTCATAAGAGCATTCTGTCATTTCCAACTTTATATAAATCTCTGATGTTATGGAAAACA				17155	CCDS23848			NM_008548	uc007fbw.1	0.228035	0.435541	0.539326	0.524717	0.725538	0.929319	0.77608	0.696273	chr10:53907388-53907488	TTAAGGTATGCAGTGAGGGAACGAAGCAGAGTAAAATAGAAAATGTCTTTCATTTCTCTTTGCCATCAATTTCCTTCTTCTGTTCACGGAGTATAGGGAAA	chr10:53907469_53907470-(GAACA),chr10:53907432_53907433-(AGACA)	exon:13,utr3	chr10:53907469_53907470-(GAACA),chr10:53907432_53907433-(AGACA)
ENSMUST00000068581	protein_coding	ASMM10EP3A129170608	protein_coding	hypo	0.633536	0.00922442	0.0461541	0.261877	0.413357	Gja1	Ensembl	3071	chr10:56377330-56390415:+	chr10	+	56377330	56390415	gap junction protein, alpha 1 [Source:MGI Symbol;Acc:MGI:95713]	TGCCGGCTTCACTTTCATTAAGTGAAAGAGAGGTGCCCAGACATGGGTGACTGGAGCGCC				14609	CCDS23851			NM_010288	uc007fcd.2	0.178673	0.29685	0.341731	0.230254	0.379577	0.45126	0.435832	0.386761	chr10:56388579-56388679	AAAAAAGTTGCTGCTGGACACGAACTCCAGCCCTTAGCTATCGTGGATCAGCGACCTTCCAGCAGAGCCAGCAGCCGCGCCAGCAGCAGACCTCGGCCTGA	chr10:56388596_56388597+(GGACA),chr10:56388602_56388603+(GAACT),chr10:56388668_56388669+(AGACC)	exon:2,exon:2,exon:2	chr10:56388596_56388597+(GGACA)
ENSMUST00000212181	protein_coding	ASMM10EP3A100094664	protein_coding	hypo	0.665772	0.00172732	0.0329825	0.410063	0.615921	Dock9	Ensembl	7368	chr14:121542506-121698417:-	chr14	-	121542506	121698417	dedicator of cytokinesis protein 9 isoform 5 [Source:RefSeq peptide;Acc:NP_001334525]	TGCAGGCTGAGAAGTACAGGACGAGCGGTAGAAGTGACAAGAAGGAGTTGGTCATCGAGT		Nucleus		105445	CCDS84161				uc007vah.2	0.353369	0.39178	0.477278	0.417825	0.540725	0.677631	0.625604	0.619722	chr14:121543566-121543666	GGCGTTGAAGATGTGCAGGGAATTTGGTAGCACGCTTGTCTTCTCCTCCAGGGGGCAAATCTCGAGGTACAGAAAGACAATGTTATCAAAGGGCAATGCTC	chr14:121543603_121543604-(AGACA)	exon:53	chr14:121543603_121543604-(AGACA)
ENSMUST00000114471	protein_coding	ASMM10EP3A100152997	protein_coding	hypo	0.437215	0.00431543	0.0371109	0.206908	0.473241	Cblb	Ensembl	6648	chr16:52031225-52208048:+	chr16	+	52031225	52208048	E3 ubiquitin-protein ligase CBL-B [Source:UniProtKB/Swiss-Prot;Acc:Q3TTA7]	GAAATGCAGTTTTTACGACTTGTCTAATGTGGCAAAATAGCTATGTGTTCAATTAATTTA		Exosome		208650	CCDS37355			NM_001033238	uc007zle.1	0.110517	0.17506	0.287811	0.254244	0.403427	0.581999	0.397311	0.510229	chr16:52204705-52204805	CAGACACCAAAGGGCAGTTAACAAATATTCCAGGAGTATGAGACAGAAGGACTGAGAGGGAATGCAGGAGCCACGGTGTCTTTCCGTGTGGCTTCCCCAGA	chr16:52204708_52204709+(AGACA),chr16:52204747_52204748+(AGACA),chr16:52204755_52204756+(GGACT)	utr3,utr3,utr3	chr16:52204708_52204709+(AGACA),chr16:52204747_52204748+(AGACA)
ENSMUST00000161561	protein_coding	ASMM10EP3A100911980	protein_coding	hypo	0.612799	0.00118577	0.0322915	0.306134	0.499568	Ghr	Ensembl	2749	chr15:3319009-3581842:-	chr15	-	3319009	3581842	Growth hormone receptor Growth hormone-binding protein [Source:UniProtKB/Swiss-Prot;Acc:P16882]	TGACAGAGAAAGGTCTCAGGTATGGATCTTTGTCAGGTCTTCTTAACCTTGGCACTGGCA		Exosome		14600				NM_001286370	uc007vcb.2	0.267729	0.272341	0.281349	0.40312	0.482395	0.511206	0.516752	0.487918	chr15:3319989-3320089	GGTTTTATACAAGACGTGGCTTCCATGCGAGGGGCCACAGCGATGCATTTTTTGGCATCTGACTCACAAAAGTAGGCACTGTTCATGCTGTAATTTTCTTG	chr15:3320069_3320070-(GAACA),chr15:3319990_3319991-(AAACC)	exon:11,exon:11	chr15:3320069_3320070-(GAACA)
ENSMUST00000161561	protein_coding	ASMM10EP3A100911980	protein_coding	hypo	0.612799	0.00118577	0.0322915	0.306134	0.499568	Ghr	Ensembl	2749	chr15:3319009-3581842:-	chr15	-	3319009	3581842	Growth hormone receptor Growth hormone-binding protein [Source:UniProtKB/Swiss-Prot;Acc:P16882]	TGACAGAGAAAGGTCTCAGGTATGGATCTTTGTCAGGTCTTCTTAACCTTGGCACTGGCA		Exosome		14600				NM_001286370	uc007vcb.2	0.267729	0.272341	0.281349	0.40312	0.482395	0.511206	0.516752	0.487918	chr15:3319671-3319771	CAGATTTAAAACATAGTTTTGGTTTAAGCGTTTGTGCCCAGCCTTTCCCTTGCCATTAAAGATAGGAAAGGCTACTGCATGATTTTGTTCAGTTGGTCTGT	chr15:3319766_3319767-(AGACC),chr15:3319757_3319758-(GAACA),chr15:3319692_3319693-(AAACC),chr15:3319686_3319687-(AAACT)	exon:11,exon:11,utr3,utr3	chr15:3319757_3319758-(GAACA)
ENSMUST00000161561	protein_coding	ASMM10EP3A100911980	protein_coding	hypo	0.612799	0.00118577	0.0322915	0.306134	0.499568	Ghr	Ensembl	2749	chr15:3319009-3581842:-	chr15	-	3319009	3581842	Growth hormone receptor Growth hormone-binding protein [Source:UniProtKB/Swiss-Prot;Acc:P16882]	TGACAGAGAAAGGTCTCAGGTATGGATCTTTGTCAGGTCTTCTTAACCTTGGCACTGGCA		Exosome		14600				NM_001286370	uc007vcb.2	0.267729	0.272341	0.281349	0.40312	0.482395	0.511206	0.516752	0.487918	chr15:3320493-3320593	TAACAGCTGGTACGCCCAGAATCATCATCCTTTGCTCCAAGGATACCAGCTGATTTCTCATGATCATTGCTTAGAAGTCTGTCTGTGTCAGACCCTTCAGT	chr15:3320573_3320574-(AGACA)	exon:11	chr15:3320573_3320574-(AGACA)
ENSMUST00000120965	protein_coding	ASMM10EP3A101377169	protein_coding	hypo	0.310052	0.00238998	0.0339758	0.164624	0.530957	Tspan12	Ensembl	2157	chr6:21771395-21852088:-	chr6	-	21771395	21852088	Tetraspanin-12 [Source:UniProtKB/Swiss-Prot;Acc:Q8BKT6]	ACCGAGGTATAGATGGCTTACACACGCTTGGAATTATTTTCAGAGAGAGGGTTGTGGGAA				269831					uc012eij.1	0.0596557	0.161461	0.207593	0.229788	0.482141	0.691403	0.553486	0.396797	chr6:21772598-21772698	CCACAAGTTTGTGATTTCCTTCTTTGACATTCTTCATAATTCTTCCATCTCAAAATGTGTATTGAAGCTGTTTGCCATTGATGTATGCTCAAAGATCCTTG	chr6:21772667_21772668-(AAACA),chr6:21772604_21772605-(AAACT)	exon:9,utr3	chr6:21772667_21772668-(AAACA)
NM_001355398	protein_coding	ASMM10EP3B102923447	protein_coding	hypo	0.648689	0.00826855	0.0444368	0.513568	0.7917	Zcchc17	Refseq	1983	chr4:130315383-130359992:-	chr4	-	130315383	130359992		CGCGGACGCGGAGTCTGGTCCATCGAACTCACATGTCGTCCTGTCGAGTGGATAAGCCTT				619605				NM_001355398		0.389394	0.466038	0.606933	0.591906	0.72063	0.913894	0.83005	0.702227	chr4:130316556-130316656	AGACCATGGGGACAAGTCTGGGTAGGAGGCAGGCCACACTCTCACTAGTGAGTCTTTGCAGGAGTCAGGGCTGCCGCGGCCTGTTCCATCCTCATTCCTTG	chr4:130316638_130316639-(GAACA),chr4:130316607_130316608-(AGACT),chr4:130316571_130316572-(AGACT)	utr3,utr3,utr3	chr4:130316638_130316639-(GAACA)
ENSMUST00000024599	protein_coding	ASMM10EP3A105184090	protein_coding	hypo	0.630828	0.00853737	0.0449423	0.353418	0.560244	Igf2r	Ensembl	8887	chr17:12682406-12769664:-	chr17	-	12682406	12769664	Cation-independent mannose-6-phosphate receptor [Source:UniProtKB/Swiss-Prot;Acc:Q07113]	GCTGCTGCAGAAGAAGCTCGGGCGTGTCCTACAAGTACTCAAAGGTCAGCAAGGAGGAGG		Cytoplasm		16004	CCDS37436			NM_010515	uc008aky.1	0.233238	0.332246	0.439356	0.40883	0.528179	0.641629	0.552281	0.518885	chr17:12683640-12683740	GCTGAAGTCTTATTTGGTTGGAGGTGCTTGGCTGTCCATGGCTCCACCTTCTTCTGTAGGCACCACGGAGTTAGATGTGTAAGAGGTCTTCGTCGCTGTCA	chr17:12683725_12683726-(AGACC),chr17:12683673_12683674-(GGACA),chr17:12683646_12683647-(AGACT)	exon:48,utr3,utr3	chr17:12683673_12683674-(GGACA)
ENSMUST00000120679	protein_coding	ASMM10EP3A116371488	protein_coding	hypo	0.366961	0.018855	0.0588902	0.160439	0.43721	Ccnc	Ensembl	1453	chr4:21727726-21759922:+	chr4	+	21727726	21759922	Cyclin-C [Source:UniProtKB/Swiss-Prot;Acc:Q62447]	TAGTAAGATGCCGAAACCAAAACCACCTCCAAACAGCTAAACAAGAGAACACCAGACGGT		Nucleus	Yes	51813	CCDS71350			NM_001290420	uc056zvj.1	0.066483	0.161653	0.213916	0.199704	0.324968	0.660335	0.4474	0.316137	chr4:21757643-21757743	CTGCCCACACATTGCCATGAGTCTTCAGATGCTGTGAATATATTTTCCTGAGTAGAGTTGACTTCTCCAGACCCCAGAGTCTTTTCTTTTGAAACAGAGTC	chr4:21757713_21757714+(AGACC),chr4:21757736_21757737+(AAACA)	intron,intron	chr4:21757736_21757737+(AAACA)
ENSMUST00000029696	protein_coding	ASMM10EP3A110066442	protein_coding	hypo	0.603841	0.00609211	0.0406059	0.461355	0.764035	2810403A07Rik	Ensembl	2981	chr3:88685803-88712924:+	chr3	+	88685803	88712924	Protein BLOM7 [Source:UniProtKB/Swiss-Prot;Acc:Q3TCX3]	AAATGTATAAATATTCTGCTTGTCATTTCTCTTTTTCTTCCCTAGCCTGTTCATACACTA				74200	CCDS17483			NM_028814	uc008pwg.2	0.282007	0.43706	0.558017	0.568336	0.742852	0.852974	0.73179	0.728522	chr3:88712517-88712617	TGGGTCAAAGAAAACGCGAAACACTCATCTGTCTCTCTCAGAACTGGCTGCAGCGAGAAGAGGGATGTGGTGCCACCGACAGGACGGTGACTGACTGGAAT	chr3:88712537_88712538+(AAACA),chr3:88712559_88712560+(GAACT)	utr3,utr3	chr3:88712537_88712538+(AAACA)
ENSMUST00000029696	protein_coding	ASMM10EP3A110066442	protein_coding	hypo	0.603841	0.00609211	0.0406059	0.461355	0.764035	2810403A07Rik	Ensembl	2981	chr3:88685803-88712924:+	chr3	+	88685803	88712924	Protein BLOM7 [Source:UniProtKB/Swiss-Prot;Acc:Q3TCX3]	AAATGTATAAATATTCTGCTTGTCATTTCTCTTTTTCTTCCCTAGCCTGTTCATACACTA				74200	CCDS17483			NM_028814	uc008pwg.2	0.282007	0.43706	0.558017	0.568336	0.742852	0.852974	0.73179	0.728522	chr3:88711803-88711903	CAGATGCCATTTTGGATGGCCCCATAGAAAATAGTGGACAGAGCTTTGACCCTCAGTGACTCTTCTTAGCAATAATGCATGCACTTGATTAAACAAGACTC	chr3:88711840_88711841+(GGACA),chr3:88711895_88711896+(AAACA),chr3:88711900_88711901+(AGACT)	utr3,utr3,utr3	chr3:88711840_88711841+(GGACA),chr3:88711895_88711896+(AAACA)
ENSMUST00000069000	protein_coding	ASMM10EP3A105433448	protein_coding	hypo	0.545295	0.0128614	0.0510989	0.286479	0.525364	Parp16	Ensembl	2482	chr9:65214690-65239218:+	chr9	+	65214690	65239218	Mono [ADP-ribose] polymerase PARP16 [Source:UniProtKB/Swiss-Prot;Acc:Q7TMM8]	TCCGACCTTCAGTTTTCCCTGGGTATCAAGTGGCTTCTTGTGTGCAACGTGTCAGCTCCA				214424				NM_177460	uc009qcx.2	0.187424	0.266996	0.29041	0.401084	0.421952	0.667216	0.529354	0.482934	chr9:65238341-65238441	TGGAGGCCGGCCCGGATGCTAATGCCTTTTGGAAGACAGAATGTGTGCAACGGGAACAATAAATCATTAGGCGACTGCCTTGTTTTGACTCAAGACACCCA	chr9:65238376_65238377+(AGACA),chr9:65238396_65238397+(GAACA),chr9:65238435_65238436+(AGACA)	utr3,utr3,utr3	chr9:65238376_65238377+(AGACA),chr9:65238396_65238397+(GAACA),chr9:65238435_65238436+(AGACA)
ENSMUST00000053926	protein_coding	ASMM10EP3A100117324	protein_coding	hypo	0.497045	9.13779e-05	0.0322915	0.421884	0.848784	RP23-120A4.10	Ensembl	2415	chr15:79229391-79256674:+	chr15	+	79229391	79256674		TTGTTTTTGGCACAGCATCATGTTAACTTCGATTTTAAAAATAAATAAACCTCAACCCTT				-1						0.332685	0.398218	0.450207	0.506426	0.913541	0.869719	0.784616	0.827261	chr15:79248928-79249028	TGTCCAAGGACGCATGTGGGGCCACTGGGCCTACGGACAAGGGCGGAAGCTGGTGTGACTCCTGAGTGCCCCCTCAAGTGGACCTGGGGGGCAGGGTAGTG	chr15:79248964_79248965+(GGACA),chr15:79249009_79249010+(GGACC)	intron,intron	chr15:79248964_79248965+(GGACA)
NM_001285990	protein_coding	ASMM10EP3A109858402	protein_coding	hypo	0.615616	0.0136685	0.05224	0.34621	0.56238	Cdc27	Refseq	5703	chr11:104502526-104550620:-	chr11	-	104502526	104550620		GCTTGCTTCACTCTTTCCTTGTTGGGACATGTGTATTGGTGAGAAGCCAGATCCTGACCA		Nucleus		217232				NM_001285990		0.232333	0.318442	0.451683	0.382383	0.531896	0.686643	0.504755	0.526227	chr11:104505060-104505160	ATTTGCTTATAGGAGAGACTCCAAGCTTAAGGTAAGCTATGTTCCTTGGCAATGAACTTTACTCTGTTATAGGCAATGTCTTTTATTGTTCCATCTGGCAC	chr11:104505147_104505148-(GAACA),chr11:104505137_104505138-(AGACA),chr11:104505100_104505101-(GAACA)	utr3,utr3,utr3	chr11:104505147_104505148-(GAACA),chr11:104505137_104505138-(AGACA),chr11:104505100_104505101-(GAACA)
ENSMUST00000054287	protein_coding	ASMM10EP3A100182912	protein_coding	hypo	0.530258	0.00124503	0.0322915	0.412943	0.778758	Zbtb39	Ensembl	5960	chr10:127739538-127747349:+	chr10	+	127739538	127747349	zinc finger and BTB domain containing 39 [Source:MGI Symbol;Acc:MGI:2443316]	CATCTAAAATCGTACATCTGATTCTTTTATATTTCATTGTTCAGCACAAAGTGTGGTTTT			Yes	320080	CCDS24249			NM_198035	uc007hkl.1	0.303899	0.332993	0.512579	0.5023	0.778475	0.871441	0.724136	0.740982	chr10:127743670-127743770	AGAGGCTGAGAAGAACCCGGACAGCTGACTGGGTCCCAGCAGAGTCAGAGGGAGCTCCCAGGTGGCAGCCGGGATAGTGACTTTGTAAAGGCCGTTGGTCC	chr10:127743684_127743685+(GAACC),chr10:127743690_127743691+(GGACA)	exon:2,exon:2	chr10:127743690_127743691+(GGACA)
ENSMUST00000102975	protein_coding	ASMM10EP3A114460813	protein_coding	hypo	0.567059	0.017648	0.057534	0.283838	0.500544	Mob3b	Ensembl	6030	chr4:34949074-35157484:-	chr4	-	34949074	35157484	MOB kinase activator 3B [Source:UniProtKB/Swiss-Prot;Acc:Q8VE04]	AAGGAGCTGGAGCCCTTGAAAGAGATGACAACCAGGATGTGTCACTAACACTCCGCCTCA				214944	CCDS18036			NM_178061	uc008sgs.2	0.158461	0.295702	0.339472	0.341718	0.408098	0.642219	0.448641	0.503218	chr4:34953747-34953847	AAGTGCAGCAGCCTCTCTTGCACTGTCCTCGGCCCAAGGGGTTAAGGCTGGTCCTTCATGCTGTGGTCTACATGGCCCACAGGTCCTGGCTAGCAGCACTT	chr4:34953829_34953830-(GGACC),chr4:34953812_34953813-(AGACC),chr4:34953797_34953798-(GGACC),chr4:34953771_34953772-(GGACA)	utr3,utr3,utr3,utr3	chr4:34953771_34953772-(GGACA)
ENSMUST00000099356	protein_coding	ASMM10EP3A100167511	protein_coding	hypo	0.57671	0.00480371	0.0381052	0.442124	0.766631	Arrdc3	Ensembl	4101	chr13:80883410-80896042:+	chr13	+	80883410	80896042	Arrestin domain-containing protein 3 [Source:UniProtKB/Swiss-Prot;Acc:Q7TPQ9]	AAACCATGTGGGAAATGATTTAACTTTTCCTATTGCTCTTCCTTGTGGAAAATAAAAGTG				105171	CCDS36736			NM_001042591		0.292555	0.397328	0.564262	0.514349	0.756596	0.888898	0.73065	0.690381	chr13:80893455-80893555	TGGGTTCTGAACTGTATCTCTTCCAGCTGAGGACAGAGAAGTATCTTGGAGACACGTTTGCAGAGGAAGTGGAATTGCCTTTGCCCAGACAGATGGCAAAC	chr13:80893465_80893466+(GAACT),chr13:80893487_80893488+(GGACA),chr13:80893506_80893507+(AGACA),chr13:80893543_80893544+(AGACA)	utr3,utr3,utr3,utr3	chr13:80893487_80893488+(GGACA),chr13:80893506_80893507+(AGACA),chr13:80893543_80893544+(AGACA)
ENSMUST00000099356	protein_coding	ASMM10EP3A100167511	protein_coding	hypo	0.57671	0.00480371	0.0381052	0.442124	0.766631	Arrdc3	Ensembl	4101	chr13:80883410-80896042:+	chr13	+	80883410	80896042	Arrestin domain-containing protein 3 [Source:UniProtKB/Swiss-Prot;Acc:Q7TPQ9]	AAACCATGTGGGAAATGATTTAACTTTTCCTATTGCTCTTCCTTGTGGAAAATAAAAGTG				105171	CCDS36736			NM_001042591		0.292555	0.397328	0.564262	0.514349	0.756596	0.888898	0.73065	0.690381	chr13:80894162-80894262	AAAAGAGACAAGAGGAGGAGGCTGACAAGAGACTTTGTATGGCTGTTGTTTGGTTTTCTGTGAGAGTGTTGCCTTTCTACTATTGATAGCAGAGCAGCCTT	chr13:80894169_80894170+(AGACA),chr13:80894193_80894194+(AGACT)	utr3,utr3	chr13:80894169_80894170+(AGACA)
ENSMUST00000088310	protein_coding	ASMM10EP3A102455170	protein_coding	hypo	0.642663	0.0192961	0.0593643	0.349023	0.54309	Phf3	Ensembl	7561	chr1:30802342-30863256:-	chr1	-	30802342	30863256	PHD finger protein 3 [Source:HGNC Symbol;Acc:HGNC:8921]	GGCGCTGCAGATAAAATCCCACACCCTCTTGTGCCTTTTGATGGACCTGGACTTGAGCTG		Nucleus	Yes	213109				NM_001081080		0.201524	0.380265	0.43902	0.375284	0.469884	0.629138	0.553713	0.519624	chr1:30805050-30805150	CCCGCTCCCATCCCCATCCATGCCTCCCTTCCCAGTGCCAGGCCAGCAGGGAGAGTCACTTGAAGTCCTATTGTCTTGCAAACTATTCTCTTGATCTTGGA	chr1:30805122_30805123-(AGACA),chr1:30805114_30805115-(GGACT)	exon:15,exon:15	chr1:30805122_30805123-(AGACA)
ENSMUST00000085254	protein_coding	ASMM10EP3A109686623	protein_coding	hypo	0.40167	0.00382582	0.0360231	0.223491	0.556404	Rdh11	Ensembl	1673	chr12:79175551-79190961:-	chr12	-	79175551	79190961	Retinol dehydrogenase 11 [Source:UniProtKB/Swiss-Prot;Acc:Q9QYF1]	GGCACACATGGGCCTTGTACTCAGGAAAATGCTGTCCAGTGGGGTGTGCACATCTAATGT				17252					uc007nzz.1	0.170701	0.224269	0.204849	0.294144	0.503427	0.705446	0.394296	0.622446	chr12:79175900-79176000	GGAGCTGTGTAGGTCACATGAAGGTCCTCTGTCTTAGTGATACCACTAGAAACGCTGGCAGGAGCAGGAACAAAATAAGTCAATACAAACTCAAGGGGTTT	chr12:79175997_79175998-(AAACC),chr12:79175930_79175931-(AGACA),chr12:79175923_79175924-(GGACC)	utr3,utr3,utr3	chr12:79175930_79175931-(AGACA)
uc007lri.2	protein_coding	ASMM10EP3A117013770	protein_coding	hypo	0.66388	0.00148108	0.0323075	0.267848	0.403459	Ubtf	knownGene	5574	chr11:102304563-102313493:-	chr11	-	102304563	102313493	Mus musculus upstream binding transcription factor, RNA polymerase I (Ubtf), transcript variant 1, mRNA.	GGCCTTGGGTCCTGGGTGACTCCATCCCCTCCTCCCCTCAGATGAAATATATTCAGGACT		Cytoplasm	Yes	21429						0.218283	0.273192	0.302857	0.277061	0.371657	0.449564	0.406216	0.386398	chr11:102306284-102306384	TCTCCCACCCCCAAACTCCCCAGTCCATTGTCCATGCCGGAACTGCAAATGCAGAAGAGGGGCAGGGTGGGCCCGTCCAGCGCTGGCTCAGTCTGATGGTT	chr11:102306374_102306375-(AGACT),chr11:102306313_102306314-(GGACA),chr11:102306306_102306307-(GGACT)	Unknown,Unknown,Unknown	chr11:102306313_102306314-(GGACA)
ENSMUST00000034058	protein_coding	ASMM10EP3A118858943	protein_coding	hypo	0.43927	0.000657591	0.0322915	0.322604	0.734411	Cbr4	Ensembl	4309	chr8:61487734-61506694:+	chr8	+	61487734	61506694	Carbonyl reductase family member 4 [Source:UniProtKB/Swiss-Prot;Acc:Q91VT4]	GTGACCAGTTGTAAAGGGTGTGAATTCTCTGTCTTAGAGGCCATGGACATTTTTAAGGGT		Nucleus		234309	CCDS40349			NM_145595	uc009lub.2	0.254249	0.270082	0.330439	0.435647	0.722575	0.870307	0.706552	0.638209	chr8:61503332-61503432	AAAGGATTCCATCTTTGTATGAACATGTCTCAAAAAACAAAGTGTGACCAGTTGTAAAGGGTGTGAATTCTCTGTCTTAGAGGCCATGGACATTTTTAAGG	chr8:61503354_61503355+(GAACA),chr8:61503368_61503369+(AAACA),chr8:61503421_61503422+(GGACA)	utr3,utr3,utr3	chr8:61503354_61503355+(GAACA),chr8:61503368_61503369+(AAACA),chr8:61503421_61503422+(GGACA)
uc007pkw.2	protein_coding	ASMM10EP3A100048606	protein_coding	hypo	0.665047	0.00116962	0.0322915	0.557133	0.837734	Dip2c	knownGene	5102	chr13:9608944-9668926:+	chr13	+	9608944	9668926	Mus musculus disco interacting protein 2 homolog C (Dip2c), mRNA.	CGCTTTGTACATCTGTGATAACGCCTGTTTTATATTCAAATGAACAAATAAAAGCTTTTA		Nucleus	Yes	208440						0.460413	0.512168	0.648151	0.607799	0.844795	0.898428	0.80385	0.803864	chr13:9666057-9666157	TTTCTACGGACGGACGTGACCATTTTTCTTTCTTTTTTTTCCTTCTCAGTGTCCACAGAGACATGCAGACACTCGGGCCACACTCAAAGGAGGAGCCTGAT	chr13:9666117_9666118+(AGACA),chr13:9666125_9666126+(AGACA)	Unknown,Unknown	chr13:9666117_9666118+(AGACA),chr13:9666125_9666126+(AGACA)
ENSMUST00000126071	protein_coding	ASMM10EP3A106011546	protein_coding	hypo	0.559399	0.0165325	0.0560702	0.300526	0.537229	Faf2	Ensembl	4322	chr13:54621784-54664063:+	chr13	+	54621784	54664063	FAS-associated factor 2 [Source:UniProtKB/Swiss-Prot;Acc:Q3TDN2]	AGCTGACCACAGGATCTACAGCTATGTTGTCTCAAGACCACAACCAAGGGGCCTGCTTGG				76577	CCDS36668			NM_178397	uc007qoq.2	0.199649	0.241942	0.433815	0.326696	0.485074	0.680068	0.455326	0.52845	chr13:54661460-54661560	AACCCTCCAGCAGCAGCTCCTGAGGACCTGTTCCTCCCACTTGTGGAGGAAGGGAGGAGAGCCCGGAACAGACTGCCCACAGTTTATGAATAACTTTGTTT	chr13:54661485_54661486+(GGACC),chr13:54661527_54661528+(GAACA)	utr3,utr3	chr13:54661527_54661528+(GAACA)
NM_001282051	protein_coding	ASMM10EP3B101526068	protein_coding	hypo	0.663117	0.00229454	0.0339758	0.547344	0.825412	Gak	Refseq	4793	chr5:108569107-108629777:-	chr5	-	108569107	108629777		TGCCAATCATCTGTACATAATTAAACTATTTTCTGATGGCTGGTGCAGTCTCTGGCTTGT				231580				NM_001282051		0.495738	0.445299	0.593448	0.654894	0.821515	0.905385	0.793048	0.781701	chr5:108582900-108583000	TCAACACCTTCTTCGGGCTGTACAGGCTCCTGTGGGGCAGCCAGCATGCCCACATCAAATATTAAGTCTTGCTGTTTGGTCCCAGCAGCCAGCCTTGGTGT	chr5:108582978_108582979-(GGACC),chr5:108582973_108582974-(AAACA),chr5:108582965_108582966-(AGACT)	exon:8,exon:8,exon:8	chr5:108582973_108582974-(AAACA)
uc009rxi.3	protein_coding	ASMM10EP3A115101725	protein_coding	hypo	0.585492	0.0144265	0.0533	0.280836	0.479658	Glb1	knownGene	2757	chr9:114401078-114439987:+	chr9	+	114401078	114439987	Mus musculus galactosidase, beta 1 (Glb1), transcript variant 3, non-coding RNA.	GGGCGCTGCGCACGGCATCTATGGGGGCTTACCTGCTTGGCTACTAGAGAAACAATCTAT				12091						0.199731	0.285858	0.315561	0.322191	0.376017	0.620417	0.470533	0.451664	chr9:114405583-114405683	GGGAGAGATAGAGAATGGGTCTGCTTAGCCGGCGTGGATGACATAGAAGCAGACATCCTTCACTACTCTGGGCATGGCATGGACCTTGACAAGGCTCTGGA	chr9:114405635_114405636+(AGACA),chr9:114405665_114405666+(GGACC)	Unknown,Unknown	chr9:114405635_114405636+(AGACA)
ENSMUST00000048572	protein_coding	ASMM10EP3A109479701	protein_coding	hypo	0.450203	0.000168797	0.0322915	0.20171	0.448042	Hlx	Ensembl	2278	chr1:184727140-184732619:-	chr1	-	184727140	184732619	H2.0-like homeobox protein [Source:UniProtKB/Swiss-Prot;Acc:Q61670]	ACATTTCCAGGTCCCTATGCTGTGCTCACTAAGGACACCATGCCACAGACATACAAGCGG		Cytoplasm	Yes	15284	CCDS15593			NM_008250	uc007dyn.2	0.172785	0.168182	0.251353	0.214519	0.3934	0.432725	0.496835	0.469206	chr1:184727726-184727826	GCCTTGATGACCGTGGTTTGATGCAGGGACCTCTCCGTTCCCTCAGTCCGTTCCGTGTCGCTGGGGGCCATGTCCAGGGACTCCGAGTCACTGCTCTCGCT	chr1:184727797_184727798-(GGACA),chr1:184727771_184727772-(GGACT),chr1:184727741_184727742-(AAACC)	exon:4,exon:4,exon:4	chr1:184727797_184727798-(GGACA)
ENSMUST00000054984	protein_coding	ASMM10EP3A100014663	protein_coding	hypo	0.556877	0.00406458	0.036534	0.431157	0.774241	Sft2d3	Ensembl	2810	chr18:31909098-31911824:-	chr18	-	31909098	31911824	SFT2 domain containing 3 [Source:HGNC Symbol;Acc:HGNC:28767]	GCTGTATGTAGATATTTAATGTCTAACGTAGAGGTTCTGTTTATAAATGAATTCATTCTC				67158	CCDS50243			NM_026006	uc008eiu.2	0.329069	0.313299	0.451332	0.630929	0.810355	0.796269	0.719055	0.771283	chr18:31910488-31910588	TCAAGCGCACGGACTCCGCCGCGCAGTCCAGTTGGTGCCTTGTCCTTGTTGGCCTGGGTACAGTGGAGTGTCCCTAGCCTGGCTGGTTTCCTCTTCCTCGA	chr18:31910573_31910574-(AAACC),chr18:31910557_31910558-(GGACA),chr18:31910529_31910530-(GGACA),chr18:31910513_31910514-(GGACT)	utr3,utr3,utr3,utr3	chr18:31910557_31910558-(GGACA),chr18:31910529_31910530-(GGACA)
NM_001346671	protein_coding	ASMM10EP3A107371967	protein_coding	hypo	0.597354	0.000858474	0.0322915	0.41232	0.690244	Zfp33b	Refseq	2725	chr5:104571672-104584620:+	chr5	+	104571672	104584620		ACAAGGATGTGATGCTGGAGACCTACAGGACCCTCAGAGCTATAGGCATCTTCAAACGGA				-1				NM_001346671		0.369836	0.367922	0.498612	0.412909	0.696323	0.78233	0.647246	0.635075	chr5:104583522-104583622	CTGGCACAGCTCAGAGTATCAGTGAGACTGTTATGAACTGATGCCAAGCCCCCTGGGGACAACACTTAAGGGTTCACCTCTTAGGGATCCCACTTCCCTTA	chr5:104583548_104583549+(AGACT),chr5:104583558_104583559+(GAACT),chr5:104583580_104583581+(GGACA)	utr3,utr3,utr3	chr5:104583580_104583581+(GGACA)
ENSMUST00000040025	protein_coding	ASMM10EP3A113546220	protein_coding	hypo	0.597162	0.00427794	0.0370901	0.423201	0.708687	Tln2	Ensembl	12132	chr9:67217087-67559703:-	chr9	-	67217087	67559703	talin 2 [Source:MGI Symbol;Acc:MGI:1917799]	CTCTGGTGCTTGGATGTCCCTAAGTTCCTGGATCGGCTTGTTGAAGACTGTATTGCTGCT				70549				NM_001081242	uc012gwa.1	0.291527	0.386996	0.547628	0.466654	0.653979	0.804845	0.684356	0.691568	chr9:67221001-67221101	ATTCCTGTGAGCCGTTATTAGCATTGTTCTTTCCCGAGTGTGATTTCACAAAGAGGCCCTGGAGCAGTCTTAGAGGACACGGAGTACAGGTGTCTGAGAAC	chr9:67221092_67221093-(AGACA),chr9:67221067_67221068-(AGACT),chr9:67221026_67221027-(GAACA)	utr3,utr3,utr3	chr9:67221092_67221093-(AGACA),chr9:67221026_67221027-(GAACA)
ENSMUST00000046266	protein_coding	ASMM10EP3A100106570	protein_coding	hypo	0.529823	0.000927392	0.0322915	0.386841	0.730132	Elmsan1	Ensembl	6848	chr12:84149176-84218881:-	chr12	-	84149176	84218881	ELM2 and Myb/SANT domain containing 1 [Source:HGNC Symbol;Acc:HGNC:19853]	CTGTGATTGTAATGTACCTATGTAACTTATTTACTTTTGAATGTTCTGTATCTTAAGACC				238317				NM_001163501		0.351406	0.305352	0.448284	0.442321	0.784933	0.818782	0.620995	0.695818	chr12:84173286-84173386	TGAGCCAGGTGGGTCTGTCCCAGTGGCCCACCTGGTGCCAGGCCAAAGTCCTGGTGCTGTTGCGAAGGCAGTTGATGCATGGGGTAGTAGTTCTCAAATAG	chr12:84173375_84173376-(GAACT),chr12:84173333_84173334-(GGACT),chr12:84173302_84173303-(GGACA)	exon:2,exon:2,exon:2	chr12:84173302_84173303-(GGACA)
ENSMUST00000046266	protein_coding	ASMM10EP3A100106570	protein_coding	hypo	0.529823	0.000927392	0.0322915	0.386841	0.730132	Elmsan1	Ensembl	6848	chr12:84149176-84218881:-	chr12	-	84149176	84218881	ELM2 and Myb/SANT domain containing 1 [Source:HGNC Symbol;Acc:HGNC:19853]	CTGTGATTGTAATGTACCTATGTAACTTATTTACTTTTGAATGTTCTGTATCTTAAGACC				238317				NM_001163501		0.351406	0.305352	0.448284	0.442321	0.784933	0.818782	0.620995	0.695818	chr12:84172861-84172961	TCTGTCCACAGTCCCCGAGGCCCCCTGCTCTCATGACCTCCTCATTACCCATGGCGGGAGGCTCCCGCTCCCGACCATTGGGTGCCAGTCTGTCCCCATCC	chr12:84172952_84172953-(GGACA),chr12:84172871_84172872-(GGACT),chr12:84172864_84172865-(GGACA)	exon:2,exon:2,exon:2	chr12:84172952_84172953-(GGACA),chr12:84172864_84172865-(GGACA)
ENSMUST00000061586	protein_coding	ASMM10EP3A106396763	protein_coding	hypo	0.637359	0.0162489	0.0557214	0.424097	0.665398	Zfp507	Ensembl	6693	chr7:35772343-35802989:-	chr7	-	35772343	35802989	zinc finger protein 507 [Source:MGI Symbol;Acc:MGI:1916378]	TGCTGCTGGGGTTAGGAAAACCGAGATGTCACAGGCAAGTTCCACTCTTGCTTCAAATGA			Yes	668501	CCDS52204			NM_177739	uc009gkh.3	0.345974	0.405872	0.558766	0.385777	0.76847	0.738085	0.634375	0.520661	chr7:35775926-35776026	GCCTGCAGTTCAGAATCCCTCCCACATGCTCCCAGCTAGTTGGCATTCAGGGCTGTGCTGTGGTCCTTGTTCAGGATGATGCTGACGATCTCCCCCTCATG	chr7:35775994_35775995-(GAACA),chr7:35775988_35775989-(GGACC),chr7:35775933_35775934-(GAACT)	exon:7,exon:7,utr3	chr7:35775994_35775995-(GAACA)
ENSMUST00000119168	protein_coding	ASMM10EP3A114309623	protein_coding	hypo	0.663625	0.00337883	0.0351848	0.433599	0.653379	Zfp740	Ensembl	3932	chr15:102203659-102215598:+	chr15	+	102203659	102215598	zinc finger protein 740 [Source:MGI Symbol;Acc:MGI:1915994]	ACTGTTAAAAAGGTGAGAAACCATTTGAGTGTGATGTCTGTGATATGCGTTTCATCCAGA			Yes	68744	CCDS79415			NM_001289694	uc007xux.2	0.435668	0.357113	0.454514	0.4871	0.616868	0.742756	0.569775	0.684117	chr15:102213243-102213343	GACTTCTTATACACTGTGAAGACAAAAGGAGAAACTGGGAAGGACAGACGTGGGCTGGACAAGAAGCGTAGGCATACCTTTTCTTATCTCCTCAAGAAGAG	chr15:102213264_102213265+(AGACA),chr15:102213276_102213277+(AAACT),chr15:102213286_102213287+(GGACA),chr15:102213301_102213302+(GGACA)	utr3,utr3,utr3,utr3	chr15:102213264_102213265+(AGACA),chr15:102213286_102213287+(GGACA),chr15:102213301_102213302+(GGACA)
NM_001293777	protein_coding	ASMM10EP3A116887800	protein_coding	hypo	0.537933	0.000912605	0.0322915	0.392405	0.729468	Chtop	Refseq	2435	chr3:90498539-90509498:-	chr3	-	90498539	90509498		CTTGTATTTCTGATTCATTATAACAAATTGTTCTCTCAAAATTTAACCCAGGCTTTCTGT		Nucleus		66511	CCDS79968			NM_001293777	uc008qcp.2	0.402749	0.292706	0.367661	0.506503	0.802871	0.726227	0.641738	0.747035	chr3:90499852-90499952	GTGGTGACTTTAACAAGAGTCTAACAGGCAGGCGGGCAGGCAGGCAGGCTTCAATCATTGGTTTCAGGATCTGTCTGTGCCATGTAGGCATCCAATTCAGC	chr3:90499924_90499925-(AGACA),chr3:90499912_90499913-(AAACC),chr3:90499870_90499871-(AGACT)	exon:1,exon:1,utr3	chr3:90499924_90499925-(AGACA)
ENSMUST00000107435	protein_coding	ASMM10EP3A100137337	protein_coding	hypo	0.650903	0.0131323	0.0515	0.394278	0.605741	Zbtb7b	Ensembl	4333	chr3:89377644-89387671:-	chr3	-	89377644	89387671	zinc finger and BTB domain containing 7B [Source:MGI Symbol;Acc:MGI:102755]	CTCACCTTTTTCCCCTTTTAGGACTGAGTAAGGACAAGCGGGGGTGGGGACAGCTGGGGC		Cytoplasm	Yes	22724				NM_001355206	uc008pza.1	0.224453	0.471728	0.430847	0.450086	0.569404	0.599348	0.664034	0.590178	chr3:89379460-89379560	TTTATGTGCTCCCCGTTGCTTGGCGTGGTGTCCCAGGCTGTTCCAGCCTGCCCATTCATCCCTCTTTTAAGAGGACTCCATGGCACCTTCGGCCTGTGGTG	chr3:89379499_89379500-(GAACA),chr3:89379489_89379490-(GGACA)	utr3,utr3	chr3:89379499_89379500-(GAACA),chr3:89379489_89379490-(GGACA)
ENSMUST00000072452	protein_coding	ASMM10EP3A110353734	protein_coding	hypo	0.612449	0.0172406	0.0570033	0.307715	0.502433	Sys1	Ensembl	1606	chr2:164460971-164465508:+	chr2	+	164460971	164465508	SYS1 Golgi-localized integral membrane protein homolog (S. cerevisiae) [Source:MGI Symbol;Acc:MGI:1913710]	AATGATGTCCTTCGTCCTCAACGCCCTCACCTGTGCCCTGGGCTTGCTGTACTTCATCCG				66460				NM_025575		0.190428	0.293085	0.406156	0.341189	0.437077	0.61247	0.498015	0.46217	chr2:164465158-164465258	TTTGTGTGTGTCCAGGACCCATGACTGTCTCCCTCCAGTTCCCTGTATGGACTCTGCCTTGCTGTTGTCACTCAGCACAGCCAGAGACAGGACCCAGAGAA	chr2:164465174_164465175+(GGACC),chr2:164465208_164465209+(GGACT),chr2:164465244_164465245+(AGACA),chr2:164465249_164465250+(GGACC)	utr3,utr3,utr3,utr3	chr2:164465244_164465245+(AGACA)
ENSMUST00000154415	protein_coding	ASMM10EP3A119445868	protein_coding	hypo	0.61278	0.0130962	0.0514282	0.5016	0.818565	Evi2a	Ensembl	544	chr11:79526957-79527775:-	chr11	-	79526957	79527775	Protein EVI2A [Source:UniProtKB/Swiss-Prot;Acc:P20934]	CCTGCCGTGGGTCACAAGGTCAAAGCAAGTAGGCAAGCGCCAGCCGCGGAGCAACGGTGA		Cytoplasm		14017						0.273016	0.485627	0.59228	0.655478	0.767526	0.90621	0.845109	0.755417	chr11:79527202-79527302	AGCTCCTTTGCTCTTTTCCAAGTGTCCGACTCAGCAGTCCAGAGCCCACTACTTGCCAGAAAGTCACCGTTGCTCCGCGGCTGGCGCTTGCCTACTTGCTT	chr11:79527238_79527239-(GGACT),chr11:79527225_79527226-(GGACA)	utr3,utr3	chr11:79527225_79527226-(GGACA)
ENSMUST00000106783	protein_coding	ASMM10EP3A106563570	protein_coding	hypo	0.521994	0.0377695	0.080821	0.234824	0.449859	Timm10b	Ensembl	3273	chr7:105640056-105643637:+	chr7	+	105640056	105643637	translocase of inner mitochondrial membrane 10B [Source:MGI Symbol;Acc:MGI:1315196]	TTTTCCTTTTAGGTGGTTTTGCCGTGGACCCATTGGCCTTCAGCTTGTGATCCTCCTGTC				14356						0.120348	0.237893	0.326235	0.254818	0.329185	0.641368	0.453771	0.375112	chr7:105641150-105641250	GGCCGCGCCAGGTATTCCTGCAGAACAGACCAGAGACTCGCCATCAGGCAGCTAGCCGTCCCTGGCCCCTGGAGAGAAGGTGCTTGGATGGGCTCCTCTAT	chr7:105641174_105641175+(GAACA),chr7:105641185_105641186+(AGACT)	exon:3,exon:3	chr7:105641174_105641175+(GAACA)
ENSMUST00000036503	protein_coding	ASMM10EP3A112706190	protein_coding	hypo	0.563056	0.00290459	0.0346489	0.374499	0.665118	Zfand4	Ensembl	3123	chr6:116264263-116330299:+	chr6	+	116264263	116330299	zinc finger, AN1-type domain 4 [Source:MGI Symbol;Acc:MGI:1914742]	AGCTGCTGAAGGCTAAGATGGAGAACATGAATCTCAGCAAAAAGCCTAAGAAAGTTGTCA				67492				NM_001309446		0.320753	0.342424	0.476348	0.35847	0.643882	0.770011	0.539894	0.706685	chr6:116314479-116314579	TGAGCAGTGAGCCAGGAGACAATGCAGTTCTTAACCACCGAGAGCCAAGCTCTCACAAGAACAGACTCCTGTCCCCTCTTCTCTGTGCTGCACCAGTGTCA	chr6:116314497_116314498+(AGACA),chr6:116314539_116314540+(GAACA)	exon:7,exon:7	chr6:116314497_116314498+(AGACA),chr6:116314539_116314540+(GAACA)
ENSMUST00000107722	protein_coding	ASMM10EP3A128752083	protein_coding	hypo	0.489672	0.00447618	0.0373763	0.240907	0.491977	Spop	Ensembl	3063	chr11:95414098-95493406:+	chr11	+	95414098	95493406	Mus musculus speckle-type POZ protein (Spop), transcript variant 2, mRNA. [Source:RefSeq mRNA;Acc:NM_001359107]	GCGTCGACGTGCTGACGACAGGACGCCCAGGCCGGTGTGTGTCGGTGTGTATGTGTGTGT				20747	CCDS36286			NM_001359107	uc007lak.1	0.224608	0.215458	0.271312	0.25225	0.419557	0.656764	0.453086	0.4385	chr11:95491921-95492021	CGCAATCTGTGGAGCTTTTACTCTGTGTCAGGGAAAAGACTGCACGATGACCCAGACTTTAAAACAGCACTAAATAACTTAGGGGGACTGGGGGAGGGAAG	chr11:95491959_95491960+(AGACT),chr11:95491976_95491977+(AGACT),chr11:95491984_95491985+(AAACA),chr11:95492007_95492008+(GGACT)	utr3,utr3,utr3,utr3	chr11:95491984_95491985+(AAACA)
ENSMUST00000022728	protein_coding	ASMM10EP3A101994080	protein_coding	hypo	0.663252	0.00547016	0.0394235	0.277996	0.419141	Gpr180	Ensembl	1875	chr14:118137158-118163261:+	chr14	+	118137158	118163261	G protein-coupled receptor 180 [Source:MGI Symbol;Acc:MGI:1930949]	CGAGTTCCACGGTGACCATGCTCTTCTGTGTGTCAGAATCAACAACGTAGCAGTGGCTGT		Cytoplasm		58245	CCDS27333			NM_021434	uc007uyq.2	0.219369	0.276561	0.332793	0.283262	0.370951	0.469082	0.386313	0.450219	chr14:118162930-118163030	ACTTCCCAGAAAGAATGTTGTTTCAAGGTGACTGAAACAGTTTCCACGTGGAAATAAATGTGAAAAGGACTGCTTAGAGTACACGTGGGCCAGGTGGTCAC	chr14:118162966_118162967+(AAACA),chr14:118162998_118162999+(GGACT)	utr3,utr3	chr14:118162966_118162967+(AAACA)
ENSMUST00000028768	protein_coding	ASMM10EP3A115536931	protein_coding	hypo	0.604108	0.000709672	0.0322915	0.281537	0.466037	Ndufaf1	Ensembl	1451	chr2:119655451-119662798:-	chr2	-	119655451	119662798	NADH dehydrogenase (ubiquinone) 1 alpha subcomplex, assembly factor 1 [Source:MGI Symbol;Acc:MGI:1916952]	GAACGCCTGGTCTTCAGAGTGGAATTGGGCTTATTGTTGAAGCTTGTTTTCTCAGCCCGG				69702	CCDS38207			NM_027175		0.222787	0.271406	0.32596	0.305994	0.419021	0.507906	0.468618	0.468602	chr2:119660333-119660433	CTAACTTCAGGTGTCCTGTCAGGAGAAGGTGCATCCAAAGCAACTTCTTTGTGGTCATGTCCTTGTAAGCCCTCTTCAGTCTTTCCCTGCTGGGAGGCTCT	chr2:119660411_119660412-(AGACT),chr2:119660391_119660392-(GGACA),chr2:119660345_119660346-(GGACA)	exon:2,exon:2,exon:2	chr2:119660391_119660392-(GGACA),chr2:119660345_119660346-(GGACA)
ENSMUST00000190495	protein_coding	ASMM10EP3A100053124	protein_coding	hypo	0.594141	0.00729779	0.042776	0.35174	0.592014	Mcm6	Ensembl	4355	chr1:128331593-128359647:-	chr1	-	128331593	128359647	DNA replication licensing factor MCM6 [Source:UniProtKB/Swiss-Prot;Acc:P97311]	GTCCAGGGCCTTATCGAGAGGAAACAGGAAAGTGTAAGTATCGGACATTTGGAAGCGTCC			Yes	17219	CCDS83586			NM_001313695	uc007clo.2	0.268282	0.351037	0.374493	0.413146	0.618501	0.725136	0.538278	0.486142	chr1:128331816-128331916	CCATCACTTCTGAAATCCTCCTCAAGCATTGCTCCAGACACTGTCTCTCAGTGCCGTGCAGGGTCCGGGCTAAGGGTAGGACAGCACAGGTCCCTGGCCAT	chr1:128331905_128331906-(GGACC),chr1:128331878_128331879-(GGACC),chr1:128331858_128331859-(AGACA)	utr3,utr3,utr3	chr1:128331858_128331859-(AGACA)
ENSMUST00000181177	protein_coding	ASMM10EP3A112291101	protein_coding	hypo	0.625751	0.0201628	0.0603421	0.378522	0.604909	Slc35a5	Ensembl	865	chr16:45141946-45158566:-	chr16	-	45141946	45158566	Mus musculus solute carrier family 35, member A5 (Slc35a5), transcript variant 2, mRNA. [Source:RefSeq mRNA;Acc:NM_001356453]	AAGTTCAAGTCGAATCTTACTGGTAAAATACTCTGCCAATGAAGATAACATGTTTCATGT		Nucleus		74102						0.320682	0.311095	0.51972	0.362593	0.597707	0.758436	0.524198	0.539294	chr16:45144164-45144264	TCTGGCTGTGGTGTTCCACTGGACTTCACTGAAAGTCCACTCCTTCGATGTACAATTGTCTCTTAGGGAACAGTCTCTCCTGAAATGAAGGCAGGAATTAG	chr16:45144236_45144237-(AGACT),chr16:45144221_45144222-(AGACA),chr16:45144198_45144199-(GGACT),chr16:45144176_45144177-(GAACA)	intron,intron,intron,intron	chr16:45144221_45144222-(AGACA),chr16:45144176_45144177-(GAACA)
ENSMUST00000019721	protein_coding	ASMM10EP3A117747828	protein_coding	hypo	0.647174	0.0120215	0.0499361	0.487586	0.753408	Pdk4	Ensembl	3484	chr6:5483351-5496309:-	chr6	-	5483351	5496309	pyruvate dehydrogenase kinase, isoenzyme 4 [Source:MGI Symbol;Acc:MGI:1351481]	GGGACAGACGCTATCATCTACTTAAAGGCTTTATCTTCTGAGTCTGTAGAAAAGCTCCCA				27273	CCDS19902			NM_013743	uc009awk.1	0.329657	0.461121	0.599517	0.560049	0.819395	0.838585	0.696468	0.659184	chr6:5485264-5485364	GACTTCTCCCGGGTCATCCAACCAAGCTCTGTCCCTCATCAGGTCAAGGTTTGTACTCGTGTTTGTGTTTTGCTTGCTTGGTTTTGTGTTGCGTTGTTTTG	chr6:5485359_5485360-(AAACA),chr6:5485344_5485345-(AAACC),chr6:5485330_5485331-(AAACA),chr6:5485324_5485325-(AAACA),chr6:5485312_5485313-(AAACC),chr6:5485294_5485295-(GGACA)	utr3,utr3,utr3,utr3,utr3,utr3	chr6:5485359_5485360-(AAACA),chr6:5485330_5485331-(AAACA),chr6:5485324_5485325-(AAACA),chr6:5485294_5485295-(GGACA)
uc011wug.1	protein_coding	ASMM10EP3A102111975	protein_coding	hypo	0.648515	0.000995608	0.0322915	0.454359	0.700615	Abl2	knownGene	10399	chr1:156558787-156649619:+	chr1	+	156558787	156649619	Mus musculus v-abl Abelson murine leukemia viral oncogene 2 (arg, Abelson-related gene) (Abl2), transcript variant 1, mRNA.	CAGGGACTGTTTCCTGCCATGTCTCACAAGGTTTGCAAGTTGTGTTTTGTTCTAAATAAA				11352						0.368982	0.408124	0.534981	0.505349	0.690582	0.734765	0.674856	0.702256	chr1:156642443-156642543	TGCCGACCTACTGTCCAGTGCAATCACGGAACCTGTGCCCAACAGCCAACTGGTGGACACTGGGCACCAGCTGCTCGACTACTGCTCAGGGTATGTGGACA	chr1:156642473_156642474+(GAACC),chr1:156642499_156642500+(GGACA),chr1:156642541_156642542+(GGACA)	Unknown,Unknown,Unknown	chr1:156642499_156642500+(GGACA),chr1:156642541_156642542+(GGACA)
ENSMUST00000020647	protein_coding	ASMM10EP3A105084714	protein_coding	hypo	0.596258	0.0221575	0.0626087	0.345973	0.58024	Mrnip	Ensembl	1142	chr11:50174849-50200115:+	chr11	+	50174849	50200115	MRN complex-interacting protein [Source:UniProtKB/Swiss-Prot;Acc:Q9D1F5]	GGCCAGGGTGTGGACAGTGTTGAAGACAACTTTGAACACCAGGACTCCACTGGCCTGTTT		Cytoplasm		68067	CCDS48784			NM_026543	uc007irv.2	0.190941	0.308634	0.403312	0.481004	0.523338	0.708239	0.568414	0.52097	chr11:50199895-50199995	GCCAAGGGACATGGGGACTCCTCGAGCAGATGGTAGGCCTTTGGCTCAAGGGACCCAGAAGGCTCCACCCTTGCAACTGCACAACCTCTTTACAACCGGAG	chr11:50199903_50199904+(GGACA),chr11:50199911_50199912+(GGACT),chr11:50199947_50199948+(GGACC)	exon:7,exon:7,exon:7	chr11:50199903_50199904+(GGACA)
ENSMUST00000004379	protein_coding	ASMM10EP3A105024594	protein_coding	hypo	0.33329	0.00057743	0.0322915	0.0990876	0.297302	Emg1	Ensembl	1034	chr6:124704381-124712178:-	chr6	-	124704381	124712178	Ribosomal RNA small subunit methyltransferase NEP1 [Source:UniProtKB/Swiss-Prot;Acc:O35130]	GCGTCCGAGCAGCCGACGGCCCTCAGAAGCTATTGAAGGTAATTAAGAATCCAGTGTCCG				14791	CCDS20524			NM_013536	uc009drg.2	0.061183	0.0725883	0.110158	0.152421	0.28548	0.329939	0.333079	0.240708	chr6:124704451-124704551	TCTTGGTACAGAAGATTATCTTCCAGCAGATCTTAGGAGCCAAAAGACAAACTGCCAAGAGTCCTTCCTGTCTGAGAACCAGGCCCTGCTGGGCTCAAATG	chr6:124704520_124704521-(AGACA),chr6:124704511_124704512-(GGACT)	utr3,utr3	chr6:124704520_124704521-(AGACA)
ENSMUST00000030340	protein_coding	ASMM10EP3A118740367	protein_coding	hypo	0.495601	0.000367785	0.0322915	0.31591	0.637427	Scp2	Ensembl	2640	chr4:108043839-108118532:-	chr4	-	108043839	108118532	sterol carrier protein 2, liver [Source:MGI Symbol;Acc:MGI:98254]	TATTAAAGTGGTTGGCTATGATATGAGTAAAGAAGCTGCCAGGAGATGCTATGAGAAGTC				20280	CCDS18446			NM_011327	uc008uas.2	0.198189	0.329673	0.344558	0.391219	0.611659	0.653935	0.677536	0.606579	chr4:108118360-108118460	TGCTCACAACTCTGTTTACCTTGGTCATGCCAACGCCGACCACGAACACCCGGCGCAGGCGCGGAGATTTCAAAGCGACAGAAGGCATGGCTCCAGCAGCG	chr4:108118373_108118374-(AAACA)	intron	chr4:108118373_108118374-(AAACA)
ENSMUST00000052125	protein_coding	ASMM10EP3A100014660	protein_coding	hypo	0.461225	0.000283483	0.0322915	0.344716	0.747392	Pard6b	Ensembl	3399	chr2:168081004-168101203:+	chr2	+	168081004	168101203	Partitioning defective 6 homolog beta [Source:UniProtKB/Swiss-Prot;Acc:Q9JK83]	CTGTGCTGTTGTGAACCATGAATTTTCTAATTAAATTTTACATGCTATAACATACATGCT				58220	CCDS17108			NM_021409	uc008oao.2	0.225014	0.340574	0.400009	0.413265	0.699787	0.835028	0.754139	0.700612	chr2:168099084-168099184	GAACGGGTTCTCCCCTCCTCAGGACACGAGCCTGGTGCCTGTGCCCGGCAGCCTGGACACAGAGCTGGAAAGCCGGGCTCCGGACCAGAAACTCTTAGAGG	chr2:168099107_168099108+(GGACA),chr2:168099140_168099141+(GGACA),chr2:168099167_168099168+(GGACC),chr2:168099174_168099175+(AAACT)	exon:3,exon:3,exon:3,exon:3	chr2:168099107_168099108+(GGACA),chr2:168099140_168099141+(GGACA)
ENSMUST00000105915	protein_coding	ASMM10EP3A100055619	protein_coding	hypo	0.66332	0.0131646	0.0515	0.231831	0.349501	Ahdc1	Ensembl	6341	chr4:133011506-133077863:+	chr4	+	133011506	133077863	AT-hook DNA-binding motif-containing protein 1 [Source:UniProtKB/Swiss-Prot;Acc:Q6PAL7]	TTCCTGGGTTCCCTGCCTCTGAGTCCTGCCACCTGCCTGTGTTTGAGTGTCATCTCCCTC			Yes	230793	CCDS38900				uc008vce.1	0.197586	0.206758	0.300731	0.22225	0.32819	0.410212	0.296829	0.362773	chr4:133066017-133066117	CTGCAGCCACTGCTGGCTATGGCTGCCCACTCCTTAGTGACTTAACTCTGTCCCCTGTGCCGAGGGACTCGCTGCTGCCCCTGCAGGACACTGCCTACAGG	chr4:133066083_133066084+(GGACT),chr4:133066104_133066105+(GGACA)	exon:5,exon:5	chr4:133066104_133066105+(GGACA)
ENSMUST00000105915	protein_coding	ASMM10EP3A100055619	protein_coding	hypo	0.66332	0.0131646	0.0515	0.231831	0.349501	Ahdc1	Ensembl	6341	chr4:133011506-133077863:+	chr4	+	133011506	133077863	AT-hook DNA-binding motif-containing protein 1 [Source:UniProtKB/Swiss-Prot;Acc:Q6PAL7]	TTCCTGGGTTCCCTGCCTCTGAGTCCTGCCACCTGCCTGTGTTTGAGTGTCATCTCCCTC			Yes	230793	CCDS38900				uc008vce.1	0.197586	0.206758	0.300731	0.22225	0.32819	0.410212	0.296829	0.362773	chr4:133065363-133065463	TTGGCCTGGACTACTACAGTGGAGACAGCAGCATGTCACCACTGCCCTCCCAGTCGAGAGCCTTTGGTGTGGGAGAACGCGATCCCTGTGACTTCATGGGA	chr4:133065372_133065373+(GGACT),chr4:133065387_133065388+(AGACA)	exon:5,exon:5	chr4:133065387_133065388+(AGACA)
ENSMUST00000105915	protein_coding	ASMM10EP3A100055619	protein_coding	hypo	0.66332	0.0131646	0.0515	0.231831	0.349501	Ahdc1	Ensembl	6341	chr4:133011506-133077863:+	chr4	+	133011506	133077863	AT-hook DNA-binding motif-containing protein 1 [Source:UniProtKB/Swiss-Prot;Acc:Q6PAL7]	TTCCTGGGTTCCCTGCCTCTGAGTCCTGCCACCTGCCTGTGTTTGAGTGTCATCTCCCTC			Yes	230793	CCDS38900				uc008vce.1	0.197586	0.206758	0.300731	0.22225	0.32819	0.410212	0.296829	0.362773	chr4:133064395-133064495	CTTTTCAGGCCAGGACTGTGCAAACAGCAAGGACTGCAGCTTCGCCTATGGCAGCGGCAATAGCCTCCCTGCCTCACCCAGCAGTGCCCACAGTGCTGGCT	chr4:133064409_133064410+(GGACT),chr4:133064418_133064419+(AAACA),chr4:133064427_133064428+(GGACT)	exon:5,exon:5,exon:5	chr4:133064418_133064419+(AAACA)
ENSMUST00000025668	protein_coding	ASMM10EP3A100204813	protein_coding	hypo	0.650805	0.0265992	0.0679322	0.34931	0.536736	Atl3	Ensembl	6376	chr19:7494438-7536600:+	chr19	+	7494438	7536600	Atlastin-3 [Source:UniProtKB/Swiss-Prot;Acc:Q91YH5]	CCTCCAGGGCAGCCTCAACCCGCTCCTGTCTTCTCTGCCTCTGCTACTTCTGCTGAAGGA				109168	CCDS29527			NM_146091	uc008glg.2	0.212727	0.357886	0.446794	0.379833	0.467429	0.651844	0.537735	0.489935	chr19:7534122-7534222	CAGATCTGAGACCATTCTGGAAGATCTGAGACAGGGCACTGTAATAAATGAACTGACTTCTGCTCTGGTTTCCAACTCCACTTGGCTTGGAAGCAGTTCTT	chr19:7534132_7534133+(AGACC),chr19:7534152_7534153+(AGACA),chr19:7534173_7534174+(GAACT)	utr3,utr3,utr3	chr19:7534152_7534153+(AGACA)
ENSMUST00000164748	protein_coding	ASMM10EP3A121234954	protein_coding	hypo	0.52135	0.00494959	0.0384236	0.269179	0.516311	Rara	Ensembl	3129	chr11:98939711-98974942:+	chr11	+	98939711	98974942	retinoic acid receptor, alpha [Source:MGI Symbol;Acc:MGI:97856]	ACCCACACACGCCATGACGTTGTTCCTGTCAGCCTGTCTAGTGAGGGGCACCACAGGACA			Yes	19401				NM_001177303		0.199989	0.287399	0.351803	0.237523	0.398564	0.621928	0.49872	0.546032	chr11:98973481-98973581	GGAAATGCTGGAGAACTCTGAGGGCTTGGACACTCTAAGCGGACAGTCGGGGGGCGGAACACGAGATGGGGGTGGCCTGGCCCCCCCTCCGGGTAGCTGTA	chr11:98973495_98973496+(GAACT),chr11:98973510_98973511+(GGACA),chr11:98973523_98973524+(GGACA),chr11:98973539_98973540+(GAACA)	exon:8,exon:8,exon:8,exon:8	chr11:98973510_98973511+(GGACA),chr11:98973523_98973524+(GGACA),chr11:98973539_98973540+(GAACA)
ENSMUST00000164748	protein_coding	ASMM10EP3A121234954	protein_coding	hypo	0.52135	0.00494959	0.0384236	0.269179	0.516311	Rara	Ensembl	3129	chr11:98939711-98974942:+	chr11	+	98939711	98974942	retinoic acid receptor, alpha [Source:MGI Symbol;Acc:MGI:97856]	ACCCACACACGCCATGACGTTGTTCCTGTCAGCCTGTCTAGTGAGGGGCACCACAGGACA			Yes	19401				NM_001177303		0.199989	0.287399	0.351803	0.237523	0.398564	0.621928	0.49872	0.546032	chr11:98973766-98973866	GGAAGGAGAAGGCAGTGACTCTGTGGACAGAGGCCTGGACCCAAGATGGACTGCCCTCTTCCGGCAGCCTGGGCTGGCATCGGGCCAGGCGTTGAGCCACA	chr11:98973792_98973793+(GGACA),chr11:98973804_98973805+(GGACC),chr11:98973815_98973816+(GGACT)	utr3,utr3,utr3	chr11:98973792_98973793+(GGACA)
ENSMUST00000217811	protein_coding	ASMM10EP3A112151001	protein_coding	hypo	0.556524	0.00430398	0.0371078	0.275151	0.49441	Derl3	Ensembl	1316	chr10:75893415-75895941:+	chr10	+	75893415	75895941	Mus musculus Der1-like domain family, member 3 (Derl3), transcript variant 2, mRNA. [Source:RefSeq mRNA;Acc:NM_001358983]	CTTCGGTGGTGTTCTTATGACTCTGCTGGGATTCCTGGGCAGCCTGTTTTTCCTGGGACA				70377				NM_001358983	uc007ftl.1	0.15606	0.289666	0.340352	0.314526	0.481866	0.567131	0.492692	0.435949	chr10:75895449-75895549	ATGACAGGACACAGGGCCCAGAGAGGTCCCGGACTGCCTGCAGATGCTGAGCAGAGTTCTGAACTAGGTACCCACAGGCCTCACCTTCACATTGCCTATGC	chr10:75895457_75895458+(GGACA),chr10:75895481_75895482+(GGACT),chr10:75895511_75895512+(GAACT)	utr3,utr3,utr3	chr10:75895457_75895458+(GGACA)
uc009epl.1	protein_coding	ASMM10EP3A107742776	protein_coding	hypo	0.455248	0.0400343	0.083474	0.189215	0.41563	Kcnj8	knownGene	2183	chr6:142564939-142571356:-	chr6	-	142564939	142571356	Mus musculus potassium inwardly-rectifying channel, subfamily J, member 8 (Kcnj8), mRNA.	AGAAGAGTGGCCTGGAGTCCGCTGTCTGTGTGACCAATGTCAGGTCATTCACGTCTGCGT				16523						0.0998828	0.175299	0.233991	0.247685	0.241771	0.626113	0.423734	0.3709	chr6:142565845-142565945	CGTGTTACCAAATTTGGAATAGTCCACAGAGTACACGCCCTCCTCCTCAGTCACAATTGACACGAAGCGGTGTCCCCACTGGATCTCCTCGGCAATGTAGG	chr6:142565916_142565917-(GGACA),chr6:142565866_142565867-(GGACT)	Unknown,Unknown	chr6:142565916_142565917-(GGACA)
uc009epl.1	protein_coding	ASMM10EP3A107742776	protein_coding	hypo	0.455248	0.0400343	0.083474	0.189215	0.41563	Kcnj8	knownGene	2183	chr6:142564939-142571356:-	chr6	-	142564939	142571356	Mus musculus potassium inwardly-rectifying channel, subfamily J, member 8 (Kcnj8), mRNA.	AGAAGAGTGGCCTGGAGTCCGCTGTCTGTGTGACCAATGTCAGGTCATTCACGTCTGCGT				16523						0.0998828	0.175299	0.233991	0.247685	0.241771	0.626113	0.423734	0.3709	chr6:142565501-142565601	AATGAACTGTCTCCGGATTGTCTCTCAGTCATCAGGACACAGTGACTGTTCAGGGCTATCAGTCATCAGGACTCAACAAGTAACTGTCTCCGGTCATCCTG	chr6:142565586_142565587-(AGACA),chr6:142565548_142565549-(GAACA),chr6:142565520_142565521-(AGACA),chr6:142565509_142565510-(AGACA)	Unknown,Unknown,Unknown,Unknown	chr6:142565586_142565587-(AGACA),chr6:142565548_142565549-(GAACA),chr6:142565520_142565521-(AGACA),chr6:142565509_142565510-(AGACA)
ENSMUST00000023849	protein_coding	ASMM10EP3A120533861	protein_coding	hypo	0.631885	0.000358385	0.0322915	0.537096	0.84999	Noct	Ensembl	3059	chr3:51224447-51251644:+	chr3	+	51224447	51251644	Nocturnin [Source:UniProtKB/Swiss-Prot;Acc:O35710]	TGTATGAGTTCTAAATATTACTTAAGGTTAATAAATGGACTTACAAAGAGTGCTTTTAAT		Nucleus;Exosome	Yes	12457	CCDS17336			NM_009834	uc008pdm.2	0.538211	0.434951	0.572358	0.602864	0.880459	0.891524	0.788491	0.839487	chr3:51250264-51250364	ACCTCAACAGCGCCTACAAGCTGCTGAGTCCCGATGGACAGTCGGAGCCTCCCTACACAACCTGGAAGATCCGGACCTCAGGCGAGTGTCGCCACACGCTG	chr3:51250301_51250302+(GGACA),chr3:51250338_51250339+(GGACC)	exon:3,exon:3	chr3:51250301_51250302+(GGACA)
ENSMUST00000021959	protein_coding	ASMM10EP3A105116670	protein_coding	hypo	0.475002	0.0128203	0.0510515	0.335199	0.70568	Txndc15	Ensembl	1527	chr13:55714650-55726227:+	chr13	+	55714650	55726227	thioredoxin domain containing 15 [Source:MGI Symbol;Acc:MGI:1916922]	AATCAGACGGGTATAGAAGCCAAGAAAAATGTGGTGGTAACGCAGGCTGACCAGATGGGC		Nucleus		69672	CCDS26553			NM_175150	uc007qry.2	0.144548	0.337622	0.428624	0.430001	0.578572	0.906385	0.771857	0.565904	chr13:55725826-55725926	GGCTGATTCCAGGACAAGAACAGGAACACGCAGAGTAAAGACAGAACTGAACTGGAACAAGAGGGGTCTCAGCCCCTCCTTTGTGGACTTAGCATTACAGT	chr13:55725839_55725840+(GGACA),chr13:55725845_55725846+(GAACA),chr13:55725851_55725852+(GAACA),chr13:55725866_55725867+(AGACA),chr13:55725871_55725872+(GAACT),chr13:55725876_55725877+(GAACT),chr13:55725882_55725883+(GAACA),chr13:55725912_55725913+(GGACT)	exon:5,exon:5,exon:5,utr3,utr3,utr3,utr3,utr3	chr13:55725839_55725840+(GGACA),chr13:55725845_55725846+(GAACA),chr13:55725851_55725852+(GAACA),chr13:55725866_55725867+(AGACA),chr13:55725882_55725883+(GAACA)
ENSMUST00000054491	protein_coding	ASMM10EP3A100165910	protein_coding	hypo	0.570402	0.0328386	0.0754694	0.323762	0.567604	Sox18	Ensembl	1620	chr2:181669836-181671640:-	chr2	-	181669836	181671640	Transcription factor SOX-18 [Source:UniProtKB/Swiss-Prot;Acc:P43680]	AGGGTTGTTTTTGAATCATCTAATTCTTTTCTGCTATGTATTTTCTAGAATGAGACTGTG			Yes	20672	CCDS17218			NM_009236	uc008ona.1	0.122283	0.288304	0.421691	0.462772	0.515724	0.697699	0.538526	0.518466	chr2:181670497-181670597	CAGGGTGCCATAGTAGAGACCTGCGAGTGGCGCGGCAGGCGGCGCTGTCCTGAGCGCTTCAGCCAGGGGCGCCCCGTAGCAGAAGCTCGGGTCCCGTGCCA	chr2:181670587_181670588-(GGACC),chr2:181670543_181670544-(GGACA)	exon:2,exon:2	chr2:181670543_181670544-(GGACA)
ENSMUST00000093975	protein_coding	ASMM10EP3A112213687	protein_coding	hypo	0.526634	0.0174609	0.0573149	0.261209	0.495997	Rffl	Ensembl	3575	chr11:82803822-82870744:-	chr11	-	82803822	82870744	E3 ubiquitin-protein ligase rififylin [Source:UniProtKB/Swiss-Prot;Acc:Q6ZQM0]	AGCCTAGCCTGTGGAAGGACAGCCATTATTTTATCATGTGGGCATCCTGCTGCAACTGGT				67338	CCDS48867			NM_001164570	uc007kni.2	0.130869	0.206718	0.347228	0.360021	0.409846	0.583096	0.567943	0.423105	chr11:82812496-82812596	AGGCTGGGTCAGGAAGGCCTGCTGCTCAGGGAAGGCCTGGGGCAAGTGGGGAACACGAGTCCTGTCCGCCTCAGAAATTACAGGCTGCTGGCCAAGCACCA	chr11:82812559_82812560-(GGACA),chr11:82812554_82812555-(GGACT)	exon:3,exon:3	chr11:82812559_82812560-(GGACA)
ENSMUST00000040872	protein_coding	ASMM10EP3A118707988	protein_coding	hypo	0.551944	0.0270884	0.0685177	0.267359	0.484395	Lpin3	Ensembl	3458	chr2:160888108-160906002:+	chr2	+	160888108	160906002	Phosphatidate phosphatase LPIN3 [Source:UniProtKB/Swiss-Prot;Acc:Q99PI4]	TCCAGAAGAACTTACCTGAGAGCACTGTGGACAAGCTGGAGAAGGAGAAGATGCCCCGGA				64899				NM_001199118		0.131215	0.281205	0.341472	0.315544	0.393559	0.640532	0.504606	0.398885	chr2:160905584-160905684	CACTTCAAGGCCATTTACTTGAAGAACTGGAACAAGTAGCCATCTCGACAGATGGCACCATCACCAAGTGAGGCCCAGGTGGCTGTTGGGAGCATGGAGAG	chr2:160905609_160905610+(GAACT),chr2:160905615_160905616+(GAACA)	utr3,utr3	chr2:160905615_160905616+(GAACA)
ENSMUST00000212275	protein_coding	ASMM10EP3A128473863	protein_coding	hypo	0.647657	0.0372693	0.0802786	0.500921	0.773436	Tk2	Ensembl	1507	chr8:104226696-104248533:-	chr8	-	104226696	104248533	thymidine kinase 2, mitochondrial [Source:MGI Symbol;Acc:MGI:1913266]	ACAAGACAGCGCCAGGAACAGCCCAGCCAGGGCCAGATGTCATGGACCACGAGCATGAAG				57813						0.240487	0.489646	0.607785	0.665767	0.717691	0.86563	0.812874	0.69755	chr8:104227062-104227162	TCCAGGGTATACGGTCATCATTCCCCTGTATCATCTGTGTCCAGTCTTTTCCAGATGCACTCCATCCATTCTAGAATGTCAAGAGCAGCAAGGCTTAAATT	chr8:104227105_104227106-(AGACT),chr8:104227100_104227101-(GGACA)	utr3,utr3	chr8:104227100_104227101-(GGACA)
ENSMUST00000194478	protein_coding	ASMM10EP3A116365998	protein_coding	hypo	0.588837	0.0144765	0.0533867	0.248101	0.42134	Osbpl9	Ensembl	2903	chr4:109061615-109202234:-	chr4	-	109061615	109202234	Oxysterol-binding protein-related protein 9 [Source:UniProtKB/Swiss-Prot;Acc:A2A8Z1]	GAGGATGCGTTAGACTCAGAGGAGCTGTGATTGGTATAGACGACGAGGACGACAGCACCT		Nucleus		100273	CCDS84775				uc008ucc.2	0.177415	0.236173	0.368624	0.210192	0.364465	0.501672	0.403724	0.415501	chr4:109062113-109062213	TGTTCATCTGTGTCGTCAAGTCCAGTATCCCTGAGATAGGAACCACTGCGTTAAGAAGGAAGTGACAAGCTCTCCTGAAGGAAGATCGATTGTTGCTTAAT	chr4:109062132_109062133-(GGACT),chr4:109062114_109062115-(GAACA)	utr3,utr3	chr4:109062114_109062115-(GAACA)
ENSMUST00000116639	protein_coding	ASMM10EP3A100066577	protein_coding	hypo	0.657786	0.0482108	0.092551	0.548652	0.834088	Prr16	Ensembl	2224	chr18:51117733-51305190:+	chr18	+	51117733	51305190	proline rich 16 [Source:MGI Symbol;Acc:MGI:1918623]	TTAAGAAACTTAGCCAACAGATAGATCAGTCAGGTCCTAGATGCACTGATTTGGACTGAT				71373	CCDS37818			NM_001081224	uc008ewz.1	0.239111	0.61769	0.664906	0.6729	0.733525	0.950227	0.769256	0.883344	chr18:51303023-51303123	TGAAAAGGACAGGAGTCCTCAGGCAGGGCCTCGGGAACGAGTTCGGTTTAATGAAAAAGTACAATACCATGGCTATTGTCCTGACTGTGAGAGCCGGTATA	chr18:51303031_51303032+(GGACA)	exon:2	chr18:51303031_51303032+(GGACA)
ENSMUST00000193734	protein_coding	ASMM10EP3A113221705	protein_coding	hypo	0.531005	0.0342342	0.0770823	0.242778	0.457205	Tbl1xr1	Ensembl	8237	chr3:22076652-22216594:+	chr3	+	22076652	22216594	F-box-like/WD repeat-containing protein TBL1XR1 [Source:UniProtKB/Swiss-Prot;Acc:Q8BHJ5]	TGGTGAGGCTTTCTAAATGAACTTCAGTAACTTGTGATTGGTGGTTGGCTATCCAGTTGT			Yes	81004	CCDS17266				uc012cnx.1	0.117175	0.245052	0.327009	0.281875	0.510987	0.606234	0.31099	0.400609	chr3:22210734-22210834	TGTCCCAGTTTTGAATATTAATGACAGCCTTGTTTCCCCCTTTGAATCAGCAGACACATGGATTATATTCTTTTTCCCCTCAGTAGTGCGCAGTTTGTATG	chr3:22210787_22210788+(AGACA)	utr3	chr3:22210787_22210788+(AGACA)
ENSMUST00000100720	protein_coding	ASMM10EP3A100083254	protein_coding	hypo	0.424581	0.00139074	0.0323075	0.256425	0.603949	Gdf2	Ensembl	2988	chr14:33941039-33947198:+	chr14	+	33941039	33947198	Growth/differentiation factor 2 [Source:UniProtKB/Swiss-Prot;Acc:Q9WV56]	CCAGTGACGTGTCTGTGTGTGAGGGAGAGTTTTACTTAGAAATAAAGTCTAATGCCTGGT				12165	CCDS26928			NM_019506	uc007tac.1	0.162128	0.27393	0.32072	0.268922	0.528055	0.752454	0.602311	0.532975	chr14:33945290-33945390	GCAGCCACTGCCAGAAGACTTCTCTCAGGGTGAACTTTGAGGACATCGGCTGGGACAGCTGGATCATTGCACCCAAGGAATATGACGCCTATGAGTGTAAA	chr14:33945307_33945308+(AGACT),chr14:33945323_33945324+(GAACT),chr14:33945332_33945333+(GGACA),chr14:33945344_33945345+(GGACA)	exon:2,exon:2,exon:2,exon:2	chr14:33945332_33945333+(GGACA),chr14:33945344_33945345+(GGACA)
ENSMUST00000100720	protein_coding	ASMM10EP3A100083254	protein_coding	hypo	0.424581	0.00139074	0.0323075	0.256425	0.603949	Gdf2	Ensembl	2988	chr14:33941039-33947198:+	chr14	+	33941039	33947198	Growth/differentiation factor 2 [Source:UniProtKB/Swiss-Prot;Acc:Q9WV56]	CCAGTGACGTGTCTGTGTGTGAGGGAGAGTTTTACTTAGAAATAAAGTCTAATGCCTGGT				12165	CCDS26928			NM_019506	uc007tac.1	0.162128	0.27393	0.32072	0.268922	0.528055	0.752454	0.602311	0.532975	chr14:33946854-33946954	ACTGAATGGGGTGAGGAAGAGCCTGATGCCCTCTGGCAATCAGAGCCCGAAGGACTTCAAAACATCTGGACAACTCTCATTGACTGATGCTCCAACATAAT	chr14:33946907_33946908+(GGACT),chr14:33946915_33946916+(AAACA),chr14:33946923_33946924+(GGACA)	utr3,utr3,utr3	chr14:33946915_33946916+(AAACA),chr14:33946923_33946924+(GGACA)
ENSMUST00000100720	protein_coding	ASMM10EP3A100083254	protein_coding	hypo	0.424581	0.00139074	0.0323075	0.256425	0.603949	Gdf2	Ensembl	2988	chr14:33941039-33947198:+	chr14	+	33941039	33947198	Growth/differentiation factor 2 [Source:UniProtKB/Swiss-Prot;Acc:Q9WV56]	CCAGTGACGTGTCTGTGTGTGAGGGAGAGTTTTACTTAGAAATAAAGTCTAATGCCTGGT				12165	CCDS26928			NM_019506	uc007tac.1	0.162128	0.27393	0.32072	0.268922	0.528055	0.752454	0.602311	0.532975	chr14:33944838-33944938	TGATGTTCTGGAGGACAGTGAGACTTGGGACCAGGCCACGGGGACCAAGACCTTCTTGGTATCCCAGGACATTCGGGACGAAGGATGGGAGACTTTAGAAG	chr14:33944852_33944853+(GGACA),chr14:33944860_33944861+(AGACT),chr14:33944867_33944868+(GGACC),chr14:33944881_33944882+(GGACC),chr14:33944887_33944888+(AGACC),chr14:33944906_33944907+(GGACA),chr14:33944929_33944930+(AGACT)	exon:2,exon:2,exon:2,exon:2,exon:2,exon:2,exon:2	chr14:33944852_33944853+(GGACA),chr14:33944906_33944907+(GGACA)
ENSMUST00000098346	protein_coding	ASMM10EP3A112642997	protein_coding	hypo	0.529531	0.03789	0.0809549	0.236707	0.447012	Man2a2	Ensembl	6554	chr7:80349097-80371375:-	chr7	-	80349097	80371375	Alpha-mannosidase 2x [Source:UniProtKB/Swiss-Prot;Acc:Q8BRK9]	ACCGTTTCCGCCTCCTGTTAGAACGTCGGACCACAATGAGCCCAGAGGTGCATCAGGAGC				140481	CCDS57556			NM_172903	uc009iap.2	0.127168	0.286845	0.350015	0.182798	0.354754	0.607345	0.478657	0.347291	chr7:80351591-80351691	TGAGGCAGAGCGGAGGGGAGACTTGGTGTGGCTTGTCCAGCTTAGTCTTGGTGTTAGGAGGCAGTCTCTGTGGATGAACCCTGTCTTCAGGCCACAAGAAG	chr7:80351673_80351674-(AGACA),chr7:80351654_80351655-(AGACT),chr7:80351635_80351636-(AGACT),chr7:80351625_80351626-(GGACA)	utr3,utr3,utr3,utr3	chr7:80351673_80351674-(AGACA),chr7:80351625_80351626-(GGACA)
ENSMUST00000098346	protein_coding	ASMM10EP3A112642997	protein_coding	hypo	0.529531	0.03789	0.0809549	0.236707	0.447012	Man2a2	Ensembl	6554	chr7:80349097-80371375:-	chr7	-	80349097	80371375	Alpha-mannosidase 2x [Source:UniProtKB/Swiss-Prot;Acc:Q8BRK9]	ACCGTTTCCGCCTCCTGTTAGAACGTCGGACCACAATGAGCCCAGAGGTGCATCAGGAGC				140481	CCDS57556			NM_172903	uc009iap.2	0.127168	0.286845	0.350015	0.182798	0.354754	0.607345	0.478657	0.347291	chr7:80350307-80350407	CTGAAGAGTTCCAGAAAGTGTCCAACCTCGTGGGAATTACACTGATGTTTATGGGTTGATTTGGGGAGAACCAGTCGTTACAGGGCAACTCACAGAATGCC	chr7:80350353_80350354-(AAACA),chr7:80350326_80350327-(GGACA),chr7:80350314_80350315-(GAACT)	utr3,utr3,utr3	chr7:80350353_80350354-(AAACA),chr7:80350326_80350327-(GGACA)
ENSMUST00000050901	protein_coding	ASMM10EP3A100031858	protein_coding	hypo	0.609985	0.0171557	0.0569042	0.307684	0.504413	Apof	Ensembl	1258	chr10:128268671-128270153:+	chr10	+	128268671	128270153	apolipoprotein F [Source:HGNC Symbol;Acc:HGNC:615]	GGGGCTGGCTAACTTCCACCTGAACAAGTGATTATAGAAATTAAAAAGCGTTATCATGAA				103161	CCDS24268			NM_133997	uc007hlz.1	0.176533	0.35778	0.333739	0.362685	0.486276	0.604962	0.51949	0.406924	chr10:128269487-128269587	CAGACTGCGACAATGATCAGGAACAGAGTGTCCACAATGTGGTTGACCTACTACCAGCAGTAGGCACCTACTACAACCTAGGCACAGCTTTGTATTACGCC	chr10:128269490_128269491+(AGACT),chr10:128269509_128269510+(GAACA)	exon:2,exon:2	chr10:128269509_128269510+(GAACA)
ENSMUST00000135575	protein_coding	ASMM10EP3A117131897	protein_coding	hypo	0.591237	0.00436095	0.0372176	0.303072	0.512607	Psmd5	Ensembl	555	chr2:34852443-34857691:-	chr2	-	34852443	34857691	26S proteasome non-ATPase regulatory subunit 5 [Source:UniProtKB/Swiss-Prot;Acc:Q8BJY1]	GTGCTTGGATGCAGTTTCCTCTCTCCTGTATTTATCGGCTATTGCAGACCAGCCCTGGGC				66998						0.177525	0.323529	0.349326	0.361909	0.48913	0.551972	0.541259	0.468067	chr2:34852602-34852702	TGGCAACAGGTTTCACATAGTATGGACCTTCACTTAGGTACGCTCTGAGCCTCAAATAATTTGAGTTCCCAAAGATCTCTGCAACTGTCTTGGAATTGGCA	chr2:34852688_34852689-(AGACA),chr2:34852666_34852667-(GAACT),chr2:34852611_34852612-(AAACC)	exon:3,exon:3,exon:3	chr2:34852688_34852689-(AGACA)
ENSMUST00000085404	protein_coding	ASMM10EP3A112245955	protein_coding	hypo	0.550769	0.000950754	0.0322915	0.328948	0.597253	Dtd2	Ensembl	1012	chr12:51988312-52006501:-	chr12	-	51988312	52006501	Mus musculus D-tyrosyl-tRNA deacylase 2 (Dtd2), transcript variant 1, mRNA. [Source:RefSeq mRNA;Acc:NM_001347404]	GGCACGTACGGGAACAGGTGGAGCCACACACAGAAGGAGTTGCAGACATTGCTCACAGCC				328092	CCDS83962			NM_001347404	uc007nnd.1	0.212129	0.368446	0.319441	0.415777	0.583242	0.621895	0.601106	0.582768	chr12:51999567-51999667	GTGTAGGGTCCATTGGTGTCCAGCTTTAACACTTGCCTGTTCCCGTACGTGCCGTGCGCCACCGCAACCCCCGCTTCTACACTCTTGGTGTTGTTGGCCAC	chr12:51999605_51999606-(GAACA),chr12:51999584_51999585-(GGACA),chr12:51999574_51999575-(GGACC)	exon:3,intron,intron	chr12:51999605_51999606-(GAACA),chr12:51999584_51999585-(GGACA)
ENSMUST00000008179	protein_coding	ASMM10EP3A116923437	protein_coding	hypo	0.646529	0.0248172	0.0657952	0.267551	0.413827	Mid1ip1	Ensembl	2019	chrX:10717390-10719690:+	chrX	+	10717390	10719690	Mid1 interacting protein 1 (gastrulation specific G12-like (zebrafish)) [Source:MGI Symbol;Acc:MGI:1915291]	TGTTACTCGCGGTCAGGGCTGGGACCTTTTATCTGTGCTGCTGGAGGAGGTAGGAGGAGG				68041				NM_026524		0.196219	0.255089	0.315825	0.303073	0.323618	0.513722	0.440794	0.377176	chrX:10718294-10718394	TTGGCGCGGTGAACAACATGGACCAGACGGTGATGGTGCCCAGTCTGCTGCGCGACGTACCCCTGTCCGAGCCGGAGATAGACGAGGTCAGCGTGGAGGTA	chrX:10718306_10718307+(GAACA),chrX:10718315_10718316+(GGACC)	exon:2,exon:2	chrX:10718306_10718307+(GAACA)
ENSMUST00000025279	protein_coding	ASMM10EP3A113108703	protein_coding	hypo	0.647101	0.0424307	0.0861306	0.231252	0.357366	Npc1	Ensembl	5224	chr18:12189693-12236400:-	chr18	-	12189693	12236400	Niemann-Pick C1 protein [Source:UniProtKB/Swiss-Prot;Acc:O35604]	TCAGTTACATAGGGCCGTCGGTGAATAAAGCTAAAAGACACACCACTTACGAGCGCTACA		Nucleus		18145	CCDS29064	CHEMBL2321610		NM_008720	uc008ecb.1	0.108397	0.216829	0.284609	0.315174	0.32176	0.334961	0.398419	0.374325	chr18:12190803-12190903	GAGCTGCATGTGACACAGCTCGGACACAGCCTGAAGCCAGCTCAGTCTTGACAGCGCAGCTGTCTTGCAGTAAACTTGACCTATCCATAAACACAGTCACC	chr18:12190864_12190865-(AGACA),chr18:12190847_12190848-(AGACT)	utr3,utr3	chr18:12190864_12190865-(AGACA)
ENSMUST00000117449	protein_coding	ASMM10EP3A108196638	protein_coding	hypo	0.404722	0.0125496	0.0507278	0.213666	0.527931	Jkamp	Ensembl	1874	chr12:72085857-72101461:+	chr12	+	72085857	72101461	JNK1/MAPK8-associated membrane protein [Source:UniProtKB/Swiss-Prot;Acc:Q8BI36]	GGGGAACCTAGTGTGGCCAATGGCATGCCTTGGACTCTACTGTGGGAAGACCCTATTATT		Nucleus;Exosome		104771	CCDS56844			NM_001205067	uc007nvg.2	0.125647	0.193242	0.237043	0.298731	0.410804	0.760232	0.522787	0.417903	chr12:72100708-72100808	CAGGCTGGAACACGACCTACCGCTTTTGGCTTTGGTACCTACACCAGCTCTGTTTTACTTGTTTACTGCAAAATTTACCGAACCATCACGGATACTCTCAG	chr12:72100717_72100718+(GAACA),chr12:72100789_72100790+(GAACC)	exon:7,exon:7	chr12:72100717_72100718+(GAACA)
NM_001329751	protein_coding	ASMM10EP3A101609728	protein_coding	hypo	0.2938	0.0018432	0.0329825	0.188052	0.640067	Ripk2	Refseq	2774	chr4:16122741-16163643:-	chr4	-	16122741	16163643		TCTACACAGAAATACATCGCATTCTATTCATGACTTGTGACCATCTGAAACAAAGACGGA				192656				NM_001329751		0.0562354	0.224004	0.27154	0.200429	0.719621	0.800448	0.541407	0.498791	chr4:16123691-16123791	TGTCAGACGTATCTAGCAGCTGTCTGACTTTTGAGGTCCTTGTAGGTTTGGTGCTAATGAGTTCATAGTCCTCCTTCATGATCAGGTCACGAGACAGAAGG	chr4:16123758_16123759-(GGACT),chr4:16123751_16123752-(GAACT),chr4:16123736_16123737-(AAACC),chr4:16123726_16123727-(GGACC),chr4:16123712_16123713-(AGACA)	exon:1,exon:1,exon:1,exon:1,exon:1	chr4:16123712_16123713-(AGACA)
ENSMUST00000160271	protein_coding	ASMM10EP3A118770473	protein_coding	hypo	0.602772	0.0410443	0.0845938	0.432918	0.718211	Osbpl9	Ensembl	2604	chr4:109061650-109118036:-	chr4	-	109061650	109118036	Oxysterol-binding protein-related protein 9 [Source:UniProtKB/Swiss-Prot;Acc:A2A8Z1]	TTTATAGACAGTTCCAGGTCTCAGCTTCCTGTCCTCTAGTTCTGCTGTTCGGGCATAAAA		Nucleus		100273	CCDS51257			NM_001134791	uc008ucb.2	0.203877	0.449883	0.579281	0.49863	0.600688	0.905771	0.77074	0.595643	chr4:109062113-109062213	TGTTCATCTGTGTCGTCAAGTCCAGTATCCCTGAGATAGGAACCACTGCGTTAAGAAGGAAGTGACAAGCTCTCCTGAAGGAAGATCGATTGTTGCTTAAT	chr4:109062132_109062133-(GGACT),chr4:109062114_109062115-(GAACA)	utr3,utr3	chr4:109062114_109062115-(GAACA)
ENSMUST00000035934	protein_coding	ASMM10EP3A118077532	protein_coding	hypo	0.664786	0.00544512	0.0394078	0.589537	0.886807	Exoc3	Ensembl	4922	chr13:74169488-74208709:-	chr13	-	74169488	74208709	Exocyst complex component 3 [Source:UniProtKB/Swiss-Prot;Acc:Q6KAR6]	CTTTGCCAAAATTAAAAAGCCATATAAAAAGAGAATGACAGCTGAGGCACACAGACGTGT				211446	CCDS26640			NM_177333	uc007reu.1	0.401251	0.596318	0.711386	0.649191	0.883408	0.937618	0.889467	0.836733	chr13:74192850-74192950	TCTGGTGTCTGCCTGTGTACCTTCGATTCTAGTTGTCACAGTTCTGTCCAAGATGGCAAACATTTTTTCTTTCCAGTTTTTGGGCCTTCCAGGAGGAACAA	chr13:74192925_74192926-(AAACT),chr13:74192895_74192896-(GGACA),chr13:74192890_74192891-(GAACT),chr13:74192856_74192857-(AGACA)	exon:4,exon:4,exon:4,exon:4	chr13:74192895_74192896-(GGACA),chr13:74192856_74192857-(AGACA)
ENSMUST00000159620	protein_coding	ASMM10EP3A107799644	protein_coding	hypo	0.546785	0.0141423	0.0529428	0.260651	0.476697	Manf	Ensembl	545	chr9:106838312-106891872:-	chr9	-	106838312	106891872	mesencephalic astrocyte derived neurotrophic factor [Source:HGNC Symbol;Acc:HGNC:15461]	ACCTGAACCGCAACCATAAGCCTCTGGAGTAAACGTCACAGGTTTAGTTGCTGAGTTCAC				74840						0.208595	0.238022	0.287277	0.308709	0.343269	0.588543	0.561985	0.412991	chr9:106858444-106858544	GAGACAGCAACTGTGCTGACGAGAGAGGCTGACCTGCCCATGACTGCTGCCTCACATTCTTCTGCCTTCACCCCAGTGACTGCTGCTGCTTCTCCTGTCTC	chr9:106858540_106858541-(AGACA)	intron	chr9:106858540_106858541-(AGACA)
ENSMUST00000159620	protein_coding	ASMM10EP3A107799644	protein_coding	hypo	0.546785	0.0141423	0.0529428	0.260651	0.476697	Manf	Ensembl	545	chr9:106838312-106891872:-	chr9	-	106838312	106891872	mesencephalic astrocyte derived neurotrophic factor [Source:HGNC Symbol;Acc:HGNC:15461]	ACCTGAACCGCAACCATAAGCCTCTGGAGTAAACGTCACAGGTTTAGTTGCTGAGTTCAC				74840						0.208595	0.238022	0.287277	0.308709	0.343269	0.588543	0.561985	0.412991	chr9:106884338-106884438	TGTTCTTCCTCTAACTTGCCCAATGTCCGCAGCGCTGACTGGAGGTACTGCTGTGAAAAGTCGCAGGGCGGGAAGGCATAGAGCATGCCTGTGTTGTCTCT	chr9:106884433_106884434-(AGACA),chr9:106884362_106884363-(GGACA),chr9:106884339_106884340-(GAACA)	intron,intron,intron	chr9:106884433_106884434-(AGACA),chr9:106884362_106884363-(GGACA),chr9:106884339_106884340-(GAACA)
ENSMUST00000159620	protein_coding	ASMM10EP3A107799644	protein_coding	hypo	0.546785	0.0141423	0.0529428	0.260651	0.476697	Manf	Ensembl	545	chr9:106838312-106891872:-	chr9	-	106838312	106891872	mesencephalic astrocyte derived neurotrophic factor [Source:HGNC Symbol;Acc:HGNC:15461]	ACCTGAACCGCAACCATAAGCCTCTGGAGTAAACGTCACAGGTTTAGTTGCTGAGTTCAC				74840						0.208595	0.238022	0.287277	0.308709	0.343269	0.588543	0.561985	0.412991	chr9:106884840-106884940	CTGACAGAGTCTTTAGCTTTTTGGTCTCGTGTTTTGGCTCTTCAAGAGTCTTGGGCTCTGCCTCAGTGGTCCGATGATTGCGTTCACTCTCTCTAGTCTTT	chr9:106884935_106884936-(AGACT),chr9:106884908_106884909-(GGACC),chr9:106884887_106884888-(AGACT),chr9:106884870_106884871-(AAACA),chr9:106884863_106884864-(AGACC),chr9:106884848_106884849-(AGACT)	intron,intron,intron,intron,intron,intron	chr9:106884870_106884871-(AAACA)
ENSMUST00000061772	protein_coding	ASMM10EP3A112739943	protein_coding	hypo	0.642916	0.0014961	0.0323075	0.496934	0.772937	Rbm15	Ensembl	4343	chr3:107325421-107333673:-	chr3	-	107325421	107333673	RNA binding motif protein 15 [Source:MGI Symbol;Acc:MGI:2443205]	ACCTGGTCATGATCATTGTCCGTGCAAAACTGGTGAACAGCGGATGAAGATACGGAATTC		Nucleus	Yes	229700	CCDS38590			NM_001045807	uc008qwz.1	0.442382	0.422659	0.594984	0.52771	0.696134	0.839607	0.795672	0.760336	chr3:107330358-107330458	GGGAGGCTGATCACCCCAGCTGCCTGCTTTTGCTTTAAATAGGACACAAGGTTCCTAAGTGGCCTCTGAGTAGAGGCGGCAGTGTCTGATGTGGCTGAGGA	chr3:107330441_107330442-(AGACA),chr3:107330408_107330409-(GAACC)	exon:1,exon:1	chr3:107330441_107330442-(AGACA)
ENSMUST00000003759	protein_coding	ASMM10EP3A112148198	protein_coding	hypo	0.548727	0.0113393	0.0489431	0.232001	0.422799	Ciao1	Ensembl	3075	chr2:127240938-127247816:-	chr2	-	127240938	127247816	Probable cytosolic iron-sulfur protein assembly protein CIAO1 [Source:UniProtKB/Swiss-Prot;Acc:Q99KN2]	GGAGAGAGCCACAGAACAGCAGTATATTGTATTAAAGTTTTGCTTGATTTAGGGCATGGT			Yes	26371	CCDS16696			NM_025296	uc008mfb.2	0.147522	0.205266	0.285017	0.2902	0.389957	0.543296	0.388487	0.369457	chr2:127242642-127242742	CTGTTCTGTGGCTCTCTCCAATGGCTTCCTCAAGGAAGGGAAACAGTGAATAGTCCTGAGCAAAATGAAGGTCAAGGATGCTTCAGGTCTTCTTGACGACT	chr2:127242728_127242729-(AGACC),chr2:127242694_127242695-(GGACT),chr2:127242644_127242645-(GAACA)	utr3,utr3,utr3	chr2:127242644_127242645-(GAACA)
ENSMUST00000065388	protein_coding	ASMM10EP3A121484565	protein_coding	hypo	0.564204	0.0161923	0.0556321	0.328569	0.582359	Supt7l	Ensembl	2693	chr5:31514564-31526773:-	chr5	-	31514564	31526773	STAGA complex 65 subunit gamma [Source:UniProtKB/Swiss-Prot;Acc:Q9CZV5]	GGGCGATTGGGAAGAAGTGCTTCCGTGGCCTTGGTCCATTAATCAATAAACAAGGCTCCT			Yes	72195	CCDS19186			NM_028150	uc008wyj.2	0.188365	0.374577	0.349681	0.401653	0.71753	0.648621	0.47948	0.483804	chr5:31515719-31515819	ATGAGGCTGTCAGTGGAGTGGGAACCATAGCTGCTGTCTGAGTCGTCAGGGCTCTGAGGGAGTCCAGCCTCACTCATGCCTGACATTGGCTCCTCAAAGAC	chr5:31515780_31515781-(GGACT),chr5:31515754_31515755-(AGACA)	exon:5,exon:5	chr5:31515754_31515755-(AGACA)
NM_134027	protein_coding	ASMM10EP3A114571744	protein_coding	hypo	0.64116	0.0419927	0.0856439	0.343478	0.535714	Med1	Refseq	2822	chr11:98152155-98193293:-	chr11	-	98152155	98193293		CCTGCCCCCGGCTAGCAGCCCAGGATCAAAGAATCCCGAGTTAGGATCTGGATGAAGGAT		Nucleus	Yes	19014				NM_134027	uc007lfo.1	0.171009	0.426782	0.354031	0.422091	0.421105	0.638551	0.54748	0.535719	chr11:98155547-98155647	TGCTATGGAGGAGCCTGACTCACTTTCACTGTCCACATTCTGTGGTGTATATGCTGGCGACTTACTGTGGCTGGGAGAACCCCGTTCGTGCTTTGGAGTGG	chr11:98155577_98155578-(GGACA)	intron	chr11:98155577_98155578-(GGACA)
NM_001359253	protein_coding	ASMM10EP3A104307743	protein_coding	hypo	0.630657	0.00343286	0.0352483	0.320043	0.507476	Cnot2	Refseq	2284	chr10:116485160-116527949:-	chr10	-	116485160	116527949		TGGGGCAAGTTTATACGGGCAACAAATATGTCTGGATTTGGAATGAACAGGAATCAGGCA		Nucleus	Yes	72068				NM_001359253		0.262997	0.291333	0.385702	0.340142	0.443822	0.580815	0.479583	0.525685	chr10:116485310-116485410	CACATTCACTTGGGTATGGATGTCCTTGGCTGCTGAAAATCTGGCCCTTTAGTGCACAGGGCGACAAAGTCCCCTGACCAGCAGTTCCAGAATGTCCCATT	chr10:116485403_116485404-(GGACA),chr10:116485393_116485394-(GAACT),chr10:116485378_116485379-(GGACT),chr10:116485331_116485332-(GGACA)	utr3,utr3,utr3,utr3	chr10:116485403_116485404-(GGACA),chr10:116485331_116485332-(GGACA)
ENSMUST00000034392	protein_coding	ASMM10EP3A103013614	protein_coding	hypo	0.491003	0.00497185	0.0384236	0.341554	0.695625	Nip7	Ensembl	3036	chr8:107056877-107060931:+	chr8	+	107056877	107060931	60S ribosome subunit biosis [Source:UniProtKB/Swiss-Prot;Acc:Q9CXK8]	AGGGAGTGGTTGTCTATTCCATGGCGGACATTCCTCTGGGTTTTGGGGTGGCAGCAAAGT				66164	CCDS22644			NM_025391	uc009ngz.2	0.184123	0.327632	0.396032	0.458426	0.609746	0.826135	0.755549	0.591069	chr8:107058480-107058580	AAGAGACACTGACTTAGGACGGTCATTCCAAGAACATTTTGCTGTGTGAGAGGACTTAGCTTTGTTTCCTGTGTGCGGCCATCAGATTAAATCTGGACAAC	chr8:107058485_107058486+(AGACA),chr8:107058513_107058514+(GAACA),chr8:107058533_107058534+(GGACT),chr8:107058576_107058577+(GGACA)	exon:5,utr3,utr3,utr3	chr8:107058485_107058486+(AGACA),chr8:107058513_107058514+(GAACA),chr8:107058576_107058577+(GGACA)
ENSMUST00000108523	protein_coding	ASMM10EP3A112185555	protein_coding	hypo	0.428504	0.000377689	0.0322915	0.224063	0.522895	Derl2	Ensembl	884	chr11:71007164-71019242:-	chr11	-	71007164	71019242	Derlin-2 [Source:UniProtKB/Swiss-Prot;Acc:Q8BNI4]	GGCTTCGCCTGGGGATGGAACAAAACTGACCTTGATTGAGGAGCAATGATTTGGTGGCCT				116891					uc007jxi.2	0.218105	0.239443	0.184728	0.253975	0.506903	0.614838	0.542625	0.427212	chr11:71010202-71010302	GAGTTAAAAATCTGTCAAGCTGTCAAAACTGTCCACGCTTTTGCAACAAGGGATAAAAGACCCCCATGGACATGTCACTGAGTCTTTCTCAGATGGGTCTC	chr11:71010298_71010299-(AGACC),chr11:71010283_71010284-(AGACT),chr11:71010232_71010233-(GGACA)	intron,intron,intron	chr11:71010232_71010233-(GGACA)
ENSMUST00000043907	protein_coding	ASMM10EP3A100791376	protein_coding	hypo	0.560062	0.0380933	0.0811646	0.215974	0.385624	Mrps34	Ensembl	918	chr17:24895116-24896289:+	chr17	+	24895116	24896289	28S ribosomal protein S34, mitochondrial [Source:UniProtKB/Swiss-Prot;Acc:Q9JIK9]	CGGGAGAGCTCCTGAAGCGCAGATTTCCTGTGGAGTAAGGACACTGACATGGCGCGGAAG				79044	CCDS28502			NM_023260	uc008ayy.1	0.137775	0.237691	0.286646	0.201782	0.340267	0.550876	0.346813	0.304541	chr17:24896029-24896129	CTACCCTGCAAAACAGGAGACGAAAGGGAGGGCCAAGGGCACCCCAGTCTAACTGCCAGGACTGGCAGAGAGGTCCTGTGAGTCATTTGATGGACGAGTGC	chr17:24896041_24896042+(AAACA),chr17:24896089_24896090+(GGACT)	exon:3,utr3	chr17:24896041_24896042+(AAACA)
ENSMUST00000165032	protein_coding	ASMM10EP3A100161642	protein_coding	hypo	0.602488	0.0111139	0.0486705	0.498628	0.827616	Snx24	Ensembl	1880	chr18:53245662-53390920:+	chr18	+	53245662	53390920	Sorting nexin-24 [Source:UniProtKB/Swiss-Prot;Acc:Q9CRB0]	CCATATAGAAAGTACGTACTCTAAACACTAAAATCAGACTGCAAAATTCTTGTCCTGCAG				69226				NM_029394	uc008ext.1	0.281371	0.490347	0.61242	0.610374	0.774605	0.953717	0.84153	0.74061	chr18:53390351-53390451	TCTAAACACTAAAATCAGACTGCAAAATTCTTGTCCTGCAGGAATGGGACATGGGGTCACAGTGGCCACAATAGGAGCAAACAGACTGTTTGTGGCACGGT	chr18:53390356_53390357+(AAACA),chr18:53390369_53390370+(AGACT),chr18:53390399_53390400+(GGACA),chr18:53390431_53390432+(AAACA)	utr3,utr3,utr3,utr3	chr18:53390356_53390357+(AAACA),chr18:53390399_53390400+(GGACA),chr18:53390431_53390432+(AAACA)
ENSMUST00000111295	protein_coding	ASMM10EP3A111398800	protein_coding	hypo	0.657783	0.0118208	0.0496999	0.336077	0.510923	Nit1	Ensembl	1335	chr1:171342244-171345645:-	chr1	-	171342244	171345645	Deaminated glutathione amidase [Source:UniProtKB/Swiss-Prot;Acc:Q8VDK1]	ACCCCGTGAATGGTTTTGGCTGTGTCTTCATGCTGGGCTTCATCACCAGGCCTCCTCACC		Nucleus		27045	CCDS35775			NM_012049	uc007doa.2	0.224275	0.33712	0.412445	0.370465	0.45643	0.588197	0.506971	0.492097	chr1:171342390-171342490	CTTGATTAAGCCTGTGTTCCATTAAGAGAGGTTAAAGTTCTGCAAGTGAAGGGAACCGTGCTTGTGTCCTGCCTACAAGTCACAGTAGCATCACCTCCCAG	chr1:171342455_171342456-(GGACA),chr1:171342426_171342427-(GAACT),chr1:171342405_171342406-(GAACA)	utr3,utr3,utr3	chr1:171342455_171342456-(GGACA),chr1:171342405_171342406-(GAACA)
uc008dyj.1	protein_coding	ASMM10EP3A102039139	protein_coding	hypo	0.61164	0.0344761	0.0772816	0.295114	0.482497	Mtpap	knownGene	2632	chr18:4375592-4397330:+	chr18	+	4375592	4397330	Mus musculus mitochondrial poly(A) polymerase (Mtpap), mRNA.	CAGCATGGACCAGTCAATAATCATTTCTTCTACGAGAGCTTTAATTTTGCCAAAAAGACA		Nucleus		67440						0.231763	0.236886	0.405823	0.305985	0.388948	0.627855	0.402749	0.510435	chr18:4396391-4396491	TAGCATCCATAAAAAGTAACAGCCCTGACAGTTCCACAGATACCAGTGGAAAGAGAACAATTAGTACACAGGCATGATGCAGCCTTTTGAACTTCTGGGAA	chr18:4396447_4396448+(GAACA),chr18:4396481_4396482+(GAACT)	Unknown,Unknown	chr18:4396447_4396448+(GAACA)
ENSMUST00000046603	protein_coding	ASMM10EP3A104904172	protein_coding	hypo	0.615605	0.019013	0.0590826	0.305773	0.496703	Gak	Ensembl	4453	chr5:108569414-108629739:-	chr5	-	108569414	108629739	cyclin-G-associated kinase isoform 3 [Source:RefSeq peptide;Acc:NP_001268981]	GGAGCTTTGTAAAGGACAGCTGGTGGAGTTTCTCAAGAGAGTTGAATGTAAAGGTCCTCT				231580	CCDS19513			NM_001282052	uc008yoh.2	0.308925	0.247778	0.372478	0.293911	0.467835	0.657109	0.428733	0.433135	chr5:108582900-108583000	TCAACACCTTCTTCGGGCTGTACAGGCTCCTGTGGGGCAGCCAGCATGCCCACATCAAATATTAAGTCTTGCTGTTTGGTCCCAGCAGCCAGCCTTGGTGT	chr5:108582978_108582979-(GGACC),chr5:108582973_108582974-(AAACA),chr5:108582965_108582966-(AGACT)	exon:21,exon:21,exon:21	chr5:108582973_108582974-(AAACA)
NM_001271526	protein_coding	ASMM10EP3B100527234	protein_coding	hypo	0.623073	0.0259227	0.0671172	0.425911	0.683565	Orc2	Refseq	3555	chr1:58462771-58505109:-	chr1	-	58462771	58505109		CAGAACTACGTGAAAGTCTTGGGAAGAAATATTCAAGAATCCTTGGGAAACGGCTCTGCT			Yes	18393	CCDS14975			NM_001271526	uc007bcd.2	0.342622	0.327173	0.58158	0.45227	0.595917	0.875925	0.644192	0.618228	chr1:58463652-58463752	TTTGAACAGTGCTGGCTGTCTTTATTTAGCATGTGTGGCCTAAGTCCACAAGGAGAAGGCTGTGTCATCTCAGTCCACTGACATCTTCTACCATCATCTCA	chr1:58463724_58463725-(GGACT),chr1:58463695_58463696-(GGACT),chr1:58463669_58463670-(AGACA)	utr3,utr3,utr3	chr1:58463669_58463670-(AGACA)
NM_001357775	protein_coding	ASMM10EP3A101540236	protein_coding	hypo	0.573833	0.00149285	0.0323075	0.392063	0.683235	Snrk	Refseq	4968	chr9:122117266-122169702:+	chr9	+	122117266	122169702		TGCAGCATATACTTAGACAGGTATCCATTATGATGTTGACAATGAAGGCCTTATTTCCAA		Nucleus		20623	CCDS23644			NM_001357775	uc009seo.2	0.453775	0.29994	0.403249	0.411288	0.684411	0.793767	0.594268	0.660495	chr9:122137126-122137226	AGGTGAGAAGGTGGCAGTGAAAGTCATTGACAAGACGAAGCTGGACACTCTAGCCACTGGTCATCTCTTCCAGGAAGTGAGGTGCATGAAACTAGTGCAGC	chr9:122137170_122137171+(GGACA),chr9:122137216_122137217+(AAACT)	exon:4,exon:4	chr9:122137170_122137171+(GGACA)
ENSMUST00000038558	protein_coding	ASMM10EP3A100122508	protein_coding	hypo	0.550966	0.000861795	0.0322915	0.16558	0.300526	Klf16	Ensembl	2674	chr10:80567124-80577321:-	chr10	-	80567124	80577321	Krueppel-like factor 16 [Source:UniProtKB/Swiss-Prot;Acc:P58334]	TCCTCCATTCCGCCTGGCCTCTCACCCATATATTTAAATTAAAGAAGCCCTTTTTAAAAA		Cytoplasm	Yes	118445	CCDS24026			NM_078477	uc007gdt.1	0.186391	0.169147	0.169557	0.137223	0.318317	0.344707	0.256102	0.282977	chr10:80568766-80568866	CAGGTGACCCAAGTCCATTCTCAGTCCCCTTGCTGCTTTCTTGAGGTGGGCTGGAACTCCAGGACACAGGCTCTCCAGAGGACAGATGTGTCCCTTGATAG	chr10:80568855_80568856-(GGACA),chr10:80568789_80568790-(GGACT),chr10:80568778_80568779-(GGACT)	utr3,utr3,utr3	chr10:80568855_80568856-(GGACA)
ENSMUST00000155329	protein_coding	ASMM10EP3A104400227	protein_coding	hypo	0.580767	0.00017896	0.0322915	0.332072	0.571782	Ankhd1	Ensembl	8223	chr18:36560611-36658908:+	chr18	+	36560611	36658908	ankyrin repeat and KH domain containing 1 [Source:MGI Symbol;Acc:MGI:1921733]	TCTCCCCACCCTTGGACAAGCGCCTCAAACACATGTGACTCTCCTATTCCATCTGTTTCT		Nucleus		108857	CCDS50256			NM_175375		0.309585	0.298074	0.319303	0.401326	0.570153	0.614813	0.529222	0.572938	chr18:36625148-36625248	GACAGCCTCAGATTGCGATTGCTGGACATGAGCAGGGGCTATTAGTTCAAGAGCCAGATGGACTCATGGTTGCAACTCCAGCCCAGACGCTTACCGACACT	chr18:36625173_36625174+(GGACA),chr18:36625209_36625210+(GGACT)	exon:15,exon:15	chr18:36625173_36625174+(GGACA)
NM_001361954	protein_coding	ASMM10EP3A100754463	protein_coding	hypo	0.655295	0.0102333	0.0476444	0.318425	0.485926	Rara	Refseq	2730	chr11:98964872-98974942:+	chr11	+	98964872	98974942		CATTGGCGGAGTTCCCTGGTGTGTTTGCAGCCATCGAGACCCAGAGCAGCAGTTCCGAAG			Yes	19401				NM_001361954		0.208184	0.293781	0.399981	0.371752	0.458946	0.526595	0.475722	0.48244	chr11:98973481-98973581	GGAAATGCTGGAGAACTCTGAGGGCTTGGACACTCTAAGCGGACAGTCGGGGGGCGGAACACGAGATGGGGGTGGCCTGGCCCCCCCTCCGGGTAGCTGTA	chr11:98973495_98973496+(GAACT),chr11:98973510_98973511+(GGACA),chr11:98973523_98973524+(GGACA),chr11:98973539_98973540+(GAACA)	exon:8,exon:8,exon:8,exon:8	chr11:98973510_98973511+(GGACA),chr11:98973523_98973524+(GGACA),chr11:98973539_98973540+(GAACA)
NM_001361954	protein_coding	ASMM10EP3A100754463	protein_coding	hypo	0.655295	0.0102333	0.0476444	0.318425	0.485926	Rara	Refseq	2730	chr11:98964872-98974942:+	chr11	+	98964872	98974942		CATTGGCGGAGTTCCCTGGTGTGTTTGCAGCCATCGAGACCCAGAGCAGCAGTTCCGAAG			Yes	19401				NM_001361954		0.208184	0.293781	0.399981	0.371752	0.458946	0.526595	0.475722	0.48244	chr11:98973766-98973866	GGAAGGAGAAGGCAGTGACTCTGTGGACAGAGGCCTGGACCCAAGATGGACTGCCCTCTTCCGGCAGCCTGGGCTGGCATCGGGCCAGGCGTTGAGCCACA	chr11:98973792_98973793+(GGACA),chr11:98973804_98973805+(GGACC),chr11:98973815_98973816+(GGACT)	utr3,utr3,utr3	chr11:98973792_98973793+(GGACA)
NM_011751	protein_coding	ASMM10EP3A124021723	protein_coding	hypo	0.53862	0.0150995	0.0543127	0.337556	0.626706	Zfp207	Refseq	2271	chr11:80383279-80396248:+	chr11	+	80383279	80396248		ACCACCTCTGATGCCAGGTATGCCCCCACCTGTTCCACGTCCTGGAATTCCTCCAATGAC		Nucleus	Yes	22680				NM_011751		0.127272	0.34208	0.469476	0.411397	0.527983	0.723968	0.660604	0.594268	chr11:80395580-80395680	AGATTAAACCTTTTCTCAACTTGTGCTGTTTATATAGACAAGCTTCCGTCATTAAGGCTTCATTGTGACTTTTAACAAACATAATCTTCCCACATACCAGG	chr11:80395587_80395588+(AAACC),chr11:80395617_80395618+(AGACA),chr11:80395658_80395659+(AAACA)	utr3,utr3,utr3	chr11:80395617_80395618+(AGACA),chr11:80395658_80395659+(AAACA)
ENSMUST00000037609	protein_coding	ASMM10EP3A114977665	protein_coding	hypo	0.540066	0.00911753	0.0459838	0.312246	0.578164	Hgsnat	Ensembl	2694	chr8:25944453-25976753:-	chr8	-	25944453	25976753	Heparan-alpha-glucosaminide N-acetyltransferase [Source:UniProtKB/Swiss-Prot;Acc:Q3UDW8]	TGTTGGAGTTCTTTTTCTGGAAGCCTGTGCCTGACAGTTGTACCTTGGAAAGCAGCTGCT		Nucleus		52120	CCDS40309			NM_029884	uc009lhg.1	0.159007	0.317982	0.377964	0.394032	0.502803	0.710046	0.552227	0.54758	chr8:25944765-25944865	TTGTGATGCCAGGGACCAAACCCCAGGTGCTGTCCAAGCTTGGAATGGGTTCTCTCTGAATCAAGCACAGTCTACCAACCTTGGCCTCTTTCACAGAGGCA	chr8:25944834_25944835-(AGACT),chr8:25944813_25944814-(GAACC),chr8:25944796_25944797-(GGACA)	utr3,utr3,utr3	chr8:25944796_25944797-(GGACA)
ENSMUST00000213728	protein_coding	ASMM10EP3A113684033	protein_coding	hypo	0.488389	0.00382879	0.0360231	0.25194	0.51586	Ifi47	Ensembl	1678	chr11:49088264-49096960:+	chr11	+	49088264	49096960		AATGGCTGGCAGGTCCTTTGGGGGTGTTTTGGCAACAGAGCTTCCCTGGTAACTGCCATG				15953					uc033fvd.1	0.187618	0.227128	0.279591	0.313425	0.438781	0.660162	0.512078	0.45242	chr11:49095995-49096095	TGAACAGAAAGCCAAACCCATAGCTTTCAAGAAGGAGAAAGTCCTTCAGCAGATTCGAGACTACTGTGTGACTAATCTCATCAAAACTGGGGTGACTGAAC	chr11:49095998_49095999+(GAACA),chr11:49096010_49096011+(AAACC),chr11:49096054_49096055+(AGACT),chr11:49096080_49096081+(AAACT)	exon:2,exon:2,exon:2,exon:2	chr11:49095998_49095999+(GAACA)
ENSMUST00000196055	protein_coding	ASMM10EP3A128708217	protein_coding	hypo	0.574854	0.00796384	0.0440323	0.268689	0.467403	Ap5z1	Ensembl	2965	chr5:142464074-142478054:+	chr5	+	142464074	142478054	AP-5 complex subunit zeta-1 [Source:UniProtKB/Swiss-Prot;Acc:Q3U829]	CTGCCCTGTCTGACTGCCGCCCTGGACCTTCAGCTCAGGGTCCCCAGCTGCCTGGAGGCC			Yes	231855						0.190561	0.254325	0.295361	0.334508	0.426417	0.586984	0.409438	0.446773	chr5:142477483-142477583	TTGAAGGGACAGTCACCACCTGAACAGTAGCTACAGCGTGAGAGCCTGGGCAGTCAGCAGTATTGGAGCTGAGCTGCAGGCGTGGGTGACTCGTGAGGCAT	chr5:142477491_142477492+(GGACA),chr5:142477506_142477507+(GAACA)	utr3,utr3	chr5:142477491_142477492+(GGACA),chr5:142477506_142477507+(GAACA)
uc008tyz.1	protein_coding	ASMM10EP3A106506249	protein_coding	hypo	0.623817	0.00322026	0.0348762	0.520498	0.834377	Ssbp3	knownGene	2645	chr4:106923225-107049694:+	chr4	+	106923225	107049694	Mus musculus single-stranded DNA binding protein 3 (Ssbp3), transcript variant 1, mRNA.	ACTGGACAGTTTGCAATTGCTGGTTTATTTCAAAAGCTGTTTGGGGAAAAGGAACAGAAA			Yes	72475						0.406339	0.473668	0.614486	0.587501	0.930198	0.796108	0.728261	0.882939	chr4:107048644-107048744	ACACTGACGTTGTAGCCATCTAAAATAATAATAATAAACTGGACAGTTTGCAATTGCTGGTTTATTTCAAAAGCTGTTTGGGGAAAAGGAACAGAAACCAA	chr4:107048681_107048682+(AAACT),chr4:107048686_107048687+(GGACA),chr4:107048734_107048735+(GAACA),chr4:107048740_107048741+(AAACC)	Unknown,Unknown,Unknown,Unknown	chr4:107048686_107048687+(GGACA),chr4:107048734_107048735+(GAACA)
ENSMUST00000059851	protein_coding	ASMM10EP3A100157675	protein_coding	hypo	0.446352	0.000629922	0.0322915	0.326709	0.731953	Dcun1d3	Ensembl	5985	chr7:119852796-119895745:-	chr7	-	119852796	119895745	DCN1-like protein 3 [Source:UniProtKB/Swiss-Prot;Acc:Q8K0V2]	AATTCATCTGCAAAATAAAGGGCATTGGTATTAGGATTTAAGAAAAAGTCTGTGAAACAC				233805	CCDS21789			NM_001163703	uc009jlz.2	0.212002	0.306593	0.376224	0.412017	0.851727	0.699225	0.733765	0.643096	chr7:119857795-119857895	GTTCTCTGTTAGGAAATTTAGCCACTGGTCCAATACTGGAGGATTGTTCTGTGTAAATACTAGTTTCCATAGGGCAATGGCTATTTCACGATGCAGTGACC	chr7:119857857_119857858-(AAACT),chr7:119857840_119857841-(GAACA),chr7:119857822_119857823-(GGACC)	exon:3,exon:3,exon:3	chr7:119857840_119857841-(GAACA)
ENSMUST00000059666	protein_coding	ASMM10EP3A115103857	protein_coding	hypo	0.599486	0.0266402	0.0679889	0.352509	0.588019	Saysd1	Ensembl	2315	chr14:20075636-20083183:-	chr14	-	20075636	20083183	SAYSvFN domain-containing protein 1 [Source:UniProtKB/Swiss-Prot;Acc:Q8K190]	TGGTCTGGCTTATTTTGTCCTGTCCATGTTCTATTGGATGTATGTAGGGACTCGGGGTCC				67509	CCDS49406			NM_026209	uc007siy.2	0.220307	0.295016	0.372508	0.522207	0.556958	0.725972	0.569109	0.500036	chr14:20077236-20077336	GTGGAGGACATGACCACCCTGCAAGCTGTCCTTTGTCCTCTAAAGTCCACGTTCAAGGATAGGAGGAACAGCTGGGGCTGGTCCTACTTCCCTGAGGGGGT	chr14:20077316_20077317-(GGACC),chr14:20077280_20077281-(GGACT),chr14:20077270_20077271-(GGACA),chr14:20077263_20077264-(GGACA)	exon:2,utr3,utr3,utr3	chr14:20077270_20077271-(GGACA),chr14:20077263_20077264-(GGACA)
ENSMUST00000059666	protein_coding	ASMM10EP3A115103857	protein_coding	hypo	0.599486	0.0266402	0.0679889	0.352509	0.588019	Saysd1	Ensembl	2315	chr14:20075636-20083183:-	chr14	-	20075636	20083183	SAYSvFN domain-containing protein 1 [Source:UniProtKB/Swiss-Prot;Acc:Q8K190]	TGGTCTGGCTTATTTTGTCCTGTCCATGTTCTATTGGATGTATGTAGGGACTCGGGGTCC				67509	CCDS49406			NM_026209	uc007siy.2	0.220307	0.295016	0.372508	0.522207	0.556958	0.725972	0.569109	0.500036	chr14:20083008-20083108	CTCTGACTGGACGTGGAAGGCTGGGCTACCAGACTGGCCCGTTTGCGGGCCTCCCGGAACTCGGCTAACCGCTGTTCCATGGTGCGCAGCCGCCCGCTCGC	chr14:20083081_20083082-(GAACA)	exon:1	chr14:20083081_20083082-(GAACA)
uc007luc.2	protein_coding	ASMM10EP3A110995919	protein_coding	hypo	0.629254	0.0146906	0.0536935	0.486781	0.773585	Arhgap27	knownGene	2999	chr11:103331484-103339721:-	chr11	-	103331484	103339721	Mus musculus Rho GTPase activating protein 27 (Arhgap27), transcript variant 2, mRNA.	CCTAAGGCAAGCTAATGACTAACTGTTAAATAAAATGTTTATTCTCCTACTTTGGCGAAT				544817						0.258708	0.477637	0.594309	0.616471	0.783639	0.829243	0.733922	0.747535	chr11:103332785-103332885	CAGTGCAGCGGGGGTGGGAAGCGGAGAGCCTCAGAGGAGGTCCAGCCTCACGGCCTCCAGCTAACCCACGGTCCACAGTCAGTGCGGTGGGAAGATGTCCG	chr11:103332881_103332882-(GGACA),chr11:103332855_103332856-(GGACC),chr11:103332824_103332825-(GGACC)	Unknown,Unknown,Unknown	chr11:103332881_103332882-(GGACA)
ENSMUST00000024860	protein_coding	ASMM10EP3A100077917	protein_coding	hypo	0.647685	0.00894422	0.0457173	0.558829	0.86281	Ehd3	Ensembl	3658	chr17:73804841-73832094:+	chr17	+	73804841	73832094	EH domain-containing protein 3 [Source:UniProtKB/Swiss-Prot;Acc:Q9QXY6]	ATCTTCAATGTGCTTATAACTGCAGTGTGTTTGTCATTAGGATTCATGTTAATACAACAT		Cytoplasm		57440	CCDS28966			NM_020578	uc008dnn.2	0.374968	0.498655	0.657474	0.704218	0.852749	0.940408	0.829947	0.828134	chr17:73830896-73830996	AGAGGAGGACCAATCTGAGAAACCTCCATAGGGCACTGCACCCCACACTTGAAAAGACACTGGCCTATGTTCTCTGTGTTTTTCTCAACCCAAGACTCTCT	chr17:73830904_73830905+(GGACC),chr17:73830917_73830918+(AAACC),chr17:73830952_73830953+(AGACA),chr17:73830990_73830991+(AGACT)	utr3,utr3,utr3,utr3	chr17:73830952_73830953+(AGACA)
ENSMUST00000034534	protein_coding	ASMM10EP3A114908319	protein_coding	hypo	0.566833	0.00807282	0.0441893	0.359297	0.633867	Ets1	Ensembl	5080	chr9:32696022-32757820:+	chr9	+	32696022	32757820	Protein C-ets-1 [Source:UniProtKB/Swiss-Prot;Acc:P27577]	TTCCTTTGATTCACTGTCAGGCTTTGGACTTAGTGTTAGTTACGGGGCGTTAAGTCTCTG			Yes	23871	CCDS22954			NM_011808	uc009osb.1	0.263917	0.31867	0.493647	0.360952	0.685124	0.721865	0.63808	0.490401	chr9:32754386-32754486	GCTGCACGCCATGCTGGATGTAAAGCCGGATGCTGACTAGTCATGGACAGACGCGCAGAAGGAAGGGGCTGGGGGAACCCTGCTGAGACCTTTCAAAGAGC	chr9:32754432_32754433+(GGACA),chr9:32754462_32754463+(GAACC),chr9:32754473_32754474+(AGACC)	utr3,utr3,utr3	chr9:32754432_32754433+(GGACA)
ENSMUST00000034534	protein_coding	ASMM10EP3A114908319	protein_coding	hypo	0.566833	0.00807282	0.0441893	0.359297	0.633867	Ets1	Ensembl	5080	chr9:32696022-32757820:+	chr9	+	32696022	32757820	Protein C-ets-1 [Source:UniProtKB/Swiss-Prot;Acc:P27577]	TTCCTTTGATTCACTGTCAGGCTTTGGACTTAGTGTTAGTTACGGGGCGTTAAGTCTCTG			Yes	23871	CCDS22954			NM_011808	uc009osb.1	0.263917	0.31867	0.493647	0.360952	0.685124	0.721865	0.63808	0.490401	chr9:32754340-32754440	GCTTTGTGTGCGACCTGCAGAGCCTGCTGGGATACACCCCTGAAGAGCTGCACGCCATGCTGGATGTAAAGCCGGATGCTGACTAGTCATGGACAGACGCG	chr9:32754432_32754433+(GGACA)	utr3	chr9:32754432_32754433+(GGACA)
ENSMUST00000073792	protein_coding	ASMM10EP3A100063441	protein_coding	hypo	0.616676	0.000340899	0.0322915	0.511435	0.829343	Mon2	Ensembl	9301	chr10:122992060-123076505:-	chr10	-	122992060	123076505	MON2 homolog, regulator of endosome-to-Golgi trafficking [Source:HGNC Symbol;Acc:HGNC:29177]	AATTATATGACACATTGTATTACTGACTTACGTATGGTGAAGGAATAGTTTTCAATCCTT		Nucleus		67074	CCDS48707			NM_001163024	uc033fsw.1	0.475154	0.423433	0.571078	0.576076	0.864588	0.859664	0.766998	0.826121	chr10:122995400-122995500	TAAGTCACCAACTGAAGACATGGTAGCAGGTGTGAAGCAGTGCTCACTGTCCCTCCCAGCACGGTCACCCAGGCAAAGGCTCAGCTCCTCCAGGAGCCCTG	chr10:122995448_122995449-(GGACA)	utr3	chr10:122995448_122995449-(GGACA)
ENSMUST00000105263	protein_coding	ASMM10EP3A104296155	protein_coding	hypo	0.568745	0.0024004	0.0339758	0.391336	0.688068	Mdm2	Ensembl	3145	chr10:117688875-117710758:-	chr10	-	117688875	117710758	E3 ubiquitin-protein ligase Mdm2 [Source:UniProtKB/Swiss-Prot;Acc:P23804]	AGCTTGTTTTACCAGGTTAGACCAAAACCATTGCTTTTGAAGTTGTTAAAGTCCGTTGGA		Nucleus	Yes	17246	CCDS70110				uc033fss.1	0.418248	0.320373	0.507338	0.319383	0.737725	0.648508	0.601084	0.764955	chr10:117690310-117690410	ATGAGGTGTCCAGTCTTGCCGTGAACAATGCAGCCATTTTTAGGCCGCCCCTGGCAGATCACACATGGTTCGATGGCATTCAGGGAGAAGCTAGATTCCAC	chr10:117690377_117690378-(GAACC),chr10:117690322_117690323-(AGACT),chr10:117690317_117690318-(GGACA)	exon:12,exon:12,exon:12	chr10:117690317_117690318-(GGACA)
ENSMUST00000091628	protein_coding	ASMM10EP3A100039873	protein_coding	hypo	0.58077	0.00432203	0.0371327	0.457945	0.788514	Atxn1	Ensembl	10569	chr13:45549755-45964976:-	chr13	-	45549755	45964976	Ataxin-1 [Source:UniProtKB/Swiss-Prot;Acc:P54254]	CCAGTACAAGTTTATTGTATAATACTCGTACTACTAATAAAATAACAGTGCCAATTGCAA			Yes	20238	CCDS26483			NM_001199304	uc011yyv.2	0.33263	0.407984	0.551379	0.539788	0.774431	0.935328	0.753641	0.690655	chr13:45557295-45557395	CTGGGCGCTTCCCTGGTTGATTCCGTTTTCCTGCTCCGCGTATCTGTGTCTGCTGCCAGCCAGGCTGTCGGTCTTTGCCTGCTTCAGCAGGACGCTGGCAG	chr13:45557365_45557366-(AGACC),chr13:45557342_45557343-(AGACA)	exon:8,exon:8	chr13:45557342_45557343-(AGACA)
ENSMUST00000005620	protein_coding	ASMM10EP3A112946801	protein_coding	hypo	0.626349	0.000782835	0.0322915	0.34853	0.556446	Dnajb1	Ensembl	2996	chr8:83608193-83612653:+	chr8	+	83608193	83612653	DnaJ homolog subfamily B member 1 [Source:UniProtKB/Swiss-Prot;Acc:Q9QYJ3]	TTTTCGACCGCTATGGAGAGGAAGGCCTGAAGGGTGGTAGCCCCAGTGGAGGAAGCAGTG		Cytoplasm		81489	CCDS22456			NM_018808	uc009mkp.3	0.262677	0.355023	0.420661	0.355757	0.542997	0.56246	0.574308	0.54602	chr8:83609973-83610073	GCATGGACATTGATGACACATTCTCTAGCTTTCCAATGGGTATGGGTGGCTTCACCAACATGAACTTTGGACGTTCCCGCCCTTCTCAAGAGCCCACCCGG	chr8:83609979_83609980+(GGACA),chr8:83610036_83610037+(GAACT)	exon:2,exon:2	chr8:83609979_83609980+(GGACA)
NM_001356453	protein_coding	ASMM10EP3A110728838	protein_coding	hypo	0.472893	0.00889973	0.0456604	0.391757	0.828428	Slc35a5	Refseq	4197	chr16:45139573-45158673:-	chr16	-	45139573	45158673		GAGTTCTGAGACCTAAACATAGAACTCTCTGCATAACTGACTACCTGATGAGTCAACAGG		Nucleus		74102	CCDS28193			NM_001356453	uc007zih.2	0.105609	0.389984	0.51862	0.552816	0.773252	0.972497	0.839881	0.728081	chr16:45144164-45144264	TCTGGCTGTGGTGTTCCACTGGACTTCACTGAAAGTCCACTCCTTCGATGTACAATTGTCTCTTAGGGAACAGTCTCTCCTGAAATGAAGGCAGGAATTAG	chr16:45144236_45144237-(AGACT),chr16:45144221_45144222-(AGACA),chr16:45144198_45144199-(GGACT),chr16:45144176_45144177-(GAACA)	exon:2,exon:2,exon:2,exon:2	chr16:45144221_45144222-(AGACA),chr16:45144176_45144177-(GAACA)
ENSMUST00000027315	protein_coding	ASMM10EP3A116296432	protein_coding	hypo	0.568693	0.00615042	0.0407374	0.300494	0.528393	Zfp142	Ensembl	6480	chr1:74566426-74588025:-	chr1	-	74566426	74588025	zinc finger protein 142 [Source:MGI Symbol;Acc:MGI:1924514]	GCTCCTGAAGAGACCTCAGGTGTCCTGGTAAAGGTGGTGGAGGTATACTTCTGTGAGCGC			Yes	77264	CCDS78619			NM_001310668	uc007bmn.2	0.163953	0.300887	0.412605	0.32453	0.520997	0.585467	0.513863	0.493247	chr1:74566757-74566857	AGCCACACTTTCATCCCAAAGCCAATCCTTCCTCAGGCCCGTAGTTCCTCAGGCTAGCTATAGTTCCAATTTGCATATCTTGGACTATATGTTCTCCCTAC	chr1:74566847_74566848-(GAACA),chr1:74566819_74566820-(GAACT),chr1:74566800_74566801-(GAACT)	utr3,utr3,utr3	chr1:74566847_74566848-(GAACA)
ENSMUST00000027315	protein_coding	ASMM10EP3A116296432	protein_coding	hypo	0.568693	0.00615042	0.0407374	0.300494	0.528393	Zfp142	Ensembl	6480	chr1:74566426-74588025:-	chr1	-	74566426	74588025	zinc finger protein 142 [Source:MGI Symbol;Acc:MGI:1924514]	GCTCCTGAAGAGACCTCAGGTGTCCTGGTAAAGGTGGTGGAGGTATACTTCTGTGAGCGC			Yes	77264	CCDS78619			NM_001310668	uc007bmn.2	0.163953	0.300887	0.412605	0.32453	0.520997	0.585467	0.513863	0.493247	chr1:74569765-74569865	TGATCTTCTGCCGATTTTTGGTGCTATAGGCACAGTCAGTACACTTGTAAAGCCGGGTACCTCCATGTCCCTTTACATGGTGATCAAGCACCAACTGATGG	chr1:74569831_74569832-(GGACA)	exon:7	chr1:74569831_74569832-(GGACA)
uc009srm.2	protein_coding	ASMM10EP3A106582703	protein_coding	hypo	0.663327	0.0291833	0.0709992	0.544761	0.821256	Ddx3x	knownGene	4568	chrX:13281022-13293983:+	chrX	+	13281022	13293983	Mus musculus DEAD/H (Asp-Glu-Ala-Asp/His) box polypeptide 3, X-linked (Ddx3x), mRNA.	CCATGGCGGCAGTCGAGGATTTGGTGGAGGTGGCTACGGAGGCTTTTACAACAGTGATGG			Yes	13205						0.283313	0.569004	0.701813	0.624914	0.786134	0.912457	0.823149	0.763285	chrX:13291489-13291589	CTGAGCCTGCTCTGTAGTAGGTCACCCTGCCAAACAAGCTAATATGGAAACCACATGTAACTTAGCCAGACTATACCTTGTGTAGCTTCAAGAACTCGCAG	chrX:13291522_13291523+(AAACA),chrX:13291538_13291539+(AAACC),chrX:13291558_13291559+(AGACT),chrX:13291582_13291583+(GAACT)	Unknown,Unknown,Unknown,Unknown	chrX:13291522_13291523+(AAACA)
ENSMUST00000047616	protein_coding	ASMM10EP3A111218566	protein_coding	hypo	0.590444	0.00746943	0.0430923	0.482737	0.817584	Jmjd6	Ensembl	1668	chr11:116837432-116843449:-	chr11	-	116837432	116843449	Bifunctional arginine demethylase and lysyl-hydroxylase JMJD6 [Source:UniProtKB/Swiss-Prot;Acc:Q9ERI5]	GGTAAGAGGGAGACCAAAGTTATCAAGGAAGTGGTATAGGATCTTGAAACAGGAGCACCC				107817	CCDS25678			NM_033398	uc007mmi.1	0.281823	0.485867	0.598359	0.564901	0.773431	0.934215	0.841403	0.721286	chr11:116837515-116837615	AGAAAAGCCACTGTACCACGTACTACCAACTCCCATCTGAGTGTCCTTGTTCTCTGGGTGTCAGCCCCCCAAGCCTGGCTGCGAGCATATCCTGGCACAGA	chr11:116837563_116837564-(GAACA),chr11:116837557_116837558-(GGACA)	utr3,utr3	chr11:116837563_116837564-(GAACA),chr11:116837557_116837558-(GGACA)
ENSMUST00000092378	protein_coding	ASMM10EP3A115505761	protein_coding	hypo	0.557729	0.0380564	0.0811276	0.265902	0.476759	Cant1	Ensembl	2995	chr11:118406290-118419023:-	chr11	-	118406290	118419023	Soluble calcium-activated nucleotidase 1 [Source:UniProtKB/Swiss-Prot;Acc:Q8VCF1]	GCTCCGGAGCCAGGCCCTCAGTGGTCCCCTTTACCACGTAATATGCACCAGTGTGTCCAG				76025				NM_029502	uc007mpb.2	0.104188	0.26439	0.36023	0.334801	0.367852	0.610687	0.519457	0.409039	chr11:118411034-118411134	GTCTTTATCCCACTCCACGCTGACCCTGTCCCCGCTGTCCGACAGGGTCAGGTAGCCTTTCTTAAGGTAGCTAAACCAAGTGTTTTCTTCCTGGGCCCTGG	chr11:118411115_118411116-(AAACA),chr11:118411070_118411071-(GGACA),chr11:118411061_118411062-(GGACA)	exon:3,exon:3,exon:3	chr11:118411115_118411116-(AAACA),chr11:118411070_118411071-(GGACA),chr11:118411061_118411062-(GGACA)
NM_001326356	protein_coding	ASMM10EP3A110340181	protein_coding	hypo	0.649942	0.0111424	0.048697	0.262823	0.40438	Rbm7	Refseq	1719	chr9:48488697-48495330:-	chr9	-	48488697	48495330		CCCAGCATCATGTTGGAAATTTAAGCCCAACCTCCACATCTCCTAACAGATGAACAGTGT			Yes	67010	CCDS23155			NM_001326356	uc009pie.2	0.153893	0.26916	0.321309	0.306931	0.377112	0.411042	0.407208	0.422159	chr9:48489617-48489717	TTGGAATGCTTGTTAGTGTCTGGATGAGGGCCACTTCCCACCTCTACTACTGTCCCTTCTGTTATCATAGTCATGGCTCCAGCCATCATGATTCCTGTCGT	chr9:48489668_48489669-(GGACA),chr9:48489634_48489635-(AGACA)	utr3,utr3	chr9:48489668_48489669-(GGACA),chr9:48489634_48489635-(AGACA)
ENSMUST00000040218	protein_coding	ASMM10EP3A111058657	protein_coding	hypo	0.412519	0.0044225	0.0373105	0.262348	0.635966	Fbxo8	Ensembl	3571	chr8:56551090-56593939:+	chr8	+	56551090	56593939	F-box only protein 8 [Source:UniProtKB/Swiss-Prot;Acc:Q9QZN3]	GCCTTAGTCCTGATGCTGTCTATGTACTGTGCTACTCTTTGATTCTACTTTCCATTGACC		Nucleus		50753	CCDS22314			NM_015791	uc009lsr.1	0.138115	0.228322	0.290502	0.392455	0.632758	0.81038	0.604915	0.495811	chr8:56591629-56591729	CAAGTGTTCGAACTTCAACTTTTTACTCCAGACTGAGGCTACCCAGGGACAGACTTAGTGGCAGCAGGGTTGCATCAGCACTGGTCACTCCAGTCCAGCCT	chr8:56591640_56591641+(GAACT),chr8:56591660_56591661+(AGACT),chr8:56591677_56591678+(GGACA)	utr3,utr3,utr3	chr8:56591677_56591678+(GGACA)
ENSMUST00000040218	protein_coding	ASMM10EP3A111058657	protein_coding	hypo	0.412519	0.0044225	0.0373105	0.262348	0.635966	Fbxo8	Ensembl	3571	chr8:56551090-56593939:+	chr8	+	56551090	56593939	F-box only protein 8 [Source:UniProtKB/Swiss-Prot;Acc:Q9QZN3]	GCCTTAGTCCTGATGCTGTCTATGTACTGTGCTACTCTTTGATTCTACTTTCCATTGACC		Nucleus		50753	CCDS22314			NM_015791	uc009lsr.1	0.138115	0.228322	0.290502	0.392455	0.632758	0.81038	0.604915	0.495811	chr8:56564749-56564849	TCTAAAGAACAGGAGGGGTTCATAAACTTGGAAATGCTGCCTCCTGAGCTGAGCTTCACCATCTTATCCTACCTGAATGCAACTGACCTTTGCTTAGCTTC	chr8:56564757_56564758+(GAACA),chr8:56564774_56564775+(AAACT)	exon:2,exon:2	chr8:56564757_56564758+(GAACA)
ENSMUST00000099113	protein_coding	ASMM10EP3A110246353	protein_coding	hypo	0.605257	0.00159247	0.032909	0.334674	0.552946	Sirpa	Ensembl	3342	chr2:129593195-129632220:+	chr2	+	129593195	129632220	signal-regulatory protein alpha [Source:MGI Symbol;Acc:MGI:108563]	TGGAGGGGGAACAGAGGTCTATGTACTCGATAATAATGCTACCCACAACTGGAATGTCTT		Cytoplasm		19261	CCDS71143			NM_001291021	uc056zpl.1	0.302357	0.31255	0.433122	0.290669	0.534412	0.616067	0.510806	0.550498	chr2:129630226-129630326	TCTTGTCCTACATGGAGTGGCCATGACGAGGACATCCAGCCAGCCAATCCTGTCCCCAGAAGGCCAGGTGGCACGGGTCCTAGGACCAGGGGTAAGGGTGG	chr2:129630257_129630258+(GGACA),chr2:129630310_129630311+(GGACC)	utr3,utr3	chr2:129630257_129630258+(GGACA)
ENSMUST00000030760	protein_coding	ASMM10EP3A106909419	protein_coding	hypo	0.583275	0.0115014	0.0492328	0.339598	0.582226	Necap2	Ensembl	1906	chr4:141066512-141078357:-	chr4	-	141066512	141078357	Adaptin ear-binding coat-associated protein 2 [Source:UniProtKB/Swiss-Prot;Acc:Q9D1J1]	TCAACATCGCAAACATGAGGAAGAAGGAAGGAGCAGCTGGTACCCCAAGAGCCAGGCCCA				66147	CCDS18862			NM_025383	uc008vnu.2	0.220139	0.301785	0.397665	0.438802	0.483339	0.706005	0.585324	0.554235	chr4:141067141-141067241	GTACCAAAGGCTATTATGGATGGAGTGCAGAAGGTCCCTGTCCAACAGCAAATCTGGGACACCTGCCAACTGCAGAGGCAGAGCTGAACCCAGGCCACAAA	chr4:141067180_141067181-(GGACA),chr4:141067174_141067175-(GGACC)	utr3,utr3	chr4:141067180_141067181-(GGACA)
ENSMUST00000068282	protein_coding	ASMM10EP3A100943713	protein_coding	hypo	0.639479	0.0374425	0.0804651	0.301117	0.470878	Atl2	Ensembl	3618	chr17:79848390-79896123:-	chr17	-	79848390	79896123	Mus musculus atlastin GTPase 2 (Atl2), transcript variant 5, mRNA. [Source:RefSeq mRNA;Acc:NM_001357753]	ATGTATAACAAGGATTCTCAAAGCTGGATTGGTGGAAACAATGAACCCTTGACTGGCTTT		Nucleus		56298	CCDS37700			NM_001357753	uc008dqe.2	0.252696	0.246545	0.401301	0.303926	0.431464	0.627815	0.425548	0.398687	chr17:79850124-79850224	ACAAGGGAGAGTGGAGTCCATGAGCAGATGAACTGTCAGTCTGTCTTTAATCGGGCATGATGAGACACCTGGTCAGTCAGGCCTGCTTTGATAGAGTTTGT	chr17:79850219_79850220-(AAACT),chr17:79850166_79850167-(AGACA),chr17:79850139_79850140-(GGACT)	exon:13,exon:13,utr3	chr17:79850166_79850167-(AGACA)
ENSMUST00000108346	protein_coding	ASMM10EP3A104026424	protein_coding	hypo	0.656744	0.0120624	0.0499665	0.48077	0.732051	Ythdf3	Ensembl	4929	chr3:16183236-16216855:+	chr3	+	16183236	16216855	YTH domain family 3 [Source:MGI Symbol;Acc:MGI:1918850]	AGGAGAGCAAAACAGTTGTTTCATTGTAATAACAGCTATCCACCAATGTCAGATCCATAT				229096	CCDS38396			NM_172677	uc008org.3	0.405108	0.495006	0.576576	0.44639	0.746577	0.893284	0.677039	0.611305	chr3:16204858-16204958	GAGGTGCATCCAGTGCTGGAAAAACTAAAGGCCATAAACAATTATAATCCCAAAGACTTTGATTGGAACCTGAAGAATGGACGTGTGTTTATAATTAAGAG	chr3:16204881_16204882+(AAACT),chr3:16204895_16204896+(AAACA),chr3:16204913_16204914+(AGACT),chr3:16204925_16204926+(GAACC)	exon:5,exon:5,exon:5,exon:5	chr3:16204895_16204896+(AAACA)
ENSMUST00000176559	protein_coding	ASMM10EP3A123122194	protein_coding	hypo	0.661625	0.0145314	0.0534744	0.491953	0.743553	Pid1	Ensembl	1564	chr1:84037231-84336173:-	chr1	-	84037231	84336173	PTB-containing, cubilin and LRP1-interacting protein [Source:UniProtKB/Swiss-Prot;Acc:Q3UBG2]	TTGAGTTCCAGTCCTGACTTCCTTTGGTGATGAACAGCAGTGTGGAAGTCACTTCCAGAC				98496						0.344967	0.492951	0.647698	0.482195	0.69033	0.860833	0.73594	0.687108	chr1:84037495-84037595	GATTCACGGACTGAGGAGAGGATCTGCAAACATGCCAAGGGGGAGGAGCAACCAGTCAGTCACCTGGACGTGTCCCTTCCATCCTGCAGCCTCCACGCCAA	chr1:84037566_84037567-(GGACA)	utr3	chr1:84037566_84037567-(GGACA)
ENSMUST00000162731	protein_coding	ASMM10EP3A112770883	protein_coding	hypo	0.637987	0.00604795	0.040533	0.193849	0.303845	Zfp579	Ensembl	2489	chr7:4992852-4995340:-	chr7	-	4992852	4995340	zinc finger protein 579 [Source:MGI Symbol;Acc:MGI:1915740]	TTTCATCTCTTCTCCCCACCCCTGCCTCTTCCCCTTTTCCCCACAGGCATGGATCCACAG			Yes	68490	CCDS39744				uc029wdh.2	0.155037	0.195763	0.247017	0.17758	0.283557	0.357525	0.286758	0.287541	chr7:4992930-4993030	AGTTCCAAAGAGGTGATGGTGTCCAGTGTTTGTAATAGGGATGGGCAGGCTGGGACGAACCCAGCAGTCTCTATCCTTCTGGCCAAGTGTCCTCCGCCTTG	chr7:4993018_4993019-(GGACA),chr7:4992996_4992997-(AGACT),chr7:4992957_4992958-(AAACA),chr7:4992950_4992951-(GGACA),chr7:4992931_4992932-(GAACT)	utr3,utr3,utr3,utr3,utr3	chr7:4993018_4993019-(GGACA),chr7:4992957_4992958-(AAACA),chr7:4992950_4992951-(GGACA)
ENSMUST00000039733	protein_coding	ASMM10EP3A100127902	protein_coding	hypo	0.629355	0.000365028	0.0322915	0.543685	0.863875	Osbpl11	Ensembl	4520	chr16:33185071-33243312:+	chr16	+	33185071	33243312	oxysterol binding protein like 11 [Source:HGNC Symbol;Acc:HGNC:16397]	TCCGTTTTCATTTTTGCTGTGAAGTGCACTGAAAAATAAATTTCAAAATGAGCTGTCATT				106326	CCDS28128			NM_176840	uc007yzy.2	0.512102	0.460066	0.60188	0.600691	0.93168	0.869497	0.796977	0.857348	chr16:33241856-33241956	CAGATGGAGTCTTTGCACTGAGTGACCTGTTTGCTAACTGTACAGCCTGAACACGAATGTCCCTACTGAGCCCATCCCCCTGCAGCAAGACCAAAGTGTTA	chr16:33241906_33241907+(GAACA),chr16:33241945_33241946+(AGACC)	utr3,utr3	chr16:33241906_33241907+(GAACA)
ENSMUST00000057438	protein_coding	ASMM10EP3A100165912	protein_coding	hypo	0.608949	0.00191317	0.0330576	0.486221	0.79846	Vcpip1	Ensembl	9749	chr1:9718622-9748382:-	chr1	-	9718622	9748382	valosin containing protein (p97)/p47 complex interacting protein 1 [Source:MGI Symbol;Acc:MGI:1917925]	GGCTGTCATACCCCAGTAAGTAAAATAAGGCTGAATAATTGATTGTTTCTAATAATTAAA		Nucleus;Pseudopodium		70675	CCDS14814			NM_173443	uc007ags.3	0.412588	0.420042	0.54828	0.563976	0.765046	0.926042	0.730616	0.772137	chr1:9746080-9746180	GAATAATTTTAGTTGGTAGCTGCGACTCCAATTCTTGTCCTTGCACATCTCCAACTCTCTGAGCATGAGCACCATCTATATTTACAGGAGTGTAATCGTCC	chr1:9746116_9746117-(GGACA)	exon:1	chr1:9746116_9746117-(GGACA)
ENSMUST00000057438	protein_coding	ASMM10EP3A100165912	protein_coding	hypo	0.608949	0.00191317	0.0330576	0.486221	0.79846	Vcpip1	Ensembl	9749	chr1:9718622-9748382:-	chr1	-	9718622	9748382	valosin containing protein (p97)/p47 complex interacting protein 1 [Source:MGI Symbol;Acc:MGI:1917925]	GGCTGTCATACCCCAGTAAGTAAAATAAGGCTGAATAATTGATTGTTTCTAATAATTAAA		Nucleus;Pseudopodium		70675	CCDS14814			NM_173443	uc007ags.3	0.412588	0.420042	0.54828	0.563976	0.765046	0.926042	0.730616	0.772137	chr1:9724585-9724685	GTGGCAAATGCTGCTCCCAGTACATCTGCTACATGACTATCAGTTGTTTCAGTATTCAAATTCTCAGTGCCACCAGTTAAAGAAAACGGTTCAGGCAAGCC	chr1:9724673_9724674-(GAACC),chr1:9724630_9724631-(AAACA)	exon:3,exon:3	chr1:9724630_9724631-(AAACA)
ENSMUST00000057438	protein_coding	ASMM10EP3A100165912	protein_coding	hypo	0.608949	0.00191317	0.0330576	0.486221	0.79846	Vcpip1	Ensembl	9749	chr1:9718622-9748382:-	chr1	-	9718622	9748382	valosin containing protein (p97)/p47 complex interacting protein 1 [Source:MGI Symbol;Acc:MGI:1917925]	GGCTGTCATACCCCAGTAAGTAAAATAAGGCTGAATAATTGATTGTTTCTAATAATTAAA		Nucleus;Pseudopodium		70675	CCDS14814			NM_173443	uc007ags.3	0.412588	0.420042	0.54828	0.563976	0.765046	0.926042	0.730616	0.772137	chr1:9747685-9747785	CGAACAGTTCGCCTTGGTTCATGTCCCGGAGAAGCTTGGCCCGGCCCGTTTGTTTGTCCATTCCATAGCGTGCCAATATTGGCGACAATAATTTGCAGTGG	chr1:9747740_9747741-(GGACA),chr1:9747707_9747708-(GGACA),chr1:9747701_9747702-(GAACC),chr1:9747691_9747692-(GAACT)	exon:1,exon:1,exon:1,exon:1	chr1:9747740_9747741-(GGACA),chr1:9747707_9747708-(GGACA)
NM_001357696	protein_coding	ASMM10EP3B103824101	protein_coding	hypo	0.607327	0.0130446	0.0513765	0.372916	0.614029	Plekha1	Refseq	3919	chr7:130865724-130913494:+	chr7	+	130865724	130913494		TCATCCTCTTCTGTTAACTCTAATCTTAGCTTTGCACTGTGTTCCAGATGCGGCAGGCCA		Nucleus		101476				NM_001357696		0.302277	0.350929	0.464303	0.374155	0.531218	0.793101	0.568938	0.562857	chr7:130911026-130911126	GCCAGCTTCCAAAGTGACTGAACAGGCTTTGCTCAGACCTCAGAGTAAAAACGGCCCTCAGGGAGAAGATGGCGAGCCAGTGGACTTAGATGACGCCAGCC	chr7:130911047_130911048+(GAACA),chr7:130911062_130911063+(AGACC),chr7:130911109_130911110+(GGACT)	utr3,utr3,utr3	chr7:130911047_130911048+(GAACA)
ENSMUST00000170253	protein_coding	ASMM10EP3A127730111	protein_coding	hypo	0.529997	0.00687716	0.0420908	0.266701	0.503214	Nisch	Ensembl	589	chr14:31171258-31187207:-	chr14	-	31171258	31187207	Mus musculus nischarin (Nisch), transcript variant 2, mRNA. [Source:RefSeq mRNA;Acc:NM_001347583]	TGTCGCAACCACAGAGAAAGAGCTGGACACTGTGGAAGTGCTGAAGGCAGGGAAGCGGCC				64652						0.191588	0.234171	0.393141	0.247906	0.448534	0.61689	0.455968	0.491462	chr14:31171369-31171469	CAGCGTTAGGATTAACTGATCACACATGTTCACAGTCTCTGTGGGAGCTGGTCACATGTGTGGGGGCCACGGGCAATCAATGTAGGAACCAAGGGAGAGGA	chr14:31171403_31171404-(AGACT),chr14:31171396_31171397-(GAACA)	exon:4,utr3	chr14:31171396_31171397-(GAACA)
ENSMUST00000172229	protein_coding	ASMM10EP3A106408296	protein_coding	hypo	0.502324	0.00287112	0.0346181	0.228976	0.455834	Tgif1	Ensembl	1446	chr17:70844205-70849790:-	chr17	-	70844205	70849790	TGFB-induced factor homeobox 1 [Source:MGI Symbol;Acc:MGI:1194497]	GACCCCGGGTACTTGGTCTTGTTGCAGCATCTGGCAGTGACTCTGAGGATGAAGACAGCA			Yes	21815				NM_001164076		0.165935	0.200281	0.218	0.331689	0.462197	0.53526	0.392566	0.433313	chr17:70844864-70844964	CCTCTGGGTACACGAGAGAGGTGTCTGTAAAGTTGCTGGGTGCTATTTGCGGTACATCTGTACTCTGTCCCACACCAATCGGCTGACAGAGAGAGAAAGGC	chr17:70844930_70844931-(GGACA),chr17:70844886_70844887-(AGACA)	exon:3,exon:3	chr17:70844930_70844931-(GGACA),chr17:70844886_70844887-(AGACA)
ENSMUST00000096194	protein_coding	ASMM10EP3A102029045	protein_coding	hypo	0.593122	0.00533557	0.0392586	0.311622	0.525393	Tmem2	Ensembl	6667	chr19:21778342-21858327:+	chr19	+	21778342	21858327	Cell surface hyaluronidase [Source:UniProtKB/Swiss-Prot;Acc:Q5FWI3]	GTGGATGAGAGTAAGCTGAGGCGTGTGACAGGGTATCATGTATGCCGCTGGTTCCAGGGG		Nucleus		83921	CCDS37934			NM_031997	uc008gzg.2	0.261681	0.287546	0.36517	0.332092	0.466312	0.641488	0.445417	0.548356	chr19:21798054-21798154	GTTTATTGGCGTGGAGGCTGGCGGGACACTGGAGTTACACGGGGCACAGAGGACATCATGGACGATGCTGGCGAGGACTCTGCATTCTTCAGGCTTGCCCT	chr19:21798079_21798080+(GGACA),chr19:21798106_21798107+(GGACA),chr19:21798130_21798131+(GGACT)	exon:4,exon:4,exon:4	chr19:21798079_21798080+(GGACA),chr19:21798106_21798107+(GGACA)
ENSMUST00000122110	protein_coding	ASMM10EP3A108681985	protein_coding	hypo	0.653369	0.0262247	0.0674841	0.514903	0.788074	Usp5	Ensembl	3076	chr6:124815038-124829435:-	chr6	-	124815038	124829435	ubiquitin specific peptidase 5 (isopeptidase T) [Source:MGI Symbol;Acc:MGI:1347343]	CGGGATGGTCCTGGAAAGTATCAGCTCTTTGCCTTCATTAGTCACATGGGCACATCTACT		Cytoplasm		22225	CCDS85157			NM_001326594	uc009dsb.1	0.312803	0.492426	0.682219	0.572164	0.693641	0.920868	0.81508	0.722706	chr6:124815395-124815495	TGAGTACCCCTCCTCTTTGTTTGGCCATTCTCCTATGACCTCCAGCTCCTTCCCACTGCTGGGGACAAAAACAAAAAGGGTACAGAGCAGGGGCTGAAGTC	chr6:124815413_124815414-(AAACA)	utr3	chr6:124815413_124815414-(AAACA)
ENSMUST00000130491	protein_coding	ASMM10EP3A100015383	protein_coding	hypo	0.618525	0.00131481	0.0322915	0.509483	0.823706	Cebpg	Ensembl	4709	chr7:35046422-35056573:-	chr7	-	35046422	35056573	CCAAT/enhancer-binding protein gamma [Source:UniProtKB/Swiss-Prot;Acc:P53568]	CGTTTATTCCTAGTAACTTGTGTTAGAAGTTTATACTTTGTGACAAAATCAGGTCTTAAT		Nucleus	Yes	12611	CCDS21144			NM_009884	uc009gjk.1	0.457514	0.412472	0.575972	0.591975	0.888027	0.859629	0.733082	0.814087	chr7:35050361-35050461	AAGCCCTGGGCCTGGAAGGAGATCTACTGCCCTGGGTTATCAGAATTTGTCGCTGTAGTTTCCGTGCTGATGGGCTGCACGTTGTCTGCGAGGCTGTGCGC	chr7:35050444_35050445-(AGACA),chr7:35050418_35050419-(AAACT)	exon:2,exon:2	chr7:35050444_35050445-(AGACA)
ENSMUST00000036470	protein_coding	ASMM10EP3A100114521	protein_coding	hypo	0.632487	0.00387852	0.0361019	0.434578	0.687094	Ccdc32	Ensembl	1870	chr2:119017779-119029393:-	chr2	-	119017779	119029393	Coiled-coil domain-containing protein 32 [Source:UniProtKB/Swiss-Prot;Acc:Q8BS39]	CTCTTCTGGCAGGCAGGTGTAAATGCAGATAGAATATTCATATACATAAAATAAATAAAA				269336	CCDS50671			NM_199310	uc008lsx.2	0.342694	0.344324	0.516887	0.534408	0.699655	0.717145	0.637418	0.694158	chr2:119018752-119018852	GACCCCTAACCCGTAGCCGCAGTGCTCAGTCAAGCTGTGAGACATGCAGGACAGCAGTGTTTTGATCCAGCACACACTGGGTCTGTCACTTCATCCAGGAC	chr2:119018832_119018833-(AGACC),chr2:119018810_119018811-(AAACA)	utr3,utr3	chr2:119018810_119018811-(AAACA)
ENSMUST00000036470	protein_coding	ASMM10EP3A100114521	protein_coding	hypo	0.632487	0.00387852	0.0361019	0.434578	0.687094	Ccdc32	Ensembl	1870	chr2:119017779-119029393:-	chr2	-	119017779	119029393	Coiled-coil domain-containing protein 32 [Source:UniProtKB/Swiss-Prot;Acc:Q8BS39]	CTCTTCTGGCAGGCAGGTGTAAATGCAGATAGAATATTCATATACATAAAATAAATAAAA				269336	CCDS50671			NM_199310	uc008lsx.2	0.342694	0.344324	0.516887	0.534408	0.699655	0.717145	0.637418	0.694158	chr2:119018495-119018595	TCCGTCCATTTACGATGAGTGTGTGAGCGAATCCGGCCAGGACTTGGACTCAAGGAGACTGACTTCACTCTCCTTGGCTACCCTTGTTCCTGACTACTTAA	chr2:119018580_119018581-(GAACA)	utr3	chr2:119018580_119018581-(GAACA)
ENSMUST00000218414	protein_coding	ASMM10EP3A113353745	protein_coding	hypo	0.557204	0.009849	0.0471693	0.290068	0.520578	Fam207a	Ensembl	788	chr10:77488165-77515572:-	chr10	-	77488165	77515572	Protein FAM207A [Source:UniProtKB/Swiss-Prot;Acc:P58468]	CCCTGGATGGTTGGGTGTCGCCTCTTCTGTGTGTGTTCCTGCCACTCTGGACTGGACATT		Cytoplasm		108707						0.169931	0.279643	0.385676	0.325024	0.446369	0.641306	0.497547	0.49709	chr10:77488190-77488290	CTAAGTCATTTTATTTGTCCTCACCGGCAGCTCTAGCTCGCCTTCCCTAGGTCTCAAGGCTGGCTAGTTGGCCATGAAGGTACAGGATGGGATTCAAGAGC	chr10:77488240_77488241-(AGACC),chr10:77488206_77488207-(GGACA)	utr3,utr3	chr10:77488206_77488207-(GGACA)
ENSMUST00000038661	protein_coding	ASMM10EP3A101593500	protein_coding	hypo	0.552838	0.00395814	0.036309	0.281778	0.509693	Slc25a34	Ensembl	2670	chr4:141618824-141623821:-	chr4	-	141618824	141623821	Solute carrier family 25 member 34 [Source:UniProtKB/Swiss-Prot;Acc:A2ADF7]	GGATCGACAGTGGTTTTTGGAGGACAGCTGGCTGGTGACCCTGGCTGGTGGCATGATCAG				384071	CCDS18878			NM_001013780	uc008vox.1	0.218081	0.259025	0.372948	0.277058	0.451894	0.61921	0.503078	0.464592	chr4:141620265-141620365	ATGGATCCCAGTTGTCCATTGTTCCTTGCCTTCTCCTCCTGGCTTGTGGCAGGGCCTGACTCAAGCTAGCTCTGGGCAGCCAGTCTTACACTGACAGGCCA	chr4:141620347_141620348-(AGACT),chr4:141620285_141620286-(GAACA),chr4:141620278_141620279-(GGACA)	utr3,utr3,utr3	chr4:141620285_141620286-(GAACA),chr4:141620278_141620279-(GGACA)
ENSMUST00000037783	protein_coding	ASMM10EP3A116494091	protein_coding	hypo	0.660515	0.00840158	0.0446774	0.455919	0.690249	Ccdc174	Ensembl	1752	chr6:91878053-91899843:+	chr6	+	91878053	91899843	coiled-coil domain containing 174 [Source:HGNC Symbol;Acc:HGNC:28033]	GAAGGCAGAGAAGCAGATGGAGTTGTTCCTGAGCCCTCAGAGCCAAAGCCTGTACCTGCC		Nucleus		232236	CCDS20370			NM_172730	uc009cyk.1	0.320056	0.473748	0.506434	0.523439	0.624367	0.764648	0.75125	0.62073	chr6:91899416-91899516	ACAGAGCAGACCAGGATCAGCACCAAGTGACTTGGGACATTCCTCTGGCCAGAGCCAGGAACCCAGCTCTTCACACACATCCACTCCTGCCTCTGAAAGCT	chr6:91899425_91899426+(AGACC),chr6:91899452_91899453+(GGACA),chr6:91899476_91899477+(GAACC)	exon:11,exon:11,exon:11	chr6:91899452_91899453+(GGACA)
ENSMUST00000110208	protein_coding	ASMM10EP3A117607148	protein_coding	hypo	0.590178	0.04051	0.0839706	0.34564	0.585653	Ap5s1	Ensembl	1521	chr2:131210440-131213514:+	chr2	+	131210440	131213514	Mus musculus adaptor-related protein 5 complex, sigma 1 subunit (Ap5s1), transcript variant 5, mRNA. [Source:RefSeq mRNA;Acc:NM_001355593]	GTGTCCACCACGCGAGTCTTTGACTCCTCTTCATTCAACCCTACCAGCTGTCAGCACTGG				69596	CCDS71148			NM_001355593	uc008mlb.2	0.175663	0.358008	0.416548	0.43234	0.472505	0.772578	0.619423	0.478106	chr2:131212960-131213060	TCTGATGTGTGGCCACGCTCAGGACATACGGATTGGGCAAGCCCGAAGGAAGGGACCTGGGTAGAAGGCTGTCTGTGCCTGTCCTCAGGCCACTGGAATTG	chr2:131212983_131212984+(GGACA),chr2:131213014_131213015+(GGACC)	utr3,utr3	chr2:131212983_131212984+(GGACA)
ENSMUST00000176233	protein_coding	ASMM10EP3A122543916	protein_coding	hypo	0.631887	0.0155212	0.054843	0.33223	0.525774	RP23-312H15.9	Ensembl	1012	chr16:3884648-3919517:+	chr16	+	3884648	3919517		TGGTGAAAGAGTTCAGGAAACACGGCATAGATTTCACCGAGATGATGAGAGCCTTGGGGT				-1						0.245691	0.350198	0.438045	0.294984	0.447828	0.639602	0.515248	0.500418	chr16:3903823-3903923	TGCATAGACAGTTAGATGGACAGTTCCCTGTTCCCAGTGTTCTGCCCACTTCTTCCGTCCAGAAGGACCATCCTGCCTGTTGAATCCTGGCATGCTCCACA	chr16:3903830_3903831+(AGACA),chr16:3903842_3903843+(GGACA),chr16:3903889_3903890+(GGACC)	intron,intron,intron	chr16:3903830_3903831+(AGACA),chr16:3903842_3903843+(GGACA)
ENSMUST00000105912	protein_coding	ASMM10EP3A100137595	protein_coding	hypo	0.522568	0.00212251	0.0336215	0.204669	0.391659	Wasf2	Ensembl	2236	chr4:133176371-133196504:+	chr4	+	133176371	133196504	WAS protein family, member 2 [Source:MGI Symbol;Acc:MGI:1098641]	ATAGCCCTGTGTGCCTGGGATCTGTGGTTGAGTACTGTTTTCCTGCTCTTTCCCTTTTAG				242687					uc008vcg.1	0.164345	0.165047	0.261861	0.227421	0.360247	0.472534	0.359636	0.374219	chr4:133195930-133196030	CAAACTAACAGTCTCATGGGGGGAAGAAAGCAAGGGACAAAGAACTGCAAGGGGCCAAAGCCAAAGATCTATCCGAGTGCTTCCTTCAACTGACCATATGC	chr4:133195933_133195934+(AAACT),chr4:133195966_133195967+(GGACA),chr4:133195973_133195974+(GAACT)	utr3,utr3,utr3	chr4:133195966_133195967+(GGACA)
NM_001357776	protein_coding	ASMM10EP3A106289099	protein_coding	hypo	0.600211	0.00172946	0.0329825	0.369539	0.615681	Snrk	Refseq	4697	chr9:122117459-122169702:+	chr9	+	122117459	122169702		CGCAGGCGGAAAGTATCCATTATGATGTTGACAATGAAGGCCTTATTTCCAACAGATATA		Nucleus		20623				NM_001357776	uc009sep.2	0.36599	0.276599	0.450209	0.385356	0.588123	0.690491	0.557176	0.626936	chr9:122137126-122137226	AGGTGAGAAGGTGGCAGTGAAAGTCATTGACAAGACGAAGCTGGACACTCTAGCCACTGGTCATCTCTTCCAGGAAGTGAGGTGCATGAAACTAGTGCAGC	chr9:122137170_122137171+(GGACA),chr9:122137216_122137217+(AAACT)	exon:2,exon:2	chr9:122137170_122137171+(GGACA)
ENSMUST00000028177	protein_coding	ASMM10EP3A100170811	protein_coding	hypo	0.661261	0.00332165	0.0350351	0.500671	0.757147	Olfm1	Ensembl	2757	chr2:28205659-28230736:+	chr2	+	28205659	28230736	olfactomedin 1 [Source:MGI Symbol;Acc:MGI:1860437]	AAAGAGGGCAACTTTGTACTGTTCAGTTATCTAAGGAACAATAAAGATATTAGGAGATAA		Dendrite		56177	CCDS15834			NM_019498	uc008iyd.1	0.570578	0.372266	0.507096	0.552745	0.822177	0.762165	0.672735	0.771509	chr2:28229983-28230083	CTCTCTGGTCCAATAACTCAAAGAAGCAAGGCGATGACTGTTGGCCCCTCTCACCCAAGAACAACCCACTGTTAGGATTGCATGGACATTTCCTTAGGTTG	chr2:28230043_28230044+(GAACA),chr2:28230068_28230069+(GGACA)	utr3,utr3	chr2:28230043_28230044+(GAACA),chr2:28230068_28230069+(GGACA)
ENSMUST00000028177	protein_coding	ASMM10EP3A100170811	protein_coding	hypo	0.661261	0.00332165	0.0350351	0.500671	0.757147	Olfm1	Ensembl	2757	chr2:28205659-28230736:+	chr2	+	28205659	28230736	olfactomedin 1 [Source:MGI Symbol;Acc:MGI:1860437]	AAAGAGGGCAACTTTGTACTGTTCAGTTATCTAAGGAACAATAAAGATATTAGGAGATAA		Dendrite		56177	CCDS15834			NM_019498	uc008iyd.1	0.570578	0.372266	0.507096	0.552745	0.822177	0.762165	0.672735	0.771509	chr2:28229220-28229320	GTCACATTATCATTAGGTTTGACCTGAAGACAGAGACGATTCTGAAGACGCGCAGCCTGGACTATGCTGGCTACAACAATATGTATCACTATGCCTGGGGC	chr2:28229249_28229250+(AGACA),chr2:28229280_28229281+(GGACT)	exon:6,exon:6	chr2:28229249_28229250+(AGACA)
ENSMUST00000038959	protein_coding	ASMM10EP3A105351202	protein_coding	hypo	0.613314	0.0176581	0.0575375	0.430685	0.702225	Psd3	Ensembl	11319	chr8:67689082-67974574:-	chr8	-	67689082	67974574	pleckstrin and Sec7 domain containing 3 [Source:MGI Symbol;Acc:MGI:1918215]	CACCTGTGCTATGATGCTGCTCAACACAGATCTGCATGGCCATGTAAGTAATATTGGAAA				234353						0.290441	0.402173	0.559016	0.471108	0.643562	0.886855	0.629961	0.648522	chr8:67963915-67964015	ATCTGGTGATTTTCCTGGGCCAACAGGAAATGTTCTATGGGCTCTCTGTGGCTTATGACTGGCAGTACTCAGTTCTTTATCCACCTGGTAAACTGAAAAGT	chr8:67963986_67963987-(GAACT),chr8:67963946_67963947-(GAACA)	exon:4,exon:4	chr8:67963946_67963947-(GAACA)
ENSMUST00000072697	protein_coding	ASMM10EP3A100158630	protein_coding	hypo	0.458151	0.00444014	0.0373105	0.282132	0.615806	Acadm	Ensembl	2047	chr3:153922357-153944632:-	chr3	-	153922357	153944632	acyl-Coenzyme A dehydrogenase, medium chain [Source:MGI Symbol;Acc:MGI:87867]	CCCATTATAAAACTAAAACTTTTCTGGGAATCTTAGTACTGAACGAGAATTTTATTTGTC				11364	CCDS17924		00071+1.3.8.7	NM_007382	uc008ruj.2	0.170599	0.238921	0.370064	0.348943	0.567433	0.781069	0.608367	0.506353	chr3:153922574-153922674	CCACAAATTTTCAGTGTTTATGTTAGAATCATGAGTTCTTCCTTGACAAGCCGCCTTTCCTGTCACTTGAATGAACATTAAAAGTCCAGGGTGTTTTTCCA	chr3:153922666_153922667-(AAACA),chr3:153922657_153922658-(GGACT),chr3:153922608_153922609-(GAACT),chr3:153922589_153922590-(AAACA)	utr3,utr3,utr3,utr3	chr3:153922666_153922667-(AAACA),chr3:153922589_153922590-(AAACA)
ENSMUST00000067582	protein_coding	ASMM10EP3A115936811	protein_coding	hypo	0.553332	0.0196053	0.0597068	0.416722	0.753114	Tmem62	Ensembl	2921	chr2:120977017-121007852:+	chr2	+	120977017	121007852	Transmembrane protein 62 [Source:UniProtKB/Swiss-Prot;Acc:Q8BXJ9]	CCCTAGAAACTACAGTAATGGGACACATACCATAGAAGTATTCGTCCAGGATTCTGCTGG				96957	CCDS16629			NM_175285	uc008lxe.1	0.150197	0.466846	0.554301	0.495544	0.64044	0.894548	0.785243	0.692225	chr2:121007009-121007109	CCCTAGCCTTTACATTCTCTCCATTGAGGACCTGGTTGACATTGCTGACACCTGTGCTCATTTACCGTGTGTGGACATTGAACTCCACTGAACTTGGAATA	chr2:121007038_121007039+(GGACC),chr2:121007083_121007084+(GGACA),chr2:121007090_121007091+(GAACT),chr2:121007100_121007101+(GAACT)	exon:14,exon:14,exon:14,exon:14	chr2:121007083_121007084+(GGACA)
ENSMUST00000214166	protein_coding	ASMM10EP3A104933785	protein_coding	hypo	0.63022	0.000191752	0.0322915	0.169331	0.268686	Ppcdc	Ensembl	318	chr9:57398823-57440115:-	chr9	-	57398823	57440115	phosphopantothenoylcysteine decarboxylase [Source:MGI Symbol;Acc:MGI:1914062]	GCCTCTCCTGGTATCTAAGCTGTTGGACGTTCCTGGGGATCAAGGTGTAGCTCTCAGCGG				66812						0.156201	0.169299	0.170455	0.181372	0.275073	0.261732	0.242476	0.295463	chr9:57414307-57414407	TCCATGGTGTGTCTAAAAGCAATTCCCAGGCAGGAGGTCCCTCAGTCATTCAATTACCCTTCCAGTAGCAGCGTGCTTGCCTAGTCTATTTGGGCTATCCC	chr9:57414390_57414391-(AGACT),chr9:57414343_57414344-(GGACC),chr9:57414317_57414318-(AGACA)	intron,intron,intron	chr9:57414317_57414318-(AGACA)
ENSMUST00000106654	protein_coding	ASMM10EP3A103249357	protein_coding	hypo	0.629293	8.82838e-05	0.0322915	0.277315	0.440677	Cyb561d1	Ensembl	1914	chr3:108198273-108200595:-	chr3	-	108198273	108200595	cytochrome b-561 domain containing 1 [Source:MGI Symbol;Acc:MGI:1919273]	AGGGCCCCTTGACTCCTCCCTTTGTGGTGAGCTCCTGATTCTTGTTTAGGTTTAAGATGA				72023					uc008qyi.1	0.23903	0.278188	0.315279	0.276763	0.429445	0.457949	0.424165	0.451147	chr3:108199426-108199526	ACCCTTGAGACCCGGGCTGCTCGTGGACAGAGGAGGCAGAGCCCACACAGTGCCTGTCCTCCAGTGGCCAACAGTGTCAAGGCTCCTATCCAGCTGTGCCA	chr3:108199481_108199482-(GGACA)	exon:2	chr3:108199481_108199482-(GGACA)
ENSMUST00000204765	protein_coding	ASMM10EP3A100267721	protein_coding	hypo	0.462992	0.0157234	0.05512	0.230089	0.496961	Tpra1	Ensembl	1738	chr6:88902333-88912231:+	chr6	+	88902333	88912231	Transmembrane protein adipocyte-associated 1 [Source:UniProtKB/Swiss-Prot;Acc:Q99MU1]	TTGTGGGGCTCTGCTGTGTAGATGCCACCACCTTCCTGTACTTCAGCTTCTTTGCACCAC				24100						0.124053	0.211334	0.297744	0.287226	0.374188	0.684607	0.514774	0.414275	chr6:88911952-88912052	GCACCTAAGCCTCGGGGAGGCCTGTAAAGACAGATGGGAACTCGTGTGGATAGCCCTGGGCAGGTGTGCCTGCACCCCCAGCCTCTTCCTGATCTCCACCC	chr6:88911981_88911982+(AGACA),chr6:88911991_88911992+(GAACT)	utr3,utr3	chr6:88911981_88911982+(AGACA)
ENSMUST00000057257	protein_coding	ASMM10EP3A110576673	protein_coding	hypo	0.396932	0.0144414	0.0533253	0.216127	0.544493	Jkamp	Ensembl	1292	chr12:72085857-72100861:+	chr12	+	72085857	72100861	JNK1/MAPK8-associated membrane protein [Source:UniProtKB/Swiss-Prot;Acc:Q8BI36]	TGTGGCCAATGGCTGTCGATATTCAACCAGCATGCCTTGGACTCTACTGTGGGAAGACCC		Nucleus;Exosome		104771	CCDS25967			NM_024205	uc007nvf.2	0.0680409	0.192237	0.294614	0.309614	0.435942	0.76631	0.546709	0.429012	chr12:72100708-72100808	CAGGCTGGAACACGACCTACCGCTTTTGGCTTTGGTACCTACACCAGCTCTGTTTTACTTGTTTACTGCAAAATTTACCGAACCATCACGGATACTCTCAG	chr12:72100717_72100718+(GAACA),chr12:72100789_72100790+(GAACC)	exon:7,exon:7	chr12:72100717_72100718+(GAACA)
ENSMUST00000097722	protein_coding	ASMM10EP3A117091793	protein_coding	hypo	0.507589	0.0189565	0.0589988	0.144656	0.284986	Cflar	Ensembl	1771	chr1:58711551-58753976:+	chr1	+	58711551	58753976	CASP8 and FADD-like apoptosis regulator CASP8 and FADD-like apoptosis regulator subunit p43 CASP8 and FADD-like apoptosis regulator subunit p12 [Source:UniProtKB/Swiss-Prot;Acc:O35732]	TCCAGGCTTCGCTCCCAAAATTGAGTATCAAACCTTCTGTTTTATATTTGAAGCTCCAGA				12633					uc007bcn.3	0.0927968	0.20129	0.199669	0.0848682	0.253253	0.348771	0.319993	0.217927	chr1:58752626-58752726	GAGTCGTTAGGTAGCCAGTTGGAAGATAGCAGCCTGGAGGTAGATGGGCCATCAATAAAAAATGTGGACTCTAAGCCCCTGCAACCCAGACACTGCACAAC	chr1:58752693_58752694+(GGACT),chr1:58752715_58752716+(AGACA)	exon:9,exon:9	chr1:58752715_58752716+(AGACA)
uc011yhf.1	protein_coding	ASMM10EP3A120812897	protein_coding	hypo	0.654135	0.0494249	0.0938949	0.325672	0.497867	Ttyh2	knownGene	3270	chr11:114675468-114720984:+	chr11	+	114675468	114720984	Mus musculus tweety family member 2 (Ttyh2), mRNA.	ACTTCATCAACAGGAACCAGGCCATACTCTTTGGTGGGAACCCACGATACGAAAATGTGC				117160						0.220393	0.327341	0.467368	0.287587	0.45785	0.638215	0.441831	0.453572	chr11:114719319-114719419	GCAGAGACACAGCTGGGACTCCTGACCAAAGCCACAGGTGGACGTGAGGCCTGTGACTGGACCAGCCTCTCCGGCCTTAACTCCCCCAGGACTCAGCTGTT	chr11:114719325_114719326+(AGACA),chr11:114719336_114719337+(GGACT),chr11:114719379_114719380+(GGACC),chr11:114719409_114719410+(GGACT)	Unknown,Unknown,Unknown,Unknown	chr11:114719325_114719326+(AGACA)
ENSMUST00000027137	protein_coding	ASMM10EP3A109175760	protein_coding	hypo	0.507645	0.00618231	0.0407382	0.346728	0.683014	Slc40a1	Ensembl	3370	chr1:45908068-45925582:-	chr1	-	45908068	45925582	solute carrier family 40 (iron-regulated transporter), member 1 [Source:MGI Symbol;Acc:MGI:1315204]	AGTCATTGCTGCTAGAATCGGTCTTTGGTCCTTTGATTTGACGGTGACACAGTTGCTGCA				53945	CCDS14933			NM_016917	uc007awu.1	0.237938	0.31981	0.468873	0.360293	0.566196	0.811598	0.781642	0.57262	chr1:45909498-45909598	CAAATCGGAAATACATAAGATGTCCCATTGCCACAAAGGAGACTGAAATCAATACCAGCAAGCCAAAAGCTTCAGGATTTGGGGCCAAGATGACCATGATG	chr1:45909519_45909520-(GGACA)	exon:8	chr1:45909519_45909520-(GGACA)
ENSMUST00000067976	protein_coding	ASMM10EP3A100128625	protein_coding	hypo	0.611092	0.0225709	0.0630872	0.411748	0.673791	Ppp2r5a	Ensembl	3088	chr1:191351975-191397041:-	chr1	-	191351975	191397041	protein phosphatase 2, regulatory subunit B', alpha [Source:MGI Symbol;Acc:MGI:2388479]	AGAGATCTTTACTGAGGATTGAGCAGCATTTAATAAAGTCTATGTTTGTATTTTGCCTTA		Nucleus;Exosome		226849	CCDS15620			NM_144880	uc007eci.1	0.251984	0.376517	0.53267	0.485823	0.62147	0.844491	0.652931	0.576271	chr1:191352730-191352830	ACTCCCACGATCACCTCACTCAACAGAGACAGTGACACAATCCATGATTAGACAGAGTTTACAATATACTGTGGCCGTGATACAGCACAGGGCTATGTTTT	chr1:191352826_191352827-(AAACA),chr1:191352786_191352787-(AAACT)	utr3,utr3	chr1:191352826_191352827-(AAACA)
ENSMUST00000138243	protein_coding	ASMM10EP3A100022510	protein_coding	hypo	0.500678	0.000686378	0.0322915	0.2676	0.534475	Map3k10	Ensembl	1621	chr7:27668148-27674581:-	chr7	-	27668148	27674581	Mitogen-activated protein kinase kinase kinase 10 [Source:UniProtKB/Swiss-Prot;Acc:Q66L42]	TACCTGAATAAAAGATTTCAGAAGAAAGAAATGTTAGCACTAAAGGGCTTCTGAAACACC		Cytoplasm		269881					uc009fww.2	0.249153	0.225291	0.29414	0.301816	0.525328	0.643005	0.490595	0.478971	chr7:27673810-27673910	GGGAAGACGCCCACACGGCCGCTGGGCAGCTGCCCTGTCCACCAGCCCTCATCTCCAGACACCGCACAGTCCTGGGAAAGCACCTGGACGCGGTCGCCTCT	chr7:27673878_27673879-(GGACT),chr7:27673846_27673847-(GGACA)	exon:1,exon:1	chr7:27673846_27673847-(GGACA)
ENSMUST00000045562	protein_coding	ASMM10EP3A107919281	protein_coding	hypo	0.63481	0.019414	0.0594835	0.33322	0.524912	Cox15	Ensembl	4798	chr19:43733254-43753000:-	chr19	-	43733254	43753000	Cytochrome c oxidase assembly [Source:UniProtKB/Swiss-Prot;Acc:Q8BJ03]	CCTCCCTGTCACTGCTACTGCCTCAGCACAAGTTACCAGAAACTCGGCAGCTCCTGTGGT				226139	CCDS29836			NM_144874	uc008hot.2	0.241566	0.344697	0.441857	0.304758	0.464472	0.652016	0.51175	0.47141	chr19:43736594-43736694	TGAATGACTTGACCAATTTGGAAACCATGTGGCATGTCAATACCACCGTCTTAGAAAAGGCTAAGTTCTTGTGTTTGGTGATGAGTTTCCAAGGCAGTTCC	chr19:43736690_43736691-(GAACT),chr19:43736678_43736679-(AAACT),chr19:43736666_43736667-(AAACA),chr19:43736658_43736659-(GAACT)	utr3,utr3,utr3,utr3	chr19:43736666_43736667-(AAACA)
ENSMUST00000069623	protein_coding	ASMM10EP3A129372900	protein_coding	hypo	0.474162	0.0182163	0.0582106	0.240144	0.50646	Arhgef10l	Ensembl	4531	chr4:140514485-140666012:-	chr4	-	140514485	140666012	Rho guanine nucleotide exchange factor 10-like protein [Source:UniProtKB/Swiss-Prot;Acc:A2AWP8]	CAGCAAGCCCAGCCAAGCCTGGCTCAGGAGCCCGAGTGTGTCAGACCTGAGGCTCCTGCT				72754	CCDS51343			NM_001112722	uc008vmy.2	0.090253	0.31923	0.300589	0.250506	0.417836	0.697694	0.448447	0.461864	chr4:140515170-140515270	GACCCAGACGTCAGGGTCATCGGCCATCTCGTAGATGGACCCGTCCTCCTCACTGTGTTCCAGAGCCGAGCCATCGGCAGGTGCTGGCTCCCGCACAGACA	chr4:140515226_140515227-(GAACA)	exon:28	chr4:140515226_140515227-(GAACA)
ENSMUST00000069623	protein_coding	ASMM10EP3A129372900	protein_coding	hypo	0.474162	0.0182163	0.0582106	0.240144	0.50646	Arhgef10l	Ensembl	4531	chr4:140514485-140666012:-	chr4	-	140514485	140666012	Rho guanine nucleotide exchange factor 10-like protein [Source:UniProtKB/Swiss-Prot;Acc:A2AWP8]	CAGCAAGCCCAGCCAAGCCTGGCTCAGGAGCCCGAGTGTGTCAGACCTGAGGCTCCTGCT				72754	CCDS51343			NM_001112722	uc008vmy.2	0.090253	0.31923	0.300589	0.250506	0.417836	0.697694	0.448447	0.461864	chr4:140514912-140515012	TCCAGGTGGGCCAAAGGGTCCCAGCATGTCCGCAGTGATCCAGCTGCCCCCTGACCTCTGGATGGGCAGGGTAGACAGCTATAGAGCCAAGGGCACCTGCC	chr4:140514939_140514940-(GGACA),chr4:140514929_140514930-(GGACC)	utr3,utr3	chr4:140514939_140514940-(GGACA)
ENSMUST00000001256	protein_coding	ASMM10EP3A124001113	protein_coding	hypo	0.586884	0.019057	0.0591222	0.251223	0.428063	Sema6b	Ensembl	3736	chr17:56123085-56140343:-	chr17	-	56123085	56140343	sema domain, transmembrane domain (TM), and cytoplasmic domain, (semaphorin) 6B [Source:MGI Symbol;Acc:MGI:1202889]	TCGGCCTGCGCTGGAGGTGTCATCTGTGGTCATCCGGTCCTCACCATGTGGACCCCGCGA				20359	CCDS28896			NM_001130456	uc008dbe.1	0.180561	0.238362	0.267007	0.318962	0.355656	0.566822	0.408978	0.380795	chr17:56123801-56123901	TCAGCCTCCTCCCGCCCACCCCGGGGCTTCGTGTCCTGCATCCTCCGGGATGGAGGGGGTTCTTGTGCTTCCCTGTGGCGAGGGGATCCCCACGCGCGTGG	chr17:56123859_56123860-(GAACC),chr17:56123833_56123834-(GGACA)	utr3,utr3	chr17:56123833_56123834-(GGACA)
ENSMUST00000001256	protein_coding	ASMM10EP3A124001113	protein_coding	hypo	0.586884	0.019057	0.0591222	0.251223	0.428063	Sema6b	Ensembl	3736	chr17:56123085-56140343:-	chr17	-	56123085	56140343	sema domain, transmembrane domain (TM), and cytoplasmic domain, (semaphorin) 6B [Source:MGI Symbol;Acc:MGI:1202889]	TCGGCCTGCGCTGGAGGTGTCATCTGTGGTCATCCGGTCCTCACCATGTGGACCCCGCGA				20359	CCDS28896			NM_001130456	uc008dbe.1	0.180561	0.238362	0.267007	0.318962	0.355656	0.566822	0.408978	0.380795	chr17:56124512-56124612	GGTAGAGGCGTCTGCTCTGGGGTGGGCAGCAGCCCCGTGTCCAGGTCGTGAGGGCCACCATGCAGCAGCGCTGCCTTTGTCCAGCCATTCTGCATAAGCGG	chr17:56124590_56124591-(GGACA),chr17:56124550_56124551-(GGACA)	exon:17,exon:17	chr17:56124590_56124591-(GGACA),chr17:56124550_56124551-(GGACA)
ENSMUST00000111435	protein_coding	ASMM10EP3A114754242	protein_coding	hypo	0.634231	0.041535	0.0851408	0.311378	0.490954	Mpzl1	Ensembl	2285	chr1:165592240-165634529:-	chr1	-	165592240	165634529	myelin protein zero-like 1 [Source:MGI Symbol;Acc:MGI:1915731]	GCGGGATTATACCGGCTGCAGTACCTCAGAGCGTTTGTCACCAGTTAAGCAGGCTCCACG		Nucleus		68481	CCDS35757			NM_001083897	uc007djh.1	0.155677	0.327172	0.436492	0.326172	0.40189	0.561956	0.547128	0.452841	chr1:165592525-165592625	GAGGTGGTGTGTGGAGTTAGGCCATGAGGCCTGCACACTGTCCTGCGAGCAGCTGGAACCAGGCTGCAGGCTCAGTCCAGGAAGGCCGGCCAGCAGCCAAC	chr1:165592599_165592600-(GGACT),chr1:165592564_165592565-(GGACA)	utr3,utr3	chr1:165592564_165592565-(GGACA)
ENSMUST00000098669	protein_coding	ASMM10EP3A112885252	protein_coding	hypo	0.660572	0.014286	0.0531163	0.27995	0.423799	Ceacam1	Ensembl	2873	chr7:25462513-25477573:-	chr7	-	25462513	25477573	Carcinoembryonic antigen-related cell adhesion molecule 1 [Source:UniProtKB/Swiss-Prot;Acc:P31809]	ACAAAACAAAACAAAACAAAACAAAACAAACCAGAAGCAGGAAATGGCCAGTCCCATATC				26365	CCDS20984			NM_001039185	uc009fsu.1	0.187025	0.300705	0.373096	0.258974	0.389284	0.465372	0.410154	0.430387	chr7:25463151-25463251	GGCTCAGGCGTGAGGGCACAAGGTTCAGAGACTCGAATGTCCCAGATGGGTAAGCATGACAGTTGTCGGGTGTGTAGATTGCCCATGGAGGTTTGATCTTC	chr7:25463241_25463242-(AAACC),chr7:25463189_25463190-(GGACA),chr7:25463173_25463174-(GAACC)	utr3,utr3,utr3	chr7:25463189_25463190-(GGACA)
ENSMUST00000187814	protein_coding	ASMM10EP3A109412248	protein_coding	hypo	0.534272	0.00325123	0.0348819	0.179681	0.33631	Cipc	Ensembl	4098	chr12:86947343-86965362:+	chr12	+	86947343	86965362	CLOCK-interacting pacemaker [Source:UniProtKB/Swiss-Prot;Acc:Q8R0W1]	GGCCACAACAATCAGAAAGGATCCTTCCCTGTTCTCACATTGGGTTCTCACGCATGCCCT		Nucleus		217732				NM_001289432	uc007oic.4	0.159988	0.190163	0.158184	0.210391	0.303542	0.424556	0.329788	0.287356	chr12:86961998-86962098	AGACAGAGGAACAAGTGGGGTATCGAAGAAACTCTGCACGGAGAGACCGGGGCCAAGCCTGTCTTCCAGTGAGCCAGCCAAGACTGGCCGAGTATTATCCA	chr12:86962000_86962001+(AGACA),chr12:86962008_86962009+(GAACA),chr12:86962028_86962029+(AAACT),chr12:86962043_86962044+(AGACC),chr12:86962080_86962081+(AGACT)	exon:4,exon:4,exon:4,exon:4,exon:4	chr12:86962000_86962001+(AGACA),chr12:86962008_86962009+(GAACA)
ENSMUST00000001185	protein_coding	ASMM10EP3A105788081	protein_coding	hypo	0.446425	0.00380283	0.0359949	0.252805	0.566287	Gmcl1	Ensembl	2949	chr6:86691768-86733383:-	chr6	-	86691768	86733383	germ cell-less, spermatogenesis associated 1 [Source:MGI Symbol;Acc:MGI:1345156]	ACTGACGCTTGAAAAAGACCAGGAGCAAGTGGTGATGAACTTGGACAGCAGACTTCTGAT		Nucleus		23885	CCDS20316			NM_011818	uc009csl.2	0.118168	0.221278	0.325826	0.345948	0.536516	0.686022	0.566133	0.476478	chr6:86692834-86692934	TCCCACAGTTCATAAGGCCGGTCACTGTTAGTCACCTTGGACGTGAACGCAGTAGGTCATTAAGTTAAAACTGGCCACTGATGAGTGCCTCAGTGTCCTGG	chr6:86692928_86692929-(GGACA),chr6:86692841_86692842-(GAACT)	exon:14,utr3	chr6:86692928_86692929-(GGACA)
ENSMUST00000020315	protein_coding	ASMM10EP3A117748870	protein_coding	hypo	0.509191	0.00148859	0.0323075	0.417532	0.819991	Cand1	Ensembl	7766	chr10:119199255-119240055:-	chr10	-	119199255	119240055	Cullin-associated NEDD8-dissociated protein 1 [Source:UniProtKB/Swiss-Prot;Acc:Q6ZQ38]	GCTGGACCGACTTGTTGAGCCACTGCGTGCTACGTGTACAACTAAGGTAAAGGCAAACTC		Nucleus	Yes	71902	CCDS48701			NM_027994	uc007hec.2	0.25665	0.403608	0.527028	0.48284	0.77951	0.937362	0.821009	0.742082	chr10:119202907-119203007	CCCGTGGCTGTGGTCAACCTGTCGTTCAGTGCATTGTGCGGTCACATGGAATGGTCCTCACGGGGCGCACACATCTAACTCGTGTCCATTGATTCCAAGTT	chr10:119202990_119202991-(GGACA),chr10:119202960_119202961-(GGACC)	exon:15,utr3	chr10:119202990_119202991-(GGACA)
ENSMUST00000109764	protein_coding	ASMM10EP3A108184385	protein_coding	hypo	0.500942	0.00592391	0.040261	0.254815	0.508672	Nfix	Ensembl	5476	chr8:84704712-84773396:-	chr8	-	84704712	84773396	Nuclear factor 1 X-type [Source:UniProtKB/Swiss-Prot;Acc:P70257]	ACTGTCTGTTTTGTTTTCTGGGTTTTCAGTGTCCTAGCGGAATGCAAGTAGGCAGCCAGC			Yes	18032	CCDS40411			NM_001081981	uc009mnc.2	0.123004	0.233372	0.343172	0.319713	0.434338	0.601368	0.514989	0.483993	chr8:84708280-84708380	AGGGTGGCCGGCCAGTGAGCTGGCTGCTCCTTCCTGGGAAGGCCAGGCTGAGTAGGAGGAAGGCAGTCTTGTTGCATCCTTTCTTTCTGTTTGTCCTCTGC	chr8:84708372_84708373-(GGACA),chr8:84708345_84708346-(AGACT)	utr3,utr3	chr8:84708372_84708373-(GGACA)
ENSMUST00000133820	protein_coding	ASMM10EP3A110354784	protein_coding	hypo	0.469701	0.0290765	0.0708764	0.132836	0.282809	Rin3	Ensembl	3755	chr12:102283641-102390855:+	chr12	+	102283641	102390855	Ras and Rab interactor 3 [Source:MGI Symbol;Acc:MGI:2385708]	TGCCTAAACCCCAGCTTGCGCCCTCAGTCCTATTCCAGATGCTGGCAAAGGAGAGGGAGA			Yes	217835	CCDS49145			NM_001161365	uc007oud.2	0.100555	0.121364	0.145818	0.163606	0.229671	0.427541	0.275158	0.198865	chr12:102390618-102390718	TGCCTCAGAATTTGCCTTCAGCTACCAGAGTGCCTAGTACAACGGGGCTCCTGAGCTCCACTGGAAGCAACCAAGCCAGCTCCAGGGACACATGGACAAGT	chr12:102390705_102390706+(GGACA),chr12:102390713_102390714+(GGACA)	utr3,utr3	chr12:102390705_102390706+(GGACA),chr12:102390713_102390714+(GGACA)
ENSMUST00000133820	protein_coding	ASMM10EP3A110354784	protein_coding	hypo	0.469701	0.0290765	0.0708764	0.132836	0.282809	Rin3	Ensembl	3755	chr12:102283641-102390855:+	chr12	+	102283641	102390855	Ras and Rab interactor 3 [Source:MGI Symbol;Acc:MGI:2385708]	TGCCTAAACCCCAGCTTGCGCCCTCAGTCCTATTCCAGATGCTGGCAAAGGAGAGGGAGA			Yes	217835	CCDS49145			NM_001161365	uc007oud.2	0.100555	0.121364	0.145818	0.163606	0.229671	0.427541	0.275158	0.198865	chr12:102369064-102369164	ACTCAACCTTCCTCCCCAGAGCACCGTAAGTAGCCTTGGGGACAGGCCTCCAAGGACCACGGAGCAAAGCCAGGACACAGAGGCCAAAGCCAGCCATGCTG	chr12:102369105_102369106+(GGACA),chr12:102369119_102369120+(GGACC),chr12:102369138_102369139+(GGACA)	exon:6,exon:6,exon:6	chr12:102369105_102369106+(GGACA),chr12:102369138_102369139+(GGACA)
NM_001283030	protein_coding	ASMM10EP3A125773517	protein_coding	hypo	0.647576	0.00631024	0.0409841	0.339266	0.523901	Spin1	Refseq	4254	chr13:51100880-51152562:+	chr13	+	51100880	51152562		CGGCGGCCCCGTGGGCAGCCTCGGTGGCCGACAGGCCATGCTGGAGTATCTGCAAACATG		Exosome		20729				NM_001283030		0.325488	0.313508	0.336406	0.381661	0.417755	0.625442	0.528477	0.523931	chr13:51149182-51149282	AAATTTGTGGAACTATTAAATGTATAATTTGTAGACATAAAGACTTGATTGCTTTCCAGTTTAATGAAAGCTTAGATGTCCCTGCGAACCCACAATCTCCA	chr13:51149193_51149194+(GAACT),chr13:51149216_51149217+(AGACA),chr13:51149224_51149225+(AGACT),chr13:51149269_51149270+(GAACC)	utr3,utr3,utr3,utr3	chr13:51149216_51149217+(AGACA)
ENSMUST00000055115	protein_coding	ASMM10EP3A100852779	protein_coding	hypo	0.626004	0.00407779	0.0365659	0.303635	0.485036	Vwce	Ensembl	3540	chr19:10634233-10666213:+	chr19	+	10634233	10666213	von Willebrand factor C and EGF domains [Source:MGI Symbol;Acc:MGI:1919018]	CGGGGTTGAGTTTCCGATCGGACAGATCTGGTCGCCTGGTGATCCCTGTGAGTTATGCGT				71768	CCDS50390			NM_027913	uc008gqo.2	0.251826	0.254062	0.336455	0.372197	0.417351	0.544337	0.475164	0.503293	chr19:10664421-10664521	TGTCCACTCTACCTCCAGCCATTCCAGGGACTCCTTTGTCACCTGTCACTCCAGAAAGCTCTTCTTCAACCTTTGGGACTCAGACAGCATTCCAGTGGCTT	chr19:10664450_10664451+(GGACT),chr19:10664498_10664499+(GGACT),chr19:10664504_10664505+(AGACA)	exon:20,exon:20,exon:20	chr19:10664504_10664505+(AGACA)
NM_001252548	protein_coding	ASMM10EP3B105852087	protein_coding	hypo	0.613375	0.0432481	0.0869878	0.272271	0.443891	RP23-349B15.4	Refseq	2463	chr11:121222589-121229309:-	chr11	-	121222589	121229309		CGTAACGGGCCGCTAGTGGAGCTTGTTGGCTTCAGTTGTGTTTTTCCAAGCCTGGTCGGC	BC017643			217370				NM_001252548		0.178106	0.234104	0.296078	0.380799	0.314838	0.514634	0.409211	0.53688	chr11:121223224-121223324	ACGTTCTTCCCGCTGCAGTTCTCAACACTGGGATTTATTGGGCTGTGTCTCCACATGCCTGTTTTCTTCAGGTCTTTTCAAGGCTCGAAAGGCTAAGACTG	chr11:121223295_121223296-(AGACC),chr11:121223284_121223285-(AAACA),chr11:121223270_121223271-(AGACA),chr11:121223241_121223242-(GAACT)	utr3,utr3,utr3,utr3	chr11:121223284_121223285-(AAACA),chr11:121223270_121223271-(AGACA)
ENSMUST00000062015	protein_coding	ASMM10EP3A101898200	protein_coding	hypo	0.574228	0.0383197	0.0814403	0.351724	0.612517	Stard13	Ensembl	5526	chr5:151037628-151190194:-	chr5	-	151037628	151190194	StAR-related lipid transfer protein 13 [Source:UniProtKB/Swiss-Prot;Acc:Q923Q2]	GGAGAAGTACTCTATGTCCAACAAGCACGGCTGGACCTGCCTGTCTGCACAGAGCGCCCC				243362	CCDS51710			NM_001163493	uc009aun.2	0.229255	0.368092	0.459291	0.350258	0.509596	0.865239	0.583445	0.491786	chr5:151062495-151062595	ATGTGCTGTGACTTTGCAGTTCGGGTAAGATGTTTTTTGACCAGTCATCCACTACCTCTTGTATGCCATTGACATGCTGTAGGATGTCATCCAGCTGTGGA	chr5:151062526_151062527-(AAACA),chr5:151062513_151062514-(GAACT)	exon:5,exon:5	chr5:151062526_151062527-(AAACA)
uc009odc.1	protein_coding	ASMM10EP3A119973672	protein_coding	hypo	0.665773	0.0132921	0.0517097	0.309954	0.465555	Birc3	knownGene	1551	chr9:7854367-7873127:-	chr9	-	7854367	7873127	Mus musculus baculoviral IAP repeat-containing 3 (Birc3), mRNA.	GGAAGTGCGTCTGGTTTTCACCCTGGAGTTCCCCGGAGCCCTGGAGGAAAGCACCGCAGG				11796						0.181978	0.344651	0.351288	0.361901	0.434714	0.499646	0.461486	0.466374	chr9:7860764-7860864	CAGAAAAGACAATGGCCATGTTTCATAGGTGAGTAATCTGGCCTTCTCTGTGTTCATTGCAAAGTGGTAGGGACTTGTGCTCAAAGCAGGACAATCTTGAT	chr9:7860815_7860816-(GAACA),chr9:7860783_7860784-(AAACA)	Unknown,Unknown	chr9:7860815_7860816-(GAACA),chr9:7860783_7860784-(AAACA)
uc009odc.1	protein_coding	ASMM10EP3A119973672	protein_coding	hypo	0.665773	0.0132921	0.0517097	0.309954	0.465555	Birc3	knownGene	1551	chr9:7854367-7873127:-	chr9	-	7854367	7873127	Mus musculus baculoviral IAP repeat-containing 3 (Birc3), mRNA.	GGAAGTGCGTCTGGTTTTCACCCTGGAGTTCCCCGGAGCCCTGGAGGAAAGCACCGCAGG				11796						0.181978	0.344651	0.351288	0.361901	0.434714	0.499646	0.461486	0.466374	chr9:7860996-7861096	GCTTCCAGACTGTTGGCTGGATTCAAAGTCTGTACAAAGTTGCAGCTGGGGTACAACTTTCTGTGCTTCTCCATGGGACTGTCCCCTTGTTTCCAGTTGTC	chr9:7861084_7861085-(AAACA),chr9:7861076_7861077-(GGACA),chr9:7861023_7861024-(AGACT)	Unknown,Unknown,Unknown	chr9:7861084_7861085-(AAACA),chr9:7861076_7861077-(GGACA)
ENSMUST00000165113	protein_coding	ASMM10EP3A103955931	protein_coding	hypo	0.329465	0.00582044	0.0401346	0.214926	0.652349	Tardbp	Ensembl	6495	chr4:148612382-148626996:-	chr4	-	148612382	148626996	TAR DNA binding protein [Source:MGI Symbol;Acc:MGI:2387629]	GTGGAAGATTTGGTGGTAATCCAGTTCATCTCATTTCAAATGTTTATGGAAGAAGCACTT			Yes	230908				NM_001003898		0.0892245	0.187713	0.300083	0.282683	0.563283	0.913623	0.64393	0.488561	chr4:148614220-148614320	TGTTTGTGGACATACCAATTGCTGACCACCAAAAATGTACCGCCGTGTATGAAAAGCTCTATCCAGGAGTAAGAGTAAGCGCTAACATGCTCTGTGCTGGC	chr4:148614221_148614222-(AAACA)	utr3	chr4:148614221_148614222-(AAACA)
ENSMUST00000165113	protein_coding	ASMM10EP3A103955931	protein_coding	hypo	0.329465	0.00582044	0.0401346	0.214926	0.652349	Tardbp	Ensembl	6495	chr4:148612382-148626996:-	chr4	-	148612382	148626996	TAR DNA binding protein [Source:MGI Symbol;Acc:MGI:2387629]	GTGGAAGATTTGGTGGTAATCCAGTTCATCTCATTTCAAATGTTTATGGAAGAAGCACTT			Yes	230908				NM_001003898		0.0892245	0.187713	0.300083	0.282683	0.563283	0.913623	0.64393	0.488561	chr4:148617022-148617122	TGAACTCTGCTTCCAAGTTCTCCTGCAAAGCACACCACAAGCTCAGTCCATGTTCGCAGCCCATCAGCTTCAGTTCACGTTCCCACACTTCCAGATCAGTA	chr4:148617094_148617095-(GAACT),chr4:148617073_148617074-(GAACA),chr4:148617067_148617068-(GGACT),chr4:148617038_148617039-(GAACT)	utr3,utr3,utr3,utr3	chr4:148617073_148617074-(GAACA)
ENSMUST00000112107	protein_coding	ASMM10EP3A114166881	protein_coding	hypo	0.664931	0.0204056	0.0606592	0.37688	0.566796	Mid1	Ensembl	3194	chrX:169685199-169990795:+	chrX	+	169685199	169990795	E3 ubiquitin-protein ligase Midline-1 [Source:UniProtKB/Swiss-Prot;Acc:O70583]	CTCCCAACTGAGAAACAAACCTGCGATCCTGGGAAAGATGGGGAAGCCGGTGCACAAAGG		Exosome	Yes	17318				NM_001290512	uc009uxz.2	0.278777	0.271742	0.460261	0.496741	0.581217	0.549237	0.538795	0.597936	chrX:169990192-169990292	AGACATCTGGCCTCATCTGGAGTCGATCTCGGGCGTCTGTCCCCTCCTCGTCGCTTTCCCCTCGCAGACTCCGACCCCTGGGAGGACTCCCGGAGCGGAGG	chrX:169990194_169990195+(AGACA),chrX:169990259_169990260+(AGACT),chrX:169990277_169990278+(GGACT)	utr3,utr3,utr3	chrX:169990194_169990195+(AGACA)
ENSMUST00000112107	protein_coding	ASMM10EP3A114166881	protein_coding	hypo	0.664931	0.0204056	0.0606592	0.37688	0.566796	Mid1	Ensembl	3194	chrX:169685199-169990795:+	chrX	+	169685199	169990795	E3 ubiquitin-protein ligase Midline-1 [Source:UniProtKB/Swiss-Prot;Acc:O70583]	CTCCCAACTGAGAAACAAACCTGCGATCCTGGGAAAGATGGGGAAGCCGGTGCACAAAGG		Exosome	Yes	17318				NM_001290512	uc009uxz.2	0.278777	0.271742	0.460261	0.496741	0.581217	0.549237	0.538795	0.597936	chrX:169989941-169990041	AAGGAAGCCCGCGGGCTTCCTCACTCCGATGTGAGTGGAGACATTTCAGCTGTGACTGTATCATTGATACCCAGATGAATATTTTGATAGCGACTTAAAAC	chrX:169989981_169989982+(AGACA)	utr3	chrX:169989981_169989982+(AGACA)
ENSMUST00000108636	protein_coding	ASMM10EP3A103452573	protein_coding	hypo	0.666195	0.015298	0.0545778	0.522335	0.784057	Prpf31	Ensembl	1798	chr7:3630557-3641229:+	chr7	+	3630557	3641229	U4/U6 small nuclear ribonucleoprotein Prp31 [Source:UniProtKB/Swiss-Prot;Acc:Q8CCF0]	CTCGTGTGGACAGCTTCCATGAGAGCACAGAAGGGAAGGATGAGATTGAGCGCAAATTTG			Yes	68988	CCDS51965				uc012ewf.1	0.33484	0.507431	0.631863	0.615206	0.683208	0.845758	0.770284	0.836976	chr7:3640911-3641011	ATGTCTACCTGAAGGAGCCCGCACTCCAGGTGACCATCCACTGAAAGGACATAAAGGACTGGAGCTTCTGAAGTGACAGATATCCAGCCAGGAAGTTGTGG	chr7:3640959_3640960+(GGACA),chr7:3640968_3640969+(GGACT)	utr3,utr3	chr7:3640959_3640960+(GGACA)
ENSMUST00000113161	protein_coding	ASMM10EP3A117853787	protein_coding	hypo	0.622238	0.00917701	0.0460936	0.372257	0.598255	Rab3il1	Ensembl	2225	chr19:10018193-10038377:+	chr19	+	10018193	10038377	Mus musculus RAB3A interacting protein (rabin3)-like 1 (Rab3il1), transcript variant 2, mRNA. [Source:RefSeq mRNA;Acc:NM_001347429]	GGGCATATCCCTACCCCTGACAAAGAAGGCAAGGAGGTGGATACGACGCTGTTTGCAGAG				74760	CCDS29569			NM_144538	uc008gow.1	0.299441	0.362491	0.433069	0.394025	0.489453	0.733182	0.623494	0.54689	chr19:10034666-10034766	AGAGACAGTTCTGAGCCCGTACCACCCATCCGTCCTGAGACAGACAAAAGGACAGCCTGGCCTGGACTTCATCAGATGACCCTCTTGCCCACTGAGCTCTG	chr19:10034670_10034671+(AGACA),chr19:10034705_10034706+(AGACA),chr19:10034717_10034718+(GGACA),chr19:10034731_10034732+(GGACT)	utr3,utr3,utr3,utr3	chr19:10034670_10034671+(AGACA),chr19:10034705_10034706+(AGACA),chr19:10034717_10034718+(GGACA)
ENSMUST00000220377	protein_coding	ASMM10EP3A113818395	protein_coding	hypo	0.560968	0.0194727	0.0595534	0.428931	0.764626	Usp15	Ensembl	11525	chr10:123105006-123196995:-	chr10	-	123105006	123196995	ubiquitin specific peptidase 15 [Source:MGI Symbol;Acc:MGI:101857]	TTGACGGCCTTATTTAGTCTTTTATTTCTTACTCTGAAACCACTGAAGTAAATCCAGTTT		Nucleus		14479	CCDS24217			NM_027604	uc007hgn.2	0.236633	0.350837	0.589445	0.538809	0.690559	0.955356	0.758832	0.653755	chr10:123113480-123113580	TCTCCTATGGCTTCTTGCACTTTCGTTAATTAGTGTGCATACAGTTTTCATTTTCTAGGTCATTGTCATTATCATTGCTGTCTTCGTCACTTTCCAGGGGG	chr10:123113559_123113560-(AGACA),chr10:123113523_123113524-(AAACT)	exon:22,exon:22	chr10:123113559_123113560-(AGACA)
ENSMUST00000071993	protein_coding	ASMM10EP3A112642127	protein_coding	hypo	0.550106	0.0298816	0.0718141	0.31218	0.567491	Mtmr12	Ensembl	3351	chr15:12205085-12271994:+	chr15	+	12205085	12271994	Mus musculus myotubularin related protein 12 (Mtmr12), transcript variant 2, mRNA. [Source:RefSeq mRNA;Acc:NM_001356498]	GATGAAAAGGAAGTAACAGAGAAGGAAGTCACTCTTCACTTGTTGCCAGAAAGCAGCAGC				268783					uc011zrl.1	0.277442	0.342179	0.482944	0.146156	0.524448	0.724983	0.562688	0.457844	chr15:12270037-12270137	GAGAAGATGAGTTTGTGGACCTAGGGGACGTGTGACCTGTCTCCTCAGGGACTGTGAAAGAGGCACACTGTATGGTGGGACAGTTGTTCCCTGGACTGGTG	chr15:12270055_12270056+(GGACC),chr15:12270087_12270088+(GGACT),chr15:12270116_12270117+(GGACA),chr15:12270131_12270132+(GGACT)	exon:8,utr3,utr3,utr3	chr15:12270116_12270117+(GGACA)
uc007idi.3	protein_coding	ASMM10EP3A118288819	protein_coding	hypo	0.663931	0.00231578	0.0339758	0.491059	0.739623	Aftph	knownGene	2598	chr11:20708625-20741556:-	chr11	-	20708625	20741556	Mus musculus aftiphilin (Aftph), transcript variant 2, mRNA.	TGGCAATAAGAAGCAACCTGTTATAGTGCCCATGTATGCAGCAGGATTGGTAAGTACAGG		Nucleus		216549						0.364417	0.487134	0.578272	0.534414	0.721572	0.790382	0.721504	0.725035	chr11:20725752-20725852	ACACTGTGCATCTTAGGGGTTCCCAGAGTGCCCATAGTTTCATCTGTCCTCTGTGACTGCCAGACTTCCTTTAGATGATGAGACTCAGTCTCCTGCTGATC	chr11:20725839_20725840-(AGACT),chr11:20725797_20725798-(GGACA),chr11:20725788_20725789-(AAACT),chr11:20725770_20725771-(GAACC)	Unknown,Unknown,Unknown,Unknown	chr11:20725797_20725798-(GGACA)
ENSMUST00000026062	protein_coding	ASMM10EP3A100170623	protein_coding	hypo	0.410545	0.00261651	0.034086	0.23291	0.567318	Casp7	Ensembl	2350	chr19:56397129-56442344:+	chr19	+	56397129	56442344	Caspase-7 Caspase-7 subunit p20 Caspase-7 subunit p11 [Source:UniProtKB/Swiss-Prot;Acc:P97864]	TCCCACCTAATAAATGGTTGACAGATGTTCCTATTTATTGATTAAAATGTGTTTCAGAAA				12369	CCDS29915			NM_007611	uc008hyw.1	0.155985	0.188015	0.282489	0.30515	0.54396	0.732709	0.468911	0.52369	chr19:56441683-56441783	CTTCGGTTCCCTTGTCATCAGTAAGAACTGTGGCAGGGCAGCCTTCTAGAGACTAGAACCATGGAGGACTATGGTGATTGGAGCCAGGCTCAGGACAAGCC	chr19:56441709_56441710+(GAACT),chr19:56441734_56441735+(AGACT),chr19:56441740_56441741+(GAACC),chr19:56441750_56441751+(GGACT),chr19:56441777_56441778+(GGACA)	utr3,utr3,utr3,utr3,utr3	chr19:56441777_56441778+(GGACA)
ENSMUST00000056096	protein_coding	ASMM10EP3A107219284	protein_coding	hypo	0.499273	0.00345424	0.0352925	0.405767	0.812717	Zfp697	Ensembl	5166	chr3:98382481-98431951:+	chr3	+	98382481	98431951	zinc finger protein 697 [Source:MGI Symbol;Acc:MGI:2139736]	AATGTTCATAGACAATCTGAACTATGTTTCTGATGTGTGCACACTTTCCATTTTAGTGCT			Yes	242109	CCDS38564			NM_172863	uc012cui.1	0.196508	0.402065	0.505416	0.519081	0.820024	0.93801	0.757729	0.735107	chr3:98427458-98427558	CATCACCCCATGGCCATGGACCTCGGGGAACTAGACAGCCTGATGGCCAGTATCATGGACGCGCCCACCATCTGCCCAGACTGCGGGGAGAGCTTTAGCCC	chr3:98427477_98427478+(GGACC),chr3:98427487_98427488+(GAACT),chr3:98427492_98427493+(AGACA),chr3:98427537_98427538+(AGACT)	exon:3,exon:3,exon:3,exon:3	chr3:98427492_98427493+(AGACA)
ENSMUST00000156390	protein_coding	ASMM10EP3A111558256	protein_coding	hypo	0.589643	0.0297691	0.0716954	0.386876	0.656119	Gk	Ensembl	4245	chrX:85701937-85776637:-	chrX	-	85701937	85776637	Mus musculus glycerol kinase (Gk), transcript variant 5, mRNA. [Source:RefSeq mRNA;Acc:NM_001331046]	ATCGGAGCAAGGTACATCTCAGGTATCCCATAAATAATACCACCTCACGGATTTCCAAGA				14933	CCDS41050			NM_212444	uc009trv.1	0.171781	0.453366	0.470368	0.451991	0.549644	0.793348	0.729369	0.552117	chrX:85704137-85704237	TCAGCCTCAAAGGTGACTGACCCGATCTTAACTGTCAATGTTAAAAAAAAATTAAATGTTTCTGGAGGATTCTTTCTGCTGCACTTTCTTTATTTCAAGTC	chrX:85704194_85704195-(AAACA)	utr3	chrX:85704194_85704195-(AAACA)
ENSMUST00000219588	protein_coding	ASMM10EP3A114142196	protein_coding	hypo	0.423502	0.0156689	0.0550452	0.200742	0.474006	Ilvbl	Ensembl	1952	chr10:78576949-78584500:+	chr10	+	78576949	78584500	Mus musculus ilvB (bacterial acetolactate synthase)-like (Ilvbl), transcript variant 4, mRNA. [Source:RefSeq mRNA;Acc:NM_001359303]	CGGAAAGCTGACCAGCAGAAGGAGCAGACCTATCGGGGCCTTTGGGACTCTGGGAGTTGG				216136					uc011xhu.1	0.0648786	0.177588	0.240841	0.319662	0.393833	0.642635	0.48871	0.370844	chr10:78584195-78584295	GTCAACATCCTGATTGGGAGGACAGACTTCCGAGATGGCTCCATTTCTGTATAGGGACTATCCAGGGTTAGTGTGCTTGCCTCTTTGGACCAGGACTTTGT	chr10:78584216_78584217+(GGACA),chr10:78584251_78584252+(GGACT),chr10:78584283_78584284+(GGACC),chr10:78584289_78584290+(GGACT)	utr3,utr3,utr3,utr3	chr10:78584216_78584217+(GGACA)
ENSMUST00000025867	protein_coding	ASMM10EP3A113109864	protein_coding	hypo	0.659924	0.0155105	0.0548322	0.205436	0.311302	Rela	Ensembl	2716	chr19:5637483-5648130:+	chr19	+	5637483	5648130	v-rel reticuloendotheliosis viral oncogene homolog A (avian) [Source:MGI Symbol;Acc:MGI:103290]	ACCCCTTTCACGTTCCTATAGAGGAGCAGCGCGGGGACTATGACTTGAATGCAGTGCGCC			Yes	19697	CCDS29473	CHEMBL5902		NM_009045	uc008gee.1	0.162868	0.204549	0.280498	0.173827	0.29672	0.343525	0.335387	0.269576	chr19:5647320-5647420	GACCTCGGGGCTTCCCAATGGTCTCTCAGGAGATGAAGACTTCTCCTCCATTGCGGACATGGACTTCTCTGCTCTTTTGAGTCAGATCAGCTCCTAAGGTG	chr19:5647358_5647359+(AGACT),chr19:5647376_5647377+(GGACA),chr19:5647382_5647383+(GGACT)	exon:11,exon:11,exon:11	chr19:5647376_5647377+(GGACA)
uc007aqk.1	protein_coding	ASMM10EP3A112127745	protein_coding	hypo	0.577979	0.00181887	0.0329825	0.177565	0.307216	Cnnm3	knownGene	5181	chr1:36511876-36528237:+	chr1	+	36511876	36528237	Mus musculus cyclin M3 (Cnnm3), transcript variant 1, mRNA.	ACCCAGCGCTTCCTTTCCCGAGAGGTGGATGTGTTCAGCCCATTGCGAGTCTCTGAGAAA				94218						0.14798	0.20626	0.173305	0.182714	0.270509	0.366926	0.284683	0.306746	chr1:36512014-36512114	GACTGCTGAACTTCTGCACGGAAGAGGACAGCGCACCGGGCGCGGGCTCCCTGCGCGGAAGGGCAGCGCCAGAGGCCACTTTGTGCTTGCGACTCTTCTGC	chr1:36512023_36512024+(GAACT),chr1:36512041_36512042+(GGACA)	Unknown,Unknown	chr1:36512041_36512042+(GGACA)
uc007aqk.1	protein_coding	ASMM10EP3A112127745	protein_coding	hypo	0.577979	0.00181887	0.0329825	0.177565	0.307216	Cnnm3	knownGene	5181	chr1:36511876-36528237:+	chr1	+	36511876	36528237	Mus musculus cyclin M3 (Cnnm3), transcript variant 1, mRNA.	ACCCAGCGCTTCCTTTCCCGAGAGGTGGATGTGTTCAGCCCATTGCGAGTCTCTGAGAAA				94218						0.14798	0.20626	0.173305	0.182714	0.270509	0.366926	0.284683	0.306746	chr1:36512947-36513047	GCATCATGCAGAGCGGCCACACGCGCATCCCAGTGTACGAGGAGGAGCGCTCCAACATCGTGGACATGCTCTACCTCAAAGACTTGGCTATCGTTGAGCCC	chr1:36513010_36513011+(GGACA),chr1:36513028_36513029+(AGACT)	Unknown,Unknown	chr1:36513010_36513011+(GGACA)
NM_001361694	protein_coding	ASMM10EP3A100943877	protein_coding	hypo	0.478487	0.00410141	0.0365727	0.262508	0.548621	Nrf1	Refseq	5017	chr6:30087165-30153458:+	chr6	+	30087165	30153458		AGACATCCTTTTCTTGCTCCTGATTTTAATGGGAAAGGTCGAATGGTATGTGGTTCATGT		Exosome	Yes	18181				NM_001361694		0.121907	0.232811	0.343022	0.352291	0.552949	0.641093	0.505154	0.495289	chr6:30152788-30152888	AGGCTGGCCGTCACAGATGTGTCAGAAGACTCTGTGAGGACTTTTCCCAGGCACATCCTGGCGGCACAGGCCTGGGACAGCTTTCCTGCTCACAGTGTGGC	chr6:30152816_30152817+(AGACT),chr6:30152827_30152828+(GGACT),chr6:30152864_30152865+(GGACA)	utr3,utr3,utr3	chr6:30152864_30152865+(GGACA)
ENSMUST00000064853	protein_coding	ASMM10EP3A108794672	protein_coding	hypo	0.625987	0.00885172	0.0455845	0.368168	0.58814	AC113182.4	Ensembl	2887	chr8:72443880-72461001:+	chr8	+	72443880	72461001	RIKEN cDNA 1700030K09 gene [Source:MGI Symbol;Acc:MGI:1919504]	GGGGACCAGAGAGAGGAAGACTGTGTAAGGGAAGGGATTTCAGTCAGAAGCTCCTCACCC				72254	CCDS22414			NM_028170	uc009mfy.2	0.286406	0.334625	0.467235	0.384406	0.466422	0.648668	0.589261	0.64821	chr8:72460245-72460345	GAGGATACAGCATGAGAACAGCTGAGAACCCATCACAGGACAGTGGTGTGGTATGGGGCCATGAGCCAGTTGGACAGACAACATGTGTTAGGCATTCCAAT	chr8:72460262_72460263+(GAACA),chr8:72460272_72460273+(GAACC),chr8:72460284_72460285+(GGACA),chr8:72460318_72460319+(GGACA)	utr3,utr3,utr3,utr3	chr8:72460262_72460263+(GAACA),chr8:72460284_72460285+(GGACA),chr8:72460318_72460319+(GGACA)
ENSMUST00000118694	protein_coding	ASMM10EP3A105218253	protein_coding	hypo	0.490383	0.00815462	0.0443403	0.237005	0.483305	Chid1	Ensembl	3910	chr7:141493138-141539804:-	chr7	-	141493138	141539804	Chitinase domain-containing protein 1 [Source:UniProtKB/Swiss-Prot;Acc:Q922Q9]	CATTCTGGTCATCCCACCTGCTGTCACGCCGGGGTACGTACAGACGCTGAAGGACCACAG				68038					uc009klp.2	0.14186	0.198855	0.301358	0.305946	0.395503	0.620141	0.484044	0.433533	chr7:141495434-141495534	CCTTCTGATCTCATGATACCTGTCCCACTCAGCCCACAGGTCCTTCTGCTGCCCCATGGGCTGATCCTATCCTGTTATCTGGTGGACAGTCAGGGCTATGG	chr7:141495473_141495474-(GGACC),chr7:141495455_141495456-(GGACA)	utr3,utr3	chr7:141495455_141495456-(GGACA)
ENSMUST00000115095	protein_coding	ASMM10EP3A100187345	protein_coding	hypo	0.566044	0.0476697	0.0919467	0.19275	0.340521	Xiap	Ensembl	6670	chrX:42068398-42109656:+	chrX	+	42068398	42109656	X-linked inhibitor of apoptosis [Source:MGI Symbol;Acc:MGI:107572]	TTTTCCTTCCCTCCATTTCTTCCCCCTCCCTTCCGCCTGGGCTAGCTCTGCCTAGTTGGG				11798				NM_001301639	uc009tas.2	0.153253	0.210905	0.273741	0.1331	0.281415	0.487647	0.324003	0.269017	chrX:42094797-42094897	TGAGACTCATGCTGATTATCTCTTGAGAACTGGACAGGTTGTAGATATTTCAGACACCATATACCCGAGGAACCCTGCCATGTGTAGTGAAGAAGCCAGAT	chrX:42094801_42094802+(AGACT),chrX:42094825_42094826+(GAACT),chrX:42094830_42094831+(GGACA),chrX:42094850_42094851+(AGACA),chrX:42094868_42094869+(GAACC)	exon:2,exon:2,exon:2,exon:2,exon:2	chrX:42094830_42094831+(GGACA),chrX:42094850_42094851+(AGACA)
ENSMUST00000055195	protein_coding	ASMM10EP3A100076322	protein_coding	hypo	0.54702	0.00169034	0.0329541	0.448486	0.81987	Lmbr1	Ensembl	4926	chr5:29229802-29378384:-	chr5	-	29229802	29378384	Limb region 1 protein [Source:UniProtKB/Swiss-Prot;Acc:Q9JIT0]	GGTAAATTTCTGTTACATATTGTTTTCAAGTTTTCTGTTAGTCTTGTTTCTATGAGGTAC				56873	CCDS19148			NM_020295	uc008wug.1	0.319613	0.391926	0.504042	0.578361	0.843042	0.916137	0.745767	0.774534	chr5:29232995-29233095	CTGTCTATGGGAATGTCATGAATCAGTTGTCGGGACTTGCTGTAGAGTGCTACTGAGGCAGTCAGGTCTCACAGTGCTTTCTGATGCCCATTTGCAGAAGG	chr5:29233060_29233061-(AGACC),chr5:29232997_29232998-(AGACA)	utr3,utr3	chr5:29232997_29232998-(AGACA)
ENSMUST00000071876	protein_coding	ASMM10EP3A100141835	protein_coding	hypo	0.525512	0.00637675	0.0411183	0.296672	0.564538	Cdpf1	Ensembl	997	chr15:85806972-85811696:-	chr15	-	85806972	85811696	Cysteine-rich DPF motif domain-containing protein 1 [Source:UniProtKB/Swiss-Prot;Acc:Q8R3A2]	TTGGAGATGATTTAAACCTTGACTCTGTATCATACTTATCATTAAAAACCTGAAGGATAA				72355	CCDS27722			NM_197998	uc007xdl.2	0.204378	0.217925	0.34587	0.418514	0.577815	0.672358	0.513208	0.494771	chr15:85807245-85807345	GGATACACCCCTGATGTCTGTCCTCAGCCCTGGCCAGTTCCTCAGCTTCCGAGGCTGGAGGTATCCACCCAGTTCAAAGAAGACCGGGTCCACAGCTCCCA	chr15:85807332_85807333-(GGACC),chr15:85807316_85807317-(GAACT),chr15:85807281_85807282-(GAACT),chr15:85807264_85807265-(GGACA)	utr3,utr3,utr3,utr3	chr15:85807264_85807265-(GGACA)
ENSMUST00000185307	protein_coding	ASMM10EP3A112744826	protein_coding	hypo	0.423372	0.0110638	0.0486028	0.1803	0.425867	RP24-560I8.2	Ensembl	758	chr15:75216376-75221950:+	chr15	+	75216376	75221950	cDNA sequence BC025446 [Source:MGI Symbol;Acc:MGI:2385015]	CCGGGAGGAAGATGGACAGTTCTCATGCTACAAGGACCTGTGTGTTCATCCTTCTTGTGG				-1					uc007wgr.1	0.0503728	0.207682	0.2291	0.234046	0.351447	0.57788	0.404193	0.369948	chr15:75221776-75221876	TCCTCATCTCTGCAGCCTTCTCCTCTGGGACAAGCATAGGATCCAGGAATGTGGCCAAGGTGCTGGTTGGGACATGAAACTTGAAACATGAGTAGGACTAC	chr15:75221805_75221806+(GGACA),chr15:75221847_75221848+(GGACA),chr15:75221854_75221855+(AAACT),chr15:75221861_75221862+(AAACA),chr15:75221872_75221873+(GGACT)	utr3,utr3,utr3,utr3,utr3	chr15:75221805_75221806+(GGACA),chr15:75221847_75221848+(GGACA),chr15:75221861_75221862+(AAACA)
ENSMUST00000224511	protein_coding	ASMM10EP3A115485423	protein_coding	hypo	0.556868	0.0103268	0.0477609	0.391336	0.702744	Cdc37l1	Ensembl	2944	chr19:28990381-29026681:+	chr19	+	28990381	29026681	Hsp90 co-chaperone Cdc37-like 1 [Source:UniProtKB/Swiss-Prot;Acc:Q9CZP7]	TCTGGTGTTGGATGCATAGGCTCCTTAGAATCCTTACCACAGTTCTCATTCTTGGAGGCT		Nucleus		67072				NM_001302380	uc008hcw.2	0.224103	0.413036	0.514724	0.413481	0.65957	0.852813	0.725668	0.572927	chr19:29016083-29016183	CCGAATGATGGACACTGTGTGACTCAGCTAGACTGCTGAGCCCAAGGACTAGTTTGTTACGAGAAAGGAAGAGCCTGGCTATTTTCTTGACACTTTTATGG	chr19:29016094_29016095+(GGACA),chr19:29016114_29016115+(AGACT),chr19:29016130_29016131+(GGACT)	intron,intron,intron	chr19:29016094_29016095+(GGACA)
NM_001290997	protein_coding	ASMM10EP3A103694761	protein_coding	hypo	0.544914	0.00183138	0.0329825	0.470725	0.863853	Sema6d	Refseq	6178	chr2:124089969-124667789:+	chr2	+	124089969	124667789		GGGTTTTTAACACCGCATGTAAAGTCAAAATAAAATATCCAAGTCATTACATCCTGCCTT				214968	CCDS16671			NM_001290997	uc008mbk.2	0.285875	0.435502	0.594797	0.566727	0.8879	0.914572	0.820162	0.832779	chr2:124665006-124665106	TATATCTGCCGTGCCTAAAAACTTAAACTCACCAAATGGTGTTTTGTTATCTAGACAGCCGAGTATGAACCGTGGAGGCTATATGCCCACCCCAACAGGGG	chr2:124665026_124665027+(AAACT),chr2:124665032_124665033+(AAACT),chr2:124665060_124665061+(AGACA),chr2:124665074_124665075+(GAACC)	exon:21,exon:21,exon:21,exon:21	chr2:124665060_124665061+(AGACA)
ENSMUST00000041804	protein_coding	ASMM10EP3A100039152	protein_coding	hypo	0.596561	0.0027158	0.0342202	0.466804	0.782491	Lmtk2	Ensembl	8114	chr5:144100436-144188204:+	chr5	+	144100436	144188204	Serine/threonine-protein kinase LMTK2 [Source:UniProtKB/Swiss-Prot;Acc:Q3TYD6]	GGGGTTCATGGCAATATAACAGTTAATGAACTTGGAGTTTAAATTGTGTACATTTTTAAA				231876	CCDS39376			NM_001081109	uc009alg.1	0.351637	0.385024	0.580262	0.550294	0.789458	0.854436	0.713776	0.772294	chr5:144173686-144173786	ACCTGAGGATGCAGAGCCAGCGGGACTCGGAGGTCGACTTTGAACAGCAGTGGACTGCTCTCAAGCCCGACACCAACAGCAGGGACGCATCCAGCAGCGCT	chr5:144173710_144173711+(GGACT),chr5:144173729_144173730+(GAACA),chr5:144173739_144173740+(GGACT)	exon:11,exon:11,exon:11	chr5:144173729_144173730+(GAACA)
ENSMUST00000041804	protein_coding	ASMM10EP3A100039152	protein_coding	hypo	0.596561	0.0027158	0.0342202	0.466804	0.782491	Lmtk2	Ensembl	8114	chr5:144100436-144188204:+	chr5	+	144100436	144188204	Serine/threonine-protein kinase LMTK2 [Source:UniProtKB/Swiss-Prot;Acc:Q3TYD6]	GGGGTTCATGGCAATATAACAGTTAATGAACTTGGAGTTTAAATTGTGTACATTTTTAAA				231876	CCDS39376			NM_001081109	uc009alg.1	0.351637	0.385024	0.580262	0.550294	0.789458	0.854436	0.713776	0.772294	chr5:144184751-144184851	GTAGACACTCTCCCAGCCAGCAGCGCTCCTGCTTGTCCACCTGAGCAACGCAATCCACTCCATGCTGACTGGCACCAGACAGTGAGCGGCTCAGGAGTGAT	chr5:144184755_144184756+(AGACA),chr5:144184829_144184830+(AGACA)	utr3,utr3	chr5:144184755_144184756+(AGACA),chr5:144184829_144184830+(AGACA)
ENSMUST00000080919	protein_coding	ASMM10EP3A103222216	protein_coding	hypo	0.501807	0.000590747	0.0322915	0.21352	0.425502	Thrap3	Ensembl	4378	chr4:126164082-126202760:-	chr4	-	126164082	126202760	thyroid hormone receptor associated protein 3 [Source:MGI Symbol;Acc:MGI:2442637]	AGGACGTCCGGTGAGTCAGGAGAGAGAAACCTAGGACTACATTTCCCAGGAGGTAGCGGA		Exosome	Yes	230753	CCDS18645			NM_001356456	uc008usv.1	0.153244	0.20816	0.22733	0.265344	0.408086	0.407278	0.491498	0.395146	chr4:126165150-126165250	CCCCCACACCACCAGCAGCAGCAGGAGCCCAGTGTGTGGTCTCATCTAGGCTCGGTGGCAACGTCCTGTCCTCTGTCCAGTGAGACGGATGGCACCAGGGA	chr4:126165224_126165225-(GGACA),chr4:126165217_126165218-(GGACA),chr4:126165188_126165189-(AGACC)	utr3,utr3,utr3	chr4:126165224_126165225-(GGACA),chr4:126165217_126165218-(GGACA)
ENSMUST00000065134	protein_coding	ASMM10EP3A100117015	protein_coding	hypo	0.644253	0.00622596	0.0407641	0.466789	0.724543	Ier5l	Ensembl	2683	chr2:30471537-30474219:-	chr2	-	30471537	30474219	Immediate early response 5-like protein [Source:UniProtKB/Swiss-Prot;Acc:Q99J55]	GTGCATAATGAATTGTATCTCACCGGGTAAAACTGTTCAGGTTATTTGTTTAAATTTATA				72500	CCDS38095			NM_030244	uc008jco.1	0.344916	0.413154	0.515561	0.593527	0.739448	0.803148	0.683062	0.672516	chr2:30473183-30473283	GGTGCAAGTAGCCGTTTTCTACCGTGGTCACCACGTGAGTGTCCAGGTCCAGCACGGTGGTCTGGCTGCTGCAGTGCACGCCGAAGTCCGAGGGGGCCGGG	chr2:30473268_30473269-(GGACT),chr2:30473242_30473243-(AGACC),chr2:30473229_30473230-(GGACC),chr2:30473223_30473224-(GGACA)	exon:1,exon:1,exon:1,exon:1	chr2:30473223_30473224-(GGACA)
ENSMUST00000065134	protein_coding	ASMM10EP3A100117015	protein_coding	hypo	0.644253	0.00622596	0.0407641	0.466789	0.724543	Ier5l	Ensembl	2683	chr2:30471537-30474219:-	chr2	-	30471537	30474219	Immediate early response 5-like protein [Source:UniProtKB/Swiss-Prot;Acc:Q99J55]	GTGCATAATGAATTGTATCTCACCGGGTAAAACTGTTCAGGTTATTTGTTTAAATTTATA				72500	CCDS38095			NM_030244	uc008jco.1	0.344916	0.413154	0.515561	0.593527	0.739448	0.803148	0.683062	0.672516	chr2:30472713-30472813	CTCCCTATCGCCCCTTGGCCGAGTCTTTGTCTGGCCCCAGCCCCGCGGGGCCCAGGGTCCCCATGCCCTCGGGGGTCCCTAGAAGGCGACAATGGCTCGAG	chr2:30472787_30472788-(GGACC),chr2:30472769_30472770-(GGACC),chr2:30472741_30472742-(AGACA),chr2:30472735_30472736-(AGACT)	utr3,utr3,utr3,utr3	chr2:30472741_30472742-(AGACA)
NM_001360981	protein_coding	ASMM10EP3A104406716	protein_coding	hypo	0.625375	0.015671	0.0550475	0.301999	0.482909	Zeb1	Refseq	5960	chr18:5592647-5775468:+	chr18	+	5592647	5775468		GCCGCCTGCGGGCCGGGAAATAGCACAGACAGTTGTTCAGATAAACGTTGCATTTCGGAG		Nucleus;Exosome	Yes	21417				NM_001360981		0.245796	0.244827	0.336607	0.380767	0.386761	0.580187	0.519307	0.44538	chr18:5767731-5767831	CTTGTCTTGTGCAAAAAAGGAACCACAAAAGGACAGCTGTGTTACAGACTCAGAACCAGTTGTAAATGTAGTCCCACCAAGTGCCAACCCCATAAACATTG	chr18:5767752_5767753+(GAACC),chr18:5767763_5767764+(GGACA),chr18:5767778_5767779+(AGACT),chr18:5767785_5767786+(GAACC),chr18:5767826_5767827+(AAACA)	exon:7,exon:7,exon:7,exon:7,exon:7	chr18:5767763_5767764+(GGACA),chr18:5767826_5767827+(AAACA)
ENSMUST00000064795	protein_coding	ASMM10EP3A105527755	protein_coding	hypo	0.580152	0.0055874	0.0396234	0.449035	0.773994	Egr1	Ensembl	4484	chr18:34859823-34864984:+	chr18	+	34859823	34864984	Early growth response protein 1 [Source:UniProtKB/Swiss-Prot;Acc:P08046]	TGAATGCGCTCTATTGCCCATGGGATATGTGGTGTGTATCCTTCAGAAAAATTAAAAGGA			Yes	13653	CCDS29136				uc008elt.1	0.28617	0.41402	0.54356	0.552388	0.744656	0.905299	0.740787	0.705236	chr18:34863705-34863805	CACCTCAACTGGTCTTTCAGACATGACAGCGACCTTTTCTCCCAGGACAATTGAAATTTGCTAAAGGGAATAAAAGAAAGCAAAGGGAGAGGCAGGAAAGA	chr18:34863725_34863726+(AGACA),chr18:34863751_34863752+(GGACA)	exon:2,exon:2	chr18:34863725_34863726+(AGACA),chr18:34863751_34863752+(GGACA)
ENSMUST00000064795	protein_coding	ASMM10EP3A105527755	protein_coding	hypo	0.580152	0.0055874	0.0396234	0.449035	0.773994	Egr1	Ensembl	4484	chr18:34859823-34864984:+	chr18	+	34859823	34864984	Early growth response protein 1 [Source:UniProtKB/Swiss-Prot;Acc:P08046]	TGAATGCGCTCTATTGCCCATGGGATATGTGGTGTGTATCCTTCAGAAAAATTAAAAGGA			Yes	13653	CCDS29136				uc008elt.1	0.28617	0.41402	0.54356	0.552388	0.744656	0.905299	0.740787	0.705236	chr18:34863363-34863463	TGGGAGGAAGTTTGCCAGGAGTGATGAACGCAAGAGGCATACCAAAATCCATTTAAGACAGAAGGACAAGAAAGCAGACAAAAGTGTGGTGGCCTCCCCGG	chr18:34863420_34863421+(AGACA),chr18:34863428_34863429+(GGACA),chr18:34863440_34863441+(AGACA)	exon:2,exon:2,exon:2	chr18:34863420_34863421+(AGACA),chr18:34863428_34863429+(GGACA),chr18:34863440_34863441+(AGACA)
ENSMUST00000171597	protein_coding	ASMM10EP3A111580299	protein_coding	hypo	0.5102	0.00996206	0.0472807	0.329138	0.645115	Nif3l1	Ensembl	2098	chr1:58447631-58462266:+	chr1	+	58447631	58462266	NIF3-like protein 1 [Source:UniProtKB/Swiss-Prot;Acc:Q9EQ80]	AGCCACAGATCACCTGGATTGAAACGGCTGTGCAGGAGTTGGTGTTCCACCCTCTGCAGA				65102				NM_022988	uc007bcb.1	0.187445	0.313783	0.415109	0.400213	0.538399	0.83583	0.641657	0.564572	chr1:58447763-58447863	TGAATGACTTTGCATCCCTCTCATTTGCTGAGAGCTGGGACAATGTGGGATTACTGGTGGAGCCAAGCCCACCCCATACTGTAAATACACTCTTCCTGACC	chr1:58447802_58447803+(GGACA)	exon:1	chr1:58447802_58447803+(GGACA)
ENSMUST00000171597	protein_coding	ASMM10EP3A111580299	protein_coding	hypo	0.5102	0.00996206	0.0472807	0.329138	0.645115	Nif3l1	Ensembl	2098	chr1:58447631-58462266:+	chr1	+	58447631	58462266	NIF3-like protein 1 [Source:UniProtKB/Swiss-Prot;Acc:Q9EQ80]	AGCCACAGATCACCTGGATTGAAACGGCTGTGCAGGAGTTGGTGTTCCACCCTCTGCAGA				65102				NM_022988	uc007bcb.1	0.187445	0.313783	0.415109	0.400213	0.538399	0.83583	0.641657	0.564572	chr1:58461528-58461628	TTTGTTTTGTTTCTTGGTGGTGCAGGGATCAAACTGGACACTGTTTACCACTCTAGTTGGCAGCATGGACTTGAGAGTAGGGCCTAAAAATGAGGTGAGCT	chr1:58461560_58461561+(AAACT),chr1:58461565_58461566+(GGACA),chr1:58461596_58461597+(GGACT)	utr3,utr3,utr3	chr1:58461565_58461566+(GGACA)
ENSMUST00000027125	protein_coding	ASMM10EP3A101265266	protein_coding	hypo	0.517076	0.00308999	0.0348307	0.21176	0.409534	Coq10b	Ensembl	1733	chr1:55052770-55072702:+	chr1	+	55052770	55072702	coenzyme Q10B [Source:HGNC Symbol;Acc:HGNC:25819]	GCGGGGGTCTGCGCGCGACGTCAGACACTTAGCTGCCTGTGGTGTACTGATAAACAGAAC				67876	CCDS35568			NM_001039710	uc007azz.1	0.113738	0.204422	0.255484	0.273396	0.39204	0.469056	0.372518	0.404521	chr1:55071892-55071992	CATTTGTTAAACCTGCCTTGATTCTAAGCCCGTGCTGTTGAAAATTTGCACATTGAACATGGACCCACTTGTACATAGAATTATTTCTTCAATCAAGTGTG	chr1:55071902_55071903+(AAACC),chr1:55071948_55071949+(GAACA),chr1:55071954_55071955+(GGACC)	utr3,utr3,utr3	chr1:55071948_55071949+(GAACA)
NM_001326588	protein_coding	ASMM10EP3A104934494	protein_coding	hypo	0.636619	0.0260354	0.0672448	0.295976	0.464919	Ccdc134	Refseq	2081	chr15:82127922-82142202:+	chr15	+	82127922	82142202		GGCGCCCTGAAGAGCACTCTGGACCCGAGCCTCAAGATTTCTGCTAAGACAAGAAGATGT		Nucleus		76457	CCDS37155			NM_001326588	uc007wye.1	0.155384	0.310928	0.337594	0.379998	0.383825	0.482752	0.464783	0.528315	chr15:82141127-82141227	CTCAGAAGCCAGGGTTGAGCTCTGGCCAAAAAGACTGAGCTTCCAGGGTCTTGCAGCACACCACAGAAAGGACACTGCTCGGCAGACAGGATCATGCAGGG	chr15:82141160_82141161+(AGACT),chr15:82141198_82141199+(GGACA),chr15:82141212_82141213+(AGACA)	utr3,utr3,utr3	chr15:82141198_82141199+(GGACA),chr15:82141212_82141213+(AGACA)
ENSMUST00000023614	protein_coding	ASMM10EP3A118638448	protein_coding	hypo	0.635379	0.0141958	0.0529842	0.45466	0.715574	Dyrk1a	Ensembl	5754	chr16:94570907-94695517:+	chr16	+	94570907	94695517	Mus musculus dual-specificity tyrosine-(Y)-phosphorylation regulated kinase 1a (Dyrk1a), transcript variant 3, mRNA. [Source:RefSeq mRNA;Acc:NM_001347731]	TTGGCTGCAAGTGTCTTTGAAAGTAAAAATTGGAGGTTTAACAGATAATTTGGTTTTTAA				13548				NM_001347731		0.599279	0.289539	0.427128	0.502694	0.818895	0.671926	0.639049	0.732425	chr16:94692013-94692113	TTGACCGTCTACTCCAATCCCCGCCAAGAGACTGGCATAGCTGGACATCCAACATACCAATTTTCTGCTAATACAGGTCCTGCACATTACATGACTGAAGG	chr16:94692043_94692044+(AGACT),chr16:94692057_94692058+(GGACA)	exon:12,exon:12	chr16:94692057_94692058+(GGACA)
ENSMUST00000023614	protein_coding	ASMM10EP3A118638448	protein_coding	hypo	0.635379	0.0141958	0.0529842	0.45466	0.715574	Dyrk1a	Ensembl	5754	chr16:94570907-94695517:+	chr16	+	94570907	94695517	Mus musculus dual-specificity tyrosine-(Y)-phosphorylation regulated kinase 1a (Dyrk1a), transcript variant 3, mRNA. [Source:RefSeq mRNA;Acc:NM_001347731]	TTGGCTGCAAGTGTCTTTGAAAGTAAAAATTGGAGGTTTAACAGATAATTTGGTTTTTAA				13548				NM_001347731		0.599279	0.289539	0.427128	0.502694	0.818895	0.671926	0.639049	0.732425	chr16:94692736-94692836	CTCTAGCACACACAAACATCATCTTCAGCTGTGTGAAAGGGACGATTGTGTTGACATTTGTAAGGCACATTAAGCATGCTAAGTGGCGGGGATCAGGACTC	chr16:94692751_94692752+(AAACA),chr16:94692833_94692834+(GGACT)	utr3,utr3	chr16:94692751_94692752+(AAACA)
uc008gel.2	protein_coding	ASMM10EP3A100191875	protein_coding	hypo	0.539236	0.013153	0.0515	0.353319	0.655221	Sipa1	knownGene	2964	chr19:5653564-5663707:-	chr19	-	5653564	5663707	Mus musculus signal-induced proliferation associated gene 1 (Sipa1), transcript variant 5, mRNA.	ATGGAGCTGGAATTTTAGGATTTGATGTGGATGCTCCTTGTCTTGTGAAGGGGTAAACCC				20469						0.379953	0.257791	0.391665	0.383866	0.645879	0.884593	0.520666	0.569747	chr19:5660520-5660620	AGATCTGAGGTGGTAGTCTGGCCCTCAGCTAAGGTCCCAGAGTTTGCCTCTATATGGCTGCCTGTCCCCCGAGGTCGTGGAGCCCAGTCAAAGAGCAAGCT	chr19:5660583_5660584-(GGACA),chr19:5660561_5660562-(AAACT),chr19:5660553_5660554-(GGACC),chr19:5660535_5660536-(AGACT)	Unknown,Unknown,Unknown,Unknown	chr19:5660583_5660584-(GGACA)
ENSMUST00000037879	protein_coding	ASMM10EP3A104720681	protein_coding	hypo	0.632896	0.0173377	0.0571745	0.344386	0.544143	Heca	Ensembl	5098	chr10:17899035-17948067:-	chr10	-	17899035	17948067	hdc homolog, cell cycle regulator [Source:HGNC Symbol;Acc:HGNC:21041]	GGGAGACGCTAAGAATGGAGCTCCTTGTGCCACGCCTCTGATCTGCAGCTTTGGGAGACC				380629	CCDS23709			NM_001033432	uc007elw.1	0.257004	0.32462	0.466166	0.329753	0.479375	0.670624	0.512288	0.514285	chr10:17915215-17915315	AGTGTTTAGCTTATGCCTGGGGATGTGAGTGAGAAGTTCAGAGAGGTCCAGCCGCCGCAGGAACTGGACAGGGGTGTCAAAGTGTCCTGCCCTGTGTACAG	chr10:17915298_17915299-(GGACA),chr10:17915260_17915261-(GGACC),chr10:17915250_17915251-(GAACT),chr10:17915218_17915219-(AAACA)	exon:2,exon:2,exon:2,exon:2	chr10:17915298_17915299-(GGACA),chr10:17915218_17915219-(AAACA)
ENSMUST00000037879	protein_coding	ASMM10EP3A104720681	protein_coding	hypo	0.632896	0.0173377	0.0571745	0.344386	0.544143	Heca	Ensembl	5098	chr10:17899035-17948067:-	chr10	-	17899035	17948067	hdc homolog, cell cycle regulator [Source:HGNC Symbol;Acc:HGNC:21041]	GGGAGACGCTAAGAATGGAGCTCCTTGTGCCACGCCTCTGATCTGCAGCTTTGGGAGACC				380629	CCDS23709			NM_001033432	uc007elw.1	0.257004	0.32462	0.466166	0.329753	0.479375	0.670624	0.512288	0.514285	chr10:17915503-17915603	GCCACAAGGGGAGCGGGCGCCATAGGCTGCAGAACCGACTGTCTTTTCCTGGGAGTTCTGCCTGTCCATGGAGTGCCGCCGAGGAAGGTCATGGTTCAGGC	chr10:17915596_17915597-(GAACC),chr10:17915566_17915567-(GGACA),chr10:17915557_17915558-(GAACT),chr10:17915543_17915544-(AGACA)	exon:2,exon:2,exon:2,exon:2	chr10:17915566_17915567-(GGACA),chr10:17915543_17915544-(AGACA)
ENSMUST00000171041	protein_coding	ASMM10EP3A113777079	protein_coding	hypo	0.513005	0.00848242	0.044807	0.139029	0.271009	Derl2	Ensembl	1466	chr11:71009933-71019841:-	chr11	-	71009933	71019841	Derlin-2 [Source:UniProtKB/Swiss-Prot;Acc:Q8BNI4]	GCAGAGGCGCAACTCTTGATTGCAGTTGGAATTGATCACACCTTTTCAGTTATACTTCAA				116891	CCDS70235			NM_001291146	uc056yme.1	0.0900216	0.151967	0.164692	0.149435	0.232846	0.357239	0.266149	0.227801	chr11:71010202-71010302	GAGTTAAAAATCTGTCAAGCTGTCAAAACTGTCCACGCTTTTGCAACAAGGGATAAAAGACCCCCATGGACATGTCACTGAGTCTTTCTCAGATGGGTCTC	chr11:71010298_71010299-(AGACC),chr11:71010283_71010284-(AGACT),chr11:71010232_71010233-(GGACA)	utr3,utr3,utr3	chr11:71010232_71010233-(GGACA)
ENSMUST00000095254	protein_coding	ASMM10EP3A101051087	protein_coding	hypo	0.632514	0.00135954	0.0322915	0.436521	0.690136	Tom1l2	Ensembl	4940	chr11:60226714-60352905:-	chr11	-	60226714	60352905	TOM1-like protein 2 [Source:UniProtKB/Swiss-Prot;Acc:Q5SRX1]	GGACTCGCTTCTGCACTTGACAATCGGAAACAGAACTCAGAAATGAAGGGTGACGACCTA				216810	CCDS36171			NM_001039092	uc007jfr.1	0.36815	0.397416	0.538525	0.441992	0.670798	0.764159	0.647346	0.67824	chr11:60229727-60229827	TTGCCTGAAGGAAGCCATGGAGCTAGGCAGAAGCAAGGAGGGGAGATGAGAGGGTCAGTTTAGGAGTGCTGTCCATAAGTGTCAAGGGACTTCCCTGCCTG	chr11:60229797_60229798-(GGACA),chr11:60229784_60229785-(AAACT)	utr3,utr3	chr11:60229797_60229798-(GGACA)
ENSMUST00000095254	protein_coding	ASMM10EP3A101051087	protein_coding	hypo	0.632514	0.00135954	0.0322915	0.436521	0.690136	Tom1l2	Ensembl	4940	chr11:60226714-60352905:-	chr11	-	60226714	60352905	TOM1-like protein 2 [Source:UniProtKB/Swiss-Prot;Acc:Q5SRX1]	GGACTCGCTTCTGCACTTGACAATCGGAAACAGAACTCAGAAATGAAGGGTGACGACCTA				216810	CCDS36171			NM_001039092	uc007jfr.1	0.36815	0.397416	0.538525	0.441992	0.670798	0.764159	0.647346	0.67824	chr11:60229992-60230092	CATGGAGATACAGGTATGCAGGCTGGGGGAGTGGCCAGTGCCCAGTGTCCACTGGGAGAGTCAGTAGTGACCTGCCAGGGTGAGGCAAACCTCAGGACCGC	chr11:60230038_60230039-(GGACA)	utr3	chr11:60230038_60230039-(GGACA)
ENSMUST00000061372	protein_coding	ASMM10EP3A100048721	protein_coding	hypo	0.659409	0.022551	0.0630671	0.383733	0.581934	Tspyl1	Ensembl	3086	chr10:34282190-34285275:+	chr10	+	34282190	34285275	Testis-specific Y-encoded-like protein 1 [Source:UniProtKB/Swiss-Prot;Acc:O88852]	GTCTCCACATATGATATTTTTCATGTGTTATTCAACTATACTTTTCATAAGCAGACACTT				22110	CCDS23777			NM_009433	uc007eut.2	0.246032	0.341603	0.438146	0.509148	0.577226	0.627609	0.496851	0.626049	chr10:34282948-34283048	CTGCCTTCCGGAACCACCCTCAGTTGTCCGCCATGATTAGGGGTCGGGATGCAGAGATGTTAAGGTACGTAACCAGTCTGGAGGTGAAGGAACTGAGACAC	chr10:34282960_34282961+(GAACC),chr10:34283039_34283040+(GAACT),chr10:34283045_34283046+(AGACA)	exon:1,exon:1,exon:1	chr10:34283045_34283046+(AGACA)
ENSMUST00000061372	protein_coding	ASMM10EP3A100048721	protein_coding	hypo	0.659409	0.022551	0.0630671	0.383733	0.581934	Tspyl1	Ensembl	3086	chr10:34282190-34285275:+	chr10	+	34282190	34285275	Testis-specific Y-encoded-like protein 1 [Source:UniProtKB/Swiss-Prot;Acc:O88852]	GTCTCCACATATGATATTTTTCATGTGTTATTCAACTATACTTTTCATAAGCAGACACTT				22110	CCDS23777			NM_009433	uc007eut.2	0.246032	0.341603	0.438146	0.509148	0.577226	0.627609	0.496851	0.626049	chr10:34283485-34283585	GGTATGCAGTGTTTTGATTTCTTTCCTCCTGACTTTTCTGCATCTTCTATCTGGATAGTCTCCACCTCGAGATTAAGACTGGACATGCTTCTGCTTTCCCA	chr10:34283562_34283563+(AGACT),chr10:34283567_34283568+(GGACA)	utr3,utr3	chr10:34283567_34283568+(GGACA)
ENSMUST00000066465	protein_coding	ASMM10EP3A115669796	protein_coding	hypo	0.642765	0.0365306	0.0795507	0.321801	0.500651	Acsm5	Ensembl	2981	chr7:119526208-119543793:+	chr7	+	119526208	119543793	Acyl-coenzyme A synthetase ACSM5, mitochondrial [Source:UniProtKB/Swiss-Prot;Acc:Q8BGA8]	GTAGAAACATCTAATTTAATGAACAAGTTATTTTAGAAGGCAGTCTTTTCTCCTGGGCCT				272428	CCDS40106			NM_178758		0.154765	0.427542	0.332447	0.372449	0.488419	0.578911	0.507783	0.42749	chr7:119543109-119543209	CTTGGTCTCATTATGCCAGTGGGAATGAATGTGACCCTTTGGATGAAGTCATTTGGCAACAGCATCTGGGACATAACATTGACTGTCATACCCTTCCATTT	chr7:119543179_119543180+(GGACA)	utr3	chr7:119543179_119543180+(GGACA)
ENSMUST00000041589	protein_coding	ASMM10EP3A100097426	protein_coding	hypo	0.487556	0.0023683	0.0339758	0.337654	0.692543	Tob1	Ensembl	2288	chr11:94211454-94215495:+	chr11	+	94211454	94215495	Protein Tob1 [Source:UniProtKB/Swiss-Prot;Acc:Q61471]	GTATTTTGAGTCAGTGTCTTACATGTTAAGAGGGACTGAAATAGTTTATATTAAGTTTGT			Yes	22057	CCDS25250			NM_009427	uc007kyf.1	0.303975	0.253785	0.397227	0.395627	0.666679	0.867243	0.651821	0.584429	chr11:94213866-94213966	GTTTGGACATTGACGATGTTCGTGGCAATCTGCCACAGGATTTGAGTGTCTGGATCGACCCGTTTGAGGTTTCCTACCAGATCGGCGAAAAGGGACCAGTG	chr11:94213872_94213873+(GGACA),chr11:94213960_94213961+(GGACC)	exon:2,exon:2	chr11:94213872_94213873+(GGACA)
ENSMUST00000226435	protein_coding	ASMM10EP3A100011062	protein_coding	hypo	0.632072	0.0372803	0.0802901	0.322769	0.510653	Fam107b	Ensembl	3602	chr2:3570488-3782142:+	chr2	+	3570488	3782142	Protein FAM107B [Source:UniProtKB/Swiss-Prot;Acc:Q3TGF2]	TGTGAAGCCGTTACTTTCCAGACGTCCATCCCTAGACCATCAATTATTGACATGCCAAAG				66540						0.162847	0.31169	0.398683	0.417856	0.528958	0.549584	0.570516	0.393552	chr2:3779793-3779893	TCTGATGGTTGCAATTCCCATTCGCCAAATGAAAGACATCGACCAGCACACAAGATACCATGGACCTGTGTTTAGACCAAGAAAGCCACAAAAGGAGTGAA	chr2:3779828_3779829+(AGACA),chr2:3779856_3779857+(GGACC),chr2:3779868_3779869+(AGACC)	utr3,utr3,utr3	chr2:3779828_3779829+(AGACA)
ENSMUST00000029344	protein_coding	ASMM10EP3A113994363	protein_coding	hypo	0.296944	0.0190884	0.0591317	0.150063	0.505357	Mfsd1	Ensembl	3011	chr3:67582741-67604237:+	chr3	+	67582741	67604237	Major facilitator superfamily domain-containing protein 1 [Source:UniProtKB/Swiss-Prot;Acc:Q9DC37]	AGGGAACGGATGAAGCTCTCTCATCCAGAGTAAAGCCGTGAGAAGGGATAGCATTCGCGG				66868	CCDS38450			NM_025813	uc008plp.1	0.0425589	0.158305	0.181981	0.217406	0.383478	0.799071	0.511043	0.327838	chr3:67602900-67603000	CAGTTTACGGAATCTGGAACATTCAGGCAAAGACCTCTGTAAGGATCTGCATCTTCTGCTGGGACGATTTCTAATAAGGGCGTCCTGCGGATGAAGCCTTT	chr3:67602918_67602919+(GAACA),chr3:67602932_67602933+(AGACC)	utr3,utr3	chr3:67602918_67602919+(GAACA)
ENSMUST00000046383	protein_coding	ASMM10EP3A100022306	protein_coding	hypo	0.552942	0.00051989	0.0322915	0.434828	0.786389	Tnfsf10	Ensembl	4993	chr3:27317028-27339665:+	chr3	+	27317028	27339665	tumor necrosis factor (ligand) superfamily, member 10 [Source:MGI Symbol;Acc:MGI:107414]	TTGATACCATTTTGTGGGCTGGGAAATGTTAAACTTTGTAAACTCTGAAACGCACAAAGT				22035	CCDS17272			NM_009425	uc008otm.1	0.468049	0.388141	0.459942	0.423179	0.920212	0.791611	0.694477	0.739258	chr3:27335487-27335587	CATGAAGAGCGCCAGAAACAGCTGTTGGTCCAGAGATGCCGAGTACGGACTGTACTCCATCTATCAGGGAGGATTGTTCGAGCTAAAAAAAAATGACAGGA	chr3:27335504_27335505+(AAACA),chr3:27335535_27335536+(GGACT)	exon:5,exon:5	chr3:27335504_27335505+(AAACA)
ENSMUST00000041621	protein_coding	ASMM10EP3A101555690	protein_coding	hypo	0.652924	0.016395	0.0559078	0.448313	0.686624	Lipt1	Ensembl	1485	chr1:37872206-37876228:+	chr1	+	37872206	37876228	Lipoyltransferase 1, mitochondrial [Source:UniProtKB/Swiss-Prot;Acc:Q8VCM4]	AGAGATTCCACGCTGACCTGTGAAGTTCTGATGAGTGCGGTGGCTGCAGAGTACGCGGCG				623661	CCDS14895			NM_001037918	uc007ash.2	0.313816	0.508461	0.442328	0.528648	0.557245	0.816784	0.704663	0.667806	chr1:37875650-37875750	AGTCAAGGAACTGCAAAGTTGGGAGTGGGTATACGGCAGGACTCCCAAGTTTACCGTGGACACCACGTTTCATGTGCCGTATGAGCAGGCGCATTTGGAAA	chr1:37875659_37875660+(GAACT),chr1:37875690_37875691+(GGACT),chr1:37875709_37875710+(GGACA)	exon:2,exon:2,exon:2	chr1:37875709_37875710+(GGACA)
ENSMUST00000030643	protein_coding	ASMM10EP3A106901689	protein_coding	hypo	0.647302	0.0484922	0.0928987	0.245429	0.379157	Extl1	Ensembl	4126	chr4:134356372-134372558:-	chr4	-	134356372	134372558	Exostosin-like 1 [Source:UniProtKB/Swiss-Prot;Acc:Q9JKV7]	TGACCACGGCTGCCTTCTACCACAGGTACTACCACACCCTCTTCACCCACTCCCTGCCTA				56219	CCDS18770		00534+2.4.1.224	NM_019578	uc012dmu.1	0.139813	0.275457	0.264644	0.301801	0.300671	0.487364	0.389552	0.33904	chr4:134357139-134357239	CTGGAAATCCTGGTGTGTGCTTTGTACCGGGACCAGGAACTCCAGAGTAAGGGGCAGCGTTATGTCTTGTGCACATTCTGCCCGTGTTCCACCACGCATGC	chr4:134357224_134357225-(GAACA),chr4:134357202_134357203-(AGACA)	utr3,utr3	chr4:134357224_134357225-(GAACA),chr4:134357202_134357203-(AGACA)
ENSMUST00000054344	protein_coding	ASMM10EP3A118116354	protein_coding	hypo	0.663749	0.0245284	0.065448	0.382243	0.575885	Eogt	Ensembl	4424	chr6:97110024-97149182:-	chr6	-	97110024	97149182	EGF domain-specific O-linked N-acetylglucosamine transferase [Source:UniProtKB/Swiss-Prot;Acc:Q8BYW9]	TGCACGCAGCACAGAATACCGGAAAATCCTGAACCAAGACGAGCTGGTAAATGCACTGAA		Nucleus		101351	CCDS20383			NM_175313	uc009dai.1	0.209212	0.404372	0.502732	0.412657	0.525224	0.62131	0.582871	0.574136	chr6:97111960-97112060	TTCCTCTTACAGTAGGATATGACAGGCTGTTCTGCTCCTCTGATTGTGAGTCTATGGCTGTGAGAGGGTGTCAACACTCTTGGAAACAACCTCAACACTTC	chr6:97112009_97112010-(AGACT),chr6:97111988_97111989-(GAACA)	utr3,utr3	chr6:97111988_97111989-(GAACA)
[truncated: 13,592 more rows]
