# Supplementary material for: Alteration of m6A epitranscriptomic tagging of ribonucleic acids after spinal cord injury in mice
Source: Front Neurosci. 2022 Aug 25;16:904573. doi: 10.3389/fnins.2022.904573 (PMC9454195; doi:10.3389/fnins.2022.904573)
Supplement: Supplementary file 2 [file Table_2.xlsx]

## Sheet: hyper_S_vs_C
(hyper) S_vs_C: Pvalue(unpaired t-test) < 0.05 & fold-change >= 1.5
# Column A: Transcript_ID, it represents the accession number of transcript.
# Column B: type, it represents the type of gene.
# Column C: Probename, it represents the name of each probe.
# Column D: transcript_type, it represents the transcript type.
# Column E: Regulation, it represents the methylation regulation.
# Column F: Fold-change, it represents the foldChange.
# Column G: pvalue, it represents the pvalue of t-test.
# Column H: FDR, it represents False Discovery Rate calculated from p-value.
# Column I ~ J: mean value of each group.
# Column K ~ AE: Annotations of gene
# Column AF ~ AM: Quantity or Methylation_Level of samples
# Column AN ~ AR: Overlapped merip-seq peaks.
Merip-seq peaks are from "Topology of the human and mouse m6A RNA methylomes revealed by m6A-seq. (PMID: 22575960 DOI: 10.1038/nature11112)"
Transcript_ID	type	ProbeName	transcript_type	Regulation	Foldchange	Pvalue(unpaired t-test)	FDR	S(mean)	C(mean)	GeneSymbol	source	lncRNA_level	RNAlength	Locus	chrom	strand	txStart	txEnd	description	Sequence	Alias_Gene_symbol	Subcellular_Localization	TF	pc-relationship	EntrezID	ccdsID	chemblID	keggID	refseqID	ucscknowngeneID	[S1,S](Methylation_level)	[S2,S](Methylation_level)	[S3,S](Methylation_level)	[S4,S](Methylation_level)	[C1,C](Methylation_level)	[C2,C](Methylation_level)	[C3,C](Methylation_level)	[C4,C](Methylation_level)	Meripseq-Peak	Peak Sequence	Meripseq-Peak m6A site	Site Position	Whether RRACA motif
ENSMUST00000201379	lncRNA	ASMM10EP3B103477849	lncRNA	hyper	1.58521	0.0383686	0.0793399	0.151724	0.0957118	RP24-276N7.5	Ensembl	Gold	1384	chr5:35361541-35367441:+	chr5	+	35361541	35367441	RIKEN cDNA 4930478P22 gene [Source:MGI Symbol;Acc:MGI:1922154]	AGCCCTCATCTGGACTGACTCTGCTATGGGGACTCTGCATGCTAACAGCCATGCTGCTGC				intergenic	-1					uc008xdq.1	0.184216	0.145044	0.17882	0.0988141	0.075993	0.111778	0.0904507	0.104626
ENSMUST00000219339	lncRNA	ASMM10EP3B100030443	lncRNA	hyper	3.24899	0.00155828	0.0314944	0.245433	0.0755414	RP23-184O11.3	Ensembl	Gold	491	chr10:67962479-67973708:-	chr10	-	67962479	67973708	RIKEN cDNA 4930521O17 gene [Source:MGI Symbol;Acc:MGI:1922317]	CTTTCAACCCCTACCTCACAACCCCATTCTCCTATAAACTTGGTGAAATCCTACATCTTG				intergenic	-1				NR_152797		0.273005	0.219725	0.275317	0.213685	0.0586511	0.0387079	0.0515621	0.153244
ENSMUST00000123356	lncRNA	ASMM10EP3B105682229	lncRNA	hyper	1.80548	0.0429397	0.0843781	0.177568	0.0983497	RP23-100C7.3	Ensembl	Gold	652	chr4:41505009-41507754:-	chr4	-	41505009	41507754	RIKEN cDNA 1110017D15 gene [Source:MGI Symbol;Acc:MGI:1920971]	GAGCGCCTCAACGCCTACGATTGTACCCCGCTGTGGGTGCGTGGACCCTCTCCCGGGCCG				exon sense-overlapping	73721				NR_045551		0.211555	0.227467	0.143803	0.127448	0.0923471	0.0585449	0.0936034	0.148903
ENSMUST00000134921	lncRNA	ASMM10EP3B101756283	lncRNA	hyper	1.60126	0.00099232	0.02901	0.323471	0.20201	RP23-241O13.2	Ensembl	Gold	2668	chr2:34018289-34107729:-	chr2	-	34018289	34107729	RIKEN cDNA C230014O12 gene [Source:MGI Symbol;Acc:MGI:3045377]	AGGCAGGACTCAGAGGAATGCAGCTGCACCAGGTAAAAGTGATTGGCCTTTCCCTCCCCA				intergenic	-1				NR_130173	uc008jig.2	0.315872	0.353798	0.330502	0.293711	0.190548	0.183071	0.184758	0.249663
ENSMUST00000065567	lncRNA	ASMM10EP3B104653050	lncRNA	hyper	1.53388	0.0457336	0.0873769	0.201246	0.131201	Acss3	Ensembl	Gold	1803	chr10:107105993-107123649:-	chr10	-	107105993	107123649	Acyl-CoA synthetase short-chain family member 3, mitochondrial [Source:UniProtKB/Swiss-Prot;Acc:Q14DH7]	CCCTGGACCAAAACTCTAGAGAGCAGATACCCGCCTTCCACAAGTTGATTTTATCTTGAA				exon sense-overlapping	380660					uc007gyw.2	0.231358	0.209542	0.21723	0.146853	0.116393	0.082364	0.147121	0.178924
ENSMUST00000180919	lncRNA	ASMM10EP3B100025772	lncRNA	hyper	2.07798	0.0134545	0.0492082	0.0799145	0.0384578	Gm26613	Ensembl	Gold	1457	chr11:115615462-115626707:+	chr11	+	115615462	115626707	predicted gene, 26613 [Source:MGI Symbol;Acc:MGI:5477107]	CCCTGCCTTTTATGCACAAAATCCTGAGTTTATAAACCCATTGTTACAAAAATAAATAAT				natural antisense	-1						0.105963	0.0877443	0.0601159	0.065835	0.0240146	0.0499228	0.0350768	0.0448171
ENSMUST00000189374	lncRNA	ASMM10EP3B104635683	lncRNA	hyper	1.6898	0.00867911	0.0439394	0.459219	0.271759	Pik3c2g	Ensembl	Gold	3549	chr6:139841445-139969284:+	chr6	+	139841445	139969284	phosphatidylinositol 4-phosphate 3-kinase C2 domain-containing subunit gamma isoform 2 [Source:RefSeq peptide;Acc:NP_035214]	CCAGCTGTCAACATGTTGGCAAGATCTAGACTCACTTTGAAGACAAGTCTCTGGCCCGGC				exon sense-overlapping	18705						0.567324	0.447614	0.443558	0.378379	0.356029	0.227006	0.239949	0.264051
ENSMUST00000189062	lncRNA	ASMM10EP3B104946118	lncRNA	hyper	1.76219	0.00927729	0.0445318	0.277304	0.157363	Lemd1	Ensembl	Gold	1585	chr1:132200963-132205783:+	chr1	+	132200963	132205783	LEM domain-containing protein 1 [Source:UniProtKB/Swiss-Prot;Acc:Q14C37]	CCTCTTGCAGGGATGAATAGCTCTGGGAGGGAAGACATCTGTTGAGCATTCCCCCGCCCG		Cytoplasm		intron sense-overlapping	213409						0.273731	0.298005	0.276034	0.261447	0.119033	0.135276	0.125673	0.24947
NR_045549	lncRNA	ASMM10EP3B105682230	lncRNA	hyper	1.84288	0.0418269	0.0832549	0.178546	0.0968842	RP23-100C7.3	Refseq	Gold	1060	chr4:41505009-41517333:-	chr4	-	41505009	41517333		GGAGCGCCTCAACGCCTACGATTGTACCCCGCTGTGGGTGCGTGGACCCTCTCCCGGGCC	1110017D15Rik			exon sense-overlapping	73721	CCDS38717			NR_045549	uc008six.1	0.2382	0.200554	0.154937	0.120495	0.0874315	0.0619381	0.0893749	0.148792

## Sheet: hypo_S_vs_C
(hypo) S_vs_C: Pvalue(unpaired t-test) < 0.05 & fold-change <= 1/1.5
# Column A: Transcript_ID, it represents the accession number of transcript.
# Column B: type, it represents the type of gene.
# Column C: Probename, it represents the name of each probe.
# Column D: transcript_type, it represents the transcript type.
# Column E: Regulation, it represents the methylation regulation.
# Column F: Fold-change, it represents the foldChange.
# Column G: pvalue, it represents the pvalue of t-test.
# Column H: FDR, it represents False Discovery Rate calculated from p-value.
# Column I ~ J: mean value of each group.
# Column K ~ AE: Annotations of gene
# Column AF ~ AM: Quantity or Methylation_Level of samples
# Column AN ~ AR: Overlapped merip-seq peaks.
Merip-seq peaks are from "Topology of the human and mouse m6A RNA methylomes revealed by m6A-seq. (PMID: 22575960 DOI: 10.1038/nature11112)"
Transcript_ID	type	ProbeName	transcript_type	Regulation	Foldchange	Pvalue(unpaired t-test)	FDR	S(mean)	C(mean)	GeneSymbol	source	lncRNA_level	RNAlength	Locus	chrom	strand	txStart	txEnd	description	Sequence	Alias_Gene_symbol	Subcellular_Localization	TF	pc-relationship	EntrezID	ccdsID	chemblID	keggID	refseqID	ucscknowngeneID	[S1,S](Methylation_level)	[S2,S](Methylation_level)	[S3,S](Methylation_level)	[S4,S](Methylation_level)	[C1,C](Methylation_level)	[C2,C](Methylation_level)	[C3,C](Methylation_level)	[C4,C](Methylation_level)	Meripseq-Peak	Peak Sequence	Meripseq-Peak m6A site	Site Position	Whether RRACA motif
ENSMUST00000137903	lncRNA	ASMM10EP3B103190749	lncRNA	hypo	0.429697	0.0116527	0.047038	0.25532	0.594186	Ddx58	Ensembl	Gold	3533	chr4:40203777-40220600:-	chr4	-	40203777	40220600	Probable ATP-dependent RNA helicase DDX58 [Source:UniProtKB/Swiss-Prot;Acc:Q6Q899]	AAGGCTCATGTTTAAAGTTTGAACTACTTCCAATTCATTCCCTGACGTGGCTTGTTGTTG				exon sense-overlapping	230073						0.114815	0.262608	0.381384	0.262473	0.469593	0.799091	0.479584	0.628475	chr4:40205897-40205997	AATATCTTCCACGACGAAACTTTCAATTTTTATGACTGGAATCTCGAACGTCTTGTATCTCACAAAAATTCCCCAGTCGTGGCTACAGTTCTGTTTGGCGC	chr4:40205989_40205990-(AAACA),chr4:40205984_40205985-(GAACT)	exon:9,exon:9	chr4:40205989_40205990-(AAACA)
NR_131150	lncRNA	ASMM10EP3B100265732	lncRNA	hypo	0.63853	0.0170804	0.0545742	0.522519	0.818316	A430046D13Rik	Refseq	Gold	2169	chr10:128499247-128504242:+	chr10	+	128499247	128504242		TGAAAGGAGGGAACTGCAACTGAGAAAATGCCTGTCATAAGATGCTGATCAGCTGGGCTG				intergenic	-1				NR_131150		0.313079	0.439883	0.675043	0.662072	0.816391	0.863449	0.827656	0.765769	chr10:128502547-128502647	TGACCCAGCTGATAACTGCTTTAAAGGTATAAAGGGATCATGGACAGCAGCTGAGGCTTGACCCTGTGTGGCAGGCCTGGAGTCCCTGAAAAGAGCCCAGG	chr10:128502590_128502591+(GGACA)	exon:3	chr10:128502590_128502591+(GGACA)
NR_155265	lncRNA	ASMM10EP3B100586141	lncRNA	hypo	0.502468	0.00350707	0.0358284	0.359098	0.714668	Cnot7	Refseq	Gold	2726	chr8:40492538-40511754:-	chr8	-	40492538	40511754		GATATAAATAGAGATGTTCTTTGAAGATCACATTGATGATGCCAAATACTGTGGTCACTT		Nucleus	Yes	bidirectional	18983				NR_155265		0.184324	0.343049	0.483523	0.425494	0.707531	0.82207	0.702529	0.62654	chr8:40507506-40507606	TCTCCCTGTTCATTCATAAAGGTCAGTCCGAGCTGGATTATCTTTAACAAGTCTACATTACACCGCAACAGTTGGTACTGATAGTCAGCATTGCTTCTGAA	chr8:40507556_40507557-(AGACT),chr8:40507531_40507532-(GGACT),chr8:40507513_40507514-(GAACA)	exon:5,exon:5,exon:5	chr8:40507513_40507514-(GAACA)
NR_151827	lncRNA	ASMM10EP3B101200872	lncRNA	hypo	0.604544	0.00463179	0.0376793	0.46234	0.764774	2810403A07Rik	Refseq	Gold	2877	chr3:88685787-88712933:+	chr3	+	88685787	88712933		AATGTATAAATATTCTGCTTGTCATTTCTCTTTTTCTTCCCTAGCCTGTTCATACACTAA				exon sense-overlapping	74200				NR_151827		0.293745	0.428836	0.555418	0.571362	0.740852	0.835386	0.753268	0.729592	chr3:88712517-88712617	TGGGTCAAAGAAAACGCGAAACACTCATCTGTCTCTCTCAGAACTGGCTGCAGCGAGAAGAGGGATGTGGTGCCACCGACAGGACGGTGACTGACTGGAAT	chr3:88712537_88712538+(AAACA),chr3:88712559_88712560+(GAACT)	exon:14,exon:14	chr3:88712537_88712538+(AAACA)
NR_151827	lncRNA	ASMM10EP3B101200872	lncRNA	hypo	0.604544	0.00463179	0.0376793	0.46234	0.764774	2810403A07Rik	Refseq	Gold	2877	chr3:88685787-88712933:+	chr3	+	88685787	88712933		AATGTATAAATATTCTGCTTGTCATTTCTCTTTTTCTTCCCTAGCCTGTTCATACACTAA				exon sense-overlapping	74200				NR_151827		0.293745	0.428836	0.555418	0.571362	0.740852	0.835386	0.753268	0.729592	chr3:88711803-88711903	CAGATGCCATTTTGGATGGCCCCATAGAAAATAGTGGACAGAGCTTTGACCCTCAGTGACTCTTCTTAGCAATAATGCATGCACTTGATTAAACAAGACTC	chr3:88711840_88711841+(GGACA),chr3:88711895_88711896+(AAACA),chr3:88711900_88711901+(AGACT)	exon:14,exon:14,exon:14	chr3:88711840_88711841+(GGACA),chr3:88711895_88711896+(AAACA)
ENSMUST00000138202	lncRNA	ASMM10EP3B100779216	lncRNA	hypo	0.614507	0.0336016	0.0739361	0.303828	0.494426	Usp12	Ensembl	Gold	3914	chr5:146734839-146758448:-	chr5	-	146734839	146758448	ubiquitin specific peptidase 12 [Source:MGI Symbol;Acc:MGI:1270128]	AGAGATGGTGGCGTTGATCCAGTGTGTGCTGCCCACTGCCATGAGAGCTGTTTGACAACT				exon sense-overlapping	22217						0.1423	0.292496	0.415336	0.365181	0.423002	0.580773	0.524724	0.449205	chr5:146737487-146737587	AATTCAACTACTGTAACCGGAAGGGCATGTTAATCCACAGTCTTTGCTTTATCGTATGCAAAGTGAGCTACTGCCCTGAGCGTCCTGTGGCTGTCTGTCTG	chr5:146737583_146737584-(AGACA),chr5:146737526_146737527-(AGACT)	exon:7,exon:7	chr5:146737583_146737584-(AGACA)
ENSMUST00000153920	lncRNA	ASMM10EP3B100281066	lncRNA	hypo	0.593981	0.0193417	0.0572548	0.317408	0.534374	Tom1l2	Ensembl	Gold	3791	chr11:60226715-60239176:-	chr11	-	60226715	60239176	TOM1-like protein 2 [Source:UniProtKB/Swiss-Prot;Acc:Q5SRX1]	GGGACTTTTCTGTCCTTGGTCCAACAGAGAGGGAGAGGTGGGGACTCTGACCTGCAGCCC				exon sense-overlapping	216810						0.189471	0.316464	0.403247	0.360451	0.405268	0.652111	0.534467	0.545652	chr11:60229727-60229827	TTGCCTGAAGGAAGCCATGGAGCTAGGCAGAAGCAAGGAGGGGAGATGAGAGGGTCAGTTTAGGAGTGCTGTCCATAAGTGTCAAGGGACTTCCCTGCCTG	chr11:60229797_60229798-(GGACA),chr11:60229784_60229785-(AAACT)	exon:4,exon:4	chr11:60229797_60229798-(GGACA)
ENSMUST00000153920	lncRNA	ASMM10EP3B100281066	lncRNA	hypo	0.593981	0.0193417	0.0572548	0.317408	0.534374	Tom1l2	Ensembl	Gold	3791	chr11:60226715-60239176:-	chr11	-	60226715	60239176	TOM1-like protein 2 [Source:UniProtKB/Swiss-Prot;Acc:Q5SRX1]	GGGACTTTTCTGTCCTTGGTCCAACAGAGAGGGAGAGGTGGGGACTCTGACCTGCAGCCC				exon sense-overlapping	216810						0.189471	0.316464	0.403247	0.360451	0.405268	0.652111	0.534467	0.545652	chr11:60229992-60230092	CATGGAGATACAGGTATGCAGGCTGGGGGAGTGGCCAGTGCCCAGTGTCCACTGGGAGAGTCAGTAGTGACCTGCCAGGGTGAGGCAAACCTCAGGACCGC	chr11:60230038_60230039-(GGACA)	exon:4	chr11:60230038_60230039-(GGACA)
ENSMUST00000122926	lncRNA	ASMM10EP3B102822322	lncRNA	hypo	0.478003	0.023987	0.0630589	0.214387	0.448506	RP23-54E4.1	Ensembl	Gold	2447	chr13:21440471-21445934:+	chr13	+	21440471	21445934	RIKEN cDNA 4930470G03 gene [Source:MGI Symbol;Acc:MGI:1922171]	TCTTGCTTTGTGGGTCTCAAGGATTGAACTCAGGTGTGTTGGCAAGCACTTACTGGCGGA				natural antisense	-1						0.119309	0.190995	0.30189	0.245354	0.334648	0.644241	0.39712	0.418014	chr13:21444855-21444955	AGCCGTCGTGAGTTCTTTCAAAAGGCGCTGTTTGCTTATCAATGTAACATTTCCATGTTTCAAACAGAGAACCTCATCAAGCCAGTTTGCTTTTATGGTGA	chr13:21444918_21444919+(AAACA),chr13:21444925_21444926+(GAACC)	intron,exon:3	chr13:21444918_21444919+(AAACA)
ENSMUST00000122926	lncRNA	ASMM10EP3B102822322	lncRNA	hypo	0.478003	0.023987	0.0630589	0.214387	0.448506	RP23-54E4.1	Ensembl	Gold	2447	chr13:21440471-21445934:+	chr13	+	21440471	21445934	RIKEN cDNA 4930470G03 gene [Source:MGI Symbol;Acc:MGI:1922171]	TCTTGCTTTGTGGGTCTCAAGGATTGAACTCAGGTGTGTTGGCAAGCACTTACTGGCGGA				natural antisense	-1						0.119309	0.190995	0.30189	0.245354	0.334648	0.644241	0.39712	0.418014	chr13:21445619-21445719	TGTTCAATCAGGCCTGAGTTCTGAACAAGTCTCTCCTTAGTTTCCAAGCATTGGCTGTTAGTTTTTTCCTTGGGCATGGCTGGATTCTTTTTCAAGCTCAG	chr13:21445643_21445644+(GAACA)	exon:3	chr13:21445643_21445644+(GAACA)
ENSMUST00000124939	lncRNA	ASMM10EP3B103345479	lncRNA	hypo	0.563068	0.0076731	0.0423004	0.236732	0.420432	Zbtb49	Ensembl	Gold	2868	chr5:38189735-38206183:-	chr5	-	38189735	38206183	zinc finger and BTB domain containing 49 [Source:MGI Symbol;Acc:MGI:1922329]	ACCTCATTCTGGTGTCCCACGGGCTTAACTGTGGTGTCTCAATGGATTGCATGGAAACCT			Yes	exon sense-overlapping	75079					uc008xgb.1	0.133472	0.238981	0.284198	0.290275	0.365192	0.495031	0.382754	0.438749	chr5:38200695-38200795	ATACTGGAGAAAAACTGTCCCTCAGAGTTCCTGTAGGTCACCGAAGGTGCCCGGCTGCCCAGTGGCTCAGTGCAGTGGTTGTCCAGAGTGGCCAGGGAAGA	chr5:38200775_38200776-(GGACA),chr5:38200721_38200722-(GAACT),chr5:38200711_38200712-(GGACA)	intron,intron,intron	chr5:38200775_38200776-(GGACA),chr5:38200711_38200712-(GGACA)
NR_104435	lncRNA	ASMM10EP3B101803343	lncRNA	hypo	0.515245	0.00116553	0.02901	0.336642	0.653362	Clmn	Refseq	Gold	12059	chr12:104763114-104865076:-	chr12	-	104763114	104865076		ACGCAGCTGATCTGGATGACAGGAGAAACAGAGTGTTAAACAGGTACAATTCTCAGAAGC				exon sense-overlapping	94040				NR_104435		0.351054	0.277978	0.361485	0.356051	0.586492	0.804817	0.598412	0.623728	chr12:104771731-104771831	ATGCGGTAGAAAGACTCCGCCCTGGCCAGGGTCCTGTCTTTTTATTCTCCAGACACATGTTTCAGAGCCGGCTGACATCAAGCTGTGGGAAGAGCAGTAAG	chr12:104771789_104771790-(AAACA),chr12:104771766_104771767-(AGACA),chr12:104771761_104771762-(GGACC)	exon:1,exon:1,exon:1	chr12:104771789_104771790-(AAACA),chr12:104771766_104771767-(AGACA)
ENSMUST00000124268	lncRNA	ASMM10EP3B100003321	lncRNA	hypo	0.609153	0.00209679	0.03223	0.237371	0.389674	Rreb1	Ensembl	Gold	9702	chr13:37888434-37952002:+	chr13	+	37888434	37952002	Ras-responsive element-binding protein 1 [Source:UniProtKB/Swiss-Prot;Acc:Q3UH06]	TAGCATTCTGAGCATTCTCCTGTGTCGTTAACAAGCCCTCAGCATCTCGGGAATGGAGGG			Yes	exon sense-overlapping	68750				NR_033218		0.161372	0.244667	0.278772	0.264673	0.366725	0.369513	0.398826	0.423631	chr13:37947137-37947237	TCTTGACTTCGCCACCAAGCTGATGGACTTCAAGCTGGCAGAGAGTGAGGCAGGCTCTGTGGACAGCCAAGGCCCAGCCCAGCAGGAGCCAAAGCATGCCT	chr13:37947163_37947164+(GGACT),chr13:37947199_37947200+(GGACA)	exon:11,exon:11	chr13:37947199_37947200+(GGACA)
ENSMUST00000134701	lncRNA	ASMM10EP3B100026659	lncRNA	hypo	0.610187	0.0446186	0.0860605	0.422783	0.692874	Dnajb4	Ensembl	Gold	1581	chr3:152178511-152210279:-	chr3	-	152178511	152210279	DnaJ homolog subfamily B member 4 [Source:UniProtKB/Swiss-Prot;Acc:Q9D832]	CATAGTTCATACCCTGAGTTCAACAAGTAAGCAAACAATAAAAACAATAGAACAAAAATG		Nucleus		exon sense-overlapping	67035						0.178942	0.34807	0.615613	0.548505	0.694101	0.803639	0.643197	0.630558	chr3:152186682-152186782	TATTTCTTCAAGCGATACTTTAAGTTCATGAATAATGGGAGGGTCTTGTTTGAGACGGGAGGGTCCCACAGAATTCCTGTCTCTTGGATATCCATTCATGC	chr3:152186760_152186761-(AGACA),chr3:152186744_152186745-(GGACC),chr3:152186729_152186730-(AAACA),chr3:152186724_152186725-(AGACC),chr3:152186705_152186706-(GAACT)	intron,intron,intron,intron,intron	chr3:152186760_152186761-(AGACA),chr3:152186729_152186730-(AAACA)
NR_149724	lncRNA	ASMM10EP3B100020266	lncRNA	hypo	0.599579	0.0366473	0.0774673	0.373424	0.622809	Necap2	Refseq	Gold	2035	chr4:141066512-141078357:-	chr4	-	141066512	141078357		GGTTTCTTTTTCAGAGGGCCTAGACTGTGCTGACCTTGTGTGACCAGAGATTTAAAGATG				exon sense-overlapping	66147				NR_149724		0.196343	0.359134	0.488309	0.449909	0.532758	0.811868	0.621899	0.524713	chr4:141067141-141067241	GTACCAAAGGCTATTATGGATGGAGTGCAGAAGGTCCCTGTCCAACAGCAAATCTGGGACACCTGCCAACTGCAGAGGCAGAGCTGAACCCAGGCCACAAA	chr4:141067180_141067181-(GGACA),chr4:141067174_141067175-(GGACC)	exon:1,exon:1	chr4:141067180_141067181-(GGACA)
NR_028367	lncRNA	ASMM10EP3B101004546	lncRNA	hypo	0.47291	0.00562824	0.0393237	0.330044	0.697901	Nip7	Refseq	Gold	3129	chr8:107056877-107060928:+	chr8	+	107056877	107060928		CCAGGGAGTGGTTGTCTATTCCATGGCGGACATTCCTCTGGGTTTTGGGGTGGCAGCAAA				exon sense-overlapping	66164	CCDS22644			NR_028367	uc009ngz.2	0.183282	0.306845	0.399222	0.430829	0.612114	0.870067	0.73808	0.571344	chr8:107058480-107058580	AAGAGACACTGACTTAGGACGGTCATTCCAAGAACATTTTGCTGTGTGAGAGGACTTAGCTTTGTTTCCTGTGTGCGGCCATCAGATTAAATCTGGACAAC	chr8:107058485_107058486+(AGACA),chr8:107058513_107058514+(GAACA),chr8:107058533_107058534+(GGACT),chr8:107058576_107058577+(GGACA)	exon:4,exon:4,exon:4,exon:4	chr8:107058485_107058486+(AGACA),chr8:107058513_107058514+(GAACA),chr8:107058576_107058577+(GGACA)
ENSMUST00000110279	lncRNA	ASMM10EP3B100049237	lncRNA	hypo	0.571973	0.0330178	0.0732172	0.280015	0.489559	Prox1os	Ensembl	Gold	828	chr1:190170296-190217276:+	chr1	+	190170296	190217276	prospero homeobox 1, opposite strand [Source:MGI Symbol;Acc:MGI:4937200]	AAAATATTGTTTTAGTTCAATATATAGCCATCTCTAACGAAATCTGTGCTGTTTTAGCAG				natural antisense	-1				NR_151620	uc007ebd.1	0.183177	0.224772	0.333808	0.378301	0.4211	0.666637	0.470125	0.400373	chr1:190216814-190216914	GCTTCTCTCGCACCAATTAAGACCACTCTTTGACTGCTCACAGCAAATGTTCCCGAACAGTGGATTTGGAGGAGGGGTTCTGCTTTTCTCAGACCGTGAGA	chr1:190216835_190216836+(AGACC),chr1:190216870_190216871+(GAACA),chr1:190216906_190216907+(AGACC)	exon:2,exon:2,exon:2	chr1:190216870_190216871+(GAACA)
ENSMUST00000154373	lncRNA	ASMM10EP3B104998899	lncRNA	hypo	0.602087	0.00181839	0.0318489	0.318778	0.529456	Scara5	Ensembl	Gold	3179	chr14:65676477-65744791:+	chr14	+	65676477	65744791	Scavenger receptor class A member 5 [Source:UniProtKB/Swiss-Prot;Acc:Q8K299]	ACCACTTGACCCTGTTCTGCACTCTGCTTCATGTCTCCTCCGGTTCAGCTTACAACGACT		Cytoplasm		exon sense-overlapping	71145						0.232182	0.328595	0.401735	0.3126	0.492003	0.530499	0.513508	0.581812	chr14:65730703-65730803	CTGGCCGGCTTGGTGCAGAGGCTGGAGGGCACGCTGTGGGGGCTGCACGCGCAGGCGGCACAGACTGAGCAGGCGATGGCCCTGCTGCGGGACCGAACAGG	chr14:65730766_65730767+(AGACT),chr14:65730794_65730795+(GGACC),chr14:65730799_65730800+(GAACA)	exon:4,exon:4,exon:4	chr14:65730799_65730800+(GAACA)
ENSMUST00000136222	lncRNA	ASMM10EP3B100049897	lncRNA	hypo	0.546213	0.0165962	0.0540523	0.253245	0.463638	Sec14l4	Ensembl	Gold	3238	chr11:4031783-4048024:+	chr11	+	4031783	4048024	SEC14-like protein 4 [Source:UniProtKB/Swiss-Prot;Acc:Q8R0F9]	AGAGCCAGAAAGCAAGCTCATGTGTGTGCTGTGTAGACTCTCAGGGGAGCAAGCGGTCCC				exon sense-overlapping	103655						0.115518	0.279139	0.375075	0.243249	0.511355	0.523036	0.371837	0.448324	chr11:4046915-4047015	ACATGTGATGTCACCCTTAGACACATACACATACGAACACACATGTGCACGTGCGCCTCCTGCACATACACACACCTGCTAGGACCTTACTGATACTCAAT	chr11:4046935_4046936+(AGACA),chr11:4046951_4046952+(GAACA),chr11:4046998_4046999+(GGACC)	exon:11,exon:11,exon:11	chr11:4046935_4046936+(AGACA),chr11:4046951_4046952+(GAACA)
ENSMUST00000136222	lncRNA	ASMM10EP3B100049897	lncRNA	hypo	0.546213	0.0165962	0.0540523	0.253245	0.463638	Sec14l4	Ensembl	Gold	3238	chr11:4031783-4048024:+	chr11	+	4031783	4048024	SEC14-like protein 4 [Source:UniProtKB/Swiss-Prot;Acc:Q8R0F9]	AGAGCCAGAAAGCAAGCTCATGTGTGTGCTGTGTAGACTCTCAGGGGAGCAAGCGGTCCC				exon sense-overlapping	103655						0.115518	0.279139	0.375075	0.243249	0.511355	0.523036	0.371837	0.448324	chr11:4046355-4046455	CTCTGGCCACCTCTGATTTTACTCCATCCAACTCCTTCACACACCCCTACTCCTTGCACCCCAGGCAGGGTGATGCTGAACATGGCTACAGAGATCTCCAA	chr11:4046434_4046435+(GAACA)	exon:11	chr11:4046434_4046435+(GAACA)
NR_131120	lncRNA	ASMM10EP3B101271094	lncRNA	hypo	0.374566	0.00207749	0.0321837	0.201154	0.537031	Tardbp	Refseq	Gold	5730	chr4:148612382-148626996:-	chr4	-	148612382	148626996		TCTCTTTGTGGAGAGGATTTGATCATTAAAGGAATCAGCGTGCATAATATGAAGCCTTCA			Yes	bidirectional	230908	CCDS38971			NR_131120	uc008vvg.1	0.134657	0.163139	0.289768	0.217051	0.469025	0.695401	0.530037	0.45366	chr4:148614220-148614320	TGTTTGTGGACATACCAATTGCTGACCACCAAAAATGTACCGCCGTGTATGAAAAGCTCTATCCAGGAGTAAGAGTAAGCGCTAACATGCTCTGTGCTGGC	chr4:148614221_148614222-(AAACA)	exon:1	chr4:148614221_148614222-(AAACA)
NR_131120	lncRNA	ASMM10EP3B101271094	lncRNA	hypo	0.374566	0.00207749	0.0321837	0.201154	0.537031	Tardbp	Refseq	Gold	5730	chr4:148612382-148626996:-	chr4	-	148612382	148626996		TCTCTTTGTGGAGAGGATTTGATCATTAAAGGAATCAGCGTGCATAATATGAAGCCTTCA			Yes	bidirectional	230908	CCDS38971			NR_131120	uc008vvg.1	0.134657	0.163139	0.289768	0.217051	0.469025	0.695401	0.530037	0.45366	chr4:148617022-148617122	TGAACTCTGCTTCCAAGTTCTCCTGCAAAGCACACCACAAGCTCAGTCCATGTTCGCAGCCCATCAGCTTCAGTTCACGTTCCCACACTTCCAGATCAGTA	chr4:148617094_148617095-(GAACT),chr4:148617073_148617074-(GAACA),chr4:148617067_148617068-(GGACT),chr4:148617038_148617039-(GAACT)	intron,intron,intron,intron	chr4:148617073_148617074-(GAACA)
NR_152559	lncRNA	ASMM10EP3B100815706	lncRNA	hypo	0.619694	0.037107	0.0779491	0.360459	0.581672	Ppp1r16a	Refseq	Gold	2462	chr15:76671643-76694919:+	chr15	+	76671643	76694919		GGGGCCAACCTCAGTGACCCTTTGGATCATGGGGCTACTCTGATGTATGTGGTGATGAGG				exon sense-overlapping	73062				NR_152559		0.225587	0.437578	0.451823	0.326848	0.491819	0.766828	0.565328	0.502715	chr15:76694774-76694874	TGGGGGAGCCGGCACAGAGCCCCATCCCCCTCCCAGCCCAGGACACTGGCCACCTTGCTCAGGGATGGACTATGCAGAGCTCTACCTATGGGCCTCAGGCC	chr15:76694816_76694817+(GGACA),chr15:76694842_76694843+(GGACT)	exon:9,exon:9	chr15:76694816_76694817+(GGACA)
ENSMUST00000136590	lncRNA	ASMM10EP3B100124050	lncRNA	hypo	0.539425	0.00182302	0.0318489	0.285836	0.529891	Arfgap1	Ensembl	Gold	2278	chr2:180967267-180982446:+	chr2	+	180967267	180982446	ADP-ribosylation factor GTPase-activating protein 1 [Source:UniProtKB/Swiss-Prot;Acc:Q9EPJ9]	ACCAGGAAAGTTCTTAAGGAAGTCCGGGCACAGGATGAGAATAATCTTTGTGCGCTCTGT				exon sense-overlapping	228998						0.302618	0.278241	0.289263	0.273222	0.423511	0.640985	0.552309	0.502757	chr2:180981866-180981966	TCCTGCATCAGCCTGTCCAGCCCTCAGTTAAATGGGACAAACTCTCCACAGATGGCCACACAAAGCAGACTGGGCTCTGGTCCTCCTTGGACACCTGATTT	chr2:180981902_180981903+(GGACA),chr2:180981934_180981935+(AGACT),chr2:180981956_180981957+(GGACA)	exon:12,exon:12,exon:12	chr2:180981902_180981903+(GGACA),chr2:180981956_180981957+(GGACA)
NR_153313	lncRNA	ASMM10EP3B104701957	lncRNA	hypo	0.491859	0.00180995	0.0318489	0.254832	0.518099	Dcun1d4	Refseq	Gold	3950	chr5:73484673-73560794:+	chr5	+	73484673	73560794		ATTTTACTCTACAGGAGTGGCTGAAAGGAATGACTTCCCTACAGAAAAGGACCAGCGCAG		Nucleus		exon sense-overlapping	100737				NR_153313		0.258047	0.230623	0.325788	0.204869	0.442861	0.628474	0.462493	0.538571	chr5:73559868-73559968	TCGGCATTCCAGAGGGGATGACCAATATTTACAACTCCAGATAATCTCTGAACTGCCTCAAGAAACAAACCACCGTGACTGTGGCTTGCCTTTGGATTTCT	chr5:73559919_73559920+(GAACT),chr5:73559932_73559933+(AAACA)	exon:10,exon:10	chr5:73559932_73559933+(AAACA)
NR_104366	lncRNA	ASMM10EP3B102126933	lncRNA	hypo	0.647024	0.00661927	0.0410038	0.42479	0.656529	Zmym6	Refseq	Gold	4992	chr4:127077383-127124374:+	chr4	+	127077383	127124374		TCTGTTGCATCAGCCAGGTGTGATGGTTGTAAACGGCAGGGTAAGCTAAGTGAGTCCTTG		Nucleus	Yes	exon sense-overlapping	100177	CCDS18664			NR_104366	uc008uui.2	0.322245	0.47416	0.477362	0.425392	0.620471	0.781156	0.576579	0.647909	chr4:127124028-127124128	CCCTTCTCAAGCACCTGTCTGTGCGATGCCACCTTTTCAGCCTTGACTGCATCCAAACAGAGAGACCTTCGGACTTGCGGTCCCACCCTAAGACTGGCAGT	chr4:127124084_127124085+(AAACA),chr4:127124092_127124093+(AGACC),chr4:127124100_127124101+(GGACT),chr4:127124120_127124121+(AGACT)	exon:16,exon:16,exon:16,exon:16	chr4:127124084_127124085+(AAACA)
NR_149716	lncRNA	ASMM10EP3B100778940	lncRNA	hypo	0.663136	0.00965613	0.0446171	0.539527	0.8136	Zcchc17	Refseq	Gold	2070	chr4:130315383-130359992:-	chr4	-	130315383	130359992		CCCAGGCTGTCGGAAGCAAGGTCTGGTCCATCGAACTCACATGTCGTCCTGTCGAGTGGA				bidirectional	619605				NR_149716		0.390696	0.492313	0.655893	0.619208	0.753006	0.912696	0.849313	0.739387	chr4:130316556-130316656	AGACCATGGGGACAAGTCTGGGTAGGAGGCAGGCCACACTCTCACTAGTGAGTCTTTGCAGGAGTCAGGGCTGCCGCGGCCTGTTCCATCCTCATTCCTTG	chr4:130316638_130316639-(GAACA),chr4:130316607_130316608-(AGACT),chr4:130316571_130316572-(AGACT)	exon:1,exon:1,exon:1	chr4:130316638_130316639-(GAACA)
ENSMUST00000180997	lncRNA	ASMM10EP3B103044656	lncRNA	hypo	0.182021	0.0188744	0.0566074	0.0594832	0.326793	RP24-282D16.3	Ensembl	Gold	1022	chr9:72361735-72409945:-	chr9	-	72361735	72409945	cDNA sequence BC065403 [Source:MGI Symbol;Acc:MGI:3697430]	CCTTTCTTGCTTTCTCATGTTGAAATCTTGAGGATGCTGGGATAGTCTGACGTGTGGTCA				natural antisense	-1						0.0702312	0.0471851	0.0654926	0.0550238	0.346223	0.551648	0.164347	0.244955	chr9:72362177-72362277	AAATCCCACTGAAGCTGAACTGTCTTCAGAGACTCGTCAAGGTTTGCAGTTAACATCAGGGGATGTTGGCATTGATCAATTTCTGAGGCAAGGAGATGAAC	chr9:72362218_72362219-(AAACC),chr9:72362198_72362199-(AGACA)	exon:2,exon:2	chr9:72362198_72362199-(AGACA)
ENSMUST00000133963	lncRNA	ASMM10EP3B100019154	lncRNA	hypo	0.616306	0.00369412	0.0362477	0.464234	0.753251	AC149086.3	Ensembl	Gold	751	chr19:45749508-45752310:+	chr19	+	45749508	45752310	predicted gene 15491 [Source:MGI Symbol;Acc:MGI:3782937]	AGCCTAACTTGCTGTAAAATTCCAGAATCCTTTTATCATCTGGTCTTACTTCACAGAAAG				natural antisense	-1						0.314606	0.541974	0.549357	0.450997	0.668455	0.806525	0.746611	0.791415	chr19:45752015-45752115	TTTGTTTCCAAGTCAACTGGCTGATCTGCTGCCGCTCCAGCTCCAGACACTGAACTGTGTGAAGACCTCAACCACCAACCACAAGGCGGAGTTAAGGGACT	chr19:45752061_45752062+(AGACA),chr19:45752068_45752069+(GAACT),chr19:45752079_45752080+(AGACC),chr19:45752113_45752114+(GGACT)	exon:2,exon:2,exon:2,exon:2	chr19:45752061_45752062+(AGACA)
ENSMUST00000133963	lncRNA	ASMM10EP3B100019154	lncRNA	hypo	0.616306	0.00369412	0.0362477	0.464234	0.753251	AC149086.3	Ensembl	Gold	751	chr19:45749508-45752310:+	chr19	+	45749508	45752310	predicted gene 15491 [Source:MGI Symbol;Acc:MGI:3782937]	AGCCTAACTTGCTGTAAAATTCCAGAATCCTTTTATCATCTGGTCTTACTTCACAGAAAG				natural antisense	-1						0.314606	0.541974	0.549357	0.450997	0.668455	0.806525	0.746611	0.791415	chr19:45752000-45752100	CGCTTTACAGTCATCTTTGTTTCCAAGTCAACTGGCTGATCTGCTGCCGCTCCAGCTCCAGACACTGAACTGTGTGAAGACCTCAACCACCAACCACAAGG	chr19:45752061_45752062+(AGACA),chr19:45752068_45752069+(GAACT),chr19:45752079_45752080+(AGACC)	exon:2,exon:2,exon:2	chr19:45752061_45752062+(AGACA)
ENSMUST00000202629	lncRNA	ASMM10EP3B105136895	lncRNA	hypo	0.531092	0.0195661	0.0574179	0.213994	0.402933	Alox5ap	Ensembl	Gold	504	chr5:149287415-149288044:+	chr5	+	149287415	149288044	Arachidonate 5-lipoxygenase-activating protein [Source:UniProtKB/Swiss-Prot;Acc:P30355]	GGGTCGTGCCCATCCTTGCTATGAACACCCCTGGCTACATCTTCGGCAAGCGGATCATCC				exon sense-overlapping	11690						0.101802	0.216682	0.285844	0.25165	0.310291	0.483028	0.474967	0.343444	chr5:149287723-149287823	CTCATCCCCTGATTGCTGGAGACAGAGAAGGACGCTCACCAGATCAATAGAGACGCATCATAACGCAACGCCGCGAAGGCTTCTGCTCCTCTTCAAGCTGT	chr5:149287744_149287745+(AGACA)	exon:2	chr5:149287744_149287745+(AGACA)
ENSMUST00000135052	lncRNA	ASMM10EP3B100888679	lncRNA	hypo	0.514056	0.044049	0.0854523	0.128562	0.250093	Dda1	Ensembl	Gold	1929	chr8:71469199-71476098:+	chr8	+	71469199	71476098	DET1- and DDB1-associated protein 1 [Source:UniProtKB/Swiss-Prot;Acc:Q9D9Z5]	CGCGGACGATGACTTTCTGAAAGGCTTGCCCGTCTACAACAAGAGCAACTTCAGCAGGTT		Cytoplasm		bidirectional	66498				NR_122115	uc057alz.2	0.0551713	0.141496	0.171445	0.146136	0.185946	0.367365	0.208033	0.239029	chr8:71475291-71475391	CGAGAACATTGCAGGGCTGAGGTGGCCACATTATCATTGGGATATGGGGGAACTACCTGGACTGGTAGAGTGGCTGTGCACCCTCAGCTGTAGCATGGTAC	chr8:71475296_71475297+(GAACA),chr8:71475342_71475343+(GAACT),chr8:71475351_71475352+(GGACT)	exon:5,exon:5,exon:5	chr8:71475296_71475297+(GAACA)
ENSMUST00000139261	lncRNA	ASMM10EP3B102721934	lncRNA	hypo	0.524937	0.00156137	0.0314944	0.289878	0.552215	Nrg4	Ensembl	Gold	1878	chr9:55220222-55283595:-	chr9	-	55220222	55283595	Pro-neuregulin-4, membrane-bound isoform Neuregulin-4 [Source:UniProtKB/Swiss-Prot;Acc:Q9WTX4]	AGATGCCAACAGGAAGTGAACTGTTGCTGGCTTCTCTTTGTCTTATTCCAAGTTGGGTCA				bidirectional	83961					uc012gtr.1	0.170645	0.301466	0.35756	0.329843	0.558402	0.616766	0.530793	0.5029	chr9:55223562-55223662	TTTATACTGAGGAGATGTAATGAGGTAAAGGAAGAGGACCTGTTCCATAGCTACACAACCATCATGGCTCTCGTTCACCTGGGAACCTCTAAATGAGCCGC	chr9:55223603_55223604-(GAACA)	intron	chr9:55223603_55223604-(GAACA)
ENSMUST00000124970	lncRNA	ASMM10EP3B103646022	lncRNA	hypo	0.633696	0.0222817	0.060907	0.364727	0.575555	Arl16	Ensembl	Gold	705	chr11:120465324-120467274:-	chr11	-	120465324	120467274	ADP-ribosylation factor-like 16 [Source:MGI Symbol;Acc:MGI:1917567]	TGAGCCCCATCTGGTCCAGTTACTATGGAAACTGCCATTCGCTCTTGTGACCTACCCTGT				exon sense-overlapping	70317						0.232617	0.360929	0.456781	0.408581	0.465941	0.683773	0.628434	0.524072	chr11:120465388-120465488	CTCCGTGCAGTCCAAAGCCCTCAGTGGGTCCAACTTCTTGGTGGGAGACGTGAAGACACCTGCAGTTTGTTCTGTCTTGGGACCATTGTTCAGAAGTGAGA	chr11:120465475_120465476-(GAACA),chr11:120465461_120465462-(AGACA),chr11:120465456_120465457-(GAACA),chr11:120465415_120465416-(GGACC),chr11:120465397_120465398-(GGACT)	exon:3,exon:3,exon:3,exon:3,exon:3	chr11:120465475_120465476-(GAACA),chr11:120465461_120465462-(AGACA),chr11:120465456_120465457-(GAACA)
ENSMUST00000212188	lncRNA	ASMM10EP3B100487884	lncRNA	hypo	0.564118	0.0374428	0.0783959	0.262325	0.465018	RP24-93F18.2	Ensembl	Gold	1052	chr8:123949420-123958935:+	chr8	+	123949420	123958935	predicted gene 45890 [Source:MGI Symbol;Acc:MGI:5805005]	CCACCTGCTGGGCTGTGACCGAGGAGAGGTTGTCAGCTCCATAGGCAATGTTCTCAGCGA				bidirectional	-1					uc009nwu.1	0.140299	0.242293	0.303272	0.363436	0.310295	0.600182	0.473878	0.475717	chr8:123954189-123954289	TGCTGTTTGGTTTTAAGGTCTCTCAGCCCACGGGTAGCTGCTGCTCTGTTTCTGTCTGTGGACAGGGTATATGATAGAGTCACAGCCCTGCTTCAGTTACC	chr8:123954250_123954251+(GGACA)	intron	chr8:123954250_123954251+(GGACA)
ENSMUST00000133966	lncRNA	ASMM10EP3B103820046	lncRNA	hypo	0.546133	0.000389111	0.0279338	0.204039	0.373606	Ptger4	Ensembl	Gold	3771	chr15:5206661-5242710:-	chr15	-	5206661	5242710	prostaglandin E receptor 4 (subtype EP4) [Source:MGI Symbol;Acc:MGI:104311]	TGGCTGTCAGATCCACAGACATTTCATGCTCTCCCTCTTCGGTGACTGACACTAAAATCC		Nucleus		bidirectional	19219						0.24757	0.168107	0.168434	0.232044	0.37525	0.367725	0.347965	0.403485	chr15:5217337-5217437	GCGATGAGATTGTTGCTGTTTGTGCAGCCGTGGCAGAAAAACAGAAGTCGGTGTCTGCAAATAAAACAATGGTTATTGTGTCGGCGTCTGGGACTGTAGAG	chr15:5217389_5217390-(AGACA),chr15:5217354_5217355-(AAACA)	intron,intron	chr15:5217389_5217390-(AGACA),chr15:5217354_5217355-(AAACA)
ENSMUST00000129384	lncRNA	ASMM10EP3B104230863	lncRNA	hypo	0.657622	0.00448097	0.0374025	0.351918	0.535138	Stard9	Ensembl	Gold	1870	chr2:120715268-120729365:+	chr2	+	120715268	120729365	StAR-related lipid transfer protein 9 [Source:UniProtKB/Swiss-Prot;Acc:Q80TF6]	TGCCAGAAAGCCCACCCAGGAGAAGGTAGGTCGAGTTACCAATAACTAGAGACGGAGGAA				bidirectional	668880						0.295372	0.319687	0.383347	0.409268	0.479678	0.501684	0.534996	0.624194	chr2:120718306-120718406	CGAGTCCTACCTTATTGGCTGTCAATATTTGGGGATAAGGGTGATAGTCCAGCTTCTGGACACAAGAAAAGGTAGACTTCCAAATCCATGTTTGTCAACTT	chr2:120718365_120718366+(GGACA),chr2:120718381_120718382+(AGACT)	intron,intron	chr2:120718365_120718366+(GGACA)
NR_155034	lncRNA	ASMM10EP3B103154764	lncRNA	hypo	0.326941	0.000251976	0.0265991	0.217081	0.663974	Ist1	Refseq	Gold	2502	chr8:109671321-109693294:-	chr8	-	109671321	109693294		AGTTTGCTTTGCCTGGAAGCTGAAAAGTGTCACAGTGTGGTTGATGACATTAATGGTGAT				bidirectional	71955				NR_155034		0.177442	0.222054	0.242812	0.226014	0.624488	0.791333	0.52927	0.710805	chr8:109672480-109672580	GGGAAAGATCATCAAAGTCTATGTCTTCTGATGCTGAGGTGCTGGCTCCAGCAGATGCAGTTGGAAGTGTGTCTGGCACCGATGGCAACTCTGGCAGTACA	chr8:109672550_109672551-(AGACA),chr8:109672502_109672503-(AGACA),chr8:109672496_109672497-(AGACT)	exon:1,exon:1,exon:1	chr8:109672550_109672551-(AGACA),chr8:109672502_109672503-(AGACA)
NR_155034	lncRNA	ASMM10EP3B103154764	lncRNA	hypo	0.326941	0.000251976	0.0265991	0.217081	0.663974	Ist1	Refseq	Gold	2502	chr8:109671321-109693294:-	chr8	-	109671321	109693294		AGTTTGCTTTGCCTGGAAGCTGAAAAGTGTCACAGTGTGGTTGATGACATTAATGGTGAT				bidirectional	71955				NR_155034		0.177442	0.222054	0.242812	0.226014	0.624488	0.791333	0.52927	0.710805	chr8:109672391-109672491	ACGGAGAACTGTTCACTATCAACTTCCAGAATGTGGATGCTGCCTGGTTTAAGAGACCTATGTTTTCTTTTTCAGTTCCTCAAATCTCCGGGAAAGATCAT	chr8:109672465_109672466-(GAACT),chr8:109672452_109672453-(AAACA),chr8:109672437_109672438-(AAACC),chr8:109672401_109672402-(GAACA)	exon:1,exon:1,exon:1,exon:1	chr8:109672452_109672453-(AAACA),chr8:109672401_109672402-(GAACA)
NR_102720	lncRNA	ASMM10EP3B100030620	lncRNA	hypo	0.561579	0.00243048	0.0338288	0.425374	0.75746	Rad51d	Refseq	Gold	6938	chr11:82873063-82890624:-	chr11	-	82873063	82890624		GAAAGGCGTGTGCTTTATAAATATGTATTGGAAAGTACTTAGCAAATGAGTAGAAATAAT		Cytoplasm;Nucleus		exon sense-overlapping	19364				NR_102720		0.429503	0.276801	0.47846	0.516733	0.872556	0.717054	0.689944	0.750288	chr11:82878945-82879045	TCTGCTTGCCAGGTAATTCTGGGCTCTGCTCCTCAGTCCCCAATGTCCCAATGTCTATCATCTCCTGCAGACCCGTTGGCTAGAAGAAGAAATAGGAGAGA	chr11:82878997_82878998-(AGACA),chr11:82878989_82878990-(GGACA),chr11:82878980_82878981-(GGACT)	exon:1,exon:1,exon:1	chr11:82878997_82878998-(AGACA),chr11:82878989_82878990-(GGACA)
ENSMUST00000189867	lncRNA	ASMM10EP3B100032403	lncRNA	hypo	0.582111	0.00490838	0.0379927	0.343878	0.590744	RP24-555D5.2	Ensembl	Gold	2552	chr1:51218386-51333779:-	chr1	-	51218386	51333779	RIKEN cDNA 9330175M20 gene [Source:MGI Symbol;Acc:MGI:3045285]	TTACAGCCTGCCTGCACTGTTGCTTTTCTCTCAAACTCTAATAAAATTGCCCTCTAACTT				natural antisense	-1				NR_045151	uc029qog.1	0.209212	0.318605	0.441915	0.405781	0.571716	0.661214	0.570894	0.55915	chr1:51301413-51301513	GACTGCCTGAGTGCACAGCCAGAACACTGGGCCAGTGCATCCACCTCGTGGAAGCCACCCCGCACCTCTTCATCTCTACCTGCTCCCTACTGTGACTGTCC	chr1:51301510_51301511-(GGACA)	intron	chr1:51301510_51301511-(GGACA)
ENSMUST00000180477	lncRNA	ASMM10EP3B102830672	lncRNA	hypo	0.649605	0.00128354	0.0298906	0.467666	0.719924	A430046D13Rik	Ensembl	Gold	1997	chr10:128499364-128504242:+	chr10	+	128499364	128504242	Riken cDNA A430046D13 gene [Source:MGI Symbol;Acc:MGI:3609643]	CCCTGAAACGGACATTCCCCGGCTGGAAAAAGCTTGAGTAAAAAGATGCTGATCAGCTGG				intergenic	-1				NR_131151	uc056yja.1	0.393127	0.400642	0.51217	0.564724	0.698955	0.752152	0.73272	0.695868	chr10:128502547-128502647	TGACCCAGCTGATAACTGCTTTAAAGGTATAAAGGGATCATGGACAGCAGCTGAGGCTTGACCCTGTGTGGCAGGCCTGGAGTCCCTGAAAAGAGCCCAGG	chr10:128502590_128502591+(GGACA)	exon:2	chr10:128502590_128502591+(GGACA)
NR_033145	lncRNA	ASMM10EP3B104289993	lncRNA	hypo	0.58527	0.00187964	0.0318489	0.289014	0.493813	Dand5	Refseq	Gold	1225	chr8:84815405-84832265:-	chr8	-	84815405	84832265		TACGGCGCAGGTGATCTCCAGGCCTGGTTGCACAAGTGCCCGGGTCCTTAATCATCTCTG				bidirectional	23863				NR_033145		0.222267	0.278695	0.292723	0.362372	0.474813	0.57161	0.462173	0.466654	chr8:84815609-84815709	TTGCTGCTGCTGCTGTTATTCTGGTGTCCCCAGAACAGGGTCATCTTTGCTGAGTGTCCAGGTTTGGGTAGTGCTGTCATCATAACAGTTGGGAGTGTCTG	chr8:84815705_84815706-(AGACA),chr8:84815670_84815671-(AAACC),chr8:84815664_84815665-(GGACA),chr8:84815634_84815635-(GGACA)	exon:1,exon:1,exon:1,exon:1	chr8:84815705_84815706-(AGACA),chr8:84815664_84815665-(GGACA),chr8:84815634_84815635-(GGACA)
NR_033145	lncRNA	ASMM10EP3B104289993	lncRNA	hypo	0.58527	0.00187964	0.0318489	0.289014	0.493813	Dand5	Refseq	Gold	1225	chr8:84815405-84832265:-	chr8	-	84815405	84832265		TACGGCGCAGGTGATCTCCAGGCCTGGTTGCACAAGTGCCCGGGTCCTTAATCATCTCTG				bidirectional	23863				NR_033145		0.222267	0.278695	0.292723	0.362372	0.474813	0.57161	0.462173	0.466654	chr8:84816191-84816291	ACCCGATGCACATCATTCAGGTCACGTCTTTCTATTGCGTCTCCTGCTTCTTGCCAAGGTTCATTCATGTCCTGCGCATTCCTCTAGGATGCTCAGCTCAC	chr8:84816259_84816260-(GGACA),chr8:84816249_84816250-(GAACC)	exon:1,exon:1	chr8:84816259_84816260-(GGACA)
ENSMUST00000156673	lncRNA	ASMM10EP3B101698213	lncRNA	hypo	0.652752	0.00953175	0.0445965	0.239127	0.366337	Als2cl	Ensembl	Gold	4122	chr9:110887995-110900528:+	chr9	+	110887995	110900528	ALS2 C-terminal like [Source:HGNC Symbol;Acc:HGNC:20605]	GCAGGGTAGCTTCTCTGGTAGAAGGAGAAACATGAGCAAAGGGCCACAATACCCACACGT				exon sense-overlapping	235633					uc009rve.2	0.259192	0.201087	0.246332	0.249897	0.330359	0.460199	0.333787	0.341002	chr9:110899624-110899724	CGGAGGCTCCTCTCTCAAAGACAGCCCTAAGTGCCTGTGACACAGTTCAGCTGTGACAAAAACCTGCCACCCACCCTCCTGCCCCCAGCATTAACTGAACT	chr9:110899644_110899645+(AGACA),chr9:110899685_110899686+(AAACC),chr9:110899722_110899723+(GAACT)	exon:19,exon:19,exon:19	chr9:110899644_110899645+(AGACA)
ENSMUST00000211803	lncRNA	ASMM10EP3B105995582	lncRNA	hypo	0.571111	0.00205903	0.0321837	0.349495	0.611957	Dock9	Ensembl	Gold	3667	chr14:121542114-121592444:-	chr14	-	121542114	121592444	dedicator of cytokinesis protein 9 isoform 5 [Source:RefSeq peptide;Acc:NP_001334525]	ACTGCCTCCTGCTTGGAACAGGAATGATGCATGCCAGATTGCAGCAGCTGGGCAGCCTGG		Nucleus		exon sense-overlapping	105445						0.241653	0.332872	0.43799	0.385467	0.671572	0.56342	0.562643	0.650193	chr14:121543566-121543666	GGCGTTGAAGATGTGCAGGGAATTTGGTAGCACGCTTGTCTTCTCCTCCAGGGGGCAAATCTCGAGGTACAGAAAGACAATGTTATCAAAGGGCAATGCTC	chr14:121543603_121543604-(AGACA)	exon:18	chr14:121543603_121543604-(AGACA)
NR_155450	lncRNA	ASMM10EP3B105967790	lncRNA	hypo	0.647403	0.0291096	0.0690637	0.321281	0.496262	Zfp629	Refseq	Gold	2104	chr7:127607028-127615272:-	chr7	-	127607028	127615272		GCTGGGGTCACTTCCTGCTCCGTCCCAGTCACCCTGAACTGGTCCCCGGGTCCTCAGCCT			Yes	exon sense-overlapping	320683				NR_155450		0.198806	0.317241	0.425407	0.343672	0.431918	0.60617	0.501379	0.445581	chr7:127612243-127612343	TTCACTGGCAGTGACTACAGGTGTGCTGTTCCAGGGGGTGAGGGTTCCCCACTGCCAATTGGTCTCACAGGCCTTGGTCCACTCTGACGGGGAAGGGACTA	chr7:127612319_127612320-(GGACC),chr7:127612304_127612305-(AGACC),chr7:127612286_127612287-(GAACC),chr7:127612270_127612271-(GAACA)	intron,intron,intron,intron	chr7:127612270_127612271-(GAACA)
NR_155450	lncRNA	ASMM10EP3B105967790	lncRNA	hypo	0.647403	0.0291096	0.0690637	0.321281	0.496262	Zfp629	Refseq	Gold	2104	chr7:127607028-127615272:-	chr7	-	127607028	127615272		GCTGGGGTCACTTCCTGCTCCGTCCCAGTCACCCTGAACTGGTCCCCGGGTCCTCAGCCT			Yes	exon sense-overlapping	320683				NR_155450		0.198806	0.317241	0.425407	0.343672	0.431918	0.60617	0.501379	0.445581	chr7:127608388-127608488	TCCATCACACAGCTCCAGTTCCATGAGCAAGTTCCGCTACTGACCTGTCCAGTCTGCTGTGTCTGAGGAGGAGATAGGCCTGGTAGGGGGGCATTTCTTTT	chr7:127608448_127608449-(AGACA),chr7:127608439_127608440-(AGACT),chr7:127608434_127608435-(GGACA),chr7:127608418_127608419-(GAACT),chr7:127608405_127608406-(GAACT)	exon:1,exon:1,exon:1,exon:1,exon:1	chr7:127608448_127608449-(AGACA),chr7:127608434_127608435-(GGACA)
NR_153810	lncRNA	ASMM10EP3B104187281	lncRNA	hypo	0.607208	0.0218079	0.0604957	0.280667	0.462225	Csrp1	Refseq	Gold	1501	chr1:135729167-135752229:+	chr1	+	135729167	135752229		GTGCGAGGGCAACAGCTTCCATAAATCCTGCTTCCTGTGTATCCTGGCATAAGTCCTGCT		Cytoplasm	Yes	exon sense-overlapping	13007				NR_153810		0.14567	0.293857	0.375832	0.307308	0.397574	0.551698	0.474119	0.425509	chr1:135751127-135751227	CACCGCCTGCGCACCCTGCTTACTCCTAAGCTTTTCATCAGCGGTCCATTCCCAAGCCTTGGACACCTCCGAGCTCCTCTCCCTCACTCAGCCCCGCTGCA	chr1:135751189_135751190+(GGACA)	exon:4	chr1:135751189_135751190+(GGACA)
NR_155266	lncRNA	ASMM10EP3B100586142	lncRNA	hypo	0.469672	0.00422115	0.0371077	0.348672	0.742374	Cnot7	Refseq	Gold	2764	chr8:40492538-40510479:-	chr8	-	40492538	40510479		AGATATAAATAGAGATGTTCTTTGAAGATCACATTGATGATGCCAAATACTGTGGTCACT		Nucleus	Yes	bidirectional	18983				NR_155266		0.141233	0.317923	0.507558	0.427972	0.693133	0.839872	0.7648	0.671689	chr8:40507506-40507606	TCTCCCTGTTCATTCATAAAGGTCAGTCCGAGCTGGATTATCTTTAACAAGTCTACATTACACCGCAACAGTTGGTACTGATAGTCAGCATTGCTTCTGAA	chr8:40507556_40507557-(AGACT),chr8:40507531_40507532-(GGACT),chr8:40507513_40507514-(GAACA)	exon:5,exon:5,exon:5	chr8:40507513_40507514-(GAACA)
ENSMUST00000124210	lncRNA	ASMM10EP3B101107677	lncRNA	hypo	0.647084	0.0356617	0.0761274	0.336739	0.520395	RP23-435G20.3	Ensembl	Gold	1314	chr2:52425012-52431893:+	chr2	+	52425012	52431893	RIKEN cDNA A430018G15 gene [Source:MGI Symbol;Acc:MGI:3040796]	TAGAAAAGAGGTAGTATATCTATCATTACAGAGGGCAATTTGTATGGTGGTATTGTGTGT				natural antisense	-1						0.271473	0.276149	0.445954	0.353382	0.483381	0.677443	0.427042	0.493717	chr2:52430803-52430903	AACATGCTGGGAGCATTTGAGAACAGTGTGACCTCTAAAGGGCAGGCGTGTCTGAACACTTCCAACCCCGCACACGGCTGGCAGAATGGACACTCTCACCA	chr2:52430825_52430826+(GAACA),chr2:52430858_52430859+(GAACA),chr2:52430892_52430893+(GGACA)	exon:2,exon:2,exon:2	chr2:52430825_52430826+(GAACA),chr2:52430858_52430859+(GAACA),chr2:52430892_52430893+(GGACA)
ENSMUST00000139173	lncRNA	ASMM10EP3B100004796	lncRNA	hypo	0.647702	0.0154853	0.0523835	0.293848	0.453678	Anks1	Ensembl	Gold	4277	chr17:28007345-28062599:+	chr17	+	28007345	28062599	Ankyrin repeat and SAM domain-containing protein 1A [Source:UniProtKB/Swiss-Prot;Acc:P59672]	CTCTGCTCTACCACCAAGTGAGTGCTTCATAGGACCTCTGTTGATTTTTGCTACGTTTAA			Yes	exon sense-overlapping	224650						0.20233	0.39513	0.343903	0.234029	0.435276	0.421708	0.482378	0.475352	chr17:28060896-28060996	AAGACAGGACCTGAGATGGGCCTGAAACCCTCAGGCAGCCTCTGCCTTCACAATGGGCTCTTGGCCTGGCTAGAGCCATGAGGACACGCCCGAGGCTTCCT	chr17:28060899_28060900+(AGACA),chr17:28060904_28060905+(GGACC),chr17:28060922_28060923+(AAACC),chr17:28060979_28060980+(GGACA)	utr3,utr3,utr3,utr3	chr17:28060899_28060900+(AGACA),chr17:28060979_28060980+(GGACA)
ENSMUST00000181055	lncRNA	ASMM10EP3B102616780	lncRNA	hypo	0.656043	0.0328776	0.0731122	0.368015	0.560961	RP23-447P16.3	Ensembl	Gold	2098	chr12:111284784-111293988:+	chr12	+	111284784	111293988	RIKEN cDNA A230087F16 gene [Source:MGI Symbol;Acc:MGI:2444635]	AACCTGGAGGCAGAGGCTGATGCAGAGGCCACGGAGGAAGAATAAGCTCACTGAACCCCG				natural antisense	-1					uc007pcr.1	0.235532	0.36174	0.493303	0.381484	0.486405	0.693555	0.545636	0.518247	chr12:111293248-111293348	GGAAGGGAGGCCTGTCCAAGATGAGGACAGGACATGTCTGCTGCCACAGTTAATCGCCAGCCTTCACGGGCAGGGCCACTGACCTGGTCACTCAGCCCAGG	chr12:111293274_111293275+(GGACA),chr12:111293279_111293280+(GGACA)	exon:3,exon:3	chr12:111293274_111293275+(GGACA),chr12:111293279_111293280+(GGACA)
NR_040342	lncRNA	ASMM10EP3B101120608	lncRNA	hypo	0.604735	0.0283309	0.0682416	0.299296	0.494921	RP23-304I16.1	Refseq	Gold	2407	chr18:45683487-46045260:-	chr18	-	45683487	46045260		AGGGACTCTGAGGCTGGTGATTAAAGGAATGCAAGGATGATTGAATGAGCCCGCCATCTT	A330093E20Rik			natural antisense	-1				NR_040342		0.215131	0.305586	0.402442	0.274023	0.342056	0.609009	0.521912	0.506707	chr18:45685381-45685481	GCATTCATGCCCTCCCTGGGCTAATCAGCCAGACCATCAGACAGCAGCAAAGGGACTTCATTGAGACACAGATGGAGAACTACGACAAGCATGTCTCCTAC	chr18:45685473_45685474-(AGACA)	exon:1	chr18:45685473_45685474-(AGACA)
ENSMUST00000097293	lncRNA	ASMM10EP3B103015573	lncRNA	hypo	0.604885	0.0273153	0.0671081	0.290365	0.480034	Ppp4r1	Ensembl	Gold	2753	chr17:65820145-65841856:+	chr17	+	65820145	65841856	protein phosphatase 4 regulatory subunit 1 [Source:HGNC Symbol;Acc:HGNC:9320]	ACGGCTCCATTATACTGTCAGGGCCAGTGCTAAAAATAACTTGAAGGATGAGAGACAATG		Nucleus		exon sense-overlapping	70351						0.229008	0.251917	0.346918	0.333618	0.394452	0.646097	0.477607	0.40198	chr17:65840927-65841027	CCGAGACAGTGATGTCAAGTACTTTGCAAGCATTCACCCCTCCAGTACCAAACTCTCTGAAGATGCAATGAGCACAGCTTCCTCCACCTACTGACCCACGG	chr17:65840932_65840933+(AGACA),chr17:65840978_65840979+(AAACT)	exon:12,exon:12	chr17:65840932_65840933+(AGACA)
ENSMUST00000134394	lncRNA	ASMM10EP3B101494448	lncRNA	hypo	0.541556	0.00311751	0.0347849	0.31778	0.586791	Coa7	Ensembl	Gold	565	chr4:108328153-108338451:+	chr4	+	108328153	108338451	Cytochrome c oxidase assembly factor 7 [Source:UniProtKB/Swiss-Prot;Acc:Q921H9]	AGGACGAGGAGCAGGTGAAGTCCTTCCTGGAGAACATGGAGGTTGCTATCGGCTGGTGGA				exon sense-overlapping	69893					uc008uba.1	0.212788	0.268468	0.3638	0.426065	0.51965	0.660819	0.605397	0.561298	chr4:108338208-108338308	TCACAACGTTGGACTACTGGCGCATGATGGACAGGTCAATGAGGATGGCCAGCCTGACCTGGGGAAGGCCAGGGACTACTACAGCAGGGCCTGTGATGGTG	chr4:108338220_108338221+(GGACT),chr4:108338238_108338239+(GGACA),chr4:108338282_108338283+(GGACT)	exon:3,exon:3,exon:3	chr4:108338238_108338239+(GGACA)
NR_104439	lncRNA	ASMM10EP3B102444068	lncRNA	hypo	0.656593	0.0087803	0.0441721	0.437405	0.666173	Clmn	Refseq	Gold	11940	chr12:104763114-104865076:-	chr12	-	104763114	104865076		GGCGACACACTAATAGGTCTTTGGAATTGAGTTTTCATCTTTACTAATTGGGTTGCGGGG				exon sense-overlapping	94040	CCDS36540			NR_104439	uc011yrj.1	0.405761	0.405256	0.529097	0.409504	0.598824	0.816492	0.650045	0.599329	chr12:104771731-104771831	ATGCGGTAGAAAGACTCCGCCCTGGCCAGGGTCCTGTCTTTTTATTCTCCAGACACATGTTTCAGAGCCGGCTGACATCAAGCTGTGGGAAGAGCAGTAAG	chr12:104771789_104771790-(AAACA),chr12:104771766_104771767-(AGACA),chr12:104771761_104771762-(GGACC)	exon:1,exon:1,exon:1	chr12:104771789_104771790-(AAACA),chr12:104771766_104771767-(AGACA)
NR_149717	lncRNA	ASMM10EP3B102923446	lncRNA	hypo	0.638554	0.00774347	0.0423004	0.506751	0.793592	Zcchc17	Refseq	Gold	1891	chr4:130315383-130359992:-	chr4	-	130315383	130359992		GCGGACGCGGAGTCTGGTCCATCGAACTCACATGTCGTCCTGTCGAGTGGATAAGCCTTC				bidirectional	619605				NR_149717		0.367953	0.466199	0.612144	0.58071	0.74061	0.916782	0.813733	0.703243	chr4:130316556-130316656	AGACCATGGGGACAAGTCTGGGTAGGAGGCAGGCCACACTCTCACTAGTGAGTCTTTGCAGGAGTCAGGGCTGCCGCGGCCTGTTCCATCCTCATTCCTTG	chr4:130316638_130316639-(GAACA),chr4:130316607_130316608-(AGACT),chr4:130316571_130316572-(AGACT)	exon:1,exon:1,exon:1	chr4:130316638_130316639-(GAACA)
ENSMUST00000154521	lncRNA	ASMM10EP3B102118604	lncRNA	hypo	0.644384	0.0169214	0.0545063	0.337222	0.523324	Bmf	Ensembl	Gold	840	chr2:118532055-118545316:-	chr2	-	118532055	118545316	Mus musculus BCL2 modifying factor (Bmf), transcript variant 3, mRNA. [Source:RefSeq mRNA;Acc:NM_001331221]	TGGGCTAAGGGGAGAAAAGGCTGAGTTGTGGATTCTCTGTTTTTGCAGGCAACGCTGGCT				exon sense-overlapping	171543						0.256581	0.273166	0.389624	0.429517	0.451001	0.617577	0.547834	0.476886	chr2:118532228-118532328	GGAAGGCTGACATGTTTGATGGTACTGGGAGCCTAACCTGACTTAACCAGCTCCGGTAGCAAGTCTCAGTCCACTTCCTGGAGAACATCACCAACTGGTCA	chr2:118532296_118532297-(GGACT),chr2:118532290_118532291-(AGACT),chr2:118532241_118532242-(AAACA)	exon:2,exon:2,exon:2	chr2:118532241_118532242-(AAACA)
ENSMUST00000146280	lncRNA	ASMM10EP3B100005247	lncRNA	hypo	0.476458	0.0043051	0.0373155	0.296883	0.623104	Cnot7	Ensembl	Gold	726	chr8:40507318-40511722:-	chr8	-	40507318	40511722	CCR4-NOT transcription complex subunit 7 [Source:UniProtKB/Swiss-Prot;Acc:Q60809]	ACCTCAGTGTCCCTGGAAATGTACTAAATACAGAAATTCAAAAGTTTAGGCTTATTATTA		Nucleus	Yes	bidirectional	18983						0.176463	0.280565	0.309762	0.42074	0.566226	0.77788	0.606418	0.541891	chr8:40507506-40507606	TCTCCCTGTTCATTCATAAAGGTCAGTCCGAGCTGGATTATCTTTAACAAGTCTACATTACACCGCAACAGTTGGTACTGATAGTCAGCATTGCTTCTGAA	chr8:40507556_40507557-(AGACT),chr8:40507531_40507532-(GGACT),chr8:40507513_40507514-(GAACA)	exon:3,exon:3,exon:3	chr8:40507513_40507514-(GAACA)
ENSMUST00000223152	lncRNA	ASMM10EP3B105001988	lncRNA	hypo	0.658224	0.0241345	0.0633238	0.342144	0.519799	Spin1	Ensembl	Gold	4085	chr13:51134319-51152494:+	chr13	+	51134319	51152494	Mus musculus spindlin 1 (Spin1), transcript variant 1, mRNA. [Source:RefSeq mRNA;Acc:NM_011462]	CTGCGTCAAGTCCTGCTTCCTGCCCCAGAAAACATCGGACCAGTGTGGGACCAAGCAAGC		Exosome		exon sense-overlapping	20729						0.235393	0.363719	0.40874	0.360724	0.454449	0.654332	0.505098	0.465316	chr13:51149182-51149282	AAATTTGTGGAACTATTAAATGTATAATTTGTAGACATAAAGACTTGATTGCTTTCCAGTTTAATGAAAGCTTAGATGTCCCTGCGAACCCACAATCTCCA	chr13:51149193_51149194+(GAACT),chr13:51149216_51149217+(AGACA),chr13:51149224_51149225+(AGACT),chr13:51149269_51149270+(GAACC)	exon:4,exon:4,exon:4,exon:4	chr13:51149216_51149217+(AGACA)
ENSMUST00000146645	lncRNA	ASMM10EP3B104396843	lncRNA	hypo	0.38548	0.0194507	0.0573146	0.215428	0.558857	Gpr89	Ensembl	Gold	3906	chr3:96868591-96892923:-	chr3	-	96868591	96892923	G protein-coupled receptor 89 [Source:MGI Symbol;Acc:MGI:1914799]	GCAGGCAGTGCTTCTGTGAAAGAATTGAATACTCGAAAACATTCAAGGGAAAGTATTTTA				bidirectional	67549						0.12995	0.156128	0.282282	0.293353	0.377645	0.844583	0.509655	0.503546	chr3:96871377-96871477	GGAGTCTGAGTTCAGGGGGCCATATGCTTCTCTGGTGCCTGTTTGTGAGCCAGATAGAGGAACAATATGCTGGAGAGGGCACTGACCAGGAAGATGACATC	chr3:96871417_96871418-(AAACA),chr3:96871386_96871387-(GAACT),chr3:96871380_96871381-(AGACT)	exon:10,exon:10,exon:10	chr3:96871417_96871418-(AAACA)
ENSMUST00000125377	lncRNA	ASMM10EP3B106215173	lncRNA	hypo	0.508693	0.0288975	0.0689525	0.259496	0.510123	Rab43	Ensembl	Gold	912	chr6:87792152-87812164:-	chr6	-	87792152	87812164	RAB43, member RAS oncogene family [Source:MGI Symbol;Acc:MGI:1917084]	CGGGCTTAAGTCCGGTTACAGATTTGGGACACAGCTGGCCAGGAGCGGTTCCGGACCATC				exon sense-overlapping	69834				NR_104478	uc029vxi.2	0.120221	0.265078	0.358374	0.294311	0.386474	0.713489	0.502468	0.438061	chr6:87792591-87792691	CAGCACCCACAGCCCCAGCTCTCCGCAATGTCCTTGCTGTCCAGCTGGATGTGGTCTGTGTTCTTCTCACTGAACATGGGACCTCCGTGCCTCATGATGAG	chr6:87792650_87792651-(GAACA),chr6:87792644_87792645-(AGACC),chr6:87792629_87792630-(GGACA),chr6:87792620_87792621-(GGACA)	exon:3,exon:3,exon:3,exon:3	chr6:87792650_87792651-(GAACA),chr6:87792629_87792630-(GGACA),chr6:87792620_87792621-(GGACA)
ENSMUST00000153685	lncRNA	ASMM10EP3B100012609	lncRNA	hypo	0.420625	0.0015247	0.0313371	0.362526	0.861876	RP24-386G2.2	Ensembl	Gold	1804	chr13:40956414-41001151:-	chr13	-	40956414	41001151	RIKEN cDNA A730081D07 gene [Source:MGI Symbol;Acc:MGI:2441825]	CTTGTGTTTTAGGATTTATTGTCAATTGACGAGTGTGCATGTGTGTATATGTACACGTGT				natural antisense	-1					uc007qep.1	0.161209	0.317712	0.470216	0.500969	0.76425	0.94869	0.933384	0.801179	chr13:40958210-40958310	TTCGCAAAGCCTGTTTGCTAACAAATTTGAACTCAACACATACCCTCTTACCGTGGAATGCCTGGAACTGAGGCTTCGAGAAAGAACACTCAACCAGAGTG	chr13:40958222_40958223-(AAACA)	intron	chr13:40958222_40958223-(AAACA)
ENSMUST00000153685	lncRNA	ASMM10EP3B100012609	lncRNA	hypo	0.420625	0.0015247	0.0313371	0.362526	0.861876	RP24-386G2.2	Ensembl	Gold	1804	chr13:40956414-41001151:-	chr13	-	40956414	41001151	RIKEN cDNA A730081D07 gene [Source:MGI Symbol;Acc:MGI:2441825]	CTTGTGTTTTAGGATTTATTGTCAATTGACGAGTGTGCATGTGTGTATATGTACACGTGT				natural antisense	-1					uc007qep.1	0.161209	0.317712	0.470216	0.500969	0.76425	0.94869	0.933384	0.801179	chr13:40959122-40959222	CTTCAGTTTACTTGTGTCTGCAGTTCTGTGGACAGAACAAAGCCATTCACAAGTGACCGACAGCACGTGCCGTGAGACGGGAGGTGGCTGCAGGAAGAGGA	chr13:40959144_40959145-(GAACT),chr13:40959137_40959138-(AGACA),chr13:40959127_40959128-(AAACT)	exon:3,exon:3,exon:3	chr13:40959137_40959138-(AGACA)
ENSMUST00000153685	lncRNA	ASMM10EP3B100012609	lncRNA	hypo	0.420625	0.0015247	0.0313371	0.362526	0.861876	RP24-386G2.2	Ensembl	Gold	1804	chr13:40956414-41001151:-	chr13	-	40956414	41001151	RIKEN cDNA A730081D07 gene [Source:MGI Symbol;Acc:MGI:2441825]	CTTGTGTTTTAGGATTTATTGTCAATTGACGAGTGTGCATGTGTGTATATGTACACGTGT				natural antisense	-1					uc007qep.1	0.161209	0.317712	0.470216	0.500969	0.76425	0.94869	0.933384	0.801179	chr13:40959010-40959110	TCCTGAAGAGCTGAGGAACTATGTAAGTTCAGTGTCCAAGCATTTGACTGACATTTGTGCAGAGTTAGGTTCCATCTCCAGCATCACGCACGGGTCTTGTG	chr13:40959103_40959104-(AGACC),chr13:40959078_40959079-(GAACC),chr13:40959043_40959044-(GGACA),chr13:40959036_40959037-(GAACT)	exon:3,exon:3,exon:3,exon:3	chr13:40959043_40959044-(GGACA)
NR_152865	lncRNA	ASMM10EP3B106915065	lncRNA	hypo	0.596126	0.0300158	0.0701706	0.248401	0.416692	Abhd5	Refseq	Gold	3062	chr9:122351616-122381523:+	chr9	+	122351616	122381523		GGACTCGGCAGACGCCGGTGGAGGGTGTCCCCTGCACTTACAAGAAAGAGCCTGTGCGCA				exon sense-overlapping	67469				NR_152865		0.175105	0.267178	0.293227	0.258092	0.283619	0.534687	0.386106	0.462356	chr9:122367929-122368029	CAATGGAAACAGAATATGGACGCTGATGTTCTCTCACAACATTTCTAGTAAGACGCCACTTGTCCTCCTTCATGGTTTTGGAGGAGGTCTTGGACTTTGGG	chr9:122367937_122367938+(AAACA),chr9:122368022_122368023+(GGACT)	exon:2,exon:2	chr9:122367937_122367938+(AAACA)
ENSMUST00000140390	lncRNA	ASMM10EP3B100040241	lncRNA	hypo	0.487697	0.00243452	0.0338288	0.273096	0.559971	Thrap3	Ensembl	Gold	2656	chr4:126164086-126168449:-	chr4	-	126164086	126168449	thyroid hormone receptor associated protein 3 [Source:MGI Symbol;Acc:MGI:2442637]	GGTTGGTGTTGACTTGGTTGTTTGGTAGTTTGGCTGGCTGACAGACCAGTCTTGATTTTG		Exosome	Yes	exon sense-overlapping	230753						0.284763	0.192086	0.390405	0.225131	0.557788	0.660431	0.481675	0.53999	chr4:126165150-126165250	CCCCCACACCACCAGCAGCAGCAGGAGCCCAGTGTGTGGTCTCATCTAGGCTCGGTGGCAACGTCCTGTCCTCTGTCCAGTGAGACGGATGGCACCAGGGA	chr4:126165224_126165225-(GGACA),chr4:126165217_126165218-(GGACA),chr4:126165188_126165189-(AGACC)	exon:3,exon:3,exon:3	chr4:126165224_126165225-(GGACA),chr4:126165217_126165218-(GGACA)
ENSMUST00000145263	lncRNA	ASMM10EP3B100021401	lncRNA	hypo	0.464986	0.0117726	0.047038	0.245301	0.527544	RP23-422H14.1	Ensembl	Gold	884	chr4:149565620-149567790:-	chr4	-	149565620	149567790	predicted gene 13066 [Source:MGI Symbol;Acc:MGI:3701131]	CTTTCTTCTCAGTCGCTGCTCTAAAATGTGACCCTTGGGCTGGATCTGAGTAGCCTGTGG				natural antisense	-1						0.124099	0.258945	0.290388	0.30777	0.413813	0.705316	0.557053	0.433994	chr4:149566058-149566158	GCCTGAGAGGAGAGCGTCATTGCTGGGGAGGAGCAGCGTGTGTGAGCAGGCACGGTATGAGCTCACACTGACTGACAGACGCGTGCTTGTTCTGCTGGCGC	chr4:149566146_149566147-(GAACA)	exon:2	chr4:149566146_149566147-(GAACA)
ENSMUST00000160225	lncRNA	ASMM10EP3B106235647	lncRNA	hypo	0.654121	0.00960576	0.0446171	0.251341	0.384242	Zfp579	Ensembl	Gold	856	chr7:4992852-4996158:-	chr7	-	4992852	4996158	zinc finger protein 579 [Source:MGI Symbol;Acc:MGI:1915740]	AACACCGAGCCCAGCCTCCTTCTCCACCCCCACCCCTCCCACTACGCTCAACCCCCTCCC			Yes	exon sense-overlapping	68490					uc009ezd.1	0.190821	0.270527	0.326644	0.217372	0.35093	0.437347	0.383293	0.365398	chr7:4992930-4993030	AGTTCCAAAGAGGTGATGGTGTCCAGTGTTTGTAATAGGGATGGGCAGGCTGGGACGAACCCAGCAGTCTCTATCCTTCTGGCCAAGTGTCCTCCGCCTTG	chr7:4993018_4993019-(GGACA),chr7:4992996_4992997-(AGACT),chr7:4992957_4992958-(AAACA),chr7:4992950_4992951-(GGACA),chr7:4992931_4992932-(GAACT)	exon:2,exon:2,exon:2,exon:2,exon:2	chr7:4993018_4993019-(GGACA),chr7:4992957_4992958-(AAACA),chr7:4992950_4992951-(GGACA)
NR_136937	lncRNA	ASMM10EP3B103838157	lncRNA	hypo	0.33723	0.00361185	0.0360054	0.203886	0.604591	Rbm7	Refseq	Gold	1919	chr9:48488697-48495330:-	chr9	-	48488697	48495330		GGCAAGCAGTGGTAGATGAACAGTGTTTTCAGACAGATGTCATATGCTGGGAAATTTGGT			Yes	exon sense-overlapping	67010				NR_136937		0.0651081	0.187156	0.250587	0.312693	0.538515	0.803868	0.581158	0.494823	chr9:48489617-48489717	TTGGAATGCTTGTTAGTGTCTGGATGAGGGCCACTTCCCACCTCTACTACTGTCCCTTCTGTTATCATAGTCATGGCTCCAGCCATCATGATTCCTGTCGT	chr9:48489668_48489669-(GGACA),chr9:48489634_48489635-(AGACA)	exon:1,exon:1	chr9:48489668_48489669-(GGACA),chr9:48489634_48489635-(AGACA)
NR_154585	lncRNA	ASMM10EP3B101914319	lncRNA	hypo	0.585716	0.00983194	0.0449437	0.341537	0.58311	Wdr55	Refseq	Gold	1525	chr18:36760222-36763708:+	chr18	+	36760222	36763708		CGCCCTCATGAAAGTACAGCTGGTACGGGAAGAAGGTGGCCTGTGGATCTAGCGAGGGGA				bidirectional	67936				NR_154585		0.177653	0.361212	0.347173	0.480111	0.542247	0.630493	0.571447	0.588255	chr18:36763423-36763523	TGAGGGAGGGACAAGGAGCTGTTTTCTGGGACAGATTTCCCCAAAGAACTCTGTTGATGCTGTAGATTGAACCTACCACCTTGAACATGATCAGCTCAGCT	chr18:36763433_36763434+(GGACA),chr18:36763453_36763454+(GGACA),chr18:36763470_36763471+(GAACT),chr18:36763493_36763494+(GAACC),chr18:36763507_36763508+(GAACA)	exon:7,exon:7,exon:7,exon:7,exon:7	chr18:36763433_36763434+(GGACA),chr18:36763453_36763454+(GGACA),chr18:36763507_36763508+(GAACA)
NR_149751	lncRNA	ASMM10EP3B101265935	lncRNA	hypo	0.330683	0.00105025	0.02901	0.214298	0.648046	Tardbp	Refseq	Gold	5765	chr4:148612382-148626996:-	chr4	-	148612382	148626996		AGAAGTGGAAGATTTGGTGTTCATCTCATTTCAAATGTTTATGGAAGAAGCACTTCATTG			Yes	bidirectional	230908				NR_149751		0.126976	0.177291	0.292615	0.26031	0.586086	0.830698	0.626788	0.548612	chr4:148614220-148614320	TGTTTGTGGACATACCAATTGCTGACCACCAAAAATGTACCGCCGTGTATGAAAAGCTCTATCCAGGAGTAAGAGTAAGCGCTAACATGCTCTGTGCTGGC	chr4:148614221_148614222-(AAACA)	exon:1	chr4:148614221_148614222-(AAACA)
NR_149751	lncRNA	ASMM10EP3B101265935	lncRNA	hypo	0.330683	0.00105025	0.02901	0.214298	0.648046	Tardbp	Refseq	Gold	5765	chr4:148612382-148626996:-	chr4	-	148612382	148626996		AGAAGTGGAAGATTTGGTGTTCATCTCATTTCAAATGTTTATGGAAGAAGCACTTCATTG			Yes	bidirectional	230908				NR_149751		0.126976	0.177291	0.292615	0.26031	0.586086	0.830698	0.626788	0.548612	chr4:148617022-148617122	TGAACTCTGCTTCCAAGTTCTCCTGCAAAGCACACCACAAGCTCAGTCCATGTTCGCAGCCCATCAGCTTCAGTTCACGTTCCCACACTTCCAGATCAGTA	chr4:148617094_148617095-(GAACT),chr4:148617073_148617074-(GAACA),chr4:148617067_148617068-(GGACT),chr4:148617038_148617039-(GAACT)	intron,intron,intron,intron	chr4:148617073_148617074-(GAACA)
NR_111896	lncRNA	ASMM10EP3B102873549	lncRNA	hypo	0.352319	0.0188541	0.0566074	0.221273	0.628048	Timm22	Refseq	Gold	2746	chr11:76406925-76416313:+	chr11	+	76406925	76416313		CGCCTAGGTAAGCGCGTTTGGTATCTTTACTGCTGGCATTGATACCAACGTAGGCTTTGA				exon sense-overlapping	56322	CCDS70245			NR_111896	uc056yms.1	0.0818406	0.164587	0.214139	0.424525	0.53195	0.911252	0.644616	0.424373	chr11:76414353-76414453	TCTCCTTGCAGTAAACAGATCAGGAGGCAGTGTGTGGACTGTTACGCATTAAGCTTTGAACCAGGCTCAGTTCTGACCTGGCTCAGCTCCCCAGCTTTGAA	chr11:76414367_76414368+(AAACA),chr11:76414390_76414391+(GGACT),chr11:76414412_76414413+(GAACC)	exon:4,exon:4,exon:4	chr11:76414367_76414368+(AAACA)
ENSMUST00000149850	lncRNA	ASMM10EP3B104445811	lncRNA	hypo	0.620359	0.0289714	0.0690491	0.300227	0.483957	Snapc4	Ensembl	Gold	4459	chr2:26362776-26380632:-	chr2	-	26362776	26380632	snRNA-activating protein complex subunit 4 [Source:UniProtKB/Swiss-Prot;Acc:Q8BP86]	GTCCCTGAGCACTCCAATTCGCTGCCTGATGAGGACTTGGAAACTGCTGGTGCCCCCATC		Nucleus	Yes	exon sense-overlapping	227644						0.153452	0.314834	0.400173	0.33245	0.427172	0.593034	0.472051	0.443571	chr2:26365178-26365278	AGGTCCCTTGGGTTCTGTGTCTGTACTGGCTGGAGGCTGTTCCAGAAAAGCAGGAGTCTTGGCAGGGGAAGGCAGCTGTTTTGCTTGTAGTCCTATGGTCT	chr2:26365275_26365276-(AGACC),chr2:26365267_26365268-(GGACT),chr2:26365255_26365256-(AAACA),chr2:26365233_26365234-(AGACT),chr2:26365216_26365217-(GAACA),chr2:26365196_26365197-(AGACA),chr2:26365189_26365190-(GAACC),chr2:26365180_26365181-(GGACC)	exon:22,exon:22,exon:22,exon:22,exon:22,exon:22,exon:22,exon:22	chr2:26365255_26365256-(AAACA),chr2:26365216_26365217-(GAACA),chr2:26365196_26365197-(AGACA)
ENSMUST00000181820	lncRNA	ASMM10EP3B100012771	lncRNA	hypo	0.572741	0.00783318	0.0423004	0.334182	0.583478	4930505N22Rik	Ensembl	Gold	945	chr19:45998137-46013386:+	chr19	+	45998137	46013386	RIKEN cDNA 4930505N22 gene [Source:MGI Symbol;Acc:MGI:1922306]	AGGTTAGAAGGGTTGAGAAAAGTGGTGGGAAAAACGATCCAATAAAGTAGCCAAAAGTGT				bidirectional	-1				NR_152221		0.236967	0.356156	0.41442	0.329185	0.441861	0.644168	0.572907	0.674978	chr19:46005993-46006093	GTACCACCTGGACAAGGGCTCGGTGCAGCTGATGTGGGAGTTCATTTGTAGAGCACAGAGATGCGAAGGGAAGGGTACCTAGGGTTATGAAGCACGAAGGT	chr19:46006004_46006005+(GGACA)	intron	chr19:46006004_46006005+(GGACA)
ENSMUST00000181820	lncRNA	ASMM10EP3B100012771	lncRNA	hypo	0.572741	0.00783318	0.0423004	0.334182	0.583478	4930505N22Rik	Ensembl	Gold	945	chr19:45998137-46013386:+	chr19	+	45998137	46013386	RIKEN cDNA 4930505N22 gene [Source:MGI Symbol;Acc:MGI:1922306]	AGGTTAGAAGGGTTGAGAAAAGTGGTGGGAAAAACGATCCAATAAAGTAGCCAAAAGTGT				bidirectional	-1				NR_152221		0.236967	0.356156	0.41442	0.329185	0.441861	0.644168	0.572907	0.674978	chr19:46004806-46004906	TTGAGCTGCCTTCAGACAAGGACCTGGTGTTTGAGGAGGCCTGTGGGTACTACCAGCGTCGGAGCCTTCGAGGTACCCAGCTTACCCCAGAAGAACTGAGA	chr19:46004821_46004822+(AGACA),chr19:46004827_46004828+(GGACC),chr19:46004900_46004901+(GAACT)	intron,intron,intron	chr19:46004821_46004822+(AGACA)
ENSMUST00000181820	lncRNA	ASMM10EP3B100012771	lncRNA	hypo	0.572741	0.00783318	0.0423004	0.334182	0.583478	4930505N22Rik	Ensembl	Gold	945	chr19:45998137-46013386:+	chr19	+	45998137	46013386	RIKEN cDNA 4930505N22 gene [Source:MGI Symbol;Acc:MGI:1922306]	AGGTTAGAAGGGTTGAGAAAAGTGGTGGGAAAAACGATCCAATAAAGTAGCCAAAAGTGT				bidirectional	-1				NR_152221		0.236967	0.356156	0.41442	0.329185	0.441861	0.644168	0.572907	0.674978	chr19:46005832-46005932	GAGCCCTGCTAGAACAGACTGGGGCTCAAGGAAGGCCGTCTGGCCCAGTTCAAAGCACCTATGAGGACATCTTATGGGACCCAGGCACTCCACCCCCTACA	chr19:46005845_46005846+(GAACA),chr19:46005898_46005899+(GGACA),chr19:46005910_46005911+(GGACC)	intron,intron,intron	chr19:46005845_46005846+(GAACA),chr19:46005898_46005899+(GGACA)
NR_153375	lncRNA	ASMM10EP3B101085714	lncRNA	hypo	0.476897	0.0130133	0.0488991	0.235813	0.494473	Zfp317	Refseq	Gold	4063	chr9:19622091-19649731:+	chr9	+	19622091	19649731		AGCCATTGCTTCGGGGAGCTAGTGGAAGTCACATGTGCGAAAGGATAGTTGGGGTTTCCC		Nucleus	Yes	exon sense-overlapping	244713				NR_153375		0.154651	0.139213	0.348248	0.301139	0.414959	0.645972	0.43304	0.483922	chr9:19648166-19648266	AAACCTAGGGACTGGGAAGAGTTTGTATTGAGTAGCAAGAAACTGTCAACATGTATCATGCTCCCAAACACACAAGAACTGAGGCAGAGAGTCTTCACCCT	chr9:19648168_19648169+(AAACC),chr9:19648176_19648177+(GGACT),chr9:19648207_19648208+(AAACT),chr9:19648233_19648234+(AAACA),chr9:19648243_19648244+(GAACT)	exon:9,exon:9,exon:9,exon:9,exon:9	chr9:19648233_19648234+(AAACA)
ENSMUST00000203423	lncRNA	ASMM10EP3B101550064	lncRNA	hypo	0.561339	0.029299	0.0692597	0.295169	0.52583	RP23-389F23.3	Ensembl	Gold	1333	chr6:125494424-125509135:+	chr6	+	125494424	125509135	predicted gene, 26728 [Source:MGI Symbol;Acc:MGI:5477222]	ACGCTGAGATGTCTATATCCCTGCTTTCAGTTGACAATCCAGGTCCTGTGTCGAGGCTGG				natural antisense	-1						0.133556	0.283793	0.426176	0.337151	0.449819	0.676373	0.523066	0.454063	chr6:125494614-125494714	CACTTGCTACCTCCTTTGACCGGCATGGTACAAGCTGGAGTTGCGTGGGACAAGAGGCACGAACGACTGGGACAGAAGGGACTCGACAACCGACTGAGACA	chr6:125494663_125494664+(GGACA),chr6:125494685_125494686+(GGACA),chr6:125494694_125494695+(GGACT),chr6:125494712_125494713+(AGACA)	intron,intron,intron,intron	chr6:125494663_125494664+(GGACA),chr6:125494685_125494686+(GGACA),chr6:125494712_125494713+(AGACA)
NR_033615	lncRNA	ASMM10EP3B102752670	lncRNA	hypo	0.654879	0.0163568	0.0537891	0.337801	0.515822	Rreb1	Refseq	Gold	6397	chr13:37826912-37952002:+	chr13	+	37826912	37952002		CCCACTCAGATAACCCACTAAGACAGCCAGTCAGACACAGACACGTTGACCACCCCAGGT			Yes	exon sense-overlapping	68750				NR_033615		0.206445	0.364011	0.429561	0.351188	0.464546	0.585361	0.525357	0.488025	chr13:37947137-37947237	TCTTGACTTCGCCACCAAGCTGATGGACTTCAAGCTGGCAGAGAGTGAGGCAGGCTCTGTGGACAGCCAAGGCCCAGCCCAGCAGGAGCCAAAGCATGCCT	chr13:37947163_37947164+(GGACT),chr13:37947199_37947200+(GGACA)	exon:9,exon:9	chr13:37947199_37947200+(GGACA)
ENSMUST00000134096	lncRNA	ASMM10EP3B100720993	lncRNA	hypo	0.623155	0.0199349	0.0576889	0.354918	0.56955	Dhdds	Ensembl	Gold	2683	chr4:133969058-133980610:-	chr4	-	133969058	133980610	Dehydrodolichyl diphosphate synthase complex subunit Dhdds [Source:UniProtKB/Swiss-Prot;Acc:Q99KU1]	CTGCTGCTTGCTTTTACCAGACGTCCCATTCCTGCCTCGTGTTCCAGCCTGTCCTGTGGC		Cytoplasm		exon sense-overlapping	67422						0.224348	0.340459	0.470276	0.38459	0.488652	0.697516	0.560301	0.531732	chr4:133971003-133971103	GTAGCCAGCCCCACTTAGGCAGATGCAGTGCCCCAAAGTGCCAGCCAGTTGGCCCGTTTAAGTTCCAAGGCCTTCAGGAAGCCTTGGACTCGCTCTTCCCG	chr4:133971064_133971065-(GAACT)	exon:2
ENSMUST00000131779	lncRNA	ASMM10EP3B100031512	lncRNA	hypo	0.626987	0.00387533	0.0362544	0.166795	0.266026	Pank2	Ensembl	Gold	1304	chr2:131262495-131283437:+	chr2	+	131262495	131283437	Mus musculus pantothenate kinase 2 (Pank2), transcript variant 3, mRNA. [Source:RefSeq mRNA;Acc:NM_001355681]	AGTATGATCTGTCATGACCAGCTTCATCTCCGCTAGTGTAATATTTGCAGAATTATTATT				exon sense-overlapping	74450						0.117583	0.174872	0.203437	0.171288	0.259249	0.280532	0.23422	0.290104	chr2:131274034-131274134	ACCTGACCTCCAATGTGGCTTACGGATCCACAGGCATTCGGGACGTGCACCTTGAGCTGAAGGACCTGACTCTGTGTGGACGCAAAGGCAATCTGCACTTT	chr2:131274097_131274098+(GGACC)	exon:4
ENSMUST00000145216	lncRNA	ASMM10EP3B107400436	lncRNA	hypo	0.306438	0.00581903	0.0395451	0.160899	0.525062	Msmo1	Ensembl	Gold	1329	chr8:64718209-64733581:-	chr8	-	64718209	64733581	Methylsterol monooxygenase 1 [Source:UniProtKB/Swiss-Prot;Acc:Q9CRA4]	ACCGCTGTCTGTCGCGGGGACGCCAGGTACTTAACTTTGGCAAGGTGTTTGGGCTGTGCA		Nucleus		exon sense-overlapping	66234						0.0395256	0.141749	0.203901	0.258419	0.46492	0.736967	0.497255	0.401106	chr8:64718862-64718962	GTAGAAGAGCTCTCATCTGGAAGAGTACTTAAAGGTCGTTAACGTTTTTATCACTTGGCAGCCAAGTCCCCAGAAGCAGTGTTAGTGGCCAGCTGCAGTTG	chr8:64718927_64718928-(GGACT)	exon:4
ENSMUST00000142342	lncRNA	ASMM10EP3B100032913	lncRNA	hypo	0.588483	0.0274261	0.0671573	0.333445	0.566618	Ttc4	Ensembl	Gold	2118	chr4:106662260-106678686:-	chr4	-	106662260	106678686	tetratricopeptide repeat domain 4 [Source:MGI Symbol;Acc:MGI:1919604]	ACCACCAGGCTCTACTACCAGGGGTCCCTTAGTTGTTTTACTGCAGCACCCAGGTTAGGG				exon sense-overlapping	72354						0.133906	0.368722	0.459537	0.371613	0.479	0.669937	0.579074	0.538461	chr4:106662621-106662721	AGAACAGGATGTGGCTTCATGGCTGCAGTCACTTCATGGCATCCACAGCATCTTAGCTTTCCTCCAGGCTGGTGAAGCAACTGAGCCAGTCTTTCAAGCCT	chr4:106662709_106662710-(AGACT)	exon:10
ENSMUST00000105294	lncRNA	ASMM10EP3B102808251	lncRNA	hypo	0.373238	0.00237135	0.0338288	0.211952	0.567874	Scyl2	Ensembl	Gold	2455	chr10:89639669-89654471:-	chr10	-	89639669	89654471	Mus musculus SCY1-like 2 (S. cerevisiae) (Scyl2), transcript variant 3, mRNA. [Source:RefSeq mRNA;Acc:NM_001358843]	GACTTGATCTGTGTGTTTTTGTCTTCCATGCCTTCAGGCTAGCAACATGATTTTGCTAAT				exon sense-overlapping	213326						0.105013	0.207474	0.271043	0.264277	0.422682	0.681227	0.646525	0.521062	chr10:89640306-89640406	CACACACCTCCTATGCGGGCTGGCAGGGAAGCAGGTGCTCTCTGTCACAGAAACAATCCATCTCCCACAGAAGCAGTTTCTTCAAGCCCGCTATACACTGA	chr10:89640381_89640382-(AAACT)	exon:10
ENSMUST00000105294	lncRNA	ASMM10EP3B102808251	lncRNA	hypo	0.373238	0.00237135	0.0338288	0.211952	0.567874	Scyl2	Ensembl	Gold	2455	chr10:89639669-89654471:-	chr10	-	89639669	89654471	Mus musculus SCY1-like 2 (S. cerevisiae) (Scyl2), transcript variant 3, mRNA. [Source:RefSeq mRNA;Acc:NM_001358843]	GACTTGATCTGTGTGTTTTTGTCTTCCATGCCTTCAGGCTAGCAACATGATTTTGCTAAT				exon sense-overlapping	213326						0.105013	0.207474	0.271043	0.264277	0.422682	0.681227	0.646525	0.521062	chr10:89640727-89640827	GCCAAAGAGATTATTGAGGGCAGACATATCGGTTGGTCTCTGTTGAGGCTGCTTCACGCTAGCAGGAGGAATAGTCAAAGGGCTAAAGTTTGACATAGTGG	chr10:89640814_89640815-(AAACT),chr10:89640762_89640763-(AGACC)	exon:10,exon:10
ENSMUST00000124268	lncRNA	ASMM10EP3B100003321	lncRNA	hypo	0.609153	0.00209679	0.03223	0.237371	0.389674	Rreb1	Ensembl	Gold	9702	chr13:37888434-37952002:+	chr13	+	37888434	37952002	Ras-responsive element-binding protein 1 [Source:UniProtKB/Swiss-Prot;Acc:Q3UH06]	TAGCATTCTGAGCATTCTCCTGTGTCGTTAACAAGCCCTCAGCATCTCGGGAATGGAGGG			Yes	exon sense-overlapping	68750				NR_033218		0.161372	0.244667	0.278772	0.264673	0.366725	0.369513	0.398826	0.423631	chr13:37932105-37932205	CAAGGGCCGGCTGCCACTTCCTCGTCGAGGAAGAGGGGCAGGAAAAGGGGACTGAGAAACCGGCCCCTCCCCAACAGCAGTGCTGTGGACCTGGACTCCAG	chr13:37932155_37932156+(GGACT),chr13:37932163_37932164+(AAACC),chr13:37932193_37932194+(GGACC),chr13:37932199_37932200+(GGACT)	exon:10,exon:10,exon:10,exon:10
ENSMUST00000124268	lncRNA	ASMM10EP3B100003321	lncRNA	hypo	0.609153	0.00209679	0.03223	0.237371	0.389674	Rreb1	Ensembl	Gold	9702	chr13:37888434-37952002:+	chr13	+	37888434	37952002	Ras-responsive element-binding protein 1 [Source:UniProtKB/Swiss-Prot;Acc:Q3UH06]	TAGCATTCTGAGCATTCTCCTGTGTCGTTAACAAGCCCTCAGCATCTCGGGAATGGAGGG			Yes	exon sense-overlapping	68750				NR_033218		0.161372	0.244667	0.278772	0.264673	0.366725	0.369513	0.398826	0.423631	chr13:37931293-37931393	TGCCTTCCCACATCTCTGTCAAGCTGGAGCCAGCCAGCAGCTTTGCCATGGACTTCAACGAACCCCTTGACTTTTCGCAGAAAGGCCTGGCACTGGTCCAA	chr13:37931344_37931345+(GGACT),chr13:37931354_37931355+(GAACC)	exon:10,exon:10
ENSMUST00000152147	lncRNA	ASMM10EP3B100463532	lncRNA	hypo	0.626991	0.000149655	0.0258068	0.2902	0.462845	RP23-338E5.2	Ensembl	Gold	2521	chr6:35252654-35263496:+	chr6	+	35252654	35263496	RIKEN cDNA 1810058I24 gene [Source:MGI Symbol;Acc:MGI:1914955]	CGCCCTCCCCACCGACATCATGCTCCAGTTCCTGCTTGGATTTACTTTGGGCAACGTGGT				intergenic	-1				NR_015608	uc009bin.2	0.263713	0.28611	0.291559	0.319417	0.428966	0.509437	0.452484	0.460493	chr6:35261440-35261540	GCCTGGAACCATGGTGCTAGGTTAGCAGCCGCAACCATGACAGGACTCACTCGCCTGTGCTCTGGGATTCCTACCGCCTACTGTCAAGAAATGAATGGATT	chr6:35261447_35261448+(GAACC),chr6:35261484_35261485+(GGACT)	exon:3,exon:3
ENSMUST00000131049	lncRNA	ASMM10EP3B106039863	lncRNA	hypo	0.627541	0.0277937	0.0676545	0.305571	0.486934	Abi3	Ensembl	Gold	1816	chr11:95831943-95842476:-	chr11	-	95831943	95842476	ABI gene family, member 3 [Source:MGI Symbol;Acc:MGI:1913860]	GCAATCACAGATGCCCCGACCTTGGCTTCCTTTGCTTGGCCACAGACAAGCGGAAGGCGC				bidirectional	66610						0.172905	0.314997	0.401666	0.332717	0.502505	0.593512	0.443581	0.40814	chr11:95832559-95832659	TCCCACTGCTGTATGGAGCAGGGACTGAACACAGTTCACAGCCCAAGAGGTAGACAGGTCCTTAGTCCAGCTTTGACTGTGGAAGCTGGCTTCCTGGGGCT	chr11:95832623_95832624-(GGACT),chr11:95832616_95832617-(GGACC),chr11:95832592_95832593-(GAACT)	exon:8,exon:8,exon:8
ENSMUST00000136110	lncRNA	ASMM10EP3B103245325	lncRNA	hypo	0.516652	0.00172805	0.0318476	0.29259	0.566319	RP23-338E5.2	Ensembl	Gold	1232	chr6:35252732-35262022:+	chr6	+	35252732	35262022	RIKEN cDNA 1810058I24 gene [Source:MGI Symbol;Acc:MGI:1914955]	TCCTCCTAAGTCCTTGGGTCTTTGCCTGGGTTTGTTTATATGTAGTCCTTCAAGTTCCGA				intergenic	-1				NR_027875		0.210422	0.290761	0.33279	0.336386	0.518816	0.684894	0.563682	0.497884	chr6:35261440-35261540	GCCTGGAACCATGGTGCTAGGTTAGCAGCCGCAACCATGACAGGACTCACTCGCCTGTGCTCTGGGATTCCTACCGCCTACTGTCAAGAAATGAATGGATT	chr6:35261447_35261448+(GAACC),chr6:35261484_35261485+(GGACT)	exon:3,exon:3
NR_149825	lncRNA	ASMM10EP3B105848784	lncRNA	hypo	0.45813	0.0171492	0.054635	0.246329	0.537685	Ube2f	Refseq	Gold	1923	chr1:91250304-91286521:+	chr1	+	91250304	91286521		TCCTGATCCAAACAAGCTTCATTGCTTTCAGCTGACTGTAAGCCCAGATTTTTTTGTTTT				exon sense-overlapping	67921				NR_149825		0.120889	0.221709	0.27024	0.37248	0.443453	0.752359	0.493797	0.461131	chr1:91285665-91285765	TATAGCGCTTGCTTCCTTTCCCCCAACAATCGGTGTCCTGCACAAGTGGTGTAATGACATGTTCCATGTGACTGGCAGATTGGCAATAAGAAACCCGCTAT	chr1:91285757_91285758+(AAACC)	exon:10
NR_131120	lncRNA	ASMM10EP3B101271094	lncRNA	hypo	0.374566	0.00207749	0.0321837	0.201154	0.537031	Tardbp	Refseq	Gold	5730	chr4:148612382-148626996:-	chr4	-	148612382	148626996		TCTCTTTGTGGAGAGGATTTGATCATTAAAGGAATCAGCGTGCATAATATGAAGCCTTCA			Yes	bidirectional	230908	CCDS38971			NR_131120	uc008vvg.1	0.134657	0.163139	0.289768	0.217051	0.469025	0.695401	0.530037	0.45366	chr4:148617406-148617506	TCTCGCTCATACTAGCCTTTCATGCCTCGGCACCACCATCAATCCCACACAAGGTTTCAAAAGTTCAAACAGCCTTCTGGTTCCATATCACAGCCTTGCGT	chr4:148617485_148617486-(GAACC),chr4:148617468_148617469-(GAACT),chr4:148617459_148617460-(AAACC)	intron,intron,intron
ENSMUST00000136590	lncRNA	ASMM10EP3B100124050	lncRNA	hypo	0.539425	0.00182302	0.0318489	0.285836	0.529891	Arfgap1	Ensembl	Gold	2278	chr2:180967267-180982446:+	chr2	+	180967267	180982446	ADP-ribosylation factor GTPase-activating protein 1 [Source:UniProtKB/Swiss-Prot;Acc:Q9EPJ9]	ACCAGGAAAGTTCTTAAGGAAGTCCGGGCACAGGATGAGAATAATCTTTGTGCGCTCTGT				exon sense-overlapping	228998						0.302618	0.278241	0.289263	0.273222	0.423511	0.640985	0.552309	0.502757	chr2:180981353-180981453	GACAACCAGAACTGGTAGGAGCCTAGCACCCTAGCCCAGCCCTGCTGGGGACCGCTGTGTTTGCACTTTGCCCTTCTTGTTCCTCCTGCATTTGACCTCAG	chr2:180981363_180981364+(GAACT),chr2:180981403_180981404+(GGACC)	exon:12,exon:12
ENSMUST00000136590	lncRNA	ASMM10EP3B100124050	lncRNA	hypo	0.539425	0.00182302	0.0318489	0.285836	0.529891	Arfgap1	Ensembl	Gold	2278	chr2:180967267-180982446:+	chr2	+	180967267	180982446	ADP-ribosylation factor GTPase-activating protein 1 [Source:UniProtKB/Swiss-Prot;Acc:Q9EPJ9]	ACCAGGAAAGTTCTTAAGGAAGTCCGGGCACAGGATGAGAATAATCTTTGTGCGCTCTGT				exon sense-overlapping	228998						0.302618	0.278241	0.289263	0.273222	0.423511	0.640985	0.552309	0.502757	chr2:180981516-180981616	TCTCTTAGACCTCAGGGGACGTGTCATCCACCTGCCTCTTGGGTCCTCTGAGCAGCCCTCCTGGACTCTGGGTTCTTGGGACCCAGGCATTGTCTCTGCAG	chr2:180981524_180981525+(AGACC),chr2:180981580_180981581+(GGACT),chr2:180981596_180981597+(GGACC)	exon:12,exon:12,exon:12
ENSMUST00000156872	lncRNA	ASMM10EP3B100039302	lncRNA	hypo	0.604866	0.010379	0.0455265	0.334052	0.552274	Trim26	Ensembl	Gold	2249	chr17:36854634-36859398:+	chr17	+	36854634	36859398	Tripartite motif-containing protein 26 [Source:UniProtKB/Swiss-Prot;Acc:Q99PN3]	CTCCAGGATGACCTTCCTCCCTGTTCCTATTGCCTCCTGCCACCATTCCCCAAGGAGCAG			Yes	exon sense-overlapping	22670						0.209613	0.351044	0.412411	0.363139	0.492884	0.670952	0.531523	0.513738	chr17:36858015-36858115	TCACCCGGCGCCTGGTTCCCTTCCTGTGGCTCAAGTGGCCAGGAGCACGCCTTCTGCTGAGACCCTGAACTCCAGAACCCGCCTGGGTCACCCTACAGAAA	chr17:36858076_36858077+(AGACC),chr17:36858083_36858084+(GAACT),chr17:36858091_36858092+(GAACC)	exon:5,exon:5,exon:5
ENSMUST00000130875	lncRNA	ASMM10EP3B100463009	lncRNA	hypo	0.633088	0.00451177	0.0374025	0.226928	0.358447	RP23-338E5.2	Ensembl	Gold	690	chr6:35252716-35261637:+	chr6	+	35252716	35261637	RIKEN cDNA 1810058I24 gene [Source:MGI Symbol;Acc:MGI:1914955]	CACCCTCCTCGCCCTCCCCACCGACATCATGCTCCAGTTCCTGTCCTTCAAGTTCCGAAA				intergenic	-1					uc009bio.2	0.163281	0.240435	0.272343	0.231655	0.342341	0.415424	0.336292	0.33973	chr6:35261440-35261540	GCCTGGAACCATGGTGCTAGGTTAGCAGCCGCAACCATGACAGGACTCACTCGCCTGTGCTCTGGGATTCCTACCGCCTACTGTCAAGAAATGAATGGATT	chr6:35261447_35261448+(GAACC),chr6:35261484_35261485+(GGACT)	exon:4,exon:4
NR_149716	lncRNA	ASMM10EP3B100778940	lncRNA	hypo	0.663136	0.00965613	0.0446171	0.539527	0.8136	Zcchc17	Refseq	Gold	2070	chr4:130315383-130359992:-	chr4	-	130315383	130359992		CCCAGGCTGTCGGAAGCAAGGTCTGGTCCATCGAACTCACATGTCGTCCTGTCGAGTGGA				bidirectional	619605				NR_149716		0.390696	0.492313	0.655893	0.619208	0.753006	0.912696	0.849313	0.739387	chr4:130316209-130316309	GTTCAGCAGTCACTGGAGTACAGGCCCTGGCTGAGGGGATGGAGGCCGCAGAGTCCACCCACAGCCACCGCAGACAGCAGGCAGGTTGGGGCTGCTCTCTC	chr4:130316261_130316262-(GGACT)	exon:1
ENSMUST00000137304	lncRNA	ASMM10EP3B104148661	lncRNA	hypo	0.581371	0.0416578	0.0830707	0.343586	0.590992	Mif4gd	Ensembl	Gold	1271	chr11:115607918-115612927:-	chr11	-	115607918	115612927	MIF4G domain-containing protein [Source:UniProtKB/Swiss-Prot;Acc:Q3UBZ5]	ACCGCGCTCAAAGGACTGTGTATTCAGCAAGGAAGCAGGACGCATGTGCTACGCCATCAT				bidirectional	69674						0.132067	0.335458	0.447622	0.459196	0.443312	0.639795	0.718221	0.56264	chr11:115608187-115608287	CCAGGAGGAAGGTGGTGGGAAGATAACAGGACTTGAGGGGAGAGGAAGACAGTCAGTCTTCAGCCAGGAGACAAGTCCAGATTGAGGGAAGGGAAGACGGC	chr11:115608261_115608262-(GGACT),chr11:115608242_115608243-(AGACT)	exon:6,exon:6
NR_155072	lncRNA	ASMM10EP3B100018644	lncRNA	hypo	0.532872	0.0042847	0.0372576	0.379612	0.712389	Klhl11	Refseq	Gold	3855	chr11:100457122-100472782:-	chr11	-	100457122	100472782		CTCTAAGATATGTTTTATGTTCCTGAAGCTATCTTGCTCATGTTTAAGATACTAATTGTT				exon sense-overlapping	217194				NR_155072		0.270171	0.319756	0.505037	0.423483	0.678401	0.869905	0.652185	0.649064	chr11:100463468-100463568	GCAGCAATGTACACAAACCGGTCCTCAATGGCTAATGCTTTGACATCTCGCAGAATCTTTGGTGCTGACTCTAAGTTGTGCCATTTATCAAGCTCGGGATT	chr11:100463488_100463489-(GGACC)	exon:2
ENSMUST00000171711	lncRNA	ASMM10EP3B100024212	lncRNA	hypo	0.650659	0.0459345	0.0875538	0.325249	0.499877	Mtdh	Ensembl	Gold	1200	chr15:34133490-34141283:+	chr15	+	34133490	34141283	Protein LYRIC [Source:UniProtKB/Swiss-Prot;Acc:Q80WJ7]	TTCATGAGCTCCAGCAGTTCACAGATGATAGAGACTTTGGGGTGGGCCAACTCAAAAGCC			Yes	exon sense-overlapping	67154						0.182887	0.354427	0.363429	0.400254	0.381949	0.623684	0.515012	0.478861	chr15:34141044-34141144	CCTGTTTACAACAGACTGTGCCCTGTCTCCTCTGCAGCTGAGGAATAATGAATGGATTCTGATTAGAGAGAAGGCTGCCGTGAGGCCAGTAGGCAAGTCCT	chr15:34141058_34141059+(AGACT)	exon:5
ENSMUST00000122831	lncRNA	ASMM10EP3B100933574	lncRNA	hypo	0.569437	0.0232859	0.0622451	0.278666	0.489371	Uckl1os	Ensembl	Gold	2018	chr2:181579532-181582150:+	chr2	+	181579532	181582150	uridine-cytidine kinase 1-like 1, opposite strand [Source:MGI Symbol;Acc:MGI:3801877]	TTCAACTGACTCATACAGACCGGAAGAGGTGTCACGAGCAGTTTCCAAGCATGGTCACTG				natural antisense	-1				NR_027290		0.147951	0.386634	0.210404	0.369676	0.389288	0.53426	0.478044	0.555892	chr2:181581851-181581951	CCTACCGGTCCTCGCACGCCGTTTCATTCTGCTCGGCCTGGCGGCCAGGCACGTCTGGGGCCACAGCAGACTGCAGGGGCGAAGGGGCGGCGCTCATTGAG	chr2:181581920_181581921+(AGACT)	exon:2
NR_155034	lncRNA	ASMM10EP3B103154764	lncRNA	hypo	0.326941	0.000251976	0.0265991	0.217081	0.663974	Ist1	Refseq	Gold	2502	chr8:109671321-109693294:-	chr8	-	109671321	109693294		AGTTTGCTTTGCCTGGAAGCTGAAAAGTGTCACAGTGTGGTTGATGACATTAATGGTGAT				bidirectional	71955				NR_155034		0.177442	0.222054	0.242812	0.226014	0.624488	0.791333	0.52927	0.710805	chr8:109672087-109672187	GGGTACTCTCTTCCATGGTCCAGCCATCTTTGGCAACTCTACCCACAATACTTCTCACTCCCTGGGAATGGAATGGCCGGGAAAGAACCAAGGATCCACGT	chr8:109672104_109672105-(GGACC)	exon:1
ENSMUST00000140392	lncRNA	ASMM10EP3B102318541	lncRNA	hypo	0.599369	0.0037193	0.0362477	0.369401	0.616317	Surf6	Ensembl	Gold	1372	chr2:26888628-26892611:-	chr2	-	26888628	26892611	surfeit gene 6 [Source:MGI Symbol;Acc:MGI:98447]	TGGTGCTGGGGCAGTATTGAGAACTCACATTTGACCTACAAGAAGGTGGCAGAGAAAGAG				exon sense-overlapping	20935						0.281728	0.406044	0.480703	0.309131	0.658801	0.654894	0.53672	0.614853	chr2:26892002-26892102	TGGGAGATCCCCTCTATCCCTCTCAGGGCCTGGAGGACACGGTCCTTCTTAAAGATGCTGATGAAACAACCAGGCACACAGTCAGAGATCTCACTATGGTT	chr2:26892043_26892044-(GGACC)	exon:1
NR_111902	lncRNA	ASMM10EP3B103531589	lncRNA	hypo	0.345702	0.00299045	0.034371	0.20162	0.583218	Mrps23	Refseq	Gold	1272	chr11:88204388-88211507:+	chr11	+	88204388	88211507		GGGTGTCCGAGCCAGGAAATTCTTTGCAACCTATGGATCTGGTCAGAAAGCTTTTGATCT		Cytoplasm		exon sense-overlapping	64656	CCDS70279			NR_111902	uc007kvj.2	0.114686	0.151135	0.238016	0.302641	0.501472	0.763682	0.604493	0.463226	chr11:88210757-88210857	TCCCTGAGGCCCTTCAGCGCATGAGCACGCCCATCACCGCTGGCCCAAGCTGATGGACTCTGATGGCCTCCATCTCTCAGGCACGTGTGCCTTCTCTTAGT	chr11:88210813_88210814+(GGACT)	exon:4
ENSMUST00000132077	lncRNA	ASMM10EP3B100044806	lncRNA	hypo	0.399263	0.00119314	0.0294016	0.264025	0.661279	Tug1	Ensembl	Gold	6719	chr11:3639785-3647536:-	chr11	-	3639785	3647536	taurine upregulated gene 1 [Source:MGI Symbol;Acc:MGI:2144114]	AAAACTTTGTCTACTTTGTCTGCTTTGTCTTAACATTGAGCTTGCTTACCATATTCTGGT				intergenic	-1				NR_002322	uc007htl.2	0.219226	0.198688	0.302039	0.336146	0.586578	0.842613	0.60833	0.607596	chr11:3646689-3646789	TCAACAGTTCCAAAATTGAATACAAAACGTCCACCTCCAGAGTTCCTGTCATATCTTGACAAGCTCTTCTGGGTCACAGGTCCAGTTCTTGAAAATCTGGG	chr11:3646773_3646774-(GAACT),chr11:3646768_3646769-(GGACC),chr11:3646730_3646731-(GAACT),chr11:3646695_3646696-(GAACT)	exon:1,exon:1,exon:1,exon:1
ENSMUST00000124407	lncRNA	ASMM10EP3B101376898	lncRNA	hypo	0.561568	0.0145885	0.0510361	0.369589	0.658138	Mif4gd	Ensembl	Gold	1142	chr11:115607918-115612887:-	chr11	-	115607918	115612887	MIF4G domain-containing protein [Source:UniProtKB/Swiss-Prot;Acc:Q3UBZ5]	TCCTGGGCCTGACAGGGGAGAACCAACTAACAAACACTGAACTGTGTAGCCACTGGTGCA				bidirectional	69674						0.216414	0.333231	0.468131	0.46058	0.588146	0.82752	0.660355	0.55653	chr11:115608187-115608287	CCAGGAGGAAGGTGGTGGGAAGATAACAGGACTTGAGGGGAGAGGAAGACAGTCAGTCTTCAGCCAGGAGACAAGTCCAGATTGAGGGAAGGGAAGACGGC	chr11:115608261_115608262-(GGACT),chr11:115608242_115608243-(AGACT)	exon:6,exon:6
NR_151627	lncRNA	ASMM10EP3B101042795	lncRNA	hypo	0.599956	0.0414785	0.0828349	0.38263	0.637764	Atp11b	Refseq	Gold	5170	chr3:35754063-35856276:+	chr3	+	35754063	35856276		TCGCACTGCAGCCTTTGTCGAGGGCAAGGAATCAGCTGGGCAAACTTAGATGGAAGAAGA		Nucleus		exon sense-overlapping	76295				NR_151627		0.268725	0.456856	0.356639	0.448301	0.745819	0.823118	0.537576	0.444542	chr3:35754149-35754249	TCAGCGGGGAGTAGTGCTGCGCCGGGCGCGGTTGGCAGCCAGGCCGCGCCTGTAGGACCTCCGGGCCGGGGTGGCGGGATGGGGACCCGACTCGGGTAGAA	chr3:35754205_35754206+(GGACC),chr3:35754233_35754234+(GGACC)	exon:1,exon:1
ENSMUST00000180550	lncRNA	ASMM10EP3B100014979	lncRNA	hypo	0.547232	0.00120951	0.0294016	0.44305	0.80962	Gm26533	Ensembl	Gold	1790	chr18:31781226-31789045:-	chr18	-	31781226	31789045	predicted gene, 26533 [Source:MGI Symbol;Acc:MGI:5477027]	CAACCCTAACATGGTGTTCACTTCTGAAGCATGGAGGTTGTGGATCAACTCTTGGTACAC				natural antisense	-1					uc008eil.1	0.343126	0.413059	0.610082	0.405932	0.766183	0.887929	0.786668	0.797698	chr18:31781379-31781479	ATCGTACAGTAAGCTGTGAAGGTTTTCATGCTTACCCGACTCTCAGTGGACATTCTGGTACTCTTCCTGCATTGAGTCTCCTGCTGTGAGCTCTGTGGCAT	chr18:31781454_31781455-(AGACT),chr18:31781400_31781401-(AAACC)	exon:3,exon:3
ENSMUST00000149737	lncRNA	ASMM10EP3B101815843	lncRNA	hypo	0.621132	0.0317106	0.0717522	0.417848	0.67272	Smap1	Ensembl	Gold	1864	chr1:23844846-23909736:-	chr1	-	23844846	23909736	small ArfGAP 1 [Source:MGI Symbol;Acc:MGI:2138261]	CGACCCCAACATTCCTCGCTGCAAAGGCATCTAGTTCCCATTTATTCATTTCAGAAAACA				bidirectional	98366				NR_110972	uc007amf.2	0.200301	0.448647	0.558524	0.46392	0.557784	0.801789	0.676022	0.655285	chr1:23848339-23848439	CATTCCTCCCTGAGGGCCAACAACATTCTGAGGAAGTGGCATCACTCCAGTCTGTGCGTTTCCCATGAACCCATTGTGCATGGGCATGCCCACCATCATGC	chr1:23848388_23848389-(AGACT)	exon:9
ENSMUST00000122886	lncRNA	ASMM10EP3B101674247	lncRNA	hypo	0.638742	0.000560422	0.0281749	0.43071	0.674309	Gas2l1	Ensembl	Gold	3571	chr11:5054132-5065294:-	chr11	-	5054132	5065294	GAS2-like protein 1 [Source:UniProtKB/Swiss-Prot;Acc:Q8JZP9]	AGTCTGGACCTCACAGGGTTGTTGTGGGACTCAATGGGATAACACAAAGAGGAAACCTTT		Cytoplasm		bidirectional	78926					uc007hvr.2	0.408086	0.367188	0.490477	0.457088	0.654297	0.744303	0.668792	0.629844	chr11:5060761-5060861	ATGGGGTGTGGGTGTAGCTAAGCCGGTCCATCACATCGAAGAATCTGGCTCGGTCCTTGGGGTGACCGAATGCTGGGCATGCCAAGCCCCGAGTTCTATGG	chr11:5060853_5060854-(GAACT),chr11:5060813_5060814-(GGACC),chr11:5060786_5060787-(GGACC)	intron,intron,intron
ENSMUST00000155725	lncRNA	ASMM10EP3B104947476	lncRNA	hypo	0.457254	0.0180028	0.0555017	0.292022	0.638643	Mob3b	Ensembl	Gold	1023	chr4:35083600-35157484:-	chr4	-	35083600	35157484	MOB kinase activator 3B [Source:UniProtKB/Swiss-Prot;Acc:Q8VE04]	CAACATGTGTTGGTAAGTGCCCGATGGCCTTAGAGATTTGATCATGTATCTTTTGATTTA				bidirectional	214944					uc008sgt.2	0.097701	0.245423	0.506434	0.318532	0.539267	0.831735	0.605654	0.577918	chr4:35083964-35084064	TAGATGAGGTTAATGCGATTGAAGAAGTCCACCACGTGCACAGCCACCCAGTCGTTCTGGTCCTCCCCGTTGGGTAACTGCACGGCTGCCCTCAGGTCCAC	chr4:35084059_35084060-(GGACC),chr4:35084023_35084024-(GGACC),chr4:35083990_35083991-(GGACT)	exon:2,exon:2,exon:2
ENSMUST00000174342	lncRNA	ASMM10EP3B103421368	lncRNA	hypo	0.64794	0.00962226	0.0446171	0.293399	0.452818	Snx21	Ensembl	Gold	1604	chr2:164791652-164793808:+	chr2	+	164791652	164793808	Sorting nexin-21 [Source:UniProtKB/Swiss-Prot;Acc:Q3UR97]	AGCCGCCCATGCACCAGCCCTCGAGAGCCACCTGTAAGCAAGGAGAAGACAATGACACTA				bidirectional	101113					uc029uib.1	0.20234	0.308457	0.350766	0.312033	0.426397	0.530638	0.455145	0.399091	chr2:164791989-164792089	CCCGAGTTGCGGCGGGCACAGAGCCTCACCTGCACTGGTCTTTATCGTGAGGCTCTGGCATTGTGGGCCAACGCCTGGCAGCTGCAGACCCAGTTGGGCAC	chr2:164792076_164792077+(AGACC)	exon:1
NR_149748	lncRNA	ASMM10EP3B106176292	lncRNA	hypo	0.526065	0.0126043	0.0482645	0.338772	0.643972	Pank2	Refseq	Gold	4232	chr2:131262839-131299188:+	chr2	+	131262839	131299188		ATTTAAAAAATCCATATCCTCTGCTTCTGGTGAACATCGGCTCAGGGTCTTGGAGGAGGA				bidirectional	74450				NR_149748		0.144104	0.346623	0.397244	0.467116	0.583222	0.781821	0.664535	0.546312	chr2:131274034-131274134	ACCTGACCTCCAATGTGGCTTACGGATCCACAGGCATTCGGGACGTGCACCTTGAGCTGAAGGACCTGACTCTGTGTGGACGCAAAGGCAATCTGCACTTT	chr2:131274097_131274098+(GGACC)	exon:4
NR_149717	lncRNA	ASMM10EP3B102923446	lncRNA	hypo	0.638554	0.00774347	0.0423004	0.506751	0.793592	Zcchc17	Refseq	Gold	1891	chr4:130315383-130359992:-	chr4	-	130315383	130359992		GCGGACGCGGAGTCTGGTCCATCGAACTCACATGTCGTCCTGTCGAGTGGATAAGCCTTC				bidirectional	619605				NR_149717		0.367953	0.466199	0.612144	0.58071	0.74061	0.916782	0.813733	0.703243	chr4:130316209-130316309	GTTCAGCAGTCACTGGAGTACAGGCCCTGGCTGAGGGGATGGAGGCCGCAGAGTCCACCCACAGCCACCGCAGACAGCAGGCAGGTTGGGGCTGCTCTCTC	chr4:130316261_130316262-(GGACT)	exon:1
ENSMUST00000132693	lncRNA	ASMM10EP3B101425835	lncRNA	hypo	0.639522	0.0348056	0.0750616	0.333923	0.522145	Trp53inp1	Ensembl	Gold	1674	chr4:11156444-11166400:+	chr4	+	11156444	11166400	transformation related protein 53 inducible nuclear protein 1 [Source:MGI Symbol;Acc:MGI:1926609]	TGAGGCGAGTTGTGGAAATGATGAATATAACTCAAGTGGTCCCAGGTATGCTACAAGCAC		Exosome		exon sense-overlapping	60599						0.209265	0.309678	0.407511	0.40924	0.472292	0.626901	0.406858	0.582529	chr4:11164454-11164554	AACAATGTTTCAGAGACTGAATAAAATGTTTGTAGGCGAAGTCACTACTTCTTCCAGCCAAGAACCAGAATTCAGTGAGAAAGAAGATGATGAATGGATTC	chr4:11164469_11164470+(AGACT),chr4:11164517_11164518+(GAACC)	exon:2,exon:2
ENSMUST00000152541	lncRNA	ASMM10EP3B102434530	lncRNA	hypo	0.437674	0.0174906	0.0549413	0.254023	0.580393	Lbp	Ensembl	Gold	1614	chr2:158306493-158320956:+	chr2	+	158306493	158320956	Lipopolysaccharide-binding protein [Source:UniProtKB/Swiss-Prot;Acc:Q61805]	CCAGGCTGGGTACCTGAATTTTTCCATCACAGATGACATGGTAAGAATGTGGGCTTCACC				exon sense-overlapping	16803						0.087702	0.247451	0.366684	0.314254	0.676635	0.732164	0.540108	0.372666	chr2:158306638-158306738	CACAGTCCTCACTCCCCCACGGAGCATCCAGGATGAAGGCTGGGACTGGACCTCTGCTCTCTACATTGCTGGGGCTGCTGTTCCTGTCCATACAGGGAACT	chr2:158306682_158306683+(GGACT),chr2:158306687_158306688+(GGACC),chr2:158306736_158306737+(GAACT)	exon:1,exon:1,exon:1
ENSMUST00000129799	lncRNA	ASMM10EP3B101500588	lncRNA	hypo	0.547207	0.0066294	0.0410038	0.221609	0.404982	Nags	Ensembl	Gold	2714	chr11:102145513-102149477:+	chr11	+	102145513	102149477	N-acetylglutamate synthase, mitochondrial N-acetylglutamate synthase long form N-acetylglutamate synthase short form N-acetylglutamate synthase conserved domain form [Source:UniProtKB/Swiss-Prot;Acc:Q8R4H7]	CTGACTCTGGCCCAACCTACGCGCTCTTTCCAATCTCCCAGGCTGTGGCACCCTGTTTAA				exon sense-overlapping	217214						0.17496	0.176712	0.234585	0.300177	0.335373	0.41684	0.373612	0.494102	chr11:102148964-102149064	TTCTTCTGGTTCGGCCTGGCCGACATCCGAGACTCCTACGAACTAGTCAATCATGCCAAGGGGCTGCCGGACTCTTTCTGCAAACCAGCTTCTGACCCAGG	chr11:102148995_102148996+(AGACT),chr11:102149005_102149006+(GAACT),chr11:102149034_102149035+(GGACT),chr11:102149047_102149048+(AAACC)	exon:6,exon:6,exon:6,exon:6
ENSMUST00000171173	lncRNA	ASMM10EP3B102172945	lncRNA	hypo	0.58214	0.0070698	0.0417873	0.322364	0.553756	RP23-297H3.1	Ensembl	Gold	1159	chr8:109861725-109868455:-	chr8	-	109861725	109868455	predicted gene, 17344 [Source:MGI Symbol;Acc:MGI:4936978]	AAGCGGCCAGAGGAAGTGACAGGGTCACGTGTGGGAAAGGAATGACTGAAATGTGCGCGC				natural antisense	-1					uc009njk.1	0.2019	0.293702	0.429696	0.364158	0.525867	0.580757	0.483745	0.624656	chr8:109862464-109862564	GGGTGCTGTGTAGATATGGAGTTCATTTGGGAGACGACCTGAACACCATACTGACGGACTAGCAGCCAGATGCCTGCCTAGGATGCTGACGGTTGTGAAGA	chr8:109862484_109862485-(GAACT)	exon:2
ENSMUST00000171173	lncRNA	ASMM10EP3B102172945	lncRNA	hypo	0.58214	0.0070698	0.0417873	0.322364	0.553756	RP23-297H3.1	Ensembl	Gold	1159	chr8:109861725-109868455:-	chr8	-	109861725	109868455	predicted gene, 17344 [Source:MGI Symbol;Acc:MGI:4936978]	AAGCGGCCAGAGGAAGTGACAGGGTCACGTGTGGGAAAGGAATGACTGAAATGTGCGCGC				natural antisense	-1					uc009njk.1	0.2019	0.293702	0.429696	0.364158	0.525867	0.580757	0.483745	0.624656	chr8:109862791-109862891	TGACTTTTGAATAAAGCCAAGGTGATAAGCAGTGAGCCCCACTTATTGACAGTTTTATACGCACTTGTACCTCATTAGCATCGCCTTCCTCGAGGAGTAGT	chr8:109862842_109862843-(AAACT)	intron
ENSMUST00000125377	lncRNA	ASMM10EP3B106215173	lncRNA	hypo	0.508693	0.0288975	0.0689525	0.259496	0.510123	Rab43	Ensembl	Gold	912	chr6:87792152-87812164:-	chr6	-	87792152	87812164	RAB43, member RAS oncogene family [Source:MGI Symbol;Acc:MGI:1917084]	CGGGCTTAAGTCCGGTTACAGATTTGGGACACAGCTGGCCAGGAGCGGTTCCGGACCATC				exon sense-overlapping	69834				NR_104478	uc029vxi.2	0.120221	0.265078	0.358374	0.294311	0.386474	0.713489	0.502468	0.438061	chr6:87792311-87792411	GGGCAGCACAGCCAGCCCATTTCCCACCACAGTCTATGCTGGAGGCTCAGGCTAGTCCTGGAATGTGAAGAACATCGAGAGAGCAGATGCTGGCTGGTGGG	chr6:87792365_87792366-(GGACT),chr6:87792342_87792343-(AGACT)	exon:3,exon:3
NR_136939	lncRNA	ASMM10EP3B106567083	lncRNA	hypo	0.656574	0.0446965	0.0861539	0.292094	0.444876	Esam	Refseq	Gold	1870	chr9:37528089-37538319:+	chr9	+	37528089	37538319		CGTGATGACAGGTCAGTAAGGGGGTCCAAGGCTGCAGTGGTCGCTGGAGCAGTTGTGGGC				exon sense-overlapping	69524	CCDS22979			NR_136939	uc009ouz.2	0.138795	0.302656	0.379786	0.347139	0.380502	0.517356	0.438822	0.442825	chr9:37537973-37538073	ATGGACCTGAGGTAGGGGGTTGGGAGTGAGGAGGCTTCACTTCCTCCCTGCTTCTCCCTGAAGCCAGATGAATGCTGCGGAAGATCGGCTACCCTCCAAGG	chr9:37537977_37537978+(GGACC)	exon:7
ENSMUST00000150988	lncRNA	ASMM10EP3B104057437	lncRNA	hypo	0.559853	0.0119233	0.0472195	0.335756	0.599722	Abca6	Ensembl	Gold	1493	chr11:110236453-110251776:-	chr11	-	110236453	110251776	ATP-binding cassette, sub-family A (ABC1), member 6 [Source:MGI Symbol;Acc:MGI:1923434]	TCTGAGCATCTTCAGCCCCTTTGCCTTCACATCTGGGATGGCTAAGGTAAACACAGAGGT				exon sense-overlapping	76184				NM_001166556		0.178883	0.386045	0.381031	0.397066	0.498448	0.654524	0.719598	0.526319	chr11:110251609-110251709	TCTTTTCCTAGTGCATCCCTTTGAGCACTTTCTCTCCTTCCGTAAACATTTCTTAAGTAGGTGGCTGCTCTCCGCGGTTCCTTTGCACACTGCTTTCCGAA	chr11:110251685_110251686-(GAACC)	exon:1
NR_151683	lncRNA	ASMM10EP3B101901031	lncRNA	hypo	0.661031	0.0197276	0.0574489	0.342225	0.517714	Suco	Refseq	Gold	6415	chr1:161816112-161876682:-	chr1	-	161816112	161876682		GCATCCTGTGCTTTTCTGCCTCCTCTTCTTGTGCAGTAGATCCGAATGATTTGTACATCG				exon sense-overlapping	226551				NR_151683		0.210845	0.333612	0.469286	0.355156	0.473424	0.556664	0.523762	0.517006	chr1:161818422-161818522	TTCCTTTGATTATGTCATGCAGGCTCGGCAATGACCCCGACTTAGTCTGTATAAGAGCTTTTATTAACTTTCCTTGGTCTTGGACTTTAGATCGCCTTCGT	chr1:161818498_161818499-(AGACC),chr1:161818466_161818467-(AGACT)	exon:1,exon:1
NR_149751	lncRNA	ASMM10EP3B101265935	lncRNA	hypo	0.330683	0.00105025	0.02901	0.214298	0.648046	Tardbp	Refseq	Gold	5765	chr4:148612382-148626996:-	chr4	-	148612382	148626996		AGAAGTGGAAGATTTGGTGTTCATCTCATTTCAAATGTTTATGGAAGAAGCACTTCATTG			Yes	bidirectional	230908				NR_149751		0.126976	0.177291	0.292615	0.26031	0.586086	0.830698	0.626788	0.548612	chr4:148617406-148617506	TCTCGCTCATACTAGCCTTTCATGCCTCGGCACCACCATCAATCCCACACAAGGTTTCAAAAGTTCAAACAGCCTTCTGGTTCCATATCACAGCCTTGCGT	chr4:148617485_148617486-(GAACC),chr4:148617468_148617469-(GAACT),chr4:148617459_148617460-(AAACC)	intron,intron,intron
ENSMUST00000141531	lncRNA	ASMM10EP3B106521676	lncRNA	hypo	0.62256	0.000109781	0.0258068	0.312419	0.50183	Trim47	Ensembl	Gold	1503	chr11:116105752-116108119:-	chr11	-	116105752	116108119	tripartite motif-containing 47 [Source:MGI Symbol;Acc:MGI:1917374]	TTGCCCTCACTGTTGTCTCCTCTGCTCTCTCCTGCAGAGTGCAGCTGTGGCAGAGCGGGA		Cytoplasm	Yes	exon sense-overlapping	217333						0.272915	0.29728	0.35016	0.329322	0.470761	0.5234	0.492102	0.521057	chr11:116105888-116105988	TCTAGAAGGCCTCAAGAAGTGAGGTGGCTAGGAGTGTGGGAGTCTCTGAGGCTAGTGCCTTCCCCTAGCAAATATGGGCAACGGCGCCACAGGATGACCCA	chr11:116105929_116105930-(AGACT)	exon:4
NR_155454	lncRNA	ASMM10EP3B102727573	lncRNA	hypo	0.507655	0.00188257	0.0318489	0.291007	0.573238	Zranb1	Refseq	Gold	5902	chr7:132945642-132986398:+	chr7	+	132945642	132986398		TGGCTATTCCTCAATGCCTGTGTGGGGTTCCTGAAATTGTGCCTGCTGTCTCGAGGTCCA				bidirectional	360216				NR_155454		0.200703	0.273792	0.352895	0.336637	0.54682	0.690889	0.553574	0.501668	chr7:132949831-132949931	TAGTGCAAGACCAAGGGTTAAGTCTTCATACAGCATGGAAAATGCAAATAAATGGTCATGCCACATGTGTACATATTTGAACTGGCCAAGAGCAATCAGAT	chr7:132949840_132949841+(AGACC),chr7:132949911_132949912+(GAACT)	exon:3,exon:3
NR_155454	lncRNA	ASMM10EP3B102727573	lncRNA	hypo	0.507655	0.00188257	0.0318489	0.291007	0.573238	Zranb1	Refseq	Gold	5902	chr7:132945642-132986398:+	chr7	+	132945642	132986398		TGGCTATTCCTCAATGCCTGTGTGGGGTTCCTGAAATTGTGCCTGCTGTCTCGAGGTCCA				bidirectional	360216				NR_155454		0.200703	0.273792	0.352895	0.336637	0.54682	0.690889	0.553574	0.501668	chr7:132950072-132950172	CAGCATTGGACTTGTTCTGTTTGCACATATGAAAACTGGGCTAAGGCTAAAAAATGTGTTGTTTGTGACCATCCCAGACCTAATAACATTGAAGCAATAGA	chr7:132950081_132950082+(GGACT),chr7:132950106_132950107+(AAACT),chr7:132950149_132950150+(AGACC)	exon:3,exon:3,exon:3
NR_033615	lncRNA	ASMM10EP3B102752670	lncRNA	hypo	0.654879	0.0163568	0.0537891	0.337801	0.515822	Rreb1	Refseq	Gold	6397	chr13:37826912-37952002:+	chr13	+	37826912	37952002		CCCACTCAGATAACCCACTAAGACAGCCAGTCAGACACAGACACGTTGACCACCCCAGGT			Yes	exon sense-overlapping	68750				NR_033615		0.206445	0.364011	0.429561	0.351188	0.464546	0.585361	0.525357	0.488025	chr13:37932105-37932205	CAAGGGCCGGCTGCCACTTCCTCGTCGAGGAAGAGGGGCAGGAAAAGGGGACTGAGAAACCGGCCCCTCCCCAACAGCAGTGCTGTGGACCTGGACTCCAG	chr13:37932155_37932156+(GGACT),chr13:37932163_37932164+(AAACC),chr13:37932193_37932194+(GGACC),chr13:37932199_37932200+(GGACT)	intron,intron,intron,intron
NR_033615	lncRNA	ASMM10EP3B102752670	lncRNA	hypo	0.654879	0.0163568	0.0537891	0.337801	0.515822	Rreb1	Refseq	Gold	6397	chr13:37826912-37952002:+	chr13	+	37826912	37952002		CCCACTCAGATAACCCACTAAGACAGCCAGTCAGACACAGACACGTTGACCACCCCAGGT			Yes	exon sense-overlapping	68750				NR_033615		0.206445	0.364011	0.429561	0.351188	0.464546	0.585361	0.525357	0.488025	chr13:37931293-37931393	TGCCTTCCCACATCTCTGTCAAGCTGGAGCCAGCCAGCAGCTTTGCCATGGACTTCAACGAACCCCTTGACTTTTCGCAGAAAGGCCTGGCACTGGTCCAA	chr13:37931344_37931345+(GGACT),chr13:37931354_37931355+(GAACC)	intron,intron
ENSMUST00000137236	lncRNA	ASMM10EP3B100003957	lncRNA	hypo	0.63459	0.00805707	0.0428184	0.372595	0.587143	RP23-153M14.4	Ensembl	Gold	1970	chr4:127035681-127049398:+	chr4	+	127035681	127049398	predicted gene 12940 [Source:MGI Symbol;Acc:MGI:3702626]	TGGGAACTCATGAGCTGAAATACCTCTCCTCTATCTCTTGCTCTAAGTTCTAGCAATTCC				natural antisense	-1					uc008uub.1	0.228624	0.434772	0.435465	0.391519	0.513057	0.61778	0.618564	0.599171	chr4:127047699-127047799	TTCCATCAGTTTATTTACCAGTTCCTGCTCAACAGCTATCAGAGCCAGGCTACTAAGTTTCTCTTGTCCCATGGTACGAAGTAAGTATGTTTTAAGATGAG
ENSMUST00000138617	lncRNA	ASMM10EP3B100027833	lncRNA	hypo	0.464394	0.003228	0.0351004	0.318029	0.684827	Atxn7l1os2	Ensembl	Gold	2019	chr12:33358243-33394760:-	chr12	-	33358243	33394760	ataxin 7-like 1, opposite strand 2 [Source:MGI Symbol;Acc:MGI:1923086]	ACCAACAGTTTAGTTTATGTCCTCTCAGACTTCCTTAGTGTGCATGCATGAATTAAAAAT				natural antisense	-1				NR_131031	uc056yqa.1	0.201702	0.306559	0.400397	0.36346	0.630516	0.85575	0.699727	0.553314	chr12:33367562-33367662	TGAGCCCACTCAGTGCCAAGCTGGAGCCCTCAGGACGGACCTCACTGCCCAGCGGCCCCATGGACATAGTGAGACAGGTGGGCGCCGTGGGTGGCAGCAGT
NR_131120	lncRNA	ASMM10EP3B101271094	lncRNA	hypo	0.374566	0.00207749	0.0321837	0.201154	0.537031	Tardbp	Refseq	Gold	5730	chr4:148612382-148626996:-	chr4	-	148612382	148626996		TCTCTTTGTGGAGAGGATTTGATCATTAAAGGAATCAGCGTGCATAATATGAAGCCTTCA			Yes	bidirectional	230908	CCDS38971			NR_131120	uc008vvg.1	0.134657	0.163139	0.289768	0.217051	0.469025	0.695401	0.530037	0.45366	chr4:148626633-148626733	CCGAAGCAACACTCGAGGCACGCAGGCCGGCCTTGGCGACCAACCTACCCGCTAGGCCACTGCTAGGAAGCACAAGGAGGAAGCACAGACGGGAAGGAATC
NR_131120	lncRNA	ASMM10EP3B101271094	lncRNA	hypo	0.374566	0.00207749	0.0321837	0.201154	0.537031	Tardbp	Refseq	Gold	5730	chr4:148612382-148626996:-	chr4	-	148612382	148626996		TCTCTTTGTGGAGAGGATTTGATCATTAAAGGAATCAGCGTGCATAATATGAAGCCTTCA			Yes	bidirectional	230908	CCDS38971			NR_131120	uc008vvg.1	0.134657	0.163139	0.289768	0.217051	0.469025	0.695401	0.530037	0.45366	chr4:148614229-148614329	ACATACCAATTGCTGACCACCAAAAATGTACCGCCGTGTATGAAAAGCTCTATCCAGGAGTAAGAGTAAGCGCTAACATGCTCTGTGCTGGCTTAGAGACT
ENSMUST00000180751	lncRNA	ASMM10EP3B100019283	lncRNA	hypo	0.479211	0.00138332	0.0303882	0.352553	0.735694	RP24-185O19.9	Ensembl	Gold	2932	chr12:84039469-84053807:-	chr12	-	84039469	84053807	RIKEN cDNA 4732463B04 gene [Source:MGI Symbol;Acc:MGI:3642483]	GTATTCATAGGTATTAATTGGCAGCCAAACTTTGTAATATGATGGTAATGCTTCTAATAT				natural antisense	-1					uc007oee.1	0.187937	0.341167	0.517299	0.363808	0.755224	0.752045	0.70322	0.732286	chr12:84043483-84043583	TCCTCTTTGTGGCTGGCCAGGATGATCATTGCTGGAGGAGTGAGTTATATACTCAGATAGCCTCGGACCGGTTACAGGCTCATGGAAAGGAAAGGCCCCAG
ENSMUST00000156872	lncRNA	ASMM10EP3B100039302	lncRNA	hypo	0.604866	0.010379	0.0455265	0.334052	0.552274	Trim26	Ensembl	Gold	2249	chr17:36854634-36859398:+	chr17	+	36854634	36859398	Tripartite motif-containing protein 26 [Source:UniProtKB/Swiss-Prot;Acc:Q99PN3]	CTCCAGGATGACCTTCCTCCCTGTTCCTATTGCCTCCTGCCACCATTCCCCAAGGAGCAG			Yes	exon sense-overlapping	22670						0.209613	0.351044	0.412411	0.363139	0.492884	0.670952	0.531523	0.513738	chr17:36857458-36857558	GAAGTGTGTGACCTATACTGGCCAATACCAGAGTGACTGTCTGCTCCCCCAGCAGTTTGACTGTGAGCCAGGAGTGTTGGGCAGCAAGGGCTTCACATGGG
ENSMUST00000156882	lncRNA	ASMM10EP3B100003991	lncRNA	hypo	0.591845	0.00477019	0.037849	0.489493	0.827063	RP23-14F5.9	Ensembl	Gold	3754	chr11:48843648-48853493:-	chr11	-	48843648	48853493	predicted gene 16170 [Source:MGI Symbol;Acc:MGI:3805548]	CGTTTGCTTTGGAGGAGACGTTCTTTAGATTCTTTAAATTGGAGTTACAGGGCTGATAAT				natural antisense	-1						0.30917	0.437828	0.578527	0.632447	0.819674	0.903962	0.792178	0.792437	chr11:48849754-48849854	CAATGCAACTCAACAATGGGCAATACTGGGCGGTGACCAGCCCCGAGAGGACACAGCTCAACTGTGGGCACTTGTCGCGGGTGAGGGTGGCGCTGGACCTT
ENSMUST00000208476	lncRNA	ASMM10EP3B104757342	lncRNA	hypo	0.314351	0.0421193	0.083504	0.126955	0.403864	RP23-25M3.6	Ensembl	Gold	2853	chr11:119461201-119491189:-	chr11	-	119461201	119491189	RIKEN cDNA A930037H05 gene [Source:MGI Symbol;Acc:MGI:1925689]	GGCCAAGCCTCACACCTCCAGGCAGCTGATGAAGAGCAGACCTGTACTTGAGAAGCAGTT				natural antisense	-1					uc007mqp.1	0.0655094	0.224382	0.167887	0.0500426	0.38402	0.634722	0.443427	0.153288	chr11:119486374-119486474	GTCAGTCAACTGCCTCATGAACATTCCAGAAGGAACAAGAGAACTGCACTAAGGTCACACCCAATACCGATCCTTCTTAAGACTGACTGCCTCTTACCTCA
ENSMUST00000127049	lncRNA	ASMM10EP3B100001783	lncRNA	hypo	0.619008	0.0146493	0.0511066	0.308041	0.497637	RP23-400O10.6	Ensembl	Gold	901	chr5:116009316-116016105:+	chr5	+	116009316	116016105	predicted gene 14508 [Source:MGI Symbol;Acc:MGI:3705279]	ACAAATAACCCATGCACACAGGAGCACACAAGAGAAGTGGAGTGGGAGGATCCAGGTCCT				natural antisense	-1						0.16726	0.341835	0.34255	0.38052	0.427206	0.562771	0.4793	0.521273	chr5:116014077-116014177	TGTCTTGAGAGTGATTATTGCTGAGTGTAGTCACATGATCTCTAGTCTCATCCTGGTGACTTATTGCCTTACGTAGGAGTGGCCAGCCAGCCACTCTGGTT
ENSMUST00000124241	lncRNA	ASMM10EP3B102180824	lncRNA	hypo	0.586456	0.010572	0.0459196	0.336322	0.573482	RP23-427I15.4	Ensembl	Gold	369	chr10:39562380-39613671:-	chr10	-	39562380	39613671	predicted gene 16365 [Source:MGI Symbol;Acc:MGI:3840143]	TTCTTGGATTCTTAAGCCTCGTAAACACTGGAGCTGCCTAATGCTGACATTCTCAGGCTG				natural antisense	-1						0.247105	0.435139	0.401546	0.261498	0.622494	0.671381	0.497408	0.502644	chr10:39564032-39564132	ATTCTGTAGCCAGCTGCCCCAGAGCAGCGAGAACCGTCCAGGATCAGATTGCATGTGACTCTGAAGCTGAACTTCCACGGCCCTCATTAATGACACTTGTC
ENSMUST00000145580	lncRNA	ASMM10EP3B101793207	lncRNA	hypo	0.555234	0.00695125	0.041545	0.278535	0.501654	Gdi1	Ensembl	Gold	462	chrX:74305256-74307012:+	chrX	+	74305256	74307012	Rab GDP dissociation inhibitor alpha [Source:UniProtKB/Swiss-Prot;Acc:P50396]	GCCGAGACTGGAATGTTGACTTGATCCCCAAATTCCTCATGGCCAATGGTGAGAGAGATT				exon sense-overlapping	14567						0.289141	0.244595	0.362634	0.217772	0.493777	0.631848	0.425905	0.455085	chrX:74305273-74305373	AGAAGCAGCGGCAGGGGCAGCAGCAGCAGCGGCAGTAGCAGCAGTAGCAATAGTAGAGGTAGTGGTAGCGGCTGCTGTGGTGAAGGAGGAGGAGCAGAGCG
ENSMUST00000138316	lncRNA	ASMM10EP3B104801143	lncRNA	hypo	0.66161	0.0112664	0.0468083	0.247102	0.373485	Frs3	Ensembl	Gold	1653	chr17:47702065-47704284:+	chr17	+	47702065	47704284	Fibroblast growth factor receptor substrate 3 [Source:UniProtKB/Swiss-Prot;Acc:Q91WJ0]	CTAAAATGGCCCCTGTGTCGGCTACACGGTCTCTGGCTTCTCCAATGGCTTCCCTGGCTG		Cytoplasm		exon sense-overlapping	107971						0.167733	0.259827	0.282593	0.278254	0.311751	0.414909	0.3713	0.395981	chr17:47703186-47703286	CCCATCACAACAACAACGAGGGCCCTTCTGAGTGCCCAGCCCAGCCCAAATGCACCTACGAGAACGTCAGCGGGGGCCTGCAGCAAGGGGCTGGCTGGAGA
NR_149751	lncRNA	ASMM10EP3B101265935	lncRNA	hypo	0.330683	0.00105025	0.02901	0.214298	0.648046	Tardbp	Refseq	Gold	5765	chr4:148612382-148626996:-	chr4	-	148612382	148626996		AGAAGTGGAAGATTTGGTGTTCATCTCATTTCAAATGTTTATGGAAGAAGCACTTCATTG			Yes	bidirectional	230908				NR_149751		0.126976	0.177291	0.292615	0.26031	0.586086	0.830698	0.626788	0.548612	chr4:148626633-148626733	CCGAAGCAACACTCGAGGCACGCAGGCCGGCCTTGGCGACCAACCTACCCGCTAGGCCACTGCTAGGAAGCACAAGGAGGAAGCACAGACGGGAAGGAATC
NR_149751	lncRNA	ASMM10EP3B101265935	lncRNA	hypo	0.330683	0.00105025	0.02901	0.214298	0.648046	Tardbp	Refseq	Gold	5765	chr4:148612382-148626996:-	chr4	-	148612382	148626996		AGAAGTGGAAGATTTGGTGTTCATCTCATTTCAAATGTTTATGGAAGAAGCACTTCATTG			Yes	bidirectional	230908				NR_149751		0.126976	0.177291	0.292615	0.26031	0.586086	0.830698	0.626788	0.548612	chr4:148614229-148614329	ACATACCAATTGCTGACCACCAAAAATGTACCGCCGTGTATGAAAAGCTCTATCCAGGAGTAAGAGTAAGCGCTAACATGCTCTGTGCTGGCTTAGAGACT
ENSMUST00000150953	lncRNA	ASMM10EP3B104741495	lncRNA	hypo	0.568784	0.0051071	0.0384107	0.159114	0.279743	RP23-441D9.4	Ensembl	Gold	4325	chr9:106154952-106159751:+	chr9	+	106154952	106159751	RIKEN cDNA D030055H07 gene [Source:MGI Symbol;Acc:MGI:3605036]	CCCCGCTTCTCTCAGCACAGCCTCGTGTCCATAGCTGCCTAGAGAGGGAGGAGAAGGAGT				natural antisense	-1						0.151283	0.215787	0.16	0.109384	0.299237	0.284727	0.30626	0.22875	chr9:106155467-106155567	CCACTCAAAAATAGCACATCAATAGGTCCCAGTGGCTGCCTTCCCAGCTCCACTCCCACGTGCAAGGCCAGTTCTTGGTTCCGACCGCCCTTGCCAGATCC
ENSMUST00000150953	lncRNA	ASMM10EP3B104741495	lncRNA	hypo	0.568784	0.0051071	0.0384107	0.159114	0.279743	RP23-441D9.4	Ensembl	Gold	4325	chr9:106154952-106159751:+	chr9	+	106154952	106159751	RIKEN cDNA D030055H07 gene [Source:MGI Symbol;Acc:MGI:3605036]	CCCCGCTTCTCTCAGCACAGCCTCGTGTCCATAGCTGCCTAGAGAGGGAGGAGAAGGAGT				natural antisense	-1						0.151283	0.215787	0.16	0.109384	0.299237	0.284727	0.30626	0.22875	chr9:106155906-106156006	GGCCACAGGTGTGTGGTCCATGGGGGTCAGAGTCAGCTCGGGAGAGCACAGTCTTCACAGAGCGGGGAAGAGCAGCACGGAGGCCATAGTGGTTGAGAATA
ENSMUST00000180519	lncRNA	ASMM10EP3B104537864	lncRNA	hypo	0.659041	0.0340609	0.0742124	0.253536	0.384705	F630040K05Rik	Ensembl	Gold	2841	chr17:45756710-45788594:+	chr17	+	45756710	45788594	RIKEN cDNA F630040K05 gene [Source:MGI Symbol;Acc:MGI:4437734]	TTGCCTAGCAGCACAGTGCAGATGGTGAGTGAATCTGACTGCTTCTGCCTTCAGAATGCA				intergenic	-1					uc008crl.1	0.142902	0.243678	0.33079	0.296774	0.341471	0.368034	0.45667	0.372644
ENSMUST00000221314	lncRNA	ASMM10EP3B100034652	lncRNA	hypo	0.598279	0.0127789	0.0484082	0.3785	0.632647	RP23-123N23.3	Ensembl	Gold	1662	chr12:111941991-111944484:-	chr12	-	111941991	111944484	RIKEN cDNA 5033406O09 gene [Source:MGI Symbol;Acc:MGI:1923205]	GGTCTGTAGATATATGTGTATTTCTCCTGAAATCGGGGAAAATAAACTCATTTTCTGAGG				intergenic	-1					uc011yuz.1	0.414571	0.238364	0.299427	0.561637	0.642667	0.660824	0.593452	0.633646
ENSMUST00000152049	lncRNA	ASMM10EP3B103093555	lncRNA	hypo	0.579165	0.00170177	0.0318476	0.385784	0.666104	Gtf2h2	Ensembl	Gold	450	chr13:100488787-100492553:-	chr13	-	100488787	100492553	ral transcription factor IIH subunit 2 [Source:UniProtKB/Swiss-Prot;Acc:Q9JIB4]	AAGCCCAATAGACTGACTTGCACTTTAAAGGTATAGTAGACTCCCTAAGTTTGTGCTAAA		Nucleus	Yes	exon sense-overlapping	23894						0.272554	0.383543	0.440545	0.446495	0.625726	0.757547	0.670719	0.610426
ENSMUST00000139971	lncRNA	ASMM10EP3B101411762	lncRNA	hypo	0.509255	0.0083939	0.0435103	0.375908	0.738153	Dpp7	Ensembl	Gold	3017	chr2:25352287-25356331:-	chr2	-	25352287	25356331	Dipeptidyl peptidase 2 [Source:UniProtKB/Swiss-Prot;Acc:Q9ET22]	AGCCCTGGATAATTTGCCACCACTTGCTGTGTTCCTTTTAGACCTTAAAGCAGCCAGCAA				exon sense-overlapping	83768						0.189772	0.343846	0.520207	0.449807	0.611507	0.898833	0.748236	0.694037
ENSMUST00000152351	lncRNA	ASMM10EP3B100047187	lncRNA	hypo	0.498689	0.0292096	0.0691499	0.182284	0.365527	Fhad1os2	Ensembl	Gold	945	chr4:141885654-141897282:+	chr4	+	141885654	141897282	forkhead-associated (FHA) phosphopeptide binding domain 1, opposite strand 2 [Source:MGI Symbol;Acc:MGI:3651870]	TGTGGTTTATGGATGGATGGTGGGTCTTGCATTCCTGTCTCGCAAGTTTCTCAGAGAAAC				natural antisense	-1						0.101574	0.186891	0.260492	0.180179	0.28728	0.529546	0.33433	0.310951
ENSMUST00000139378	lncRNA	ASMM10EP3B105825638	lncRNA	hypo	0.524971	0.00175032	0.0318489	0.211741	0.40334	H3f3b	Ensembl	Gold	773	chr11:116023509-116024473:-	chr11	-	116023509	116024473	Histone H3.3 [Source:UniProtKB/Swiss-Prot;Acc:P84244]	CCGGAGCCCGGTGACCTGGCCTTGAACGTCGCTTGTCTCGCAGGTGAAAAAAAATGGCCC		Nucleus		exon sense-overlapping	15081						0.113078	0.228406	0.222522	0.282959	0.403849	0.4025	0.393285	0.413724
ENSMUST00000128689	lncRNA	ASMM10EP3B103133286	lncRNA	hypo	0.605635	0.000544581	0.0281749	0.372252	0.614647	Tmod1	Ensembl	Gold	1186	chr4:46077127-46099708:+	chr4	+	46077127	46099708	Tropomodulin-1 [Source:UniProtKB/Swiss-Prot;Acc:P49813]	CCCCCACAACACTTCTCTGGTCGAGCTGAAAATCGATAACCAGGTGAGAAAGGCAGAGCA				exon sense-overlapping	21916						0.346948	0.431076	0.422747	0.288235	0.584291	0.601003	0.638736	0.634557
ENSMUST00000181331	lncRNA	ASMM10EP3B103898299	lncRNA	hypo	0.590632	0.00638957	0.0405495	0.340112	0.575845	RP23-423L24.1	Ensembl	Gold	2809	chr3:9403068-9437233:+	chr3	+	9403068	9437233	RIKEN cDNA C030034L19 gene [Source:MGI Symbol;Acc:MGI:2444519]	GCACTGCTCTGCTTCCTCCTGCCACTCTGGTGACATTTGCGTGGAGGTCAATGCCACAGC				natural antisense	-1					uc012cnf.1	0.233886	0.321521	0.425479	0.379564	0.512087	0.686329	0.583458	0.521504
ENSMUST00000219444	lncRNA	ASMM10EP3B101341726	lncRNA	hypo	0.492128	0.0196738	0.0574489	0.202548	0.411575	Rmst	Ensembl	Gold	2679	chr10:92081746-92165170:-	chr10	-	92081746	92165170		AGCTGAGATGAGAAACTGTAAACTTGCTCAGCCAAAGGTTATGCTTCACATCACCCACCA		Cytoplasm;Axon		intergenic	-1				NR_028262		0.106854	0.190449	0.293331	0.219557	0.309783	0.563002	0.374631	0.398884
ENSMUST00000036023	lncRNA	ASMM10EP3B100048720	lncRNA	hypo	0.286766	0.0272298	0.0670672	0.101955	0.355535	RP24-86A6.1	Ensembl	Gold	593	chr3:48605732-48609102:-	chr3	-	48605732	48609102	RIKEN cDNA 1700018B24 gene [Source:MGI Symbol;Acc:MGI:1913582]	GAGCTTTGAGAATATTTGTCCTTGAAGTTTGTATTATCACCTGCCAATAAAATTTAAAAC				intergenic	-1					uc008pde.3	0.034051	0.0934334	0.156234	0.124103	0.246222	0.600636	0.320821	0.25446
ENSMUST00000185678	lncRNA	ASMM10EP3B102403007	lncRNA	hypo	0.632445	0.00868908	0.0439394	0.270709	0.428036	Celrr	Ensembl	Gold	937	chr1:121087474-121178441:+	chr1	+	121087474	121178441	cerebellum expressed regulatory RNA [Source:MGI Symbol;Acc:MGI:2685664]	ACCAGGGAAGCAATTTGAAGGCAAAAGTCCACTCTAAAGTGAAGAAATGAGAAAGAAGAC				intergenic	-1						0.266236	0.200106	0.286079	0.330416	0.371829	0.404519	0.420027	0.51577
ENSMUST00000190891	lncRNA	ASMM10EP3B104734574	lncRNA	hypo	0.658317	0.0380551	0.0789403	0.457481	0.694925	RP23-6J21.2	Ensembl	Gold	1613	chr5:10187866-10237890:+	chr5	+	10187866	10237890		GGACTGAACCTCTGAAGCTCATCCATTTCTGGGCGTGCTGACTGTTGGGTGGAAATCGGT				intergenic	-1					uc008wlm.1	0.237915	0.462439	0.601247	0.528324	0.611002	0.806132	0.717861	0.644706
ENSMUST00000220233	lncRNA	ASMM10EP3B103457174	lncRNA	hypo	0.533343	0.0193873	0.0572906	0.304994	0.571853	RP23-346B18.2	Ensembl	Gold	1633	chr10:97681414-97967090:-	chr10	-	97681414	97967090		TGCTTCTTTCCTAGTCAGACATAAGCTGTTGGTGTCTTTCTCAGCCCTCAGAAGAGCAGC				bidirectional	-1				NR_033537	uc011xmh.1	0.14278	0.30142	0.411968	0.363809	0.451964	0.716195	0.624648	0.494606
ENSMUST00000207551	lncRNA	ASMM10EP3B100029138	lncRNA	hypo	0.579954	0.0142119	0.0503683	0.269212	0.464195	Tnfsf13b	Ensembl	Gold	1127	chr8:10006646-10026246:+	chr8	+	10006646	10026246	tumor necrosis factor (ligand) superfamily, member 13b [Source:MGI Symbol;Acc:MGI:1344376]	CAGTTGGATGCCTTTCCTCCGGTTCACTTTGTATGCTGGCTGCTGTAGCTGGAATTCCAG		Nucleus		exon sense-overlapping	24099						0.132779	0.290466	0.363335	0.290269	0.422815	0.552629	0.447245	0.434092
ENSMUST00000120364	lncRNA	ASMM10EP3B101934089	lncRNA	hypo	0.510967	0.0224301	0.0611601	0.3025	0.592014	Dancr	Ensembl	Gold	575	chr5:74093077-74094337:+	chr5	+	74093077	74094337		GCTGCTGCCTCGGACACAAGCGCAGGTTGAAAACTACAAGAAACCCGTGACTGAATGGCT				intergenic	-1				NR_145131	uc008xth.1	0.186632	0.278088	0.388878	0.356401	0.422558	0.821445	0.575876	0.548179
NR_045629	lncRNA	ASMM10EP3B100013041	lncRNA	hypo	0.630178	0.016039	0.053468	0.319811	0.507493	D630010B17Rik	Refseq	Gold	1071	chr15:94247202-94255606:+	chr15	+	94247202	94255606		TCTTTGGGTTGTTTGAGCTGGAGCAAAACTGTCCGTTTCCTTACTTATCTTGTATCAGAC				intergenic	-1				NR_045629		0.214463	0.343284	0.342636	0.378861	0.435758	0.600514	0.562829	0.430871
NR_155260	lncRNA	ASMM10EP3B101524846	lncRNA	hypo	0.402218	0.0113131	0.0468597	0.278943	0.693512	RP23-454K24.1	Refseq	Gold	1204	chr12:55045661-55080110:-	chr12	-	55045661	55080110		GGCTCAACAGGCCAGTTTTTGATGTTTTCTAGTGCCTGGAACTACATCATCCATAATGTA	2700097O09Rik	Nucleus		exon sense-overlapping	72658				NR_155260		0.0523983	0.291673	0.381837	0.389864	0.593057	0.915432	0.726849	0.538711
ENSMUST00000209218	lncRNA	ASMM10EP3B106393888	lncRNA	hypo	0.642658	0.00535706	0.0389122	0.397703	0.61884	Cars2	Ensembl	Gold	1375	chr8:11521853-11550744:-	chr8	-	11521853	11550744	cysteinyl-tRNA synthetase 2 (mitochondrial)(putative) [Source:MGI Symbol;Acc:MGI:1919191]	AGAAGAAAAGATGTCCAAATCCCTAAAAAACTATATCACCATTAAGGACTCTGCAGGACT				exon sense-overlapping	71941					uc012fzj.1	0.288661	0.33764	0.490923	0.473587	0.61083	0.657422	0.618764	0.588343
NR_151680	lncRNA	ASMM10EP3B104675643	lncRNA	hypo	0.600974	0.0127675	0.0484082	0.204762	0.340717	Primpol	Refseq	Gold	3821	chr8:46575583-46617227:-	chr8	-	46575583	46617227		TCCTATCTTCCCTGATTCTCAGATACTCTGCGAGTTCTCACATGCCACCCATCTCAGACT				bidirectional	408022				NR_151680		0.138791	0.214671	0.177388	0.288198	0.276525	0.377176	0.360572	0.348596
ENSMUST00000148464	lncRNA	ASMM10EP3B100685046	lncRNA	hypo	0.602418	0.0463419	0.0881667	0.290891	0.482872	RP24-318I24.2	Ensembl	Gold	484	chr17:28925463-28937125:+	chr17	+	28925463	28937125	predicted gene 16191 [Source:MGI Symbol;Acc:MGI:3801759]	ACCTCCACATTCAGAAACTCCCCGAGGCCAGGCTTTGGGTCCCTTTGAGATCACGGGTCA				natural antisense	-1						0.174264	0.271158	0.365967	0.352173	0.368087	0.645933	0.514789	0.402677
ENSMUST00000124224	lncRNA	ASMM10EP3B100026059	lncRNA	hypo	0.653813	0.0212897	0.0598849	0.318989	0.48789	Rarg	Ensembl	Gold	311	chr15:102241943-102245231:-	chr15	-	102241943	102245231	Retinoic acid receptor gamma [Source:UniProtKB/Swiss-Prot;Acc:P18911]	AAAAAGCTGGGGATGGAGAGGCAGTAAAAATAAAGTCCAGATGAGAAGCGGCTTTGAAGC		Cytoplasm	Yes	exon sense-overlapping	19411						0.262041	0.280021	0.384281	0.349613	0.390848	0.601533	0.438737	0.520444
ENSMUST00000135780	lncRNA	ASMM10EP3B104349366	lncRNA	hypo	0.515491	0.00909799	0.0443139	0.222982	0.432563	Camta1	Ensembl	Gold	506	chr4:151792230-151861738:-	chr4	-	151792230	151861738	Calmodulin-binding transcription activator 1 [Source:UniProtKB/Swiss-Prot;Acc:A2A891]	CGCGCGGAGGGGAAATGGCTGCCGAAAACAAGCCGGAAGATGATCATGGGAACAGCAATA			Yes	exon sense-overlapping	100072						0.158298	0.183687	0.290221	0.259723	0.367901	0.562351	0.431574	0.368426
ENSMUST00000191191	lncRNA	ASMM10EP3B104329260	lncRNA	hypo	0.544471	0.0150825	0.0519933	0.270648	0.497085	Snhg14	Ensembl	Gold	3991	chr7:59666434-59678601:-	chr7	-	59666434	59678601	small nucleolar RNA host gene 14 [Source:MGI Symbol;Acc:MGI:1289201]	GGCCTGAGAGTAACAGCAAGTGAGATCTGGAAGAGCAGTGTGAAGAGGGTTGCATTCCCT		Cytoplasm;Nucleus		intergenic	-1						0.202933	0.256832	0.371144	0.251685	0.476137	0.664085	0.421074	0.427045
ENSMUST00000124132	lncRNA	ASMM10EP3B100410542	lncRNA	hypo	0.556617	0.0016426	0.0317136	0.296726	0.533089	Ambra1	Ensembl	Gold	3332	chr2:91730182-91810969:+	chr2	+	91730182	91810969	Activating molecule in BECN1-regulated autophagy protein 1 [Source:UniProtKB/Swiss-Prot;Acc:A2AH22]	AGAGGGAACCGACTTGGAATTTGAGGACTTTGAGTAAGTATATTTTCAGTTTGCTTCCTT		Exosome		exon sense-overlapping	228361						0.185591	0.277394	0.336892	0.387029	0.534932	0.528386	0.521243	0.547794
ENSMUST00000185313	lncRNA	ASMM10EP3B103688620	lncRNA	hypo	0.648202	0.00381074	0.0362544	0.488054	0.752935	RP23-261G3.2	Ensembl	Gold	642	chr10:95336276-95363216:+	chr10	+	95336276	95363216	RIKEN cDNA 2310039L15 gene [Source:MGI Symbol;Acc:MGI:1916879]	TGGGAATTGGGCTGCCGACTTACCCGTGTAAAGCTTCAACTGCGATCCCGGTATGAGGGA				intergenic	-1				NR_045337	uc029req.1	0.373568	0.51232	0.593346	0.472982	0.769761	0.829256	0.75565	0.657073
ENSMUST00000210438	lncRNA	ASMM10EP3B104334417	lncRNA	hypo	0.530418	0.012185	0.0476135	0.431507	0.813523	RP24-163K4.1	Ensembl	Gold	2281	chr7:136268324-136318513:+	chr7	+	136268324	136318513	RIKEN cDNA C030029H02 gene [Source:MGI Symbol;Acc:MGI:1924633]	TGTTCCTTGTCCATCAGTGGGTAGACAAACGTCAATTATTTCTGGTGAAGCAATGGATCA				intergenic	-1				NR_102277	uc009kep.1	0.21198	0.339385	0.547206	0.627459	0.775579	0.932764	0.850786	0.694964
ENSMUST00000150694	lncRNA	ASMM10EP3B100030055	lncRNA	hypo	0.507585	0.00784509	0.0423004	0.308407	0.607597	RP23-104B6.1	Ensembl	Gold	3375	chr11:18095986-18103384:+	chr11	+	18095986	18103384	predicted gene 12018 [Source:MGI Symbol;Acc:MGI:3651187]	GTGTTGAGATCGCATTGTGCCCTTGTCTGGATTCTCACTCAGCACCCAAATGGATAGTGC				intergenic	-1				NR_131129	uc056yjw.1	0.164997	0.313654	0.453083	0.301893	0.519403	0.739881	0.619152	0.55195
NR_104580	lncRNA	ASMM10EP3B100444334	lncRNA	hypo	0.508217	0.00194077	0.0318489	0.247866	0.487718	Slc8a1	Refseq	Gold	18608	chr17:81373105-81738387:-	chr17	-	81373105	81738387		TTCTCCCTTGTGCTTGAGGAACCAAAATGGCTAAGAAGAGGATTGAAAGGTGGCTTCACA				bidirectional	20541				NR_104580		0.19868	0.263685	0.169906	0.359195	0.463408	0.542153	0.474246	0.471065
ENSMUST00000191905	lncRNA	ASMM10EP3B103264587	lncRNA	hypo	0.445862	0.00929856	0.0445318	0.186237	0.417702	RP24-441N3.2	Ensembl	Gold	1257	chr1:177458966-177461203:+	chr1	+	177458966	177461203	predicted gene, 29856 [Source:MGI Symbol;Acc:MGI:5589015]	ACGTCCTGGGCATGGCTACCGTTCAAAAGAAGATGGAGCACAGAGCAGGTGTCTTTTCCA				intergenic	-1					uc007duo.1	0.151413	0.152601	0.155627	0.28531	0.347228	0.570862	0.363779	0.388942
ENSMUST00000130138	lncRNA	ASMM10EP3B104624045	lncRNA	hypo	0.549878	0.016339	0.0537891	0.196718	0.357748	Rngtt	Ensembl	Gold	2768	chr4:33322236-33326038:+	chr4	+	33322236	33326038	RNA guanylyltransferase and 5'-phosphatase [Source:MGI Symbol;Acc:MGI:1329041]	CCAGCCCGGGGATTACAGGTTAAAATGAGCTTGTTGGTGGATCTGACAAATACTTCAAGG		Nucleus		exon sense-overlapping	24018						0.146163	0.18165	0.271382	0.187677	0.335427	0.457939	0.26177	0.375855
ENSMUST00000153431	lncRNA	ASMM10EP3B104529199	lncRNA	hypo	0.617341	0.0417458	0.0831849	0.317215	0.513841	RP23-180B18.5	Ensembl	Gold	1111	chr11:59725917-59740154:-	chr11	-	59725917	59740154	RIKEN cDNA 1700007J10 gene [Source:MGI Symbol;Acc:MGI:1916570]	TGGCTCACAACCATCTGTAATGAGATCTGACGCCCTCTTCTGGCCCAGTTCCACTAGGGG				natural antisense	-1				NR_045476	uc007jeq.1	0.162063	0.328408	0.454204	0.324184	0.444827	0.652309	0.491665	0.466561
ENSMUST00000129699	lncRNA	ASMM10EP3B100260499	lncRNA	hypo	0.628203	0.00132545	0.030218	0.29896	0.475897	RP23-454A14.2	Ensembl	Gold	366	chr2:36220490-36222865:+	chr2	+	36220490	36222865	predicted gene 13431 [Source:MGI Symbol;Acc:MGI:3650776]	TGGCTTAAAAGGTGTCTATCCTCTTGCAGGAAGTGGGAGAAGCTGAGAAGGTGAAGCCGC				intergenic	-1						0.246688	0.263794	0.334615	0.350742	0.525981	0.477673	0.452528	0.447407
NR_155547	lncRNA	ASMM10EP3B102889711	lncRNA	hypo	0.55615	0.0390753	0.0801295	0.2489	0.44754	Sfxn3	Refseq	Gold	2970	chr19:45047576-45056383:+	chr19	+	45047576	45056383		CACCTTCTACAGACTCCGACTGTGGTGTTCTGGCAGTGGGTCAATCAGTCCTTCAATGCT				exon sense-overlapping	94280				NR_155547		0.173124	0.235174	0.342024	0.245276	0.330635	0.63818	0.434405	0.386942
ENSMUST00000145077	lncRNA	ASMM10EP3B102350758	lncRNA	hypo	0.585305	0.00699488	0.0415738	0.316467	0.540687	Kcnt2	Ensembl	Gold	1281	chr1:140443101-140523218:+	chr1	+	140443101	140523218	potassium sodium-activated channel subfamily T member 2 [Source:HGNC Symbol;Acc:HGNC:18866]	ATCAAATTTGCAGAGAAGGGCAGCAGTCACCTGAACAGTGGCAGAAGACTTACGGGAGGT		Cytoplasm		exon sense-overlapping	240776						0.305047	0.260864	0.359147	0.340808	0.652821	0.440314	0.467493	0.602119
NR_102394	lncRNA	ASMM10EP3B103249560	lncRNA	hypo	0.539738	0.011602	0.0470146	0.310762	0.575766	RP23-13A13.4	Refseq	Gold	1737	chr4:131912416-131920029:-	chr4	-	131912416	131920029		GCGAAAGTTCCACGGTCAAGTTGGATGTGTGGTGGAGAGGCTGTGGCTGACTAACCACGC	Gm12992			intergenic	-1				NR_102394		0.133415	0.285929	0.454714	0.368991	0.517796	0.647957	0.54877	0.588539
NR_153441	lncRNA	ASMM10EP3B100432930	lncRNA	hypo	0.660604	0.0426507	0.0839902	0.305584	0.462582	Zfp235	Refseq	Gold	2178	chr7:24132372-24136914:+	chr7	+	24132372	24136914		ACGTGTGCACACAGATCACTGGTCACCCTCATTTCCTGCATTTGAAATTCATATCCTGAA			Yes	exon sense-overlapping	56525				NR_153441		0.154133	0.351283	0.352587	0.364333	0.426611	0.552548	0.477079	0.394092
ENSMUST00000187911	lncRNA	ASMM10EP3B104101559	lncRNA	hypo	0.664178	0.0424664	0.08379	0.17741	0.267112	RP24-230L5.1	Ensembl	Gold	878	chr5:43151686-43234985:-	chr5	-	43151686	43234985		TGGGGCCAGCAGAAACCTTCTTCCTGACATTCTTCTAAGTGACAGTTCCTGCTTCCAGCT				natural antisense	-1					uc012dvs.1	0.106251	0.173591	0.185823	0.243976	0.222961	0.266698	0.256816	0.321973
ENSMUST00000170212	lncRNA	ASMM10EP3B102046452	lncRNA	hypo	0.345413	0.0343885	0.0746377	0.116701	0.337861	Mecom	Ensembl	Gold	1586	chr3:29983961-30013061:-	chr3	-	29983961	30013061	MDS1 and EVI1 complex locus [Source:MGI Symbol;Acc:MGI:95457]	GGCCTCAAACAGCACAAGCACATCCACAGCAGTGTGAAGCCCTTTATCTGACTTGTTGGC			Yes	exon sense-overlapping	14013						0.059281	0.198685	0.139004	0.0698354	0.313871	0.473288	0.425623	0.138662
ENSMUST00000136059	lncRNA	ASMM10EP3B102358617	lncRNA	hypo	0.494717	0.0207304	0.0589226	0.224473	0.45374	Cdc42se2	Ensembl	Gold	801	chr11:54739986-54787641:-	chr11	-	54739986	54787641	CDC42 small effector protein 2 [Source:UniProtKB/Swiss-Prot;Acc:Q8BGH7]	GCAGCCTCAGCCTGTAAGTATCTGTGGGTCATTGGCTCTCAAACTGAGCATGGGGACCCT				exon sense-overlapping	72729						0.103347	0.268898	0.292539	0.233109	0.347028	0.619792	0.4625	0.385641
ENSMUST00000152360	lncRNA	ASMM10EP3B101697959	lncRNA	hypo	0.602155	0.0131153	0.0489917	0.379377	0.630032	Katnal1	Ensembl	Gold	3131	chr5:148924621-148928665:-	chr5	-	148924621	148928665	Katanin p60 ATPase-containing subunit A-like 1 [Source:UniProtKB/Swiss-Prot;Acc:Q8K0T4]	GCCTTTCCCTGTGAATCTCTAGGTTTGGGATATTGGGCTGCTTCAGATTGTCCACAGCGG				exon sense-overlapping	231912						0.245752	0.355425	0.54325	0.373081	0.540393	0.723977	0.628633	0.627124
ENSMUST00000126117	lncRNA	ASMM10EP3B102424446	lncRNA	hypo	0.509714	0.0168958	0.0545063	0.256878	0.503966	Ubl4a	Ensembl	Gold	2220	chrX:74365719-74368558:-	chrX	-	74365719	74368558	Ubiquitin-like protein 4A [Source:UniProtKB/Swiss-Prot;Acc:P21126]	TGCAGCTGACCGTGAAGGCGCTCCAGGGCCGGGAATGTAGCCTACAGATGAAAAACGACT				exon sense-overlapping	27643				NR_045779		0.135298	0.20916	0.293306	0.38975	0.469818	0.656607	0.425797	0.463641
ENSMUST00000188239	lncRNA	ASMM10EP3B100842655	lncRNA	hypo	0.571804	0.0349107	0.0752286	0.116433	0.203624	Cacna2d4	Ensembl	Gold	2578	chr6:119248784-119301418:+	chr6	+	119248784	119301418	voltage-dependent calcium channel subunit alpha-2/delta-4 isoform 2 [Source:RefSeq peptide;Acc:NP_001334356]	AGGGTGAGCAGGTGTCCCAGAGTGCTTTTAATTTGCATTTCCTTCATGGAATAAAGTGGA				exon sense-overlapping	319734						0.074963	0.117944	0.136543	0.136281	0.134619	0.26674	0.183113	0.230023
ENSMUST00000187902	lncRNA	ASMM10EP3B100051642	lncRNA	hypo	0.475006	0.0145064	0.0508802	0.198813	0.418547	RP23-29D20.2	Ensembl	Gold	1669	chr1:91483024-91484774:+	chr1	+	91483024	91484774	predicted gene 28382 [Source:MGI Symbol;Acc:MGI:5579088]	CTTAATATTTCCTCAAACCCTGCACATGTTGCTCCTCTTCAAGTTGCTAGCCTAGTTTTT				intergenic	-1						0.090432	0.182024	0.263754	0.259041	0.30326	0.532868	0.463216	0.374846
ENSMUST00000180653	lncRNA	ASMM10EP3B100051592	lncRNA	hypo	0.552508	0.0295159	0.0696318	0.299119	0.541383	Platr31	Ensembl	Gold	1466	chr6:127100297-127110467:+	chr6	+	127100297	127110467	pluripotency associated transcript 31 [Source:MGI Symbol;Acc:MGI:5477339]	ACTGCAGTTCCAGGAAGACCATTTACTTTCTGCTGACCTCTGGGCTCACGTTATGCACAG				natural antisense	-1						0.196089	0.260264	0.416263	0.323859	0.414676	0.743207	0.528039	0.479609
ENSMUST00000140726	lncRNA	ASMM10EP3B100053068	lncRNA	hypo	0.614556	0.0172718	0.0548201	0.301418	0.490465	RP23-291H3.3	Ensembl	Gold	880	chr4:141614354-141615604:+	chr4	+	141614354	141615604	expressed sequence AI507597 [Source:MGI Symbol;Acc:MGI:2140323]	TCCCCAGCCCTGGCCACCTCCTTTCTCCAGAGCCCCCCCATGGCCTGCCCAAAAGTCTAG				natural antisense	-1				NR_033566	uc008vov.1	0.195813	0.31633	0.384408	0.309121	0.432376	0.60918	0.497256	0.423047
ENSMUST00000148968	lncRNA	ASMM10EP3B103839561	lncRNA	hypo	0.500748	0.00203121	0.0319783	0.380692	0.760246	Tmem29	Ensembl	Gold	1316	chrX:150408578-150459154:-	chrX	-	150408578	150459154	transmembrane protein 29 [Source:MGI Symbol;Acc:MGI:1923420]	AGGAGGAGAAATGTGGGTGGAATTTTCTCATTCTGATATGAATATGGGCTGATCCTCAGA				exon sense-overlapping	382245				NR_152725	uc009uoh.2	0.253802	0.327731	0.427288	0.513947	0.722607	0.893312	0.741064	0.684002
ENSMUST00000162113	lncRNA	ASMM10EP3B104957006	lncRNA	hypo	0.657158	0.0132451	0.0491221	0.252704	0.384542	Speer4cos	Ensembl	Gold	1083	chr5:15680710-15714596:+	chr5	+	15680710	15714596	spermatogenesis associated glutamate (E)-rich protein 4C, opposite strand transcript [Source:MGI Symbol;Acc:MGI:1923108]	GCTAACACCGAAAACACCTCCTCAACAGAGGCTCCCAGAAAGTGATCTCTGCGTGCTCGT		Exosome		natural antisense	-1				NR_001585	uc008wms.1	0.171166	0.247809	0.293233	0.29861	0.324167	0.418952	0.368392	0.426655
ENSMUST00000154119	lncRNA	ASMM10EP3B100025356	lncRNA	hypo	0.50952	0.00379855	0.0362544	0.380292	0.746372	Samd12	Ensembl	Gold	1051	chr15:53461621-53902537:-	chr15	-	53461621	53902537	Sterile alpha motif domain-containing protein 12 [Source:UniProtKB/Swiss-Prot;Acc:Q0VE29]	ACGCTGCAGCACTTTATATAAGAACACTACACTGAGATAAAATAGCACATTTGATACATG				bidirectional	320679					uc007vrj.1	0.347328	0.308072	0.459679	0.406087	0.797899	0.929079	0.638266	0.620245
NR_045645	lncRNA	ASMM10EP3B100010840	lncRNA	hypo	0.53104	0.00723658	0.0419287	0.310604	0.584898	BC037704	Refseq	Gold	2009	chr19:43675178-43677170:+	chr19	+	43675178	43677170		TTGTACCCTGCATGAAATGGGTAGAGAATAAAATGAGGCTGACTTCTGAAGCCAAACATG				intergenic	-1				NR_045645		0.236504	0.224473	0.331127	0.450312	0.536634	0.717535	0.52682	0.558603
ENSMUST00000197606	lncRNA	ASMM10EP3B101545863	lncRNA	hypo	0.541334	0.00560433	0.0393237	0.311271	0.575008	RP23-314A12.2	Ensembl	Gold	2652	chr5:104541225-104553499:+	chr5	+	104541225	104553499		GCACATGAAAGGTGCCTCAGGGAGAGTGCAGTGACTGACAAGTGGTGACTGTGAGATGCA				intergenic	-1						0.278564	0.214056	0.426697	0.325768	0.666962	0.624327	0.53681	0.471932
ENSMUST00000133386	lncRNA	ASMM10EP3B100009426	lncRNA	hypo	0.484071	0.00564789	0.0393237	0.230034	0.475207	Psmd9	Ensembl	Gold	2634	chr5:123228190-123245268:+	chr5	+	123228190	123245268	proteasome (prosome, macropain) 26S subunit, non-ATPase, 9 [Source:MGI Symbol;Acc:MGI:1914401]	GTCTCAGTAAGAAGCCTACTGCATATTTATGTCACATACAAATTCACATTGCAAAAATGT		Cytoplasm		exon sense-overlapping	67151						0.107776	0.259981	0.331988	0.220391	0.422544	0.53755	0.408176	0.532559
ENSMUST00000183374	lncRNA	ASMM10EP3B105395488	lncRNA	hypo	0.636929	0.0197256	0.0574489	0.371388	0.583091	RP23-199B2.4	Ensembl	Gold	891	chr3:88800682-88832487:-	chr3	-	88800682	88832487	RIKEN cDNA 1500004A13 gene [Source:MGI Symbol;Acc:MGI:2442808]	GCCAAAGCTGTCCGGTGTACTATGACACCTCCAGATCCTAGCAGTGACCTCAAGGTCTCC				intronic antisense	-1					uc008pwq.2	0.211774	0.364051	0.442371	0.467354	0.518155	0.679133	0.581258	0.553818
ENSMUST00000126930	lncRNA	ASMM10EP3B100006280	lncRNA	hypo	0.63052	0.012818	0.0484594	0.335243	0.531693	AC114618.3	Ensembl	Gold	368	chr3:146646257-146648306:-	chr3	-	146646257	146648306	RIKEN cDNA 4930503B20 gene [Source:MGI Symbol;Acc:MGI:1922264]	CATCGCGTATCACCTTCTGCTCTGCTCCTGGGATTCAGTAGGGACAACAACTCTTCTCAA				exon sense-overlapping	75015					uc008rrq.1	0.219132	0.32805	0.389091	0.404699	0.47174	0.629102	0.550057	0.475872
NR_154990	lncRNA	ASMM10EP3B104979421	lncRNA	hypo	0.377854	0.0261081	0.0657603	0.107545	0.28462	Tctex1d2	Refseq	Gold	720	chr16:32419702-32429099:+	chr16	+	32419702	32429099		TGGTGGTGCAAGTGGTGATTGGAGAGCAGAGGGGTGAAGGAGTATTCATGGCTGCTCGCT				exon sense-overlapping	66061				NR_154990		0.0525278	0.0993913	0.141281	0.136978	0.215554	0.450739	0.263467	0.208719
ENSMUST00000196016	lncRNA	ASMM10EP3B100017211	lncRNA	hypo	0.625723	0.00890336	0.0442714	0.354368	0.566334	RP24-496C22.4	Ensembl	Gold	1217	chr5:44700876-44706890:-	chr5	-	44700876	44706890	predicted gene 3364 [Source:MGI Symbol;Acc:MGI:3781542]	TAACTATATTAGATACAACATTTAAGTTGCCTTCCGGACTTTAAATGTACCCAACTCACT				intron sense-overlapping	-1						0.278319	0.323319	0.43937	0.376464	0.49375	0.689934	0.562144	0.519508
ENSMUST00000194642	lncRNA	ASMM10EP3B100002099	lncRNA	hypo	0.630515	0.0272864	0.0671081	0.298989	0.474199	RP23-445K23.6	Ensembl	Gold	256	chr1:195017892-195018242:-	chr1	-	195017892	195018242	predicted gene, 37027 [Source:MGI Symbol;Acc:MGI:5610255]	TCTTCCACCACCCCAGATGCCCACAACTAGACGTTTTAATAAGAGAATGCCTGGAAAAAC				intergenic	-1						0.143229	0.322859	0.358284	0.371586	0.407039	0.547818	0.480809	0.46113
ENSMUST00000201927	lncRNA	ASMM10EP3B100005128	lncRNA	hypo	0.558684	0.0137182	0.049636	0.434068	0.776948	Cct6a	Ensembl	Gold	411	chr5:129844970-129845982:+	chr5	+	129844970	129845982	chaperonin containing Tcp1, subunit 6a (zeta) [Source:MGI Symbol;Acc:MGI:107943]	CTGATTGGAGAAAAGAAACGGGACATTTGACACCTATTCAAATTATACTGTAAAATTTTA				intergenic	-1						0.233491	0.392696	0.555689	0.554398	0.714847	0.944941	0.794646	0.653356
ENSMUST00000181254	lncRNA	ASMM10EP3B100010556	lncRNA	hypo	0.632213	0.000983814	0.02901	0.316938	0.501315	1700037F24Rik	Ensembl	Gold	973	chr1:132201069-132203803:-	chr1	-	132201069	132203803	RIKEN cDNA 1700037F24 gene [Source:MGI Symbol;Acc:MGI:1920535]	TACCCCTCCCCTGTGCCCTCCACACCCAAGCCTCGGTAATTAAAATATGAATTCACCTTC				intronic antisense	-1						0.238288	0.335	0.342872	0.351591	0.485002	0.546161	0.500236	0.473862
ENSMUST00000148642	lncRNA	ASMM10EP3B106843538	lncRNA	hypo	0.599764	0.0164375	0.053824	0.287895	0.480013	Stx8	Ensembl	Gold	678	chr11:67966492-67974464:+	chr11	+	67966492	67974464	syntaxin 8 [Source:MGI Symbol;Acc:MGI:1890156]	AAGAATCTGAAGCCATAGGCTGGAGAGGTATGACTTGCCTGTCTCATTCTTTCAGGGACA				exon sense-overlapping	55943						0.140528	0.305862	0.343083	0.362104	0.402459	0.543127	0.489741	0.484725
ENSMUST00000151966	lncRNA	ASMM10EP3B104785929	lncRNA	hypo	0.336641	0.026455	0.0660614	0.122147	0.362842	Prpsap2	Ensembl	Gold	1734	chr11:61729654-61762012:-	chr11	-	61729654	61762012	phosphoribosyl pyrophosphate synthetase-associated protein 2 [Source:MGI Symbol;Acc:MGI:2384838]	TGGAGCTTTCAAAGAAAATTGCTGAAAACAAGAGTTCAAATCCAGGAGTCTGTGAGAGGA				exon sense-overlapping	212627						0.0321604	0.105849	0.177121	0.17346	0.243206	0.580625	0.332126	0.295409
ENSMUST00000180632	lncRNA	ASMM10EP3B103898176	lncRNA	hypo	0.561382	0.0464586	0.0882758	0.266862	0.475367	RP24-150H14.5	Ensembl	Gold	699	chr1:185359461-185362865:-	chr1	-	185359461	185362865	RIKEN cDNA 4930532G15 gene [Source:MGI Symbol;Acc:MGI:1922432]	TGGTGTGGTGCACGTCCCAGCATCTAGGAGTTTCAGGCAGGATGATATTGTTGCCAGAGT				intergenic	-1						0.135168	0.27021	0.380767	0.281305	0.338916	0.637428	0.524401	0.400723
ENSMUST00000141030	lncRNA	ASMM10EP3B100023479	lncRNA	hypo	0.632613	0.0467299	0.0886562	0.326097	0.515476	RP23-169D3.1	Ensembl	Gold	845	chr4:71980477-71999559:+	chr4	+	71980477	71999559	predicted gene 11234 [Source:MGI Symbol;Acc:MGI:3651441]	GCTTCCTCCTTGTTTAAAGAATGAAGTTTGAGTTTTACCTCTGGTCCTGGATGGTGTCCA				intergenic	-1						0.169396	0.314926	0.481512	0.338555	0.446183	0.629518	0.517995	0.46821
ENSMUST00000170406	lncRNA	ASMM10EP3B100415740	lncRNA	hypo	0.621468	0.0304672	0.0707079	0.316504	0.509284	Ulk4	Ensembl	Gold	2639	chr9:120960268-121108525:-	chr9	-	120960268	121108525	unc-51-like kinase 4 [Source:MGI Symbol;Acc:MGI:1921622]	CAGCTCACAGACTCCGGGGACCCTGGGCTGGCATATCCTGTGCTCTATTCCAGCAGAGAG				bidirectional	209012						0.199382	0.370491	0.340701	0.355442	0.395562	0.635163	0.568807	0.437606
ENSMUST00000208629	lncRNA	ASMM10EP3B100021654	lncRNA	hypo	0.662756	0.0232161	0.0621464	0.506957	0.764923	RP23-316J6.5	Ensembl	Gold	1064	chr8:3674035-3676954:-	chr8	-	3674035	3676954	predicted gene 45231 [Source:MGI Symbol;Acc:MGI:5753807]	CCCATAAGTTCTGTGACTCTAGTGAACCCTGACTACTACAATAAAGAAATGTTAATAATG				natural antisense	-1						0.29632	0.517886	0.690028	0.523594	0.731012	0.836036	0.778183	0.71446
NR_152586	lncRNA	ASMM10EP3B103105144	lncRNA	hypo	0.450361	0.0133349	0.0491335	0.320067	0.71069	Eif4a2	Refseq	Gold	2480	chr16:23107468-23114132:+	chr16	+	23107468	23114132		AGAGCGAGTCGAATTGGCAGAGGGGGTCGATTTGGGAGGAAAGGTGTGGCTATAAACTTT				bidirectional	13682				NR_152586		0.122396	0.346065	0.397381	0.414427	0.631422	0.928686	0.772047	0.510605
ENSMUST00000141308	lncRNA	ASMM10EP3B101617643	lncRNA	hypo	0.610825	0.0188791	0.0566074	0.32986	0.540024	Hps3	Ensembl	Gold	1987	chr3:19996164-20014124:-	chr3	-	19996164	20014124	Hermansky-Pudlak syndrome 3 protein homolog [Source:UniProtKB/Swiss-Prot;Acc:Q91VB4]	AGATCACTGGATAGATTCTGTGGTGGAAAAAGCTGCTGCCTGAGCTCTGCCAGAGAGTCA		Nucleus		bidirectional	12807					uc008ose.2	0.173005	0.356127	0.417544	0.372765	0.467542	0.634336	0.567413	0.490806
ENSMUST00000162770	lncRNA	ASMM10EP3B100034328	lncRNA	hypo	0.622533	0.00699537	0.0415738	0.173313	0.2784	AC109200.2	Ensembl	Gold	1117	chr8:54568550-54600987:-	chr8	-	54568550	54600987	RIKEN cDNA 5330439A09 gene [Source:MGI Symbol;Acc:MGI:1924353]	GGATCAGCCCCGCTCTGCTCCCAGTACCCTTTTACACAAGAACCCCCAGTTATGTGCTGG				natural antisense	-1						0.124758	0.193715	0.198626	0.176155	0.250252	0.33752	0.266739	0.259089
ENSMUST00000143640	lncRNA	ASMM10EP3B104559691	lncRNA	hypo	0.596166	0.0329162	0.0731382	0.382168	0.641043	Mgat4c	Ensembl	Gold	680	chr10:102158905-102273544:+	chr10	+	102158905	102273544	Alpha-1,3-mannosyl-glycoprotein 4-beta-N-acetylglucosaminyltransferase C [Source:UniProtKB/Swiss-Prot;Acc:Q9D306]	TCTAGCTGAACGAATTGTTTTTCTCTGTCTCGGGGAAAGGTTGGAAGAAGCTGAGGAGGA				exon sense-overlapping	67569					uc007gyb.2	0.343561	0.348702	0.398629	0.437779	0.790776	0.805716	0.464567	0.503112
ENSMUST00000203799	lncRNA	ASMM10EP3B105183174	lncRNA	hypo	0.525824	0.00444008	0.0374025	0.230886	0.439094	RP23-436D14.6	Ensembl	Gold	1227	chr6:81990841-81992413:+	chr6	+	81990841	81992413	predicted gene, 20383 [Source:MGI Symbol;Acc:MGI:5012568]	ACCAATAGGCTGGTTGCTGGTAGTCTGTGGGATTCCTTGACCTTTAAGAGTTGCTGGATA				intergenic	-1						0.144899	0.211981	0.344209	0.222456	0.380722	0.486092	0.454904	0.434659
ENSMUST00000207035	lncRNA	ASMM10EP3B100025976	lncRNA	hypo	0.442206	0.04063	0.082056	0.191807	0.43375	RP23-274K7.1	Ensembl	Gold	2715	chr8:8727111-8853647:+	chr8	+	8727111	8853647	predicted gene 44626 [Source:MGI Symbol;Acc:MGI:5753202]	TTTACCACTGACTTGCCTGTCCTCCAGCCAGCACACAGAATTAAAACAAAGTTGTTATTT				intergenic	-1						0.0990631	0.230879	0.295863	0.141424	0.358418	0.622737	0.504438	0.249408
ENSMUST00000128159	lncRNA	ASMM10EP3B104102444	lncRNA	hypo	0.654825	0.0273535	0.0671081	0.337874	0.515976	RP23-346L20.4	Ensembl	Gold	2062	chr16:45945613-45957292:+	chr16	+	45945613	45957292	predicted gene 15638 [Source:MGI Symbol;Acc:MGI:3783082]	ACAAATCTAAGGATCTCATGTATCCCTGGCTGGCTTGTAACCCACAGAGATTCTCCTGCC				natural antisense	-1				NR_152227	uc007zjd.1	0.198353	0.351734	0.450118	0.351292	0.476745	0.608236	0.515766	0.463158
ENSMUST00000222223	lncRNA	ASMM10EP3B101129521	lncRNA	hypo	0.490655	0.00257388	0.0341153	0.18511	0.377271	RP24-374C21.2	Ensembl	Gold	704	chr12:53303352-53309846:-	chr12	-	53303352	53309846	RIKEN cDNA 1700030L22 gene [Source:MGI Symbol;Acc:MGI:1922826]	GTGTCCAGCCCACTCTACTTCCCGGACCTGATTTTGGAGTTGTGAGTTGACACCTTGGGA				intronic antisense	-1					uc007nnq.1	0.150006	0.177955	0.193272	0.219207	0.302295	0.469378	0.394283	0.343129
ENSMUST00000145766	lncRNA	ASMM10EP3B102387424	lncRNA	hypo	0.650329	0.0439189	0.0853232	0.27951	0.429798	Cerkl	Ensembl	Gold	1887	chr2:79387516-79391139:-	chr2	-	79387516	79391139	ceramide kinase-like [Source:MGI Symbol;Acc:MGI:3037816]	TTAGAAAGAATTCATTGTAATAGAGCCTTCACCTTACCAGAATTACAGGACGGCACCACC				intron sense-overlapping	228094						0.149131	0.382356	0.318978	0.267577	0.378648	0.523396	0.422117	0.395032
ENSMUST00000143695	lncRNA	ASMM10EP3B105164252	lncRNA	hypo	0.60741	0.0487497	0.0909615	0.295258	0.486094	RP23-158F12.1	Ensembl	Gold	1353	chr2:115495026-115527744:-	chr2	-	115495026	115527744	RIKEN cDNA 3110099E03 gene [Source:MGI Symbol;Acc:MGI:1925761]	AGGACACTGGGAAAAGGGTCAGCAACTGGGAGAAGGACAGATGAAAAACTTTGTCTCCTT				intergenic	-1						0.170623	0.288551	0.319343	0.402517	0.311646	0.593559	0.51862	0.520552
NR_015601	lncRNA	ASMM10EP3B100025766	lncRNA	hypo	0.361121	0.00702329	0.041603	0.0977811	0.270771	Fam120aos	Refseq	Gold	1565	chr13:48968112-48969905:+	chr13	+	48968112	48969905		GTACTCTGTGATTGTATAGACTGTGCTTTGGAATTTTGAGAACTTTAAAATTCATTTTCA				intergenic	-1				NR_015601		0.0607476	0.0860566	0.129205	0.115115	0.310117	0.363841	0.188178	0.220946
NR_102395	lncRNA	ASMM10EP3B104076277	lncRNA	hypo	0.556933	0.00728066	0.0419287	0.330908	0.594162	Fgf18	Refseq	Gold	1593	chr11:33116978-33147400:-	chr11	-	33116978	33147400		GGCCACCCTGCCTGGATGCCTGTCCCTGTGTTTACACTTTCTACTGCTGTGCTTCCAGGT				exon sense-overlapping	14172	CCDS24531			NR_102395	uc007ikc.2	0.203537	0.308428	0.441198	0.370469	0.545318	0.719351	0.579032	0.532945
ENSMUST00000063103	lncRNA	ASMM10EP3B104262986	lncRNA	hypo	0.41721	0.00252984	0.0338288	0.223122	0.534797	RP23-366E4.5	Ensembl	Gold	1642	chr9:121938135-121947014:+	chr9	+	121938135	121947014	RIKEN cDNA 1700048O20 gene [Source:MGI Symbol;Acc:MGI:1920637]	TGCACGAGGAAGTGGTGCTTGAGAACTTTGCACATGTGGCTTTGCTGGGTTGCTATGATA				intergenic	-1						0.0962679	0.211593	0.305451	0.279177	0.425597	0.5876	0.611814	0.514176
NR_046209	lncRNA	ASMM10EP3B101332896	lncRNA	hypo	0.622981	0.0107362	0.0462707	0.295074	0.473648	RP23-121M22.10	Refseq	Gold	2171	chr14:56696275-56701000:-	chr14	-	56696275	56701000		ACTCTCCATAGTAAAACAGAAAATGGCAAAACCCCTGGTGCTTCTGTCCTTCCCACCTGT	Gm16973			natural antisense	-1				NR_046209	uc007uch.2	0.181744	0.306439	0.361278	0.330834	0.421325	0.533118	0.513811	0.426339
ENSMUST00000198339	lncRNA	ASMM10EP3B100002125	lncRNA	hypo	0.590162	0.00974481	0.0447151	0.296854	0.503004	RP24-548B7.1	Ensembl	Gold	2712	chr5:99039063-99171421:-	chr5	-	99039063	99171421	predicted gene 43251 [Source:MGI Symbol;Acc:MGI:5663388]	TCCAGCCTCTTGACCTTGGGACTTCTGGCTGTGTGAAACAATAAATGTCCTTATCATTTC				intergenic	-1						0.234044	0.270226	0.32302	0.360126	0.395956	0.623308	0.521933	0.470818
ENSMUST00000202325	lncRNA	ASMM10EP3B100034569	lncRNA	hypo	0.440366	0.0200823	0.057878	0.19049	0.432572	RP23-60E7.1	Ensembl	Gold	1075	chr5:34118740-34135339:+	chr5	+	34118740	34135339	RIKEN cDNA 4930557J02 gene [Source:MGI Symbol;Acc:MGI:1922607]	GCTGAGACAACACATTATAAGCCAAGCCACACAGTTCAAATAGCCAGTTGTGTCTACTGG				natural antisense	-1				NR_040703	uc029vhb.1	0.129475	0.206842	0.328252	0.0973907	0.443103	0.544491	0.470296	0.272398
ENSMUST00000190698	lncRNA	ASMM10EP3B103860718	lncRNA	hypo	0.615266	0.00409096	0.0365693	0.271301	0.440949	E330013P04Rik	Ensembl	Gold	2996	chr19:60151294-60157305:+	chr19	+	60151294	60157305		TGTGAGTTACACGTGCCAACTGCCAGGTATGTGAGTGTGTATGCTCCTGTGTGCTCCCCA				intergenic	-1						0.184883	0.261655	0.335861	0.302805	0.416783	0.403079	0.45839	0.485544
ENSMUST00000223444	lncRNA	ASMM10EP3B102097209	lncRNA	hypo	0.57994	0.00406323	0.0365018	0.307206	0.52972	Ttc7b	Ensembl	Gold	3348	chr12:100396572-100520792:-	chr12	-	100396572	100520792	tetratricopeptide repeat domain 7B [Source:MGI Symbol;Acc:MGI:2144724]	GACCATTGCCCTTGGAAGACGAGGCCAGTATGAGATGCTGTCAGAGGGCCCTGTTTACCC				exon sense-overlapping	104718						0.228655	0.298965	0.395246	0.305957	0.550129	0.61434	0.444527	0.509884
ENSMUST00000151896	lncRNA	ASMM10EP3B100681344	lncRNA	hypo	0.634368	0.015601	0.0524957	0.41949	0.661273	Ube4bos1	Ensembl	Gold	1286	chr4:149347885-149365277:+	chr4	+	149347885	149365277	ubiquitination factor E4B, opposite strand 1 [Source:MGI Symbol;Acc:MGI:1925072]	CGGGAGAGTGATCCGACATCTTGGGTGGAATATGTATATGCCTCCTGAGTGCTCGGCAGC				natural antisense	-1					uc008vwf.1	0.285371	0.423298	0.524888	0.444404	0.588213	0.80833	0.665683	0.582864
ENSMUST00000069188	lncRNA	ASMM10EP3B106039116	lncRNA	hypo	0.644874	0.047056	0.089065	0.297351	0.461099	Kansl1	Ensembl	Gold	926	chr11:104334921-104341299:-	chr11	-	104334921	104341299	KAT8 regulatory NSL complex subunit 1 [Source:MGI Symbol;Acc:MGI:1923969]	AGCTCTAAGCTCACAAAATGTGCTCACTACGCTCCTGGAATCAGCAGCCAGTGAGGAGGA				exon sense-overlapping	76719						0.357096	0.320474	0.317864	0.193969	0.383707	0.623754	0.40214	0.434795
ENSMUST00000124866	lncRNA	ASMM10EP3B101177295	lncRNA	hypo	0.645468	0.0370242	0.0778053	0.348182	0.539425	Arhgap31	Ensembl	Gold	1557	chr16:38623163-38712899:-	chr16	-	38623163	38712899	Rho GTPase activating protein 31 [Source:MGI Symbol;Acc:MGI:1333857]	CTCTGCAGCAGGATGGTAATGGCTCCCCACCCCCTGGCACATTCCCTGCAAACTTAGCTT				exon sense-overlapping	12549						0.189399	0.359153	0.466179	0.377995	0.458392	0.648355	0.56151	0.489444
ENSMUST00000126735	lncRNA	ASMM10EP3B102178790	lncRNA	hypo	0.455384	0.0285911	0.0685324	0.264152	0.580065	Pcsk2os1	Ensembl	Gold	4233	chr2:143535476-143547837:-	chr2	-	143535476	143547837	proprotein convertase subtilisin/kexin type 2, opposite strand 1 [Source:MGI Symbol;Acc:MGI:3605632]	TGTTTGAACCACCGCAGAAGGGAGACATGTACAAGGAAGACCTGGCAACTTTCCTCAGCA				natural antisense	-1				NR_040354	uc008mqd.1	0.163776	0.227494	0.350687	0.314653	0.459581	0.883093	0.515066	0.46252
NR_151661	lncRNA	ASMM10EP3B101391307	lncRNA	hypo	0.420504	0.00609343	0.0399311	0.312097	0.742196	Osgepl1	Refseq	Gold	1796	chr1:53313624-53326342:+	chr1	+	53313624	53326342		TCATGATTGCATGATGTCCTCTTGGAGTAGACATATCCAGAGAAGTTGCAGAAGCTGCCA		Nucleus		exon sense-overlapping	72085				NR_151661		0.129046	0.29921	0.375289	0.444841	0.679702	0.960554	0.73717	0.591359
ENSMUST00000149940	lncRNA	ASMM10EP3B102391448	lncRNA	hypo	0.656885	0.0338014	0.0741037	0.34563	0.526166	Mir22hg	Ensembl	Gold	1752	chr11:75461539-75466676:+	chr11	+	75461539	75466676	Mir22 host gene (non-protein coding) [Source:MGI Symbol;Acc:MGI:1914348]	GCAGCAGCTTTGCCTATCATCCGGAAGTGTGTCCCTCCAGCACTGGGTACATGGCTCTGC				intergenic	-1				NR_030711	uc007kdv.1	0.204765	0.341505	0.458109	0.378143	0.425593	0.613258	0.552815	0.512999
ENSMUST00000124255	lncRNA	ASMM10EP3B101362167	lncRNA	hypo	0.479268	0.000577637	0.0281749	0.11458	0.239073	Tex14	Ensembl	Gold	658	chr11:87543158-87555666:+	chr11	+	87543158	87555666	Inactive serine/threonine-protein kinase TEX14 [Source:UniProtKB/Swiss-Prot;Acc:Q7M6U3]	AAGTTAGCTCTCTCCATTGCTTTAGATAAGAAGCATTTGGAAGAACAAGAAACCAACAGT				exon sense-overlapping	83560						0.123548	0.126071	0.0805205	0.128182	0.280272	0.240967	0.211547	0.223507
ENSMUST00000180785	lncRNA	ASMM10EP3B100036586	lncRNA	hypo	0.59188	0.024053	0.0631711	0.328572	0.555133	Gm26612	Ensembl	Gold	1055	chr17:88146084-88159761:-	chr17	-	88146084	88159761	predicted gene, 26612 [Source:MGI Symbol;Acc:MGI:5477106]	ACAAAGCTTACAAATGGTGCGAAGACAGACACATGGACAAAACACTCATGCACATAAAGT				intergenic	-1						0.132952	0.312373	0.401708	0.467255	0.52037	0.613728	0.52791	0.558524
ENSMUST00000210268	lncRNA	ASMM10EP3B104970911	lncRNA	hypo	0.587841	0.00278644	0.0342303	0.210166	0.357522	RP23-365O13.3	Ensembl	Gold	2295	chr8:25302650-25306270:-	chr8	-	25302650	25306270	RIKEN cDNA 5430421F17 gene [Source:MGI Symbol;Acc:MGI:1921739]	CTCATGTGGGCACACTCCCGCGCTGATATACACATGATTTAAAATGATACAAATAAAACT				intergenic	-1				NR_040352	uc009lfw.1	0.151833	0.181062	0.223735	0.284033	0.368318	0.376247	0.352264	0.333258
ENSMUST00000218758	lncRNA	ASMM10EP3B100403371	lncRNA	hypo	0.551638	0.00454045	0.0374081	0.42088	0.762963	Heca	Ensembl	Gold	2900	chr10:17899042-17915202:-	chr10	-	17899042	17915202	hdc homolog, cell cycle regulator [Source:HGNC Symbol;Acc:HGNC:21041]	ACTTGCTATAAAGATAATTGAAAGAGAATATAATGAATGGACACCATGAAAACCAGCTCA				exon sense-overlapping	380629						0.262019	0.397866	0.520671	0.502963	0.732789	0.908279	0.730179	0.680608
ENSMUST00000192246	lncRNA	ASMM10EP3B102407416	lncRNA	hypo	0.635326	0.0406069	0.082056	0.334956	0.527218	Naaladl2	Ensembl	Gold	1432	chr3:23804335-23939477:-	chr3	-	23804335	23939477	N-acetylated alpha-linked acidic dipeptidase like 2 [Source:HGNC Symbol;Acc:HGNC:23219]	TCAGATGGAAGGCCTTCCTGTGCTCCAGCCAAGATCCTCTGCACTGCTCTCAGGAGAAGT				exon sense-overlapping	635702						0.169925	0.369296	0.449619	0.350983	0.443451	0.638056	0.558849	0.468518
NR_036615	lncRNA	ASMM10EP3B100323079	lncRNA	hypo	0.41052	0.000456411	0.0281749	0.294218	0.716694	Srsf7	Refseq	Gold	2752	chr17:80200080-80207305:-	chr17	-	80200080	80207305		AGAAGAAGCAGGTTTCTTCGTTTGAGTCAGTCGCCTTGATTCAGAATGTCACGAGCCTTA				exon sense-overlapping	225027	CCDS28988			NR_036615	uc008dqq.2	0.178295	0.257022	0.378042	0.363511	0.671291	0.815989	0.739312	0.640185
ENSMUST00000126095	lncRNA	ASMM10EP3B102393200	lncRNA	hypo	0.649289	0.00416402	0.0369183	0.493467	0.760011	RP23-60A1.6	Ensembl	Gold	2753	chrX:157785159-157798012:-	chrX	-	157785159	157798012	predicted gene 15169 [Source:MGI Symbol;Acc:MGI:3705215]	TGCTGCCATGCTCCTGCCTTGATGATAATGGACTGAACCTCTGAATCTGTTTACAGCAAT				intergenic	-1					uc009usf.1	0.371581	0.468408	0.608948	0.524929	0.73513	0.84918	0.758779	0.696955
ENSMUST00000144705	lncRNA	ASMM10EP3B100258471	lncRNA	hypo	0.465023	0.00973352	0.0447151	0.293801	0.631799	Snhg12	Ensembl	Gold	933	chr4:132308678-132311024:+	chr4	+	132308678	132311024	small nucleolar RNA host gene 12 [Source:MGI Symbol;Acc:MGI:1916721]	AGCCTGAAGGTGGAACTAACATAGACTTGCACTTCCTTTTCAGAAAAATTCCACAAGAGG				intergenic	-1					uc008vaz.1	0.163816	0.251312	0.374201	0.385875	0.523156	0.823623	0.670265	0.510152
ENSMUST00000219062	lncRNA	ASMM10EP3B100051797	lncRNA	hypo	0.265952	0.000104828	0.0258068	0.0913929	0.343644	RP23-168F21.4	Ensembl	Gold	1118	chr12:80942673-80945396:-	chr12	-	80942673	80945396	predicted gene, 20337 [Source:MGI Symbol;Acc:MGI:5012522]	CAGAGAGAACACACAGTACTGTACAGTACATAATACTTGATAACTAAATGACTATATATT				intergenic	-1				NR_045057	uc007obl.2	0.0569933	0.084207	0.121155	0.103216	0.31844	0.406213	0.294108	0.355817
ENSMUST00000222698	lncRNA	ASMM10EP3B105827805	lncRNA	hypo	0.611439	0.00940556	0.0445318	0.401646	0.656886	Amph	Ensembl	Gold	3082	chr13:19064817-19150912:+	chr13	+	19064817	19150912	Amphiphysin [Source:UniProtKB/Swiss-Prot;Acc:Q7TQF7]	GCCCTGGACTGGGCGAAGTGGGAGTGCTGGGTTCTGATGATGGCAGAGGGTACCAGACTT				exon sense-overlapping	218038						0.216541	0.404203	0.503999	0.481839	0.601276	0.678471	0.674778	0.67302
ENSMUST00000132285	lncRNA	ASMM10EP3B103515524	lncRNA	hypo	0.366184	0.00921283	0.0444345	0.231123	0.631167	Rab1a	Ensembl	Gold	962	chr11:20201439-20219487:+	chr11	+	20201439	20219487	Ras-related protein Rab-1A [Source:UniProtKB/Swiss-Prot;Acc:P62821]	ACGAACTATAGAGTTAGATGGGAAAACAATCAAGCTACAGATAGTAAGTGGTCTTGGAAA				exon sense-overlapping	19324						0.0732507	0.230449	0.330445	0.290349	0.496649	0.851078	0.70297	0.473973
ENSMUST00000134641	lncRNA	ASMM10EP3B103918590	lncRNA	hypo	0.659894	0.00875764	0.0441216	0.409992	0.621299	Lnpk	Ensembl	Gold	2120	chr2:74521333-74578931:-	chr2	-	74521333	74578931	lunapark, ER junction formation factor [Source:MGI Symbol;Acc:MGI:1918115]	CCCACGCTACTAGAAAGTGTGCCCTCAGCAGAAAGCCAGCTCATTGAAGACTCTTTAGAA				exon sense-overlapping	69605					uc012bxj.1	0.296398	0.448063	0.515339	0.380167	0.581173	0.708722	0.597048	0.598254
ENSMUST00000143367	lncRNA	ASMM10EP3B100004994	lncRNA	hypo	0.490827	0.00126437	0.0298906	0.269522	0.549117	Snph	Ensembl	Gold	1967	chr2:151621258-151632567:-	chr2	-	151621258	151632567	Syntaphilin [Source:UniProtKB/Swiss-Prot;Acc:Q80U23]	GTGAACCTTTTGGAGGGTGTGGCTTTGTTCATTCAGTAAAATTATTTTGAGTCACATTGC				exon sense-overlapping	241727						0.189441	0.236216	0.350812	0.301617	0.575181	0.632299	0.484909	0.504081
ENSMUST00000181708	lncRNA	ASMM10EP3B103260842	lncRNA	hypo	0.346049	0.02001	0.0577829	0.194318	0.561534	RP24-459P6.1	Ensembl	Gold	4769	chr13:3478243-3488058:+	chr13	+	3478243	3488058	RIKEN cDNA 2810429I04 gene [Source:MGI Symbol;Acc:MGI:1924187]	ATGACTTTGAGCTTTTCATTCATAGTTTGAAGACATCATTTTCCAGTTTTGGAGCCGACT				intergenic	-1						0.0389544	0.190439	0.215696	0.332183	0.41267	0.848372	0.548724	0.436369
ENSMUST00000170429	lncRNA	ASMM10EP3B100337221	lncRNA	hypo	0.541182	0.0359613	0.0764815	0.29669	0.548227	Slc6a17	Ensembl	Gold	3076	chr3:107482054-107517749:-	chr3	-	107482054	107517749	Sodium-dependent neutral amino acid transporter SLC6A17 [Source:UniProtKB/Swiss-Prot;Acc:Q8BJI1]	CTTCGAGGGGCAGTGGATGGCATCCTGCACATGTTCACTCCTAAGTGTGCTGTAATCTGT				exon sense-overlapping	229706						0.0832328	0.269798	0.430524	0.403207	0.446916	0.682644	0.54494	0.518407
ENSMUST00000132559	lncRNA	ASMM10EP3B101327512	lncRNA	hypo	0.636719	0.0262044	0.0658568	0.223553	0.351101	Hotairm1	Ensembl	Gold	713	chr6:52158432-52162119:+	chr6	+	52158432	52162119	Hoxa transcript antisense RNA, myeloid-specific 1 [Source:MGI Symbol;Acc:MGI:3705155]	AATGGGGGTGTGGGGGAGGGAAAGGAAGAGTTGGAACGTAGATGTTTGAAACAAATGTGT				intergenic	-1					uc057bxe.1	0.15482	0.182276	0.27663	0.280486	0.320277	0.435016	0.304371	0.34474
ENSMUST00000161822	lncRNA	ASMM10EP3B101113560	lncRNA	hypo	0.611281	0.000214198	0.0258068	0.328646	0.537636	RP23-201C3.1	Ensembl	Gold	1050	chr9:106892171-106893833:+	chr9	+	106892171	106893833	RIKEN cDNA 4930524O07 gene [Source:MGI Symbol;Acc:MGI:1915514]	GTGGATCAATATCAGTGGAGAAAGGAGATGTCTGCATGTGATGACTGGCTGCCTCCGTGG				natural antisense	-1						0.27389	0.336126	0.375674	0.328896	0.504954	0.564034	0.515361	0.566194
ENSMUST00000134944	lncRNA	ASMM10EP3B102393274	lncRNA	hypo	0.625081	0.0286211	0.0685642	0.265536	0.424803	RP23-186D6.3	Ensembl	Gold	715	chr11:31800688-31824524:-	chr11	-	31800688	31824524	RIKEN cDNA D630024D03 gene [Source:MGI Symbol;Acc:MGI:3041224]	ACCCAGGGCTACGCAACCCAGATCGTGGCTCCTAACAGCACAGAACAGAGAGTAGTGGAC				intergenic	-1				NR_102312	uc007iin.1	0.132371	0.285876	0.338035	0.305864	0.39898	0.518689	0.402215	0.379328
ENSMUST00000169054	lncRNA	ASMM10EP3B100023551	lncRNA	hypo	0.54417	0.00488744	0.0378903	0.350594	0.644273	RP24-273G1.3	Ensembl	Gold	3835	chr14:21848447-21856931:+	chr14	+	21848447	21856931	RIKEN cDNA A430057M04 gene [Source:MGI Symbol;Acc:MGI:2442125]	AAAGTGGGGTATGATTTCACTCATCACAACTCTCGGCCATGACAATAAACGCTTTAAAAA				natural antisense	-1					uc007slu.1	0.178094	0.358336	0.437739	0.428206	0.670164	0.690524	0.663699	0.552706
ENSMUST00000129510	lncRNA	ASMM10EP3B100015285	lncRNA	hypo	0.585576	0.0163543	0.0537891	0.177872	0.303756	Dmap1	Ensembl	Gold	1862	chr4:117674686-117681983:-	chr4	-	117674686	117681983	DNA methyltransferase 1-associated protein 1 [Source:UniProtKB/Swiss-Prot;Acc:Q9JI44]	GAGTTATTAGGTCCCTGGGCCACTCCCCGTGACACCTAAGGCTCCTTAACTCTTCTCCAG			Yes	exon sense-overlapping	66233						0.15646	0.161086	0.195776	0.198168	0.236045	0.404395	0.268499	0.306086
ENSMUST00000038121	lncRNA	ASMM10EP3B104665411	lncRNA	hypo	0.628239	0.0203987	0.0584082	0.318285	0.50663	RP23-111F7.1	Ensembl	Gold	1366	chr12:40222758-40225238:+	chr12	+	40222758	40225238		CTGACATGAAGTGAGGGTTCTCAGTAGGTGAGGCAAAGAGCTATACATGTTGACACACCT				natural antisense	-1						0.163793	0.376617	0.403679	0.32905	0.441173	0.547752	0.554719	0.482876
ENSMUST00000155621	lncRNA	ASMM10EP3B101304561	lncRNA	hypo	0.554004	0.0358801	0.0763574	0.229678	0.414577	Ptpmt1	Ensembl	Gold	744	chr2:90910994-90917596:-	chr2	-	90910994	90917596		TGCCTCCACTTTCCAAGTACTGAGATTACAGGAATGGAAGAAAGCAGGAGTTGAGCAGCT				intergenic	-1						0.0912274	0.227682	0.303807	0.295995	0.352652	0.514141	0.47645	0.315067
ENSMUST00000223171	lncRNA	ASMM10EP3B100010757	lncRNA	hypo	0.639218	0.0286423	0.0685848	0.467395	0.731199	RP23-469C2.2	Ensembl	Gold	673	chr13:44010592-44018522:-	chr13	-	44010592	44018522	predicted gene, 33489 [Source:MGI Symbol;Acc:MGI:5592648]	AATTCCTCCAAAGATGAACTGTGATCTGAAAGTGCAAGCCAAATAAACTCTTTCCTCCCC				intergenic	-1					uc007qgm.1	0.266759	0.462302	0.596833	0.543687	0.60853	0.882369	0.734741	0.699157
ENSMUST00000123275	lncRNA	ASMM10EP3B105213440	lncRNA	hypo	0.556408	0.0323817	0.0725745	0.398194	0.715652	Ubac1	Ensembl	Gold	814	chr2:25998543-26007920:-	chr2	-	25998543	26007920	ubiquitin associated domain containing 1 [Source:MGI Symbol;Acc:MGI:1920995]	GCAGAACGCTGCTCATTTGAAGACATGCTGGAGAATCCGCTTAACAGCACCCAGTGGATG				exon sense-overlapping	98766						0.170612	0.391585	0.511125	0.519455	0.605504	0.91557	0.775841	0.565692
ENSMUST00000198640	lncRNA	ASMM10EP3B100028132	lncRNA	hypo	0.388481	0.00265819	0.0342303	0.159127	0.409613	RP24-95O4.7	Ensembl	Gold	515	chr5:131880269-131883768:+	chr5	+	131880269	131883768	RIKEN cDNA 4930563F08 gene [Source:MGI Symbol;Acc:MGI:1922619]	CTTCCTGCATTAACAGACCGTGACCTGGAATTATAAGCAGAAATAAACTCTTCCCTTTTC				intergenic	-1				NR_040704	uc029vpa.1	0.0629472	0.162014	0.208328	0.203219	0.373599	0.41701	0.512594	0.335249
ENSMUST00000213374	lncRNA	ASMM10EP3B100057497	lncRNA	hypo	0.646038	0.0282002	0.0680791	0.325118	0.503249	Mtfr2	Ensembl	Gold	1577	chr10:20348007-20360895:+	chr10	+	20348007	20360895	Mitochondrial fission regulator 2 [Source:UniProtKB/Swiss-Prot;Acc:Q8VED8]	GCTCCAGGGATGGTGATCTTGGCTGTCGCACATTTGCTTGTCAATCCCTTTACACACACA				exon sense-overlapping	71804						0.22935	0.265167	0.359283	0.446674	0.411403	0.589744	0.53229	0.479561
NR_153425	lncRNA	ASMM10EP3B100039752	lncRNA	hypo	0.601635	0.0334088	0.0737539	0.349168	0.580365	Mrpl48	Refseq	Gold	4348	chr7:100545779-100591414:-	chr7	-	100545779	100591414		CATGATTTGGTAGCAAGTCACCTCTTTCCTTGGGTCCAGAGAGCTGAGGCCAAGAAGAAG				exon sense-overlapping	52443				NR_153425		0.171095	0.359259	0.507207	0.359111	0.493734	0.69665	0.623099	0.507977
ENSMUST00000181729	lncRNA	ASMM10EP3B100043209	lncRNA	hypo	0.564387	0.0144834	0.0508326	0.302838	0.536579	A830052D11Rik	Ensembl	Gold	1130	chr18:32359057-32377823:-	chr18	-	32359057	32377823	RIKEN cDNA A830052D11 gene [Source:MGI Symbol;Acc:MGI:3028074]	GAGCCTACTGTGGGGAAAGACTGTTGCTTGGCCTTTGTAAGTAAAGAGCTTGCACGTCTC				natural antisense	-1				NR_045403	uc008ejg.1	0.192642	0.26722	0.34085	0.41064	0.486945	0.686282	0.499423	0.473666
ENSMUST00000123087	lncRNA	ASMM10EP3B104941741	lncRNA	hypo	0.392926	0.0250974	0.0644942	0.17898	0.455505	Sp3os	Ensembl	Gold	583	chr2:72979424-72988677:+	chr2	+	72979424	72988677	trans-acting transcription factor 3, opposite strand [Source:MGI Symbol;Acc:MGI:1914936]	AGACAATGGAATGGAAAGAAGCAAATCTCCTGCAAGCTTGTTTAATATACACTAACAGTG				natural antisense	-1				NR_045269	uc008kce.2	0.0767197	0.152863	0.196533	0.289802	0.376462	0.699913	0.394529	0.351114
ENSMUST00000211470	lncRNA	ASMM10EP3B100015123	lncRNA	hypo	0.459244	0.0198327	0.0575343	0.227255	0.494846	RP23-187B20.1	Ensembl	Gold	1963	chr14:27838165-27876217:-	chr14	-	27838165	27876217	predicted gene 45645 [Source:MGI Symbol;Acc:MGI:5791481]	AAGTTGTCCTCTAACATCTGTGCTTGCTATGGAAAGCATACACATACACCTACACACACA				natural antisense	-1						0.112777	0.214946	0.394859	0.18644	0.458154	0.641265	0.526059	0.353908
ENSMUST00000201164	lncRNA	ASMM10EP3B100008617	lncRNA	hypo	0.58529	0.00693028	0.041545	0.507755	0.867526	RP23-345O17.7	Ensembl	Gold	1659	chr6:86004380-86009355:+	chr6	+	86004380	86009355	RIKEN cDNA 4930553P18 gene [Source:MGI Symbol;Acc:MGI:1922605]	TTGCAGTTTCTTAACAATGCTATTTAATTCTACAATAAAAGTTGACTGGTGTGTCCTGCT				intergenic	-1						0.579001	0.288831	0.519925	0.643261	0.949889	0.911819	0.742311	0.866085
ENSMUST00000211028	lncRNA	ASMM10EP3B100045412	lncRNA	hypo	0.546603	0.00373761	0.0362477	0.280518	0.513203	RP24-247M18.4	Ensembl	Gold	522	chr8:27159828-27170691:+	chr8	+	27159828	27170691	predicted gene 45267 [Source:MGI Symbol;Acc:MGI:5791103]	AGTCCTGCCTGCTGAGATGAACATTTCTAGGAAGGCCCAACATTATCTTTAAGGGAAATT				intronic antisense	-1					uc009lib.1	0.205071	0.250637	0.324202	0.342164	0.421261	0.600748	0.550331	0.480472
ENSMUST00000212661	lncRNA	ASMM10EP3B100036723	lncRNA	hypo	0.551489	0.0407515	0.0820812	0.301265	0.546276	RP23-183P1.2	Ensembl	Gold	152	chr8:76010026-76011139:+	chr8	+	76010026	76011139	predicted gene 45741 [Source:MGI Symbol;Acc:MGI:5804856]	ACCTGTGACTTCAGCTCCTGGAAATACCACATCTCTGGCTTCTGTGGGCATGCTCATGAT				intergenic	-1						0.107081	0.304061	0.403429	0.390489	0.412421	0.715242	0.570555	0.486887
ENSMUST00000222132	lncRNA	ASMM10EP3B101556345	lncRNA	hypo	0.535363	0.0194569	0.0573146	0.354384	0.661951	RP23-268E1.3	Ensembl	Gold	920	chr12:38552808-38614521:-	chr12	-	38552808	38614521	RIKEN cDNA 4930428E07 gene [Source:MGI Symbol;Acc:MGI:1921117]	ACACAACGAAGAGTAGAGTTTGTGGACTGTATCCATCCATTCTCTGTTTTTACTAAGGCT				natural antisense	-1				NR_045943	uc007nko.2	0.196852	0.34685	0.499923	0.373913	0.620031	0.87804	0.615555	0.534178
ENSMUST00000217761	lncRNA	ASMM10EP3B100049687	lncRNA	hypo	0.622542	0.00185832	0.0318489	0.329278	0.528925	RP24-501G17.1	Ensembl	Gold	1722	chr10:56909674-56914765:-	chr10	-	56909674	56914765	predicted gene, 48053 [Source:MGI Symbol;Acc:MGI:6097373]	CACATGATGGGAACTAGCCTTATCTGACATCAATGGGAGGGGAAGGGAGCTTGATGCCCC				intergenic	-1						0.243918	0.310021	0.396794	0.366378	0.481653	0.562783	0.529763	0.541501
ENSMUST00000210303	lncRNA	ASMM10EP3B101771015	lncRNA	hypo	0.595651	0.00102277	0.02901	0.32644	0.548039	RP23-386L13.1	Ensembl	Gold	2828	chr8:31598979-31663824:-	chr8	-	31598979	31663824	predicted gene 45304 [Source:MGI Symbol;Acc:MGI:5791140]	CTGGTCTCCATGGACACTTGGCATGTATGTGGCTCACTGATGTGGATTAAGTCCTTGGCT				intergenic	-1					uc009ljm.1	0.247438	0.317705	0.384987	0.355631	0.49153	0.555118	0.543801	0.601708
ENSMUST00000190866	lncRNA	ASMM10EP3B103689029	lncRNA	hypo	0.644763	0.0376482	0.0785647	0.321719	0.498973	RP24-342P18.1	Ensembl	Gold	686	chr7:131146439-131150580:+	chr7	+	131146439	131150580	RIKEN cDNA 1700029B22 gene [Source:MGI Symbol;Acc:MGI:1916745]	GCTGCTCAGTTATAGGATGAAGAAGAGGACTTTGCACTGTTGTTCCTGAAGCCACTGGCC				intronic antisense	-1					uc009kaz.1	0.158832	0.311515	0.357623	0.458908	0.454707	0.500483	0.563726	0.476976
ENSMUST00000128914	lncRNA	ASMM10EP3B101965469	lncRNA	hypo	0.538607	0.0200678	0.057878	0.313028	0.581182	RP23-20A5.3	Ensembl	Gold	578	chr13:74008152-74009354:-	chr13	-	74008152	74009354	predicted gene 15912 [Source:MGI Symbol;Acc:MGI:3801895]	TTCAGTCCTCCAGGTTCTGTCTCAGACTCTAACCAAGTCACCCACTGAGGTCTTGGCTTG				intergenic	-1						0.158829	0.300803	0.444798	0.347684	0.497894	0.742183	0.609953	0.474697
ENSMUST00000156641	lncRNA	ASMM10EP3B103363130	lncRNA	hypo	0.446748	0.00351588	0.0358284	0.230212	0.515305	Abhd12	Ensembl	Gold	1292	chr2:150832493-150842570:-	chr2	-	150832493	150842570	abhydrolase domain containing 12 [Source:MGI Symbol;Acc:MGI:1923442]	TCATCCTGACAGGTGCTGAGTTCCCTTGGCTACCACGTGGTCACCTTTGACTACAGAGGT				exon sense-overlapping	76192					uc008mup.2	0.133952	0.242524	0.33373	0.210641	0.421113	0.632674	0.533208	0.474225
ENSMUST00000190874	lncRNA	ASMM10EP3B102879306	lncRNA	hypo	0.530504	0.00574043	0.0394111	0.338667	0.638388	Nadk2	Ensembl	Gold	1290	chr15:9071687-9107172:+	chr15	+	9071687	9107172	NAD kinase 2, mitochondrial [Source:UniProtKB/Swiss-Prot;Acc:Q8C5H8]	ACAGAGTTTTCTCCAGCAGCCGTCAGCGTTGTTTCTCTTCCAAGTAAGCAGCCACTCCTT		Nucleus		exon sense-overlapping	68646						0.196039	0.298164	0.430222	0.430244	0.553799	0.745257	0.670753	0.583742
ENSMUST00000188956	lncRNA	ASMM10EP3B100015009	lncRNA	hypo	0.591481	0.0193924	0.0572906	0.348722	0.589574	RP24-503F14.1	Ensembl	Gold	547	chr1:91404879-91406029:-	chr1	-	91404879	91406029	RIKEN cDNA 1700020N18 gene [Source:MGI Symbol;Acc:MGI:1914336]	GGGTCTTGCTGGATTCCAACCAGGCCTGAACCCTCTGCATGAAGGAGGAGACTAGAGTCT				intergenic	-1				NR_026924	uc007cas.3	0.263651	0.384372	0.38718	0.359687	0.473098	0.76188	0.646755	0.476563
ENSMUST00000143390	lncRNA	ASMM10EP3B102463801	lncRNA	hypo	0.543188	0.00108469	0.02901	0.186169	0.342735	Telo2	Ensembl	Gold	425	chr17:25099824-25101426:-	chr17	-	25099824	25101426	Telomere length regulation [Source:UniProtKB/Swiss-Prot;Acc:Q9DC40]	TGATTGGTAGTTACGTGCGCCGGGGCTTGCTGTCTGCTGTGTCCTCTGTCCTCCTCAGTG		Cytoplasm		exon sense-overlapping	71718						0.161767	0.168893	0.22858	0.185437	0.332023	0.402828	0.296743	0.339345
ENSMUST00000098828	lncRNA	ASMM10EP3B100038440	lncRNA	hypo	0.351438	0.000183364	0.0258068	0.248115	0.705999	AC164091.1	Ensembl	Gold	891	chr3:97930173-97967018:+	chr3	+	97930173	97967018		TTGTAGCTGCCATTATATTCTGTATCTGATAAGGGTATAAAAAGTCTGATTGCTTGCAAT				intergenic	-1				NM_001033779	uc008qpm.1	0.196105	0.238778	0.224261	0.333315	0.786359	0.754496	0.570387	0.712753
ENSMUST00000143626	lncRNA	ASMM10EP3B101147262	lncRNA	hypo	0.48492	0.000985646	0.02901	0.300393	0.61947	Gabrb2	Ensembl	Gold	2709	chr11:42421310-42531622:+	chr11	+	42421310	42531622	Gamma-aminobutyric acid receptor subunit beta-2 [Source:UniProtKB/Swiss-Prot;Acc:P63137]	TGAACAAAACTGTACATTGGAGATTGAAAGCTGTAAGTGTCGGCAGATCCAGCCTGGCTG				exon sense-overlapping	14401						0.318487	0.230352	0.426509	0.226224	0.618256	0.649649	0.549099	0.660876
ENSMUST00000107229	lncRNA	ASMM10EP3B100009318	lncRNA	hypo	0.571718	0.00130263	0.0299495	0.161321	0.282169	Pip5k1a	Ensembl	Gold	724	chr3:95097043-95106823:-	chr3	-	95097043	95106823	Phosphatidylinositol 4-phosphate 5-kinase type-1 alpha [Source:UniProtKB/Swiss-Prot;Acc:P70182]	TTTTGTACAACCCTGACCTTTTGTACAACACCTTTTTCTATAAAGCATGTAACTGACAAT				exon sense-overlapping	18720					uc008qhz.2	0.139682	0.136035	0.18927	0.180298	0.308289	0.285223	0.235198	0.299964
ENSMUST00000181428	lncRNA	ASMM10EP3B101759036	lncRNA	hypo	0.619809	0.0218722	0.0605935	0.279165	0.450405	RP24-309I5.3	Ensembl	Gold	2946	chr10:17790522-17795328:-	chr10	-	17790522	17795328	predicted gene 20655 [Source:MGI Symbol;Acc:MGI:5313102]	TGGGCCCCTCTTCTGGCTGCTTAAACAGACTACTCTTTTCAGCCTGACCATAGCCCTCCA				intergenic	-1						0.157103	0.303109	0.358563	0.297886	0.368491	0.539342	0.46275	0.431036
ENSMUST00000146576	lncRNA	ASMM10EP3B100043114	lncRNA	hypo	0.560409	0.0140949	0.0502161	0.204136	0.364262	RP23-209M8.7	Ensembl	Gold	3127	chr4:44092632-44109311:+	chr4	+	44092632	44109311	predicted gene 12503 [Source:MGI Symbol;Acc:MGI:3651570]	AGGCTATAGGCTCTTGAATATCATGTTTCTGGTTGGGTTCTTGTCTTGCCCTCGATGGGT				intergenic	-1						0.119975	0.198601	0.243298	0.254668	0.328998	0.469995	0.337861	0.320193
NR_003555	lncRNA	ASMM10EP3B104546482	lncRNA	hypo	0.598203	0.0114065	0.0469201	0.49572	0.828681	RP24-77E13.10	Refseq	Gold	1609	chr7:7212996-7278289:-	chr7	-	7212996	7278289		GGATATTTTGTATATAGTTAAGAAAATAAAGTTACCTTACTGAGCTTGCAGGTGTTTAAC	Vmn2r29			exon sense-overlapping	-1				NR_003555		0.265229	0.453596	0.602437	0.661617	0.811752	0.909825	0.802663	0.790483
ENSMUST00000217700	lncRNA	ASMM10EP3B100023823	lncRNA	hypo	0.607205	0.0036612	0.0361388	0.337988	0.556629	RP24-502H14.1	Ensembl	Gold	988	chr10:119135164-119166385:-	chr10	-	119135164	119166385	predicted gene, 34045 [Source:MGI Symbol;Acc:MGI:5593204]	AGCTCATTCTCTCTTTCCCTTCCCTTGCTCACTCCACGTGGCCATGACCAGTCTCTCTCT				intergenic	-1						0.235131	0.351406	0.392784	0.37263	0.507654	0.64687	0.554166	0.517825
ENSMUST00000131799	lncRNA	ASMM10EP3B102800558	lncRNA	hypo	0.656367	0.0287321	0.0686882	0.436398	0.664869	Kcnh7	Ensembl	Gold	1079	chr2:63181469-63184262:-	chr2	-	63181469	63184262	Potassium voltage-gated channel subfamily H member 7 [Source:UniProtKB/Swiss-Prot;Acc:Q9ER47]	GGGGTCAGAGGAGAGGAAAGTGGAGGTCACCTACTATCACAAGAATGGTAATGTGGATCC				exon sense-overlapping	170738						0.27743	0.456181	0.543524	0.468456	0.5728	0.821065	0.673942	0.591669
ENSMUST00000144678	lncRNA	ASMM10EP3B100007363	lncRNA	hypo	0.611671	0.0305169	0.0707829	0.366102	0.598528	Cenpi	Ensembl	Gold	3309	chrX:134311998-134345153:+	chrX	+	134311998	134345153	Centromere protein I [Source:UniProtKB/Swiss-Prot;Acc:Q8K1K4]	CTGTCTCAGTTGATCGCACTCTGCCAGTCAGCCCAAGTCTGTGGAAGCAACAGGAAACTG				exon sense-overlapping	102920						0.178477	0.390899	0.513694	0.381338	0.51283	0.713574	0.621994	0.545714
ENSMUST00000153151	lncRNA	ASMM10EP3B103622794	lncRNA	hypo	0.640161	0.0132722	0.0491221	0.33662	0.525836	Fmn1	Ensembl	Gold	474	chr2:113708671-113709730:+	chr2	+	113708671	113709730	Formin-1 [Source:UniProtKB/Swiss-Prot;Acc:Q05860]	TATCCTAACTAGATAATCTGTCACAGAAAGAAAGACTGCGTCAGAAGGAAGCCAGCGTGG				exon sense-overlapping	14260					uc008lpo.1	0.241516	0.292821	0.437316	0.374825	0.499309	0.624643	0.48977	0.489623
ENSMUST00000197696	lncRNA	ASMM10EP3B100032407	lncRNA	hypo	0.593642	0.0104512	0.0456793	0.241617	0.407008	RP23-97A19.1	Ensembl	Gold	906	chr3:97046656-97092785:-	chr3	-	97046656	97092785	RIKEN cDNA 4930573H18 gene [Source:MGI Symbol;Acc:MGI:1923138]	CAGTGCACATACACGCATGCAAGTTAAACACTCACACACAAAATAAAATAAATAATAAAT				natural antisense	-1				NR_152120		0.128566	0.237583	0.324986	0.275335	0.379221	0.450936	0.416988	0.380888
ENSMUST00000208164	lncRNA	ASMM10EP3B104544911	lncRNA	hypo	0.5639	0.0176015	0.0549413	0.285104	0.505594	RP23-299D2.2	Ensembl	Gold	525	chr7:100675088-100677760:+	chr7	+	100675088	100677760	predicted gene, 35082 [Source:MGI Symbol;Acc:MGI:5594241]	TGCCAGAGAGCAGAGTGTGGACAGCTTGGAGTGCTTTGGGTCTAAGACTTTGGCTGACCC				intergenic	-1					uc009inp.1	0.200801	0.273013	0.408382	0.258221	0.375494	0.617459	0.551194	0.478229
NR_154553	lncRNA	ASMM10EP3B100010425	lncRNA	hypo	0.572951	0.00883189	0.0442491	0.29966	0.523011	RP23-230I5.2	Refseq	Gold	1487	chr4:148947490-148952322:-	chr4	-	148947490	148952322		TCGGCATGGAGATGGTGTTCCCTAGGGAGTAGCGGAGAGAGGTCAGCGTGGAAGGGGTAC	Gm13205			natural antisense	-1				NR_154553		0.16947	0.349422	0.34018	0.339568	0.560839	0.614312	0.472735	0.444159
ENSMUST00000137136	lncRNA	ASMM10EP3B100049289	lncRNA	hypo	0.526052	0.0153704	0.0523831	0.113295	0.215367	RP23-296I18.1	Ensembl	Gold	495	chr6:34651354-34653894:-	chr6	-	34651354	34653894	predicted gene 13861 [Source:MGI Symbol;Acc:MGI:3649466]	GCATCTCAGCGGAGTTAAGAATGTAAGAGCGGTGCGACTACAATAAACAGAGCTTCAGGA				intronic antisense	-1					uc009bhj.1	0.0762459	0.124115	0.123728	0.129088	0.294373	0.194973	0.164846	0.207279
ENSMUST00000180419	lncRNA	ASMM10EP3B100023579	lncRNA	hypo	0.552806	0.00258725	0.0341153	0.326191	0.590065	RP23-123D6.11	Ensembl	Gold	1415	chr9:22071032-22086122:+	chr9	+	22071032	22086122	predicted gene, 16845 [Source:MGI Symbol;Acc:MGI:4439769]	CCTGGGTCATCAGGCTTGGCTGCGAGCACTTTTAACGCCCTTTAATAAAAATGTTTGAAG				natural antisense	-1				NR_040407	uc009onr.2	0.222851	0.301146	0.433099	0.347669	0.577473	0.678857	0.550069	0.55386
ENSMUST00000138708	lncRNA	ASMM10EP3B105134786	lncRNA	hypo	0.620007	0.00886108	0.0442714	0.300982	0.48545	Defb42	Ensembl	Gold	537	chr14:63055073-63056940:+	chr14	+	63055073	63056940	Beta-defensin 42 [Source:UniProtKB/Swiss-Prot;Acc:Q8BVB5]	GGCTTCGGCTTTGTTCTTGGGTCCTGGATACTGGGGGCAGACTCTCGAGACTTCCACAAC				intergenic	619548				NR_046019	uc029sks.1	0.200538	0.271701	0.402574	0.329115	0.420715	0.491828	0.522803	0.506453
ENSMUST00000215655	lncRNA	ASMM10EP3B100021672	lncRNA	hypo	0.594681	0.0017911	0.0318489	0.261518	0.439763	RP23-68E4.2	Ensembl	Gold	458	chr9:50232523-50233182:-	chr9	-	50232523	50233182	RIKEN cDNA 2310003N18 gene [Source:MGI Symbol;Acc:MGI:1919123]	TCCAAGTAAGATGTGGCTCATTCATATAGATCCTTGCTTGCTTGGAGTCTGGCCTGCTGG				intergenic	-1				NR_131161	uc057aom.1	0.200298	0.243015	0.351428	0.251332	0.459005	0.454692	0.424039	0.421315
ENSMUST00000131110	lncRNA	ASMM10EP3B100043112	lncRNA	hypo	0.605744	0.0128588	0.0484865	0.321627	0.530962	RP23-297N24.4	Ensembl	Gold	904	chr4:134448766-134450171:-	chr4	-	134448766	134450171	RIKEN cDNA 1700021N21 gene [Source:MGI Symbol;Acc:MGI:1916659]	TAAGCCTGGGTTCATTCTACTTCCTCCACCAGCTTCGAGTGCCCCTGGAAACACCTGGCA				intergenic	-1				NR_045800	uc029uzx.1	0.195797	0.348618	0.363743	0.378348	0.453268	0.648538	0.530631	0.491409
ENSMUST00000131457	lncRNA	ASMM10EP3B100032210	lncRNA	hypo	0.588768	0.0160667	0.0534834	0.368332	0.625597	RP23-364B23.1	Ensembl	Gold	566	chr2:60411525-60412579:+	chr2	+	60411525	60412579	predicted gene 13580 [Source:MGI Symbol;Acc:MGI:3650460]	ACCTGAGTTTGATTCCCAGAACCTGTGCAAAAATAAAAATGAAAATGAAACGGGAGGAAA				intergenic	-1				NR_046065	uc029txp.1	0.237387	0.331407	0.487575	0.416957	0.547034	0.785629	0.616465	0.55326
ENSMUST00000134714	lncRNA	ASMM10EP3B100007883	lncRNA	hypo	0.617622	0.018251	0.0558434	0.351847	0.56968	Slc25a51	Ensembl	Gold	1022	chr4:45407172-45408735:-	chr4	-	45407172	45408735	Solute carrier family 25 member 51 [Source:UniProtKB/Swiss-Prot;Acc:Q5HZI9]	TTCTTGTTGCTGCATTAAGAAACTTGTTACAGGCTGCAGAGATGGCTCAGCTGTTAAAGC		Nucleus		exon sense-overlapping	230125						0.21947	0.346157	0.48038	0.361381	0.479152	0.681274	0.564171	0.554124
ENSMUST00000153297	lncRNA	ASMM10EP3B100007882	lncRNA	hypo	0.568051	0.0167865	0.0543802	0.24751	0.435719	Plekhd1os	Ensembl	Gold	944	chr12:80686370-80692466:-	chr12	-	80686370	80692466		ACCTCTCAGAAATGCTTATGATGCTGTCCCTTGAGGGTACTATGTGGATTAAAATACACA				intergenic	-1				NR_037995	uc029rtz.1	0.123944	0.200811	0.323807	0.34148	0.492969	0.456034	0.378637	0.415236
ENSMUST00000155199	lncRNA	ASMM10EP3B100036474	lncRNA	hypo	0.621762	0.0300047	0.0701706	0.305159	0.490797	RP23-325E4.4	Ensembl	Gold	574	chr2:26138546-26139543:+	chr2	+	26138546	26139543	RIKEN cDNA 1810012K08 gene [Source:MGI Symbol;Acc:MGI:1916345]	AGTTCTCCAAACTGGGACACAGAGAGGAGAAATGGCGTGTGGTTCCTTGTTTCACCAAGC				intergenic	-1					uc008iuf.1	0.203508	0.296628	0.405549	0.314952	0.417613	0.636773	0.424531	0.484272
ENSMUST00000156331	lncRNA	ASMM10EP3B103248147	lncRNA	hypo	0.60411	0.025445	0.0647887	0.339715	0.56234	RP23-400O10.4	Ensembl	Gold	865	chr5:116026411-116028836:-	chr5	-	116026411	116028836	predicted gene 13842 [Source:MGI Symbol;Acc:MGI:3650892]	TGCACTGGACTTACAGTTTGTGTCTGGGGATTGAACTCGGGTCATCAGGATACAAGCATC				intergenic	-1						0.186114	0.325397	0.504602	0.342747	0.477256	0.66122	0.555189	0.555693
NR_038101	lncRNA	ASMM10EP3B102816347	lncRNA	hypo	0.486222	0.0121223	0.0474573	0.282296	0.580591	RP23-275N21.4	Refseq	Gold	1101	chr2:177897163-177927850:+	chr2	+	177897163	177927850		CTGGGTGTTGTGAGAGGAGGTTAGTCAAGCTCAGAACTCCAAACATGGTCAATCTTGCAT	Gm14327			bidirectional	-1				NR_038101		0.135253	0.271078	0.370801	0.352055	0.470121	0.756968	0.597432	0.497844
ENSMUST00000189581	lncRNA	ASMM10EP3B100481990	lncRNA	hypo	0.653501	0.017039	0.0545742	0.327153	0.500616	Snhg14	Ensembl	Gold	6861	chr7:59937371-59975759:-	chr7	-	59937371	59975759	small nucleolar RNA host gene 14 [Source:MGI Symbol;Acc:MGI:1289201]	TCACCTTGACAACACTGAAACCTCTTCTTCCCATCTCAACAATAAAAAGGTGGTGAATAT		Cytoplasm;Nucleus		intergenic	-1					uc009heo.2	0.192093	0.351674	0.414565	0.350279	0.474306	0.571483	0.48319	0.473485
ENSMUST00000222431	lncRNA	ASMM10EP3B102982896	lncRNA	hypo	0.554479	0.0290935	0.0690637	0.256196	0.462048	Zfp410	Ensembl	Gold	2730	chr12:84317122-84327687:+	chr12	+	84317122	84327687	zinc finger protein 410 [Source:MGI Symbol;Acc:MGI:1289280]	GGAAGAAAAGTTGGGTTAAATTGATTACCAACCTAGTTCAGCATCTTACAGGAAAAGTGT			Yes	exon sense-overlapping	52708					uc007oeu.2	0.191189	0.212725	0.374355	0.246516	0.342362	0.626367	0.442012	0.437453
ENSMUST00000136810	lncRNA	ASMM10EP3B100515155	lncRNA	hypo	0.400345	0.00841253	0.0435103	0.199134	0.497405	Ddc	Ensembl	Gold	964	chr11:11814103-11822921:-	chr11	-	11814103	11822921	Aromatic-L-amino-acid decarboxylase [Source:UniProtKB/Swiss-Prot;Acc:O88533]	TGACCGTCTGGAAAAGCTAGGAGAAGCAGAGCACTGGCAGATCCCACTGGGGCGACGATT				exon sense-overlapping	13195					uc007iav.2	0.0764404	0.236195	0.240413	0.243486	0.387284	0.537844	0.66558	0.398912
ENSMUST00000212688	lncRNA	ASMM10EP3B104288447	lncRNA	hypo	0.521293	0.0025904	0.0341153	0.160817	0.308497	Cklf	Ensembl	Gold	2937	chr8:104258235-104261286:+	chr8	+	104258235	104261286	Chemokine-like factor [Source:UniProtKB/Swiss-Prot;Acc:Q9DAS1]	GACAAATGGAAATCATCGGTCACATCCCAGAACCTCGTCTCTCCTGGTCTGCCTTGTGCG		Nucleus		exon sense-overlapping	75458					uc012giw.1	0.120472	0.151691	0.195663	0.175442	0.236792	0.353944	0.319294	0.323957
ENSMUST00000148655	lncRNA	ASMM10EP3B100010385	lncRNA	hypo	0.61948	0.0423664	0.083745	0.317786	0.512988	RP23-329P17.2	Ensembl	Gold	723	chr11:4274089-4281931:+	chr11	+	4274089	4281931	predicted gene 11959 [Source:MGI Symbol;Acc:MGI:3652300]	TAGCTGAACATCCTGAATTTTGACATGTTAAATTCAGCTGCCTGCCTGGTTTTGTTGTTG				intergenic	-1						0.176434	0.322566	0.453596	0.318549	0.418483	0.653083	0.514822	0.465566
ENSMUST00000196491	lncRNA	ASMM10EP3B101620356	lncRNA	hypo	0.628476	0.011492	0.0469541	0.40237	0.640231	Tbck	Ensembl	Gold	1045	chr3:132786910-132838506:+	chr3	+	132786910	132838506	TBC1 domain containing kinase [Source:HGNC Symbol;Acc:HGNC:28261]	ACCCATGGTCCTAGTCAAGAGAATCCATCCCTTTAAGTGACCTGAAATCAGAAGTATCAC		Nucleus		exon sense-overlapping	271981						0.258767	0.388306	0.551022	0.411385	0.621701	0.712128	0.576676	0.650419
ENSMUST00000149540	lncRNA	ASMM10EP3B100012099	lncRNA	hypo	0.643124	0.0124806	0.0480623	0.274699	0.427132	Zfp444	Ensembl	Gold	701	chr7:6172564-6184431:+	chr7	+	6172564	6184431	zinc finger protein 444 [Source:MGI Symbol;Acc:MGI:1923365]	TGAAAACGAAGGTGTAGTATATGGCTGGTGTCGGGGTGACAGTTGCTCCTCCAAAGGTGC		Cytoplasm	Yes	exon sense-overlapping	72667						0.254721	0.201106	0.278959	0.36401	0.377228	0.484921	0.460614	0.385766
ENSMUST00000134493	lncRNA	ASMM10EP3B100030125	lncRNA	hypo	0.624421	0.00376923	0.0362544	0.168009	0.269064	Tbx3os1	Ensembl	Gold	1008	chr5:119611263-119627382:-	chr5	-	119611263	119627382	T-box 3, opposite strand 1 [Source:MGI Symbol;Acc:MGI:3780472]	ATTTCCTTTGTCTCCTGTCCCAATCCCAACCCATCTCCCCACCCCCAGCCTATGAGCCTG				intergenic	-1					uc008zgt.1	0.145261	0.160681	0.221474	0.144621	0.264514	0.304184	0.24532	0.262238
ENSMUST00000132226	lncRNA	ASMM10EP3B101957884	lncRNA	hypo	0.465929	0.00792513	0.0424778	0.379236	0.813935	RP23-210M6.5	Ensembl	Gold	3184	chr11:59506668-59510155:+	chr11	+	59506668	59510155	RIKEN cDNA 4933439C10 gene [Source:MGI Symbol;Acc:MGI:1921726]	TCCACATTTGCAGGGATCGCATTTGGATGCATGTGCAAGCTGTGCTGTAGCCACCTCAGG				intergenic	-1						0.102004	0.418763	0.496525	0.499651	0.783863	0.952316	0.849218	0.67034
ENSMUST00000171591	lncRNA	ASMM10EP3B100016998	lncRNA	hypo	0.642699	0.0231049	0.0620631	0.292582	0.45524	RP23-336B1.1	Ensembl	Gold	3194	chr15:66969323-67013039:+	chr15	+	66969323	67013039	predicted gene 2895 [Source:MGI Symbol;Acc:MGI:3781073]	TAACCCTTGTGGCCTTGGAACAAAACTACACTGGGAGACAGGTCTTCACCATTAAAATGG				natural antisense	-1					uc007waz.1	0.280431	0.345458	0.316926	0.227513	0.329982	0.558492	0.476832	0.455652
ENSMUST00000125884	lncRNA	ASMM10EP3B100019019	lncRNA	hypo	0.64592	0.0344506	0.0746819	0.268443	0.415598	RP23-471O23.1	Ensembl	Gold	492	chr4:84042039-84044879:-	chr4	-	84042039	84044879	RIKEN cDNA 6030471H07 gene [Source:MGI Symbol;Acc:MGI:1925488]	GTGTCTCTTCAGATATTTTGCATGTTTCCCATTTGTTTATGTTTGTTTTCTTATTTTTGC				intergenic	-1				NR_130998	uc056zwn.1	0.176113	0.258623	0.296427	0.34261	0.447426	0.32242	0.380954	0.511591
NR_033502	lncRNA	ASMM10EP3B100017383	lncRNA	hypo	0.474087	0.00380469	0.0362544	0.347286	0.732536	C030023E24Rik	Refseq	Gold	2887	chrX:61191293-61194164:+	chrX	+	61191293	61194164		ATACAACCTCTTCAGTCTATATGTTACTTGTATATGAGTTTTCAGGGCAGACCATTTGGT				intergenic	-1				NR_033502		0.152612	0.302718	0.453686	0.480128	0.742666	0.832009	0.691286	0.664183
ENSMUST00000204648	lncRNA	ASMM10EP3B100019412	lncRNA	hypo	0.599761	0.011722	0.047038	0.332615	0.554579	RP23-446E21.5	Ensembl	Gold	2065	chr6:53818743-53868183:+	chr6	+	53818743	53868183		GCTACAGGAAAAGCAATTCGCCTTCCCTCTGCTCTCTGGGATAATGAAGTCTGCTTGACT				natural antisense	-1					uc009bzl.1	0.20374	0.34769	0.428316	0.350714	0.478972	0.656689	0.582909	0.499745
ENSMUST00000066740	lncRNA	ASMM10EP3B100012362	lncRNA	hypo	0.62714	0.0269449	0.0666957	0.310986	0.49588	AC117207.2	Ensembl	Gold	854	chr8:24173904-24185568:+	chr8	+	24173904	24185568	RIKEN cDNA A730045E13 gene [Source:MGI Symbol;Acc:MGI:2685430]	CTTGGCTGGGGCTCATAAAGGTGTTGAAGAATTGCTTATGCCTGAATTTCTTTTAAAGGC				intergenic	-1						0.136046	0.379968	0.419255	0.308676	0.519187	0.496284	0.46828	0.499769
ENSMUST00000149387	lncRNA	ASMM10EP3B103460264	lncRNA	hypo	0.563043	0.000770181	0.0281749	0.304044	0.540001	AC125047.1	Ensembl	Gold	986	chr3:156546753-156561687:-	chr3	-	156546753	156561687	RIKEN cDNA 4930570G19 gene [Source:MGI Symbol;Acc:MGI:1923158]	TGCAACATCTGACTACAGTGCAGGAAATAAGACAGGACAGCATGAGCCGGAATCAACTGT				intergenic	-1				NR_040399	uc008ruy.1	0.239824	0.281538	0.375995	0.318818	0.5993	0.536356	0.543289	0.481058
ENSMUST00000218544	lncRNA	ASMM10EP3B100019447	lncRNA	hypo	0.49768	0.00586444	0.0396004	0.272023	0.546582	RP23-231J3.5	Ensembl	Gold	4560	chr10:78428271-78438847:+	chr10	+	78428271	78438847		AGTATTCAGGAGGTGGAAGGAGATACTTTGAGACAGAATCAATGTCCCCAATAGGAAGCG				natural antisense	-1						0.14605	0.271545	0.340045	0.330451	0.619766	0.6358	0.493254	0.437506
ENSMUST00000211420	lncRNA	ASMM10EP3B101341088	lncRNA	hypo	0.634582	7.84614e-05	0.0258068	0.419002	0.66028	RP23-110M15.1	Ensembl	Gold	949	chr13:110627996-110642730:+	chr13	+	110627996	110642730	predicted gene, 33045 [Source:MGI Symbol;Acc:MGI:5592204]	CCTGTGTGGGAAGATGTGTCACTGGTCATTCTTTACAAAGAAAATAAAAATGAGATTTCT				intergenic	-1						0.397685	0.385092	0.433554	0.459676	0.665574	0.711333	0.638449	0.625764
ENSMUST00000077990	lncRNA	ASMM10EP3B103910987	lncRNA	hypo	0.54147	0.0187213	0.0563732	0.290143	0.535844	Trmt1	Ensembl	Gold	895	chr8:84689289-84692047:+	chr8	+	84689289	84692047	tRNA methyltransferase 1 [Source:MGI Symbol;Acc:MGI:1289155]	TGGTGTGGCACATCTTGTTCAGCCCAACCAGGCAGATGCCCGACACTCCAGAAGAAGCAT			Yes	exon sense-overlapping	212528						0.135728	0.365072	0.345265	0.314507	0.41227	0.682666	0.544036	0.504404
ENSMUST00000181688	lncRNA	ASMM10EP3B100034395	lncRNA	hypo	0.622744	0.0110239	0.0466259	0.394095	0.632835	RP23-158E3.4	Ensembl	Gold	2085	chr10:11255549-11281221:-	chr10	-	11255549	11281221	RIKEN cDNA 4930432B10 gene [Source:MGI Symbol;Acc:MGI:1921869]	TGACTGTTGTCCATTAACCACTTTCAGCTATTTCTAATTAAATTATCTTGAAAACGCCCT				intergenic	-1						0.291818	0.34947	0.500748	0.434342	0.701807	0.596304	0.516691	0.716539
NR_152769	lncRNA	ASMM10EP3B104335741	lncRNA	hypo	0.644643	0.0421598	0.083504	0.203632	0.315883	RP23-184H3.3	Refseq	Gold	1760	chr10:56431981-56475967:+	chr10	+	56431981	56475967		TGCTTACCATCTCTTAAAGCACGGCTCTCTGTCCTTTGTGGAATGCACATCACTGAGTGA	Gm36595			intergenic	-1				NR_152769		0.127362	0.188018	0.310964	0.188184	0.283947	0.36612	0.281168	0.332297
ENSMUST00000222644	lncRNA	ASMM10EP3B103909686	lncRNA	hypo	0.658725	0.0224354	0.0611601	0.449448	0.6823	RP24-335J14.1	Ensembl	Gold	5061	chr12:107482746-107488583:-	chr12	-	107482746	107488583	predicted gene 3234 [Source:MGI Symbol;Acc:MGI:3781412]	GGCAGGAGTTGCTCCAAAGAACCTTTCCTAAACAGGAGATACAATGCAGACAACTGGGGG				intergenic	-1						0.277958	0.421018	0.596683	0.502134	0.617584	0.772987	0.703957	0.634672
ENSMUST00000128647	lncRNA	ASMM10EP3B100469245	lncRNA	hypo	0.552553	0.0011376	0.02901	0.238768	0.432119	Lrrc75aos2	Ensembl	Gold	1227	chr11:62605766-62607748:+	chr11	+	62605766	62607748	leucine rich repeat containing 75A, opposite strand 2 [Source:MGI Symbol;Acc:MGI:1914079]	CTGGCTTCTTCCCCAGTACCTGGCCCCTCACCCAGCTCAAGGATGGTTGGAAATGCTGTC				natural antisense	-1						0.189278	0.266635	0.260331	0.23883	0.41037	0.514314	0.41813	0.385662
ENSMUST00000181841	lncRNA	ASMM10EP3B100012711	lncRNA	hypo	0.458844	0.00041665	0.0281749	0.288213	0.628127	RP24-505E24.3	Ensembl	Gold	3663	chr1:39650176-39657390:+	chr1	+	39650176	39657390	RIKEN cDNA D930019O06 [Source:MGI Symbol;Acc:MGI:3043219]	CCGTAACTTTCTGGTGTGTCATTCACCTTGTTGGGCCTTTTAATAAATGGATGCATCCCC				natural antisense	-1						0.207223	0.310212	0.285125	0.35029	0.67972	0.70486	0.549184	0.578745
ENSMUST00000151700	lncRNA	ASMM10EP3B104048589	lncRNA	hypo	0.613796	0.00185394	0.0318489	0.374763	0.610566	Thsd7b	Ensembl	Gold	3322	chr1:129915539-130183181:+	chr1	+	129915539	130183181	thrombospondin, type I, domain containing 7B [Source:MGI Symbol;Acc:MGI:2443925]	AGTTGGGTCCTTGGCAACTGGTCTGCATGTAAATTGGAGGTCTCAGAGGAGCAGAGTGAT		Cytoplasm		exon sense-overlapping	210417						0.317635	0.357532	0.431896	0.39199	0.596787	0.708809	0.609242	0.527428
ENSMUST00000147033	lncRNA	ASMM10EP3B105131026	lncRNA	hypo	0.347404	0.00365628	0.0361388	0.117767	0.338991	Zfp961	Ensembl	Gold	422	chr8:71951081-71966244:+	chr8	+	71951081	71966244	zinc finger protein 961 [Source:MGI Symbol;Acc:MGI:3583954]	TCAGAAGTCTAGGGAGAAATTTGAGGTAATGAATACCCACAGAGGTAGTTGTGTCCCTCA		Nucleus	Yes	exon sense-overlapping	234413						0.0662278	0.151838	0.177542	0.0754597	0.324264	0.426771	0.365201	0.239726
ENSMUST00000174811	lncRNA	ASMM10EP3B100032238	lncRNA	hypo	0.595327	0.0111135	0.0467095	0.32805	0.551043	RP23-396N6.7	Ensembl	Gold	1384	chr2:18742715-18760862:-	chr2	-	18742715	18760862	predicted gene 20539 [Source:MGI Symbol;Acc:MGI:5142004]	GCGCCGGGAGGTAGGTGCATTTTTGGATGATATTCTTTATGGCCTTTTTACTCTGTTGAG				natural antisense	-1				NR_126079	uc056zld.1	0.256632	0.254336	0.381252	0.419982	0.421081	0.612324	0.566076	0.60469
ENSMUST00000184126	lncRNA	ASMM10EP3B100030264	lncRNA	hypo	0.457457	0.00750745	0.0419953	0.24255	0.530214	RP24-176F12.14	Ensembl	Gold	496	chr9:73039718-73042779:+	chr9	+	73039718	73042779	RIKEN cDNA 2310009A05 gene [Source:MGI Symbol;Acc:MGI:1913614]	AATTGTAAACCTTGCTTAACGTTCTATTGAAATCACACCGACTATTAGTCTAGTAAGACT				intergenic	-1				NM_001308425	uc009qqu.3	0.166356	0.167819	0.255746	0.380281	0.488086	0.686872	0.465144	0.480753
ENSMUST00000142284	lncRNA	ASMM10EP3B102109277	lncRNA	hypo	0.545152	0.000108926	0.0258068	0.320514	0.587934	Arhgap18	Ensembl	Gold	2669	chr10:26863342-26918458:+	chr10	+	26863342	26918458	Rho GTPase-activating protein 18 [Source:UniProtKB/Swiss-Prot;Acc:Q8K0Q5]	AGCCCTGTCAGTCAGTGTTTATTGAAAGAACCTTGTTAAATTCAGAGTTTCAGACTGCCA				exon sense-overlapping	73910						0.247721	0.327453	0.328469	0.378411	0.592826	0.61901	0.582698	0.557203
ENSMUST00000181206	lncRNA	ASMM10EP3B100034394	lncRNA	hypo	0.618595	0.00308621	0.0347494	0.508676	0.82231	RP23-230D17.6	Ensembl	Gold	2481	chr16:11178176-11192292:+	chr16	+	11178176	11192292	RIKEN cDNA 4930509G22 gene [Source:MGI Symbol;Acc:MGI:1914984]	GATTTTAATGTATAAAATCCCCTGCTTGAGAGCTCCAAAATACAGTCGGATTCAAATTGC				intergenic	-1				NR_151506		0.352077	0.48008	0.585027	0.61752	0.823651	0.898252	0.788634	0.778702
ENSMUST00000136941	lncRNA	ASMM10EP3B103247993	lncRNA	hypo	0.543725	0.0213543	0.0599099	0.329884	0.606712	RP23-77I17.3	Ensembl	Gold	1046	chr4:95193313-95209727:+	chr4	+	95193313	95209727	predicted gene 12708 [Source:MGI Symbol;Acc:MGI:3652178]	AGCCCAGGGAGTGTCTAAGGACTTCGTGGTGGTTGTCTTTCAGGAATGAACCTCATAGGA				intergenic	-1					uc008tst.1	0.157028	0.393364	0.412865	0.35628	0.496396	0.737021	0.709398	0.484033
ENSMUST00000210896	lncRNA	ASMM10EP3B100023805	lncRNA	hypo	0.540057	0.0240922	0.0632435	0.260975	0.483236	RP23-453P1.3	Ensembl	Gold	1251	chr8:104088916-104105873:-	chr8	-	104088916	104105873	predicted gene, 29682 [Source:MGI Symbol;Acc:MGI:5588841]	AGCATTATCTTTTCAGCCTGTGTGAGACTTCTGCTTGGGGCTTCCAAACTAAACTAGTTT				natural antisense	-1				NR_131138	uc057amq.1	0.154251	0.237136	0.38027	0.272242	0.404964	0.647376	0.47847	0.402132
ENSMUST00000133622	lncRNA	ASMM10EP3B100025687	lncRNA	hypo	0.525597	0.017285	0.0548201	0.284048	0.540428	RP24-293N14.2	Ensembl	Gold	1302	chr16:58404878-58408276:-	chr16	-	58404878	58408276	RIKEN cDNA 4930461C15 gene [Source:MGI Symbol;Acc:MGI:1922133]	TTGGCACCATCATTGCTGTTAAATGTCTTTCAAGCATTAATAAAACATAAGAGACTCGCT				intergenic	-1					uc007znn.1	0.401429	0.194739	0.212872	0.327151	0.665093	0.623858	0.409328	0.463434
ENSMUST00000148454	lncRNA	ASMM10EP3B104042558	lncRNA	hypo	0.627786	0.000517315	0.0281749	0.134761	0.214662	Slc9a8	Ensembl	Gold	3733	chr2:167451155-167476999:+	chr2	+	167451155	167476999	Sodium/hydrogen exchanger 8 [Source:UniProtKB/Swiss-Prot;Acc:Q8R4D1]	TGCCCTCGCTTCTCTCCTTGCAGTTTCGCATTTGGCTCCCTGATATCTGCAGTCGACCCA		Exosome		exon sense-overlapping	77031						0.117333	0.141455	0.155135	0.125122	0.212967	0.23521	0.194648	0.215821
ENSMUST00000210485	lncRNA	ASMM10EP3B100599893	lncRNA	hypo	0.634254	0.0220627	0.0607075	0.357862	0.564226	Anapc10	Ensembl	Gold	584	chr8:79765212-79775342:+	chr8	+	79765212	79775342	Mus musculus anaphase promoting complex subunit 10 (Anapc10), transcript variant 4, mRNA. [Source:RefSeq mRNA;Acc:NM_001357236]	CCTGGACTGGGCGAAGTGGGAGTACTGGGTTCTGATGATGCAACTTGAATTGGTGGAACC				exon sense-overlapping	68999						0.184864	0.34938	0.454652	0.442554	0.525328	0.575794	0.523987	0.631793
ENSMUST00000218759	lncRNA	ASMM10EP3B101984456	lncRNA	hypo	0.590424	0.00293743	0.034371	0.295692	0.500812	RP23-416K18.1	Ensembl	Gold	887	chr12:8549621-8562662:+	chr12	+	8549621	8562662	RIKEN cDNA 5033421B08 gene [Source:MGI Symbol;Acc:MGI:1923240]	GCTTACTGGATGTCTTCCACCACACTTAGCTCCAGAAAAAGTAAGATGAGGCAGCGCTGG				natural antisense	-1						0.270136	0.314234	0.324858	0.273538	0.489273	0.615616	0.429929	0.468431
ENSMUST00000198693	lncRNA	ASMM10EP3B102150281	lncRNA	hypo	0.516874	0.00729839	0.0419287	0.270944	0.524197	Actr3b	Ensembl	Gold	428	chr5:25760039-25777340:+	chr5	+	25760039	25777340	Actin-related protein 3B [Source:UniProtKB/Swiss-Prot;Acc:Q641P0]	GCGGCACCGGGGTCATCTCTATAAAAGAGGAAAGACAACGCTGCTGCCACAGGCCAGGTG				exon sense-overlapping	242894					uc008wtb.2	0.173338	0.223127	0.369981	0.317328	0.527222	0.64861	0.435472	0.485483
ENSMUST00000180571	lncRNA	ASMM10EP3B100043173	lncRNA	hypo	0.633401	0.000859138	0.02901	0.322019	0.508396	RP24-289G15.1	Ensembl	Gold	1088	chr8:30568393-30575573:+	chr8	+	30568393	30575573	RIKEN cDNA 4933433F19 gene [Source:MGI Symbol;Acc:MGI:1918564]	ACTTGTAAATCTGTCTCCTGTGGATGCCTGTGTGTTCAAAATGGCAGCTTTGCACAAAAG				intergenic	-1				NR_045856	uc029wsd.1	0.278521	0.313743	0.31749	0.378321	0.505328	0.555508	0.449424	0.523324
ENSMUST00000095015	lncRNA	ASMM10EP3B105606299	lncRNA	hypo	0.611405	0.00717453	0.0419287	0.287492	0.470215	RP24-113C21.1	Ensembl	Gold	1072	chr5:10865029-10870808:+	chr5	+	10865029	10870808	predicted gene 6455 [Source:MGI Symbol;Acc:MGI:3648736]	CTATAGCTCCAGGGGCTCGAAGACACCCATCATCCACTGCACCTGTCCTAAGTAAGAAGG				intergenic	-1				NR_001586	uc008wln.2	0.185095	0.265475	0.382639	0.31676	0.455735	0.504239	0.497108	0.423778
NR_149311	lncRNA	ASMM10EP3B103582015	lncRNA	hypo	0.43679	0.0197289	0.0574489	0.183756	0.420696	Ugt8a	Refseq	Gold	3794	chr3:125865272-125938652:-	chr3	-	125865272	125938652		AAGCCGGCCAGCCCACTGCCAGAAGTAAGGTTTGCTGAACTCCTTGGATCTGCAGAGGTG				exon sense-overlapping	22239				NR_149311		0.0895302	0.176417	0.242913	0.226163	0.309752	0.6001	0.444255	0.328675
ENSMUST00000130932	lncRNA	ASMM10EP3B104404063	lncRNA	hypo	0.661236	0.00403105	0.0365018	0.387774	0.586439	Brd3	Ensembl	Gold	2893	chr2:27452996-27475653:-	chr2	-	27452996	27475653	Bromodomain-containing protein 3 [Source:UniProtKB/Swiss-Prot;Acc:Q8K2F0]	CGGAGCCTTCCAGGATCAGCTGTTGAATGTCTCCTCTGTGCAGGTGCTTACACTAGTCCT		Nucleus	Yes	exon sense-overlapping	67382						0.305758	0.339161	0.427555	0.478623	0.535274	0.622662	0.582807	0.605011
ENSMUST00000192848	lncRNA	ASMM10EP3B103759323	lncRNA	hypo	0.6428	0.0313693	0.0714868	0.241206	0.375242	Mpzl1	Ensembl	Gold	401	chr1:165605644-165613979:-	chr1	-	165605644	165613979	myelin protein zero-like 1 [Source:MGI Symbol;Acc:MGI:1915731]	AGTTGGCAGAGTGACAGCTAGAATATCAGCCTTGGAGGTCCATACTCCTAAAGAAATCTT		Nucleus		exon sense-overlapping	68481						0.162948	0.265849	0.297486	0.238539	0.282509	0.469494	0.384649	0.364317
ENSMUST00000213598	lncRNA	ASMM10EP3B100176160	lncRNA	hypo	0.566636	0.0260837	0.0657603	0.288021	0.5083	RP23-342N3.3	Ensembl	Gold	3881	chr9:22411548-22444671:+	chr9	+	22411548	22444671	Uncharacterized protein KIAA0895 [Source:UniProtKB/Swiss-Prot;Acc:Q7TQE7]	GGGACGATGCTGGAGTCTATTCGCGTAACGGATTGTAGTTCATCTCACCGAAGACCTGCT				bidirectional	68283				NR_152381	uc009oon.1	0.143086	0.28201	0.320563	0.406425	0.376125	0.6232	0.534365	0.49951
ENSMUST00000136217	lncRNA	ASMM10EP3B100014740	lncRNA	hypo	0.570444	0.0121828	0.0476135	0.430796	0.755194	RP23-360O1.1	Ensembl	Gold	3542	chr4:154637576-154644724:+	chr4	+	154637576	154644724	predicted gene 13111 [Source:MGI Symbol;Acc:MGI:3651882]	GAAAACTCGGCATCATATGTGGGTTTCTTAACATAAATAAATCATACAAACCAAGATTTA				intergenic	-1					uc008wbz.1	0.261293	0.409961	0.465043	0.586888	0.919994	0.640546	0.683387	0.77685
ENSMUST00000213377	lncRNA	ASMM10EP3B100028203	lncRNA	hypo	0.580262	0.0163847	0.0538133	0.317944	0.547931	RP23-122B15.2	Ensembl	Gold	2678	chr9:61259227-61293809:-	chr9	-	61259227	61293809	RIKEN cDNA B930092H01 gene [Source:MGI Symbol;Acc:MGI:4437738]	TGAAAACTCCTATCAAATCCTGCCTGCTGCCTGTATCTACAAATAAAGTTTTATAGACAC				intergenic	-1				NR_045334	uc029xbn.1	0.186466	0.318819	0.438926	0.327563	0.472688	0.684511	0.513253	0.52127
ENSMUST00000067628	lncRNA	ASMM10EP3B104078043	lncRNA	hypo	0.559448	0.00488816	0.0378903	0.323712	0.578628	Atad3aos	Ensembl	Gold	971	chr4:155761192-155762260:+	chr4	+	155761192	155762260	ATPase family, AAA domain containing 3A, opposite strand [Source:MGI Symbol;Acc:MGI:1917698]	ACAGCCAAGCGTGCATAAGAATAAGAGAGTTACTTAGGTCAGAGACTTGGGCGCCTCTGA				intergenic	-1				NR_027971	uc012dqx.1	0.250496	0.428153	0.355905	0.260296	0.522674	0.699583	0.557213	0.535044
ENSMUST00000133449	lncRNA	ASMM10EP3B102177918	lncRNA	hypo	0.51394	0.0207876	0.0590236	0.227875	0.443389	Snhg17	Ensembl	Gold	933	chr2:158355765-158361580:-	chr2	-	158355765	158361580	small nucleolar RNA host gene 17 [Source:MGI Symbol;Acc:MGI:1915358]	AGTTGGAAGTGGGTGAAGTGCCAGGAGCGACGGTACACTCCAGAGTGCTGTGCCCTGATG		Nucleus		intergenic	-1				NR_027887	uc008nqb.2	0.0693654	0.252383	0.319502	0.270251	0.34723	0.514561	0.515035	0.396729
ENSMUST00000219583	lncRNA	ASMM10EP3B104121338	lncRNA	hypo	0.642791	0.0432682	0.0846617	0.312404	0.486011	RP24-458J4.8	Ensembl	Gold	670	chr10:95731227-95739353:+	chr10	+	95731227	95739353	predicted gene, 47708 [Source:MGI Symbol;Acc:MGI:6096827]	CCACCTCGGCAGCATGGGAAAGCTGGTCCTGATGATCAAGATGTAGAACTCTCAGCTCCT				intergenic	-1					uc007gwr.1	0.172222	0.365426	0.351858	0.360109	0.411221	0.61987	0.500659	0.412295
ENSMUST00000128545	lncRNA	ASMM10EP3B100025620	lncRNA	hypo	0.512957	0.00508272	0.0384107	0.284762	0.555137	RP23-390I1.2	Ensembl	Gold	643	chr1:180952064-180958149:-	chr1	-	180952064	180958149	RIKEN cDNA 2210411M09 gene [Source:MGI Symbol;Acc:MGI:1917426]	GGATACCAACCAGCTCGTTTTCAAAGTCTTGTTGCCCTGAGGAGGAAGAGGACAGTCTCT				natural antisense	-1						0.133139	0.295012	0.380225	0.330671	0.489376	0.641532	0.568133	0.521507
ENSMUST00000181008	lncRNA	ASMM10EP3B100045285	lncRNA	hypo	0.601979	0.0406079	0.082056	0.156088	0.259291	RP23-79O10.3	Ensembl	Gold	675	chr14:51986425-51988827:-	chr14	-	51986425	51988827	predicted gene, 16617 [Source:MGI Symbol;Acc:MGI:4439541]	TATTTATTTCTCTACCTCTCTTTGCATTTACTAGCTCTCTACCCATTGCAGACGGTTCTG				natural antisense	-1				NR_045728	uc029sjc.1	0.117817	0.194066	0.133479	0.17899	0.208734	0.362748	0.244909	0.220774
ENSMUST00000135528	lncRNA	ASMM10EP3B100384701	lncRNA	hypo	0.444095	0.0388443	0.07997	0.126453	0.284744	Art3	Ensembl	Gold	1815	chr5:92331841-92346770:+	chr5	+	92331841	92346770	ADP-ribosyltransferase 3 [Source:MGI Symbol;Acc:MGI:1202729]	GCGCATTTCTTGAAAGTCCGCTCCTCAGCATGCTCCAGCACTCTGACGGGTTAGCCAGCA				bidirectional	109979						0.0711249	0.154482	0.177384	0.102823	0.199904	0.426335	0.317513	0.195223
NR_029452	lncRNA	ASMM10EP3B100032560	lncRNA	hypo	0.615442	0.00354432	0.0358998	0.403439	0.655527	4932416H05Rik	Refseq	Gold	3091	chr2:129798369-129801459:-	chr2	-	129798369	129801459		AGAGGTATGAGTCCCCTGCAGCTGTTGAATTAGCTAATAAAATACTTTCACATTTGATTC				natural antisense	-1				NR_029452		0.322053	0.426992	0.469537	0.395172	0.582781	0.784326	0.613933	0.641066
ENSMUST00000148687	lncRNA	ASMM10EP3B101755013	lncRNA	hypo	0.60714	0.0118272	0.047038	0.340249	0.560412	RP24-252B21.2	Ensembl	Gold	1865	chr7:83597048-83631842:-	chr7	-	83597048	83631842	predicted gene, 16638 [Source:MGI Symbol;Acc:MGI:4439562]	GCCAGTACAGGCTTTGAACCTCCCACCTTGATCCTGGGACAACTCTCACCTCGGGAAGGA				natural antisense	-1					uc009idp.1	0.220539	0.341899	0.409528	0.389029	0.454848	0.656056	0.609321	0.521423
NR_151584	lncRNA	ASMM10EP3B102527981	lncRNA	hypo	0.341742	0.0221465	0.0607786	0.165274	0.483623	Mrps17	Refseq	Gold	832	chr5:129715497-129718693:+	chr5	+	129715497	129718693		GCCTTGTGGTGGACTCCGGAGTACTTTAATAAACGGAAAACCTACTTTGCTCACGATGCC				exon sense-overlapping	66258				NR_151584		0.0868992	0.145184	0.207656	0.221358	0.323256	0.758773	0.49746	0.355005
ENSMUST00000154998	lncRNA	ASMM10EP3B101097866	lncRNA	hypo	0.532633	0.0291	0.0690637	0.310225	0.582438	Ipcef1	Ensembl	Gold	3077	chr10:6917554-6980314:-	chr10	-	6917554	6980314	Mus musculus interaction protein for cytohesin exchange factors 1 (Ipcef1), transcript variant 5, mRNA. [Source:RefSeq mRNA;Acc:NM_001347225]	ACAGTCCCAGACAGAGCTGCTGGATCAAGAATGGCAGACAGAGGTAAACCAGGAATTTGC				bidirectional	320495						0.117052	0.356782	0.394537	0.372531	0.677999	0.725421	0.443072	0.483259
ENSMUST00000131534	lncRNA	ASMM10EP3B100003216	lncRNA	hypo	0.593702	0.00911874	0.0443752	0.321697	0.541849	Fbxw2	Ensembl	Gold	1930	chr2:34811839-34826311:-	chr2	-	34811839	34826311	F-box and WD repeat domain containing 2 [Source:HGNC Symbol;Acc:HGNC:13608]	TGCTGTCTGCTCTACCTGAAGCATCTTTTTATTTTCTTAATAAACTATACACATCCTTCA				exon sense-overlapping	30050				NM_001164772		0.187827	0.317791	0.400257	0.380914	0.481812	0.633286	0.542093	0.510205
ENSMUST00000148957	lncRNA	ASMM10EP3B100613103	lncRNA	hypo	0.636375	0.0169053	0.0545063	0.290967	0.457226	Whrn	Ensembl	Gold	510	chr4:63425712-63432002:-	chr4	-	63425712	63432002	whirlin [Source:MGI Symbol;Acc:MGI:2682003]	GGCTGCTGTGGCTTATAGACCTGATGGAGATTTCTCTGCCTGGATTGAAACACCCCTCGC				exon sense-overlapping	73750						0.185089	0.290334	0.385528	0.302918	0.387717	0.532048	0.445433	0.463705
ENSMUST00000129398	lncRNA	ASMM10EP3B102375335	lncRNA	hypo	0.653042	0.00919418	0.0444345	0.282818	0.433077	Hdac10	Ensembl	Gold	2376	chr15:89123307-89128653:-	chr15	-	89123307	89128653	Histone deacetylase 10 [Source:UniProtKB/Swiss-Prot;Acc:Q6P3E7]	GTGCTGCTCCCACTGGCCTTCGAGGTGACTGTGTGTTTGATCCTGAGTTGGTGCTGGTGT			Yes	exon sense-overlapping	170787					uc007xfk.2	0.189807	0.255969	0.356501	0.328992	0.399687	0.440839	0.42949	0.462293
ENSMUST00000217109	lncRNA	ASMM10EP3B100006593	lncRNA	hypo	0.586252	0.00213801	0.0325867	0.422336	0.720401	RP23-314E23.2	Ensembl	Gold	1480	chr9:59499361-59512865:-	chr9	-	59499361	59512865	predicted gene, 33180 [Source:MGI Symbol;Acc:MGI:5592339]	GTAACTCAGACCCAAAAAGAACATGCATGGTATGTACTCACTAATAGGTGGATATTAGCC				intergenic	-1						0.307771	0.369079	0.546944	0.465551	0.767082	0.744337	0.655373	0.714811
ENSMUST00000135254	lncRNA	ASMM10EP3B100728533	lncRNA	hypo	0.593034	0.00437316	0.0374025	0.254542	0.429221	Slc35f4	Ensembl	Gold	1313	chr14:49303306-49314209:-	chr14	-	49303306	49314209	Solute carrier family 35 member F4 [Source:UniProtKB/Swiss-Prot;Acc:Q8BZK4]	GCCCTGGGGCTGCCTCTGTGGGATGGCGGGACTATGGCTAGATCCAGACTACATTGGTTA				exon sense-overlapping	75288						0.177165	0.25043	0.303781	0.286793	0.356607	0.481729	0.460105	0.418442
NR_151474	lncRNA	ASMM10EP3B100051650	lncRNA	hypo	0.605124	0.00318345	0.0347849	0.342333	0.565724	RP23-370J16.1	Refseq	Gold	1292	chr1:151748950-151754727:-	chr1	-	151748950	151754727		GCCCTGACTTCCCTAGATGAAGGATTATAAACTGTAAAATGCAATAAACCTTTTCCTCCC	2810414N06Rik			intergenic	-1				NR_151474		0.238516	0.33382	0.398365	0.398632	0.632397	0.548247	0.582995	0.499257
ENSMUST00000135756	lncRNA	ASMM10EP3B100015711	lncRNA	hypo	0.547182	0.0235017	0.0624694	0.225624	0.412337	Zfp385b	Ensembl	Gold	535	chr2:77450250-77703272:-	chr2	-	77450250	77703272	zinc finger protein 385B [Source:MGI Symbol;Acc:MGI:2444734]	TGGTTGCTCGTGAAGCTGCTGAAATCCCTGCCAGGATGTGGAGTGGACTTCCCAGCAGAG			Yes	exon sense-overlapping	241494						0.111611	0.246872	0.287909	0.256102	0.327804	0.500109	0.330528	0.490907
ENSMUST00000203993	lncRNA	ASMM10EP3B101224474	lncRNA	hypo	0.620227	0.0278423	0.0676545	0.478762	0.771913	Ergic2	Ensembl	Gold	1744	chr6:148183698-148212374:-	chr6	-	148183698	148212374	Endoplasmic reticulum-Golgi intermediate compartment protein 2 [Source:UniProtKB/Swiss-Prot;Acc:Q9CR89]	AGCAGATACCCATCAGTTCTCTGTGACAGAAAGGCGATCTCTTTCCAAGATACAGTGGGA			Yes	exon sense-overlapping	67456						0.205903	0.506774	0.612156	0.590215	0.706982	0.848777	0.829884	0.70201
ENSMUST00000186291	lncRNA	ASMM10EP3B100028053	lncRNA	hypo	0.626543	0.0336178	0.0739361	0.38035	0.607061	RP23-223M20.2	Ensembl	Gold	1118	chr15:82899080-82905818:+	chr15	+	82899080	82905818	predicted gene, 20324 [Source:MGI Symbol;Acc:MGI:5012509]	CTCAACACTGGCTGAGTATCATATTCCAAGCATTGAATAAAGGGTCCTTGTTGTCATTGA				natural antisense	-1				NR_045068	uc007wzq.1	0.219993	0.417055	0.431475	0.452876	0.518302	0.786468	0.599725	0.523748
ENSMUST00000189497	lncRNA	ASMM10EP3B104329127	lncRNA	hypo	0.490403	0.0164247	0.053824	0.270806	0.552212	RP23-428E11.1	Ensembl	Gold	1632	chr1:107936709-108028337:+	chr1	+	107936709	108028337	RIKEN cDNA D830032E09 gene [Source:MGI Symbol;Acc:MGI:2442347]	TGCTTCCATCAGTTGCTGGGTAATGCCTCTCAGATAACAGCTATGCCAGAGGTCATGAGG				intergenic	-1						0.15442	0.244803	0.398156	0.285846	0.42924	0.748226	0.530303	0.501079
ENSMUST00000154737	lncRNA	ASMM10EP3B102902798	lncRNA	hypo	0.581733	0.0164468	0.053824	0.307817	0.529138	Cst8	Ensembl	Gold	507	chr2:148798903-148805595:+	chr2	+	148798903	148805595	Cystatin-8 [Source:UniProtKB/Swiss-Prot;Acc:P32766]	GGACGAGCAGGTGGGAGAGTCACAGAAAGTGGCCCTGGCAGTTGGTGTGGATCAGTCCAA				exon sense-overlapping	13012						0.178464	0.290704	0.338829	0.423272	0.426641	0.62622	0.569103	0.494591
NR_033206	lncRNA	ASMM10EP3B100050094	lncRNA	hypo	0.651248	0.0289762	0.0690491	0.298018	0.45761	Tslp	Refseq	Gold	1146	chr18:32816860-32819799:+	chr18	+	32816860	32819799		TTCCCTCCTATCCCCATCCCCTTCCCTGTCCCTTTCATTCAATTTTTAATATCTGGCGGG				exon sense-overlapping	53603				NR_033206		0.217376	0.30509	0.402529	0.267077	0.399438	0.572371	0.450511	0.408123
ENSMUST00000182748	lncRNA	ASMM10EP3B100901067	lncRNA	hypo	0.534254	0.024739	0.0641347	0.316652	0.592699	Mir99ahg	Ensembl	Gold	3151	chr16:77329328-77558428:+	chr16	+	77329328	77558428		TCCTGAATGGTCACTCAGACAACATTTTACTCAACTATAAAGGTAGGGGAAATCTTTTGA				intergenic	-1				NR_015543	uc007zsf.2	0.172062	0.25698	0.437583	0.399983	0.484161	0.791493	0.577445	0.517697
NR_155706	lncRNA	ASMM10EP3B100006613	lncRNA	hypo	0.590775	0.0161383	0.0535997	0.376112	0.636642	Gm38576	Refseq	Gold	901	chr18:84744067-84754251:+	chr18	+	84744067	84754251		CGTTAAGTCTTCAGCAAACAGTGAGGCTGGCTGTCCACACCCAAGCATGGCATCCAGGTT				intergenic	-1				NR_155706		0.228931	0.418576	0.49094	0.366002	0.514579	0.758512	0.698749	0.574729
NR_151600	lncRNA	ASMM10EP3B100029535	lncRNA	hypo	0.663604	0.0329145	0.0731382	0.323265	0.487136	Bicdl1	Refseq	Gold	2585	chr5:115648175-115653586:-	chr5	-	115648175	115653586		GATCTGGGGTTCCAGTTAAAGACTCCCCTTTCCTCCTGCACTGCAGCACTGGCGTCTCCA				exon sense-overlapping	75665				NR_151600		0.18285	0.350428	0.391486	0.368296	0.39025	0.561774	0.499629	0.49689
ENSMUST00000137631	lncRNA	ASMM10EP3B102101696	lncRNA	hypo	0.637032	0.019135	0.0569537	0.333868	0.524099	Tle6	Ensembl	Gold	1972	chr10:81590907-81597345:-	chr10	-	81590907	81597345	transducin-like enhancer of split 6 [Source:MGI Symbol;Acc:MGI:2149593]	CTGTGCCCTCAGCAAGGCTCCATCCTAACTTGTTCTAGGCAGAAAACTTCTTCCAGGCGA			Yes	exon sense-overlapping	114606						0.212418	0.314151	0.435469	0.373434	0.416186	0.57679	0.555917	0.547506
NR_040730	lncRNA	ASMM10EP3B100023933	lncRNA	hypo	0.377055	0.00269338	0.0342303	0.187594	0.497525	4930428G15Rik	Refseq	Gold	807	chr9:115336161-115341924:+	chr9	+	115336161	115341924		CGTTTGTTTTTGTTGGTTCTGGGAATTTGAACTCGGATCCTTATGCCTGTGCAGCAAGCA				intergenic	-1				NR_040730		0.105817	0.178926	0.278371	0.187264	0.429246	0.653076	0.443553	0.464226
ENSMUST00000191638	lncRNA	ASMM10EP3B106211977	lncRNA	hypo	0.586531	0.0345573	0.0747622	0.333152	0.568004	Mbnl1	Ensembl	Gold	1508	chr3:60501237-60627530:+	chr3	+	60501237	60627530	Muscleblind-like protein 1 [Source:UniProtKB/Swiss-Prot;Acc:Q9JKP5]	ACGGCCACGTGAGAGTTCCCATGGTGCACGGTGCTACGCCAGCCACTGTGTCCGCAGCAA			Yes	exon sense-overlapping	56758					uc012cqb.2	0.168635	0.330299	0.499552	0.334121	0.474803	0.713056	0.583933	0.500224
ENSMUST00000200073	lncRNA	ASMM10EP3B102065358	lncRNA	hypo	0.553201	0.00233212	0.0335369	0.382141	0.690781	Sema3a	Ensembl	Gold	2593	chr5:13399577-13496401:+	chr5	+	13399577	13496401	Semaphorin-3A [Source:UniProtKB/Swiss-Prot;Acc:O08665]	AATCTGCACCTATATTGAAGTTGGACATCATCCTGAGGCTGTCATTTGCTGCACAGGCCT		Cytoplasm		exon sense-overlapping	20346						0.262962	0.339931	0.511996	0.413674	0.605667	0.747794	0.698504	0.711161
ENSMUST00000136617	lncRNA	ASMM10EP3B105382145	lncRNA	hypo	0.544956	0.00342479	0.0358167	0.220038	0.403771	Trp53bp1	Ensembl	Gold	751	chr2:121256514-121271369:-	chr2	-	121256514	121271369	TP53-binding protein 1 [Source:UniProtKB/Swiss-Prot;Acc:P70399]	GTGGCGACAGTGGCGACCTGGGGATCGACCTGGAGGGGCCTGGGCAGCGTGCAGAAACCT		Nucleus	Yes	exon sense-overlapping	27223						0.202588	0.212702	0.147001	0.31786	0.375022	0.450259	0.403656	0.386149
ENSMUST00000191880	lncRNA	ASMM10EP3B100015058	lncRNA	hypo	0.584659	0.0152864	0.0522394	0.379548	0.649178	RP23-56B11.3	Ensembl	Gold	482	chr18:37618906-37619766:+	chr18	+	37618906	37619766	RIKEN cDNA 4930517L18 gene [Source:MGI Symbol;Acc:MGI:1925431]	CCAGAGTTGCATTTGGTCATGGTGGTTTGTACCAATAAAAAGCAAACTAATACAGTAATG				intron sense-overlapping	-1						0.224491	0.330017	0.556567	0.407116	0.739653	0.683671	0.615313	0.558076
ENSMUST00000182486	lncRNA	ASMM10EP3B103899914	lncRNA	hypo	0.665461	0.0476606	0.0897149	0.218834	0.328846	Jpx	Ensembl	Gold	345	chrX:103493795-103502958:+	chrX	+	103493795	103502958	Jpx transcript, Xist activator (non-protein coding) [Source:MGI Symbol;Acc:MGI:2180008]	CGGCTTGCTGGCTCACCTTTCAAGATGTTCAACTTGGCTGCTCCAGCTACCATGCCTGCT				intergenic	-1						0.131296	0.221288	0.243113	0.279639	0.250409	0.402411	0.326865	0.335698
ENSMUST00000204638	lncRNA	ASMM10EP3B100036702	lncRNA	hypo	0.665999	0.0124392	0.0479709	0.317992	0.477466	RP23-338O19.1	Ensembl	Gold	3086	chr6:73586109-73608673:-	chr6	-	73586109	73608673	predicted gene, 31747 [Source:MGI Symbol;Acc:MGI:5590906]	AGGAAGGAGCGAGAATGATGTAGATGGAGTGCTCATGGATGAAGTTCACAAAAATAAATA				intergenic	-1						0.223753	0.271405	0.385693	0.391118	0.431095	0.504182	0.503389	0.471199
ENSMUST00000134121	lncRNA	ASMM10EP3B102440447	lncRNA	hypo	0.515109	0.00188601	0.0318489	0.248221	0.48188	Ddc	Ensembl	Gold	701	chr11:11875276-11890398:-	chr11	-	11875276	11890398	Aromatic-L-amino-acid decarboxylase [Source:UniProtKB/Swiss-Prot;Acc:O88533]	TGGTGCTATTGGCTGCATTGGTTTCTCCTGGTTCAAGGTTGTGAAGCTTCCATTCCCCCA				exon sense-overlapping	13195						0.148863	0.223344	0.309164	0.311512	0.485281	0.523548	0.495607	0.423086
ENSMUST00000188118	lncRNA	ASMM10EP3B100032386	lncRNA	hypo	0.567072	0.00924659	0.044461	0.266462	0.469891	RP23-223O13.1	Ensembl	Gold	1085	chr18:12501190-12504426:-	chr18	-	12501190	12504426	predicted gene 29200 [Source:MGI Symbol;Acc:MGI:5579906]	GTATCAGGAGGGTCTCTTTGCAGTTTGTAGATGACACACATGATTGAAAGAAAGCAATTT				natural antisense	-1						0.187009	0.264953	0.397707	0.216178	0.422314	0.513823	0.519669	0.423758
ENSMUST00000130744	lncRNA	ASMM10EP3B103680441	lncRNA	hypo	0.665099	0.00139918	0.0304898	0.418936	0.629885	RP23-235P16.3	Ensembl	Gold	3369	chrX:75725465-75764699:-	chrX	-	75725465	75764699	RIKEN cDNA 4933407K13 gene [Source:MGI Symbol;Acc:MGI:1921646]	AGTGAAGATCAGTGAAGACAGGAGACCAAAAGGCGTTTAGCTGTGCAAGCAAGCCAAGCC				intergenic	-1				NR_029443		0.369414	0.45361	0.447239	0.405481	0.620309	0.715203	0.625474	0.558554
ENSMUST00000129924	lncRNA	ASMM10EP3B100006137	lncRNA	hypo	0.45966	0.000276539	0.0269295	0.275308	0.598938	Kdm6bos	Ensembl	Gold	840	chr11:69401513-69402700:+	chr11	+	69401513	69402700		GACACGGAATTGATTTTTATGTTTCTTCATTGTTTCCTCTGGTTTTATACTGCTTAAAAT				natural antisense	-1						0.175249	0.248276	0.323034	0.354673	0.616352	0.631247	0.578712	0.569442
ENSMUST00000162558	lncRNA	ASMM10EP3B100227764	lncRNA	hypo	0.326758	0.0173197	0.0548288	0.133186	0.407598	Gas5	Ensembl	Gold	502	chr1:161035163-161038537:+	chr1	+	161035163	161038537		GGCTGGATAGACAGTTTGAAAGTTAACTGGTTGCATGCTTGTTCATTTGGCTGGCTTGCT				intergenic	-1					uc007dev.1	0.10552	0.1136	0.157338	0.156286	0.338621	0.65463	0.344032	0.293109
ENSMUST00000182527	lncRNA	ASMM10EP3B105124720	lncRNA	hypo	0.595144	0.0432938	0.0846617	0.1175	0.197432	Prkg1	Ensembl	Gold	978	chr19:30619371-30625491:-	chr19	-	30619371	30625491	protein kinase, cGMP-dependent, type I [Source:MGI Symbol;Acc:MGI:108174]	TCATTGACACCCTTGGAGTTGGAGGTTTCGGACGAGTAGAGCTGAGGCACTGCTTTCAGA		Exosome		exon sense-overlapping	19091						0.145214	0.108847	0.156231	0.0597102	0.206495	0.25742	0.160454	0.165358
ENSMUST00000200092	lncRNA	ASMM10EP3B104332133	lncRNA	hypo	0.504869	0.0094628	0.0445318	0.375922	0.744594	Sox2ot	Ensembl	Gold	767	chr3:34638297-34680814:+	chr3	+	34638297	34680814	SOX2 overlapping transcript (non-protein coding) [Source:MGI Symbol;Acc:MGI:2444112]	AGGGCATGGGATTCCCTGGGACTTCAGTTACAGACAGGCATGATGGCATGGTGGAATATT		Nucleus;Cytoplasm		exon sense-overlapping	-1					uc029uky.1	0.168347	0.339264	0.54337	0.452708	0.654153	0.882621	0.787865	0.653738
ENSMUST00000146542	lncRNA	ASMM10EP3B100467392	lncRNA	hypo	0.60328	0.00800099	0.0426458	0.438075	0.726156	RP23-117M21.1	Ensembl	Gold	1067	chr2:171253284-171271350:+	chr2	+	171253284	171271350	predicted gene 14266 [Source:MGI Symbol;Acc:MGI:3649850]	CCTGCAGTCCTGCTTGTTGTCAGTTGAAGGTTTCTGAGTAAATTGACAGAGCCAGACTAA				intergenic	-1					uc008och.1	0.296311	0.423667	0.490268	0.542057	0.701336	0.863476	0.724203	0.615611
ENSMUST00000160938	lncRNA	ASMM10EP3B100006296	lncRNA	hypo	0.436173	0.00694645	0.041545	0.118174	0.270934	AC102895.1	Ensembl	Gold	566	chr15:57708114-57708927:-	chr15	-	57708114	57708927	predicted gene 16006 [Source:MGI Symbol;Acc:MGI:3801853]	CCGAAACTGTAATGGTATGCTCCTAAGTGTACGTGAAATAGGTAATACATTACAACAACA				intronic antisense	-1						0.0836358	0.130734	0.0996407	0.158685	0.36911	0.254329	0.210941	0.249354
ENSMUST00000125000	lncRNA	ASMM10EP3B103978327	lncRNA	hypo	0.641303	0.00510761	0.0384107	0.322436	0.502782	Dnajc10	Ensembl	Gold	1034	chr2:80315466-80324788:+	chr2	+	80315466	80324788	DnaJ homolog subfamily C member 10 [Source:UniProtKB/Swiss-Prot;Acc:Q9DC23]	TCCCCAGGATGTTCGCATTGCCATGATTTAGCCCCCACTGTACGTATGTTTAATAACCCA				exon sense-overlapping	66861						0.24524	0.288982	0.419749	0.335772	0.487165	0.545881	0.520102	0.45798
ENSMUST00000217121	lncRNA	ASMM10EP3B104463763	lncRNA	hypo	0.555754	0.00126577	0.0298906	0.262842	0.472947	Ncam1	Ensembl	Gold	914	chr9:49641590-49798922:-	chr9	-	49641590	49798922	neural cell adhesion molecule 1 isoform 3 [Source:RefSeq peptide;Acc:NP_001106675]	TCATCTGGACTTTGTTTTTCCTGGGAACTGCAGGTAAGGAACTGCCAATCACGTGACCGT				exon sense-overlapping	17967					uc009pjm.2	0.250293	0.242493	0.322408	0.236175	0.511571	0.495162	0.38062	0.504436
ENSMUST00000145836	lncRNA	ASMM10EP3B100859657	lncRNA	hypo	0.663476	0.0201942	0.0580652	0.313148	0.471982	Tmem53	Ensembl	Gold	1298	chr4:117265371-117268582:+	chr4	+	117265371	117268582	Transmembrane protein 53 [Source:UniProtKB/Swiss-Prot;Acc:Q9D0Z3]	ACCCCAGTCCTGCCTCTGGTGTTGACAGCCCTCATCTGTGTTTCAGAGAACAGACAAGGT				exon sense-overlapping	68777					uc008uil.2	0.182139	0.305954	0.418241	0.34626	0.448653	0.497275	0.48239	0.459611
NR_045986	lncRNA	ASMM10EP3B101914084	lncRNA	hypo	0.598549	0.00993949	0.0450954	0.339347	0.566949	RP23-56N1.2	Refseq	Gold	2116	chr6:112286794-112290319:-	chr6	-	112286794	112290319		TGTCCCTGGACCACTCTGAAGGCCTCATGGAAGATGGGTGAATGGAGAAGAAGGCCCTCT	5031434C07Rik			intronic antisense	-1				NR_045986		0.251848	0.372311	0.399705	0.333523	0.567757	0.70926	0.528461	0.46232
NR_028097	lncRNA	ASMM10EP3B103400699	lncRNA	hypo	0.27556	6.85648e-05	0.0258068	0.102595	0.372314	Rabggtb	Refseq	Gold	1358	chr3:153907289-153910967:-	chr3	-	153907289	153910967		GCTTCTCCTAGGAATACTGCATGTCTGAATACCTGAGAATGAGCGGCGTCTATTGGGGCC		Nucleus		exon sense-overlapping	19352				NR_028097		0.0491384	0.0791735	0.130839	0.151229	0.378564	0.412174	0.348105	0.350413
ENSMUST00000143134	lncRNA	ASMM10EP3B100604175	lncRNA	hypo	0.661562	0.0405571	0.082056	0.410346	0.620269	Ssu2	Ensembl	Gold	1553	chr6:112368740-112377727:-	chr6	-	112368740	112377727	Mus musculus ssu-2 homolog (C. elegans) (Ssu2), transcript variant 2, mRNA. [Source:RefSeq mRNA;Acc:NM_001356365]	TCCTATCCTCTGGCTGGGAGTGCTGATGTAACCACCACTGGGAGTGTACTTCGCAGGTCT				exon sense-overlapping	243612						0.210899	0.507427	0.499516	0.423542	0.556822	0.727254	0.645197	0.5518
ENSMUST00000128051	lncRNA	ASMM10EP3B101052068	lncRNA	hypo	0.499802	0.0179019	0.0553479	0.256775	0.513754	Pkhd1	Ensembl	Gold	921	chr1:20606297-20618040:-	chr1	-	20606297	20618040	PKHD1, fibrocystin/polyductin [Source:HGNC Symbol;Acc:HGNC:9016]	CATGTCCTGGATCACTAGATAGCTGTACTTTCAAGCCCACTCCAAAGAGCCTGCTGCGGG			Yes	exon sense-overlapping	241035						0.221563	0.334454	0.189634	0.28145	0.455593	0.73012	0.455111	0.414191
ENSMUST00000140873	lncRNA	ASMM10EP3B102044528	lncRNA	hypo	0.476113	0.00759591	0.0420921	0.304221	0.638968	Galk2	Ensembl	Gold	2910	chr2:125866243-125911444:+	chr2	+	125866243	125911444	N-acetylgalactosamine kinase [Source:UniProtKB/Swiss-Prot;Acc:Q68FH4]	TGTGCTGGGTTAGTGACTCTCACGGTGCTGGGACTGAGACTTTCCAAGTAAAGTCACTGT				exon sense-overlapping	69976						0.168386	0.318126	0.388555	0.341817	0.686998	0.812756	0.561195	0.494925
ENSMUST00000156496	lncRNA	ASMM10EP3B100410540	lncRNA	hypo	0.504758	0.00152353	0.0313371	0.26179	0.518645	Ambra1	Ensembl	Gold	3419	chr2:91730182-91810969:+	chr2	+	91730182	91810969	Activating molecule in BECN1-regulated autophagy protein 1 [Source:UniProtKB/Swiss-Prot;Acc:A2AH22]	AGGGAACCGACTTGGAATTTGAGGACTTTGAGTAAGTATATTTTCAGTTTGCTTCCTTCT		Exosome		exon sense-overlapping	228361						0.146395	0.272141	0.335161	0.293463	0.504274	0.514725	0.472876	0.582704
ENSMUST00000139843	lncRNA	ASMM10EP3B103993344	lncRNA	hypo	0.617447	0.0447467	0.08622	0.318192	0.515336	Vcp	Ensembl	Gold	618	chr4:42992735-42993758:-	chr4	-	42992735	42993758	valosin containing protein [Source:MGI Symbol;Acc:MGI:99919]	CACTGTGAGGGGGAGCCAATCAAGCGAGAGGTGAGTTACTCCCTAATCCCAGTTCACGGT				exon sense-overlapping	269523						0.190893	0.318457	0.458274	0.305146	0.404071	0.655743	0.54772	0.45381
ENSMUST00000156192	lncRNA	ASMM10EP3B101134385	lncRNA	hypo	0.47218	0.000609748	0.0281749	0.253795	0.537497	Btbd17	Ensembl	Gold	2989	chr11:114791217-114795910:-	chr11	-	114791217	114795910	BTB/POZ domain-containing protein 17 [Source:UniProtKB/Swiss-Prot;Acc:Q9DB72]	GTCCCGGGACTGTGCTGCTGTCTTTGACAAGTTCATCAGGTACATAGGGGAAGGGCACCG				exon sense-overlapping	72014					uc007mfs.1	0.178511	0.342111	0.254676	0.239883	0.45976	0.585059	0.544106	0.561063
ENSMUST00000108744	lncRNA	ASMM10EP3B100225876	lncRNA	hypo	0.600608	0.0131199	0.0489917	0.409506	0.681819	Ccdc7b	Ensembl	Gold	939	chr8:129118041-129183732:+	chr8	+	129118041	129183732	coiled-coil domain containing 7B [Source:MGI Symbol;Acc:MGI:1922703]	CCCTGGACTGGGCGAAGTGGGAGTGCTGGGTTCTGATGATGGGATAAAGAGATACCACCA				bidirectional	75453					uc012gnh.1	0.199655	0.394517	0.536342	0.507509	0.650963	0.722566	0.696916	0.656831
ENSMUST00000214017	lncRNA	ASMM10EP3B103228369	lncRNA	hypo	0.433923	0.0442876	0.0856395	0.190797	0.439702	Fxyd2	Ensembl	Gold	699	chr9:45405955-45410260:+	chr9	+	45405955	45410260	FXYD domain-containing ion transport regulator 2 [Source:MGI Symbol;Acc:MGI:1195260]	CCCGATGGCTGGGGAAATATCAGATCTGTCAGCGAACAGTGGTGAGACTGGCAGGACTCT				exon sense-overlapping	11936						0.129982	0.106882	0.225919	0.300405	0.483819	0.402059	0.64644	0.226492
ENSMUST00000127261	lncRNA	ASMM10EP3B104876504	lncRNA	hypo	0.582273	0.0249169	0.0643627	0.292039	0.50155	Ccdc180	Ensembl	Gold	1873	chr4:45890303-45909567:+	chr4	+	45890303	45909567	coiled-coil domain containing 180 [Source:MGI Symbol;Acc:MGI:2685871]	CCGGGAACTCCTGGCCTGATCCTGTTCCCCTTTGCAGACCCTGTTGGAACTGTGGGAAAA				exon sense-overlapping	381522					uc008sta.2	0.133301	0.295781	0.40586	0.333214	0.408228	0.602678	0.518089	0.477206
ENSMUST00000142798	lncRNA	ASMM10EP3B104624922	lncRNA	hypo	0.587905	0.0243076	0.0635276	0.368901	0.627484	Tmem106b	Ensembl	Gold	983	chr6:13069854-13076370:+	chr6	+	13069854	13076370	transmembrane protein 106B [Source:MGI Symbol;Acc:MGI:1919150]	TCCATATAGTGATCAGCGGTTACGGCCAAGAAGAACTTTCATTTTCAGGGGTGTAGTCCC		Nucleus		exon sense-overlapping	71900						0.264924	0.353498	0.502796	0.354387	0.536104	0.83725	0.592582	0.544
ENSMUST00000221235	lncRNA	ASMM10EP3B100049707	lncRNA	hypo	0.590017	0.0119746	0.0472195	0.271672	0.460449	RP23-378B3.2	Ensembl	Gold	1260	chr12:26346717-26371748:+	chr12	+	26346717	26371748	RIKEN cDNA 4930549C15 gene [Source:MGI Symbol;Acc:MGI:1922493]	ACGCTTCCTCTGCCATGGACTGCCCTGGAACTCTAAGGCTGGAATAAATCCTTTCTTCCC				intronic antisense	-1				NR_130981	uc056ypx.1	0.180124	0.283521	0.334485	0.28856	0.384899	0.57635	0.4637	0.416846
ENSMUST00000141259	lncRNA	ASMM10EP3B104952477	lncRNA	hypo	0.563682	0.00288503	0.0342303	0.340433	0.603944	Ube4bos1	Ensembl	Gold	2227	chr4:149347914-149359335:+	chr4	+	149347914	149359335	ubiquitination factor E4B, opposite strand 1 [Source:MGI Symbol;Acc:MGI:1925072]	TCATTCGGGAGAGTGATCCGACATCTTGGGTGGAATATGTAAGTGGGGTCAACTGTTTCT				natural antisense	-1						0.436596	0.340484	0.34577	0.23888	0.593783	0.704665	0.587426	0.529903
NR_149255	lncRNA	ASMM10EP3B100035150	lncRNA	hypo	0.580731	0.0112486	0.04677	0.325315	0.560182	Cflar	Refseq	Gold	1912	chr1:58713286-58733227:+	chr1	+	58713286	58733227		AATTGCCTCCTTTCCTTTGTTACTAGAAACAATGCTGCAAAATAAACTTCCTGATTCTTA				exon sense-overlapping	12633				NR_149255		0.184321	0.331535	0.396136	0.389269	0.485685	0.681628	0.550949	0.522465
ENSMUST00000151303	lncRNA	ASMM10EP3B106348297	lncRNA	hypo	0.600922	0.0280925	0.0679171	0.214692	0.35727	AC152500.4	Ensembl	Gold	379	chr10:81024811-81026273:+	chr10	+	81024811	81026273	predicted gene 16099 [Source:MGI Symbol;Acc:MGI:3802061]	AGGGCCCTGGGACCCTGAAGCCACCTCAGCTTGGAGGGCCAATCGATTCCTTGGCAGCTA				natural antisense	-1						0.0983984	0.18823	0.299764	0.272375	0.300814	0.388568	0.360971	0.378729
ENSMUST00000190668	lncRNA	ASMM10EP3B100908118	lncRNA	hypo	0.52859	0.0320102	0.0721893	0.274276	0.518882	RP24-319M18.1	Ensembl	Gold	452	chr19:3149813-3197698:-	chr19	-	3149813	3197698	RIKEN cDNA 1700030N03 gene [Source:MGI Symbol;Acc:MGI:1917261]	GCGGAAGAGGATTTCATCCACAAGCCTGGGACACACATCAACCTGAATGCCCCACCCCTT				intergenic	-1					uc008fvz.2	0.162907	0.376962	0.227755	0.329479	0.395009	0.721293	0.531406	0.42782
ENSMUST00000174724	lncRNA	ASMM10EP3B102723761	lncRNA	hypo	0.512655	0.00862217	0.0439394	0.397593	0.775557	Cyb5r4	Ensembl	Gold	2733	chr9:87022087-87068248:+	chr9	+	87022087	87068248	Cytochrome b5 reductase 4 [Source:UniProtKB/Swiss-Prot;Acc:Q3TDX8]	TCCTTTGCATCTGCGGACCAACACCATTTACTGACGAGGGGATAAGTGAGGTTCTCTGCT				exon sense-overlapping	266690						0.160957	0.403433	0.486466	0.539515	0.728507	0.909958	0.796989	0.666774
NR_152860	lncRNA	ASMM10EP3B104687191	lncRNA	hypo	0.652777	0.0111046	0.0467095	0.394941	0.605017	Dmtf1	Refseq	Gold	4053	chr5:9118868-9161776:-	chr5	-	9118868	9161776		AGGCAAATTGCAAACCATAAGGATGTTTCATTTCCTGCTTCAACAGACTCCCCTGCTGCT		Nucleus	Yes	bidirectional	23857				NR_152860		0.257043	0.388408	0.519634	0.414679	0.56612	0.665327	0.599271	0.58935
ENSMUST00000143480	lncRNA	ASMM10EP3B102656003	lncRNA	hypo	0.568504	0.00424319	0.0371077	0.311931	0.548688	Mrnip	Ensembl	Gold	837	chr11:50174444-50178348:+	chr11	+	50174444	50178348	MRN complex-interacting protein [Source:UniProtKB/Swiss-Prot;Acc:Q9D1F5]	TGCAAGGCTTGTGGAGAGAAGCAGTCATTTGTTCGGGAACCTTTGCTCATTGTTGGGGCT		Cytoplasm		exon sense-overlapping	68067						0.253644	0.225664	0.427821	0.340597	0.52979	0.625375	0.501301	0.538284
ENSMUST00000200700	lncRNA	ASMM10EP3B100051741	lncRNA	hypo	0.506649	0.00203383	0.0319783	0.341941	0.674908	RP23-315E2.1	Ensembl	Gold	1433	chr5:134747042-134822967:+	chr5	+	134747042	134822967	predicted gene, 30003 [Source:MGI Symbol;Acc:MGI:5589162]	ACCGGCTTAGAGAGCGCGCCTGGGTATGATTAAAACCTCGCGTAGACTGATTCATCTCAG				natural antisense	-1						0.259111	0.329642	0.286975	0.492038	0.63948	0.786094	0.649975	0.624083
ENSMUST00000170986	lncRNA	ASMM10EP3B100044716	lncRNA	hypo	0.656556	0.030009	0.0701706	0.378959	0.577193	RP23-331I23.3	Ensembl	Gold	915	chr6:83441810-83445360:+	chr6	+	83441810	83445360	RIKEN cDNA B230319C09 gene [Source:MGI Symbol;Acc:MGI:2444713]	GGCTCCCAACCATCCTAATGCTGCAACCTTTTAATATAAGGTCACGTGGTATTGGCCCCC				intronic antisense	-1					uc009cnm.1	0.214069	0.388124	0.482391	0.431252	0.505992	0.685915	0.576235	0.540628
ENSMUST00000144757	lncRNA	ASMM10EP3B100047157	lncRNA	hypo	0.605385	0.0044862	0.0374025	0.455841	0.752976	RP24-340J19.1	Ensembl	Gold	2818	chr6:145738693-145746273:-	chr6	-	145738693	145746273	predicted gene 15704 [Source:MGI Symbol;Acc:MGI:3783144]	GCTTGGCCTTTTCCAAATGCTTGAACAGCCTTATGACAGTGCTTTGACCACGCCTATGGT				intergenic	-1						0.341794	0.486069	0.479634	0.515865	0.734138	0.894778	0.755512	0.627477
ENSMUST00000128215	lncRNA	ASMM10EP3B104040247	lncRNA	hypo	0.588268	0.00245067	0.0338288	0.303208	0.515424	Smarce1	Ensembl	Gold	3117	chr11:99225299-99230446:-	chr11	-	99225299	99230446	SWI/SNF related, matrix associated, actin dependent regulator of chromatin, subfamily e, member 1 [Source:MGI Symbol;Acc:MGI:1927347]	ACCATCTTATGCCCCACCTCCCACCCCAGCTCCTGCAACAGTAAGTTTTAATTTTCTTGT		Cytoplasm;Nucleus	Yes	exon sense-overlapping	57376						0.235411	0.33348	0.340728	0.303212	0.46723	0.615144	0.513078	0.466247
ENSMUST00000132626	lncRNA	ASMM10EP3B102612045	lncRNA	hypo	0.632691	0.0317415	0.0717578	0.321556	0.508236	RP23-274I9.2	Ensembl	Gold	842	chrX:150312601-150333065:-	chrX	-	150312601	150333065	predicted gene 15104 [Source:MGI Symbol;Acc:MGI:3705199]	ACCATTTCAGCCAAAATAATTGAGAAAGACCCACAAAGAGAGAAGATGGATGAAGAGCAA				intergenic	-1						0.236212	0.376253	0.384867	0.288892	0.591408	0.618084	0.433082	0.39037
ENSMUST00000143812	lncRNA	ASMM10EP3B100040243	lncRNA	hypo	0.578138	0.000186546	0.0258068	0.310397	0.53689	Zfp85os	Ensembl	Gold	1784	chr13:67729262-67755714:+	chr13	+	67729262	67755714	zinc finger protein 85, opposite strand [Source:MGI Symbol;Acc:MGI:1915521]	AAATAAGGAAGCAGGAAGGTAATGTAGGACTGAGCATTTCTTTAATGAAACCACGCTTGG				natural antisense	-1				NR_027969	uc011zbk.1	0.287197	0.290192	0.296699	0.367498	0.504025	0.594673	0.534397	0.514466
ENSMUST00000154041	lncRNA	ASMM10EP3B106421364	lncRNA	hypo	0.476117	0.0151329	0.0520679	0.278316	0.584554	Mllt10	Ensembl	Gold	825	chr2:18064684-18126229:+	chr2	+	18064684	18126229	myeloid/lymphoid or mixed-lineage leukemia; translocated to, 10 [Source:MGI Symbol;Acc:MGI:1329038]	AGCCAGAGTGGTTGGGCTCATGTGGTTTGTGCCCTCTATATTCCAGAGGTACAATTTGCC			Yes	exon sense-overlapping	17354					uc008ilo.2	0.168726	0.226296	0.422234	0.29601	0.460215	0.792889	0.567513	0.517601
ENSMUST00000183245	lncRNA	ASMM10EP3B100479194	lncRNA	hypo	0.492656	0.00608796	0.0399311	0.331148	0.672169	Dleu2	Ensembl	Gold	637	chr14:61628606-61682325:-	chr14	-	61628606	61682325	deleted in lymphocytic leukemia, 2 [Source:MGI Symbol;Acc:MGI:1934030]	AGATGTGCTGCTCTTAATAAGTGTGTAGTCATTAAACCCAGAACCTCAGAGGGCTCTACT				intergenic	-1						0.174889	0.323015	0.426132	0.400557	0.610262	0.834704	0.684466	0.559244
ENSMUST00000146012	lncRNA	ASMM10EP3B105665577	lncRNA	hypo	0.659636	0.0111955	0.04677	0.436606	0.66189	Rabl6	Ensembl	Gold	2190	chr2:25584111-25608465:-	chr2	-	25584111	25608465	Rab-like protein 6 [Source:UniProtKB/Swiss-Prot;Acc:Q5U3K5]	TGTAGTTGACAAAGTGTAAAAAACGAGGAGATGGCTTGAAGACGGAAAATGACCCCCAGG				exon sense-overlapping	227624						0.33084	0.365763	0.51711	0.532713	0.624445	0.751501	0.59137	0.680241
ENSMUST00000185095	lncRNA	ASMM10EP3B100041009	lncRNA	hypo	0.416201	0.00716385	0.0419287	0.254349	0.61112	RP23-386K20.2	Ensembl	Gold	607	chr1:119520090-119526359:-	chr1	-	119520090	119526359	predicted gene 27184 [Source:MGI Symbol;Acc:MGI:5521027]	CGGCTCATTGATATGTCATTTTCTTTCATACTTAATAGTAAAGTTATGTTGCCAATGTAT				natural antisense	-1					uc007cit.1	0.0793929	0.206285	0.297329	0.43439	0.602313	0.746572	0.515377	0.580219
ENSMUST00000181957	lncRNA	ASMM10EP3B101974235	lncRNA	hypo	0.256326	0.000397729	0.028027	0.089264	0.348244	Gm26870	Ensembl	Gold	1170	chr9:3024048-3038313:-	chr9	-	3024048	3038313	predicted gene, 26870 [Source:MGI Symbol;Acc:MGI:5477364]	GAATATGGCGAGGAAACTGAAAATCACGGAAAATGAGAAGTACACACTTTGGGACATGAA				natural antisense	-1						0.0431831	0.0613182	0.113714	0.13884	0.34189	0.430662	0.296713	0.323712
NR_027959	lncRNA	ASMM10EP3B100019554	lncRNA	hypo	0.511457	0.00212724	0.0325169	0.394371	0.771073	B830017H08Rik	Refseq	Gold	1119	chr16:17833119-17835019:+	chr16	+	17833119	17835019		CACAGTAACTCCCTTTGCTGTTAAGTATAATAAAATGCAGTTTCTGGCATAGGTGGCATT				intergenic	-1				NR_027959		0.245884	0.386123	0.392688	0.552787	0.874871	0.774145	0.699751	0.735526
NR_015523	lncRNA	ASMM10EP3B100007142	lncRNA	hypo	0.526123	0.00303175	0.0344148	0.323517	0.614908	RP23-175J8.3	Refseq	Gold	2375	chr2:130872541-130906396:-	chr2	-	130872541	130906396		TTGAGAATTCTCTGTTTAGCTCTGTTCCCCATTTTGTAATAAAGTTATTTGGTTCTCTGG	A730017L22Rik			exon sense-overlapping	228602				NR_015523	uc012cek.1	0.188103	0.308886	0.457519	0.339562	0.597017	0.690018	0.591071	0.581527
NR_110352	lncRNA	ASMM10EP3B106869051	lncRNA	hypo	0.447872	0.00171215	0.0318476	0.0983548	0.219605	Tasp1	Refseq	Gold	2177	chr2:139833479-140066805:-	chr2	-	139833479	140066805		TCCAAAGCCAAGGAATATAAACATGTATGCAAACGAGCTTGTCAGAAGGATTCTCCTTTT				exon sense-overlapping	75812				NR_110352		0.0610458	0.0851113	0.140753	0.106509	0.20236	0.259258	0.191578	0.225221
ENSMUST00000220446	lncRNA	ASMM10EP3B100027372	lncRNA	hypo	0.641814	0.0436235	0.0848999	0.344046	0.536052	Cradd	Ensembl	Gold	717	chr10:95321748-95323687:-	chr10	-	95321748	95323687	Mus musculus CASP2 and RIPK1 domain containing adaptor with death domain (Cradd), transcript variant 3, mRNA. [Source:RefSeq mRNA;Acc:NM_001330175]	CAACTCCTCCCAGATATACTGCTCTTTCACAAAGATGAGGGACTGACCTAGAAAGATTAA				exon sense-overlapping	12905						0.170994	0.360051	0.429232	0.415906	0.468823	0.663811	0.467984	0.54359
ENSMUST00000145615	lncRNA	ASMM10EP3B100850243	lncRNA	hypo	0.558919	0.0324479	0.0726629	0.394686	0.70616	Lingo2	Ensembl	Gold	3808	chr4:36715820-36951744:-	chr4	-	36715820	36951744	leucine rich repeat and Ig domain containing 2 [Source:MGI Symbol;Acc:MGI:2442298]	GTTTTATCATAGCCATAGCACAGATGTGAAAACAAGAATTTGAGAAAACTGAAATCTTGT				exon sense-overlapping	242384						0.300221	0.371624	0.598747	0.308154	0.607686	0.853077	0.856227	0.50765
ENSMUST00000145453	lncRNA	ASMM10EP3B102362876	lncRNA	hypo	0.59739	0.0132779	0.0491221	0.327019	0.547413	RP23-411B7.2	Ensembl	Gold	426	chr4:42735545-42767287:+	chr4	+	42735545	42767287	RIKEN cDNA 4930578G10 gene [Source:MGI Symbol;Acc:MGI:1923202]	CCTAGAGCAGGCTAAGAAACGTAATGGGTATAGCTGCCTGGATTCTACTCATGATCAGAG				bidirectional	-1						0.218214	0.253653	0.427773	0.408437	0.450906	0.605948	0.587631	0.545167
ENSMUST00000162826	lncRNA	ASMM10EP3B105709205	lncRNA	hypo	0.605607	0.00722668	0.0419287	0.347984	0.574605	Airn	Ensembl	Gold	521	chr17:12741330-12830250:+	chr17	+	12741330	12830250	antisense Igf2r RNA [Source:MGI Symbol;Acc:MGI:1353471]	ACATCCTGGGGAACTGAGGTGCCAGGGATTGAACTTGGATCACCAGGCTTGGAGGCAAGC		Cytoplasm;Nucleus		natural antisense	-1				NR_027772	uc008ala.2	0.217933	0.353355	0.408547	0.412103	0.574311	0.649289	0.590824	0.483994
ENSMUST00000136684	lncRNA	ASMM10EP3B100007122	lncRNA	hypo	0.236818	0.00619629	0.040208	0.13042	0.550721	Ola1	Ensembl	Gold	1300	chr2:73198601-73214412:-	chr2	-	73198601	73214412	Obg-like ATPase 1 [Source:UniProtKB/Swiss-Prot;Acc:Q9CZ30]	ACTGTCTTATGTCATTTGTGTTGCTGAATGAAACCTGTAGGATTTAGGCTGAGAGAGGCT				exon sense-overlapping	67059						0.045413	0.104593	0.167521	0.204154	0.657251	0.746029	0.313324	0.486279
ENSMUST00000216380	lncRNA	ASMM10EP3B106016064	lncRNA	hypo	0.346775	0.0366714	0.0774673	0.0810595	0.233753	Atp5l	Ensembl	Gold	295	chr9:44913270-44920707:-	chr9	-	44913270	44920707	ATP synthase subunit g, mitochondrial [Source:UniProtKB/Swiss-Prot;Acc:Q9CPQ8]	TCGCGGAGAAGGCACCGTCGATGGTAGCCGGAAGCTGTGCTGAATGGTTTGGTGGCCACT				exon sense-overlapping	27425					uc009pes.2	0.0526654	0.0671201	0.0915504	0.112902	0.181311	0.399879	0.183966	0.169854
ENSMUST00000152538	lncRNA	ASMM10EP3B100014826	lncRNA	hypo	0.592202	0.0122284	0.0476663	0.409197	0.690975	Plxna4os2	Ensembl	Gold	2044	chr6:32451170-32454750:+	chr6	+	32451170	32454750	plexin A4, opposite strand 2 [Source:MGI Symbol;Acc:MGI:3045237]	GGCAAGATCCTGGGTTTAATCCTGAGCAATACACCTTCAAATTAAATTAAAAATCTTGTG				intronic antisense	-1						0.479477	0.357027	0.494956	0.305326	0.714907	0.856364	0.549378	0.64325
ENSMUST00000150024	lncRNA	ASMM10EP3B100045044	lncRNA	hypo	0.594548	0.00302155	0.034371	0.209766	0.352816	Dbhos	Ensembl	Gold	4020	chr2:27144898-27162703:-	chr2	-	27144898	27162703	dopamine beta hydroxylase, opposite strand [Source:MGI Symbol;Acc:MGI:3652314]	CCTGATGGTATGTGGTTTCTATGAAGTCAGCTCCCTTTTTCTGTTTTTACAAATGAGCTT				intergenic	-1				NR_040524	uc029twh.1	0.145717	0.236653	0.195756	0.260937	0.309628	0.379484	0.348126	0.374024
ENSMUST00000138660	lncRNA	ASMM10EP3B100957054	lncRNA	hypo	0.386955	0.0222673	0.060907	0.155267	0.401253	Eaf2	Ensembl	Gold	963	chr16:36793745-36875003:-	chr16	-	36793745	36875003	ELL-associated factor 2 [Source:UniProtKB/Swiss-Prot;Acc:Q91ZD6]	TCTCCAACGTCTCTAATGGATGATATTGAAAGAGGAAATACAGCTCGGAGCACCCTAGCA			Yes	bidirectional	106389						0.075565	0.133863	0.160218	0.251422	0.287653	0.593308	0.427877	0.296174
ENSMUST00000181114	lncRNA	ASMM10EP3B100689704	lncRNA	hypo	0.541321	0.00756425	0.0420921	0.353416	0.652878	RP24-343A12.1	Ensembl	Gold	2034	chr5:151368709-151396164:+	chr5	+	151368709	151396164	RIKEN cDNA 1700028E10 gene [Source:MGI Symbol;Acc:MGI:1916713]	AGTAATGGAGGACTGACTGCTGGCTGTGCACTCCAATGCTCCTCATTCCGCTGTGCTAGA				intronic antisense	-1				NR_045699	uc029vsn.1	0.180474	0.350539	0.508478	0.374174	0.6212	0.756805	0.628422	0.605085
ENSMUST00000154246	lncRNA	ASMM10EP3B100014801	lncRNA	hypo	0.630553	0.00735587	0.0419287	0.401114	0.636131	RP23-344B24.1	Ensembl	Gold	3416	chr2:27882925-27887052:-	chr2	-	27882925	27887052	RIKEN cDNA 2810430I11 gene [Source:MGI Symbol;Acc:MGI:3590515]	CCTGCCTTCAGGTTCCTGCTTGAGTCCCTTGGTGACAGACTGTGGTTAGGGCTTGTCAGC				natural antisense	-1						0.279205	0.407846	0.516329	0.401077	0.61593	0.734815	0.61446	0.579321
NR_040320	lncRNA	ASMM10EP3B100006611	lncRNA	hypo	0.570742	0.0048827	0.0378903	0.360028	0.630808	Gm19424	Refseq	Gold	2238	chr19:41746961-41750097:+	chr19	+	41746961	41750097		GTTTGCTTCCCTCTACTTTATGTTCACGTGGAATAGAGTTCTAATTGATTGATTTTTGTC				intergenic	-1				NR_040320		0.282067	0.350693	0.436678	0.370674	0.566182	0.774485	0.648922	0.533642
ENSMUST00000223441	lncRNA	ASMM10EP3B103103382	lncRNA	hypo	0.49427	0.000639605	0.0281749	0.279025	0.564519	Dtna	Ensembl	Gold	1489	chr18:23496835-23549961:+	chr18	+	23496835	23549961	Dystrobrevin alpha [Source:UniProtKB/Swiss-Prot;Acc:Q9D2N4]	AGCATGCAAGCTGAGATTTGTGCAGAAGAAATGCAATTCAACAGTGGCTGGGAAGTTCAT		Cytoplasm		exon sense-overlapping	13527					uc029tlz.1	0.30193	0.199643	0.314521	0.300004	0.61456	0.626779	0.476338	0.540399
ENSMUST00000129992	lncRNA	ASMM10EP3B106150990	lncRNA	hypo	0.44079	9.62106e-06	0.0258068	0.255715	0.580129	Stx8	Ensembl	Gold	552	chr11:67966490-68203770:+	chr11	+	67966490	68203770	syntaxin 8 [Source:MGI Symbol;Acc:MGI:1890156]	TCAGAACGTTGTTGAAGAATCTGAAGGTCCAGCCTGATGAGCGAAGAAGCAAAGCGAGGA				exon sense-overlapping	55943						0.230155	0.234206	0.250999	0.307501	0.540953	0.615165	0.572401	0.591999
ENSMUST00000216096	lncRNA	ASMM10EP3B100043394	lncRNA	hypo	0.571252	0.00145242	0.0306647	0.278975	0.488357	RP23-350F7.1	Ensembl	Gold	2572	chr10:92644091-92651734:+	chr10	+	92644091	92651734	predicted gene, 31822 [Source:MGI Symbol;Acc:MGI:5590981]	TACTCCCATCTCTTTTTCATCTTCTGGTGACTTTCTGTGTGCGTAATGTTACCTGCAGGT				intergenic	-1						0.175444	0.337044	0.275151	0.328261	0.472261	0.50062	0.481407	0.499142
ENSMUST00000171747	lncRNA	ASMM10EP3B100003750	lncRNA	hypo	0.491958	0.00446811	0.0374025	0.319402	0.649245	RP23-358M7.2	Ensembl	Gold	1671	chr1:170868645-170881721:+	chr1	+	170868645	170881721	predicted gene 9929 [Source:MGI Symbol;Acc:MGI:3708526]	CAAACACCTACTAAGATTTCCTAGCCTTGTGGTTTTGCTGCAATATACCTGTCAATGTCC				natural antisense	-1						0.209149	0.325829	0.404606	0.338022	0.544225	0.827561	0.585266	0.639928
ENSMUST00000131064	lncRNA	ASMM10EP3B100044795	lncRNA	hypo	0.482542	0.000667362	0.0281749	0.305487	0.633078	AC127677.1	Ensembl	Gold	2255	chr8:12672427-12679229:+	chr8	+	12672427	12679229	RIKEN cDNA 4931415C17 gene [Source:MGI Symbol;Acc:MGI:1918216]	CAGTATGTTTGTGCTGTGCCCTGTATGTCAATTAAAGATACAAGCAATAATAAAAATCAG				intergenic	-1						0.173659	0.294233	0.364211	0.389844	0.605451	0.659835	0.605467	0.661557
ENSMUST00000136218	lncRNA	ASMM10EP3B104314045	lncRNA	hypo	0.522947	0.00720186	0.0419287	0.370171	0.707854	RP24-460O22.2	Ensembl	Gold	1886	chr15:89476236-89484847:+	chr15	+	89476236	89484847	RIKEN cDNA C230037L18 gene [Source:MGI Symbol;Acc:MGI:3697701]	AGGAGCTGGGTCTGACTGAGGCTACTGCACACCTCATCTGGTGGCCACTGTGAATTGTAA				natural antisense	-1				NR_077233	uc007xgz.2	0.156437	0.357873	0.453533	0.512839	0.67074	0.773789	0.751245	0.635644
ENSMUST00000145894	lncRNA	ASMM10EP3B100027914	lncRNA	hypo	0.643491	0.0479548	0.0899733	0.33245	0.516634	RP23-54C14.5	Ensembl	Gold	1820	chrX:7651106-7657258:-	chrX	-	7651106	7657258	predicted gene 14703 [Source:MGI Symbol;Acc:MGI:3705165]	AAGGAAGCTGACCTTTCTTCTGGACTCCATGGACATTTGAACTTACGATTAAATAAAAGA				natural antisense	-1						0.164216	0.421611	0.396477	0.347495	0.46493	0.654533	0.460701	0.486373
ENSMUST00000198751	lncRNA	ASMM10EP3B103692013	lncRNA	hypo	0.643456	0.00418125	0.0369777	0.338611	0.526238	RP23-112A11.1	Ensembl	Gold	3135	chr3:35597152-35666163:-	chr3	-	35597152	35666163	predicted gene 6639 [Source:MGI Symbol;Acc:MGI:3779620]	ACTAAAGAAGTCTCCTCCCTACCCCTTCCCCTCTCTTCTAGATCCATTCCTTCTCCACCC				intergenic	-1				NR_040748	uc008oyr.1	0.238315	0.324138	0.414663	0.377328	0.495045	0.574707	0.516679	0.518522
ENSMUST00000171277	lncRNA	ASMM10EP3B101542774	lncRNA	hypo	0.506295	0.00395275	0.0362544	0.232826	0.459862	RP24-166B2.2	Ensembl	Gold	690	chr9:45182007-45192968:+	chr9	+	45182007	45192968	cDNA sequence BC049352 [Source:MGI Symbol;Acc:MGI:3040681]	CCTGGGCTCCTTTCAGGCATTGACTACCTATGATGGATGAAAGTTATTCTAGAAGCCAAG				natural antisense	408059					uc009pfk.1	0.121287	0.275501	0.27018	0.264336	0.477221	0.544855	0.426827	0.390546
ENSMUST00000221665	lncRNA	ASMM10EP3B100732056	lncRNA	hypo	0.634743	0.0436497	0.0849204	0.307876	0.485041	Lrrc72	Ensembl	Gold	934	chr12:36209563-36253398:-	chr12	-	36209563	36253398		AGTCCGGAAGGTGTCGGTGGAAAATGCTCTGCCAAGCAGCCTGAAGATTAATTATATGTT				exon sense-overlapping	71156					uc007njw.1	0.266738	0.273914	0.385173	0.305681	0.619666	0.566396	0.40108	0.353021
NR_155455	lncRNA	ASMM10EP3B100008711	lncRNA	hypo	0.517701	0.0243765	0.0635288	0.254848	0.492269	Gm32278	Refseq	Gold	905	chr16:11978665-11983745:-	chr16	-	11978665	11983745		CACGTACACACCCAGCTTCGGAGCAATTCTTTGTCAAAATGCCCAACACTTTGCTTGGGG				intergenic	-1				NR_155455		0.171574	0.205997	0.29583	0.345992	0.364984	0.685007	0.437709	0.481378
ENSMUST00000217671	lncRNA	ASMM10EP3B100019445	lncRNA	hypo	0.663404	0.0284726	0.0683893	0.201094	0.303124	RP24-502M22.2	Ensembl	Gold	528	chr10:126255117-126257218:+	chr10	+	126255117	126257218	RIKEN cDNA 1700021G15 gene [Source:MGI Symbol;Acc:MGI:1920506]	AGACTGGAGCTGTATCTCTGCCCCTTGTGTTGTTGATTTTACTTTATTCTTCTCTACATT				intergenic	-1						0.148029	0.173595	0.265283	0.217467	0.256273	0.360402	0.268854	0.326966
ENSMUST00000145297	lncRNA	ASMM10EP3B100030053	lncRNA	hypo	0.554032	0.0205199	0.0585083	0.202942	0.3663	AC140268.4	Ensembl	Gold	297	chr7:144469533-144469993:-	chr7	-	144469533	144469993	predicted gene 14376 [Source:MGI Symbol;Acc:MGI:3651797]	AAGGCCTGGGCACCTGAGGGAAATTTGCAATGGGGTCAATGGAAATCCAAGCGCCTAGCT				intron sense-overlapping	-1						0.192096	0.201342	0.173167	0.245164	0.382185	0.4835	0.359803	0.239712
ENSMUST00000123071	lncRNA	ASMM10EP3B102761058	lncRNA	hypo	0.410848	0.00424618	0.0371077	0.275664	0.670962	Phb	Ensembl	Gold	414	chr11:95667000-95671642:+	chr11	+	95667000	95671642	Prohibitin [Source:UniProtKB/Swiss-Prot;Acc:P67778]	TGGTAGCAAAGGTGAGTCTTGCCTGTGGCTGTATAAGGGAGATGTGGAGGTATACCGTGC			Yes	exon sense-overlapping	18673						0.146168	0.301651	0.421218	0.233618	0.771762	0.553772	0.557708	0.800609
ENSMUST00000137477	lncRNA	ASMM10EP3B100032094	lncRNA	hypo	0.535659	0.00193192	0.0318489	0.299931	0.559928	RP23-375J5.1	Ensembl	Gold	1071	chr4:82585048-82587319:-	chr4	-	82585048	82587319	predicted gene 11267 [Source:MGI Symbol;Acc:MGI:3649847]	TGCCTGTCCATTGTCCCAGAGATTCTGTGATCTATTATGCTGCAATGTGTAAAAAGAAAG				intron sense-overlapping	-1						0.184106	0.337501	0.400146	0.27797	0.606602	0.565425	0.550902	0.516784
ENSMUST00000127004	lncRNA	ASMM10EP3B100974247	lncRNA	hypo	0.504201	0.0123134	0.0476965	0.341393	0.677096	Wdsub1	Ensembl	Gold	251	chr2:59861333-59861680:-	chr2	-	59861333	59861680	WD repeat, SAM and U-box domain containing 1 [Source:MGI Symbol;Acc:MGI:1919387]	CTCACAAAGGAAAGTCTGGCTGGTGATTTGAAAATCGGTTAGTCCTTCATTGGAGAGGGA				exon sense-overlapping	72137						0.18002	0.312715	0.434767	0.438068	0.59034	0.886535	0.662976	0.568532
ENSMUST00000182109	lncRNA	ASMM10EP3B100006454	lncRNA	hypo	0.449637	0.013813	0.0498996	0.144175	0.320649	RP23-468P13.2	Ensembl	Gold	2765	chr19:47512982-47516578:+	chr19	+	47512982	47516578	predicted gene, 19557 [Source:MGI Symbol;Acc:MGI:5011742]	ATGCAGGAAGATCTGTCTGACTCTGTCTTCTGGGTTCTGAAATTAAAGGCATGTACCACC				natural antisense	-1				NR_045322	uc008hvd.1	0.16268	0.118575	0.126095	0.169353	0.312744	0.461931	0.272894	0.235025
ENSMUST00000208543	lncRNA	ASMM10EP3B100030393	lncRNA	hypo	0.520361	0.00921063	0.0444345	0.336486	0.646639	RP23-331A21.6	Ensembl	Gold	4610	chr7:98720057-98728760:-	chr7	-	98720057	98728760	predicted gene, 19656 [Source:MGI Symbol;Acc:MGI:5011841]	GAGGTTTTCATGGATACTTTCTGTTCCCTTTGCTTTAATAAATCTAACCGACTGAAGTTG				intergenic	-1					uc009iku.1	0.138996	0.340986	0.464144	0.401819	0.614543	0.77225	0.608259	0.591506
ENSMUST00000207189	lncRNA	ASMM10EP3B102194937	lncRNA	hypo	0.431705	0.00386953	0.0362544	0.269066	0.623264	RP23-6I17.1	Ensembl	Gold	848	chr7:143628281-143670614:+	chr7	+	143628281	143670614	RIKEN cDNA E230032D23 gene [Source:MGI Symbol;Acc:MGI:3041205]	GCCTCCATGCTTCGCACTATGATAATCATGGACAGAACTTCTGAAACTATGAACTGCACA				natural antisense	-1					uc009kpr.1	0.183661	0.248694	0.298957	0.344952	0.782769	0.674194	0.454771	0.581322
ENSMUST00000180797	lncRNA	ASMM10EP3B100043206	lncRNA	hypo	0.636557	0.0458916	0.0875448	0.408177	0.641226	Platr23	Ensembl	Gold	2439	chr1:136622098-136624650:-	chr1	-	136622098	136624650	pluripotency associated transcript 23 [Source:MGI Symbol;Acc:MGI:5477092]	GAGATTTTGTGTATTGTACTTAGCATTCACAAGGCTCTGGGTTTGAGTCTCGGGACTGGC				intergenic	-1						0.177635	0.431223	0.532294	0.491557	0.537908	0.745526	0.694783	0.586687
ENSMUST00000206276	lncRNA	ASMM10EP3B100272940	lncRNA	hypo	0.516738	0.0118332	0.047038	0.178283	0.345017	RP23-2D23.2	Ensembl	Gold	2311	chr7:121562341-121589836:-	chr7	-	121562341	121589836	RIKEN cDNA 4933432K03 gene [Source:MGI Symbol;Acc:MGI:1918562]	AGCACTTGGCTGTGGTATCTTCGATGCTCACCGTCCCGTTGGGCTTGAGAAATCGTGCAA				intergenic	-1						0.103315	0.181192	0.195681	0.232946	0.247723	0.431957	0.339511	0.360875
ENSMUST00000212180	lncRNA	ASMM10EP3B100274114	lncRNA	hypo	0.523804	0.00239708	0.0338288	0.414665	0.791642	RP24-122D14.3	Ensembl	Gold	1134	chr8:129263641-129282844:+	chr8	+	129263641	129282844	predicted gene, 32856 [Source:MGI Symbol;Acc:MGI:5592015]	CCAGAAGACATGGAAGGTATATCCTGTGTCACAATGGATACAAGCCATGTGAGCATAGGG				intergenic	-1					uc029wxa.1	0.250132	0.402308	0.47596	0.53026	0.747783	0.909173	0.803785	0.705825
ENSMUST00000190951	lncRNA	ASMM10EP3B100030329	lncRNA	hypo	0.53817	0.00104088	0.02901	0.310393	0.576756	RP23-210C21.2	Ensembl	Gold	1108	chr1:44392809-44394447:+	chr1	+	44392809	44394447	predicted gene 28893 [Source:MGI Symbol;Acc:MGI:5579599]	GAGGTGTATGACTGTGGGCCTGAGAGTGCTCTTGAAATAAAAGTCCTCTTGTAGCTTGCA				intergenic	-1						0.2041	0.287001	0.359662	0.390808	0.567602	0.62762	0.561722	0.550081
ENSMUST00000136485	lncRNA	ASMM10EP3B103502202	lncRNA	hypo	0.445215	0.00528093	0.0385657	0.281344	0.63193	Gorasp2	Ensembl	Gold	1844	chr2:70687813-70691721:+	chr2	+	70687813	70691721	golgi reassembly stacking protein 2 [Source:MGI Symbol;Acc:MGI:2135962]	TGTGCTTTATTTTAGGCGTACCAACTGTACCATTGTTGCCGCCACAAGTAAACCAGTCCC				exon sense-overlapping	70231						0.223384	0.255439	0.403046	0.243509	0.612856	0.838549	0.545053	0.53126
ENSMUST00000220757	lncRNA	ASMM10EP3B100047570	lncRNA	hypo	0.371776	0.010604	0.0459196	0.23486	0.631725	RP24-345D17.1	Ensembl	Gold	1089	chr12:61499660-61521820:-	chr12	-	61499660	61521820	predicted gene, 20063 [Source:MGI Symbol;Acc:MGI:5012248]	TCACCTCTGTGAAGTGTACAGTTACAAAGACAAGCTGCATGTGGGAGAAAACAAACAAAC				intergenic	-1				NR_045049	uc007nql.1	0.0533301	0.180082	0.375465	0.330563	0.663909	0.75186	0.712554	0.398576
ENSMUST00000189746	lncRNA	ASMM10EP3B103725831	lncRNA	hypo	0.663073	0.0226439	0.0615868	0.42643	0.643112	Pdzd2	Ensembl	Gold	1051	chr15:12588515-12599056:-	chr15	-	12588515	12599056	PDZ domain containing 2 [Source:HGNC Symbol;Acc:HGNC:18486]	TCCCTGAACGGACAGCTGATGGTCGGAGTTGATGTCAGTGGGGCCAGTGTGCTTCAGGTG				exon sense-overlapping	68070						0.30648	0.400357	0.56446	0.434424	0.509888	0.668533	0.662685	0.731343
ENSMUST00000181890	lncRNA	ASMM10EP3B105958509	lncRNA	hypo	0.505159	0.0265984	0.0662031	0.284616	0.56342	Lzts1	Ensembl	Gold	1784	chr8:69165745-69184215:-	chr8	-	69165745	69184215	leucine zipper, putative tumor suppressor 1 [Source:MGI Symbol;Acc:MGI:2684762]	GGAGGACAGACAGTTGCTCATGCTGCTGAATATGAGAGCCACTCTGCTGTTTTCCTTACT			Yes	exon sense-overlapping	211134					uc009lxb.1	0.141115	0.317242	0.31682	0.363289	0.396986	0.760157	0.630667	0.465869
ENSMUST00000213898	lncRNA	ASMM10EP3B101787437	lncRNA	hypo	0.449441	0.025413	0.0647843	0.2262	0.503291	Tube1	Ensembl	Gold	1562	chr10:39136967-39149726:+	chr10	+	39136967	39149726	epsilon-tubulin 1 [Source:MGI Symbol;Acc:MGI:1919174]	GCATGCAGACTGTGTGCTGCCCATTGACAACCAAGTAAGACTCGTCTTTATTTGACATCA		Nucleus		exon sense-overlapping	71924					uc007evw.1	0.066395	0.206343	0.331371	0.300689	0.320652	0.670799	0.484704	0.537008
ENSMUST00000181654	lncRNA	ASMM10EP3B100032348	lncRNA	hypo	0.542809	0.0045433	0.0374081	0.450438	0.829827	RP23-191A12.5	Ensembl	Gold	1120	chr1:20888650-20890473:-	chr1	-	20888650	20890473	RIKEN cDNA 6720483E21 gene [Source:MGI Symbol;Acc:MGI:1924991]	TTCTCATTAGTGTGCAATGTCACCTTAGTCTTTAATAAATGCTAAAGCCATATGTATGCC				intergenic	-1				NR_040492	uc029qng.1	0.266773	0.421895	0.451673	0.661409	0.843127	0.900836	0.811955	0.76339
ENSMUST00000181462	lncRNA	ASMM10EP3B100025799	lncRNA	hypo	0.568138	0.00938842	0.0445318	0.326175	0.574113	RP24-243A3.6	Ensembl	Gold	2505	chr9:57531287-57537629:-	chr9	-	57531287	57537629	predicted gene, 26631 [Source:MGI Symbol;Acc:MGI:5477125]	AGAATCCTTAATTATCTTAGTCAGTACAGATAAAGTATTGTCACTTTCCCCTTACAAACC				natural antisense	-1						0.207664	0.341765	0.413586	0.341688	0.539146	0.723044	0.523719	0.510544
ENSMUST00000129718	lncRNA	ASMM10EP3B104420949	lncRNA	hypo	0.460068	0.00647698	0.0408536	0.22842	0.496492	Srsf10	Ensembl	Gold	717	chr4:135856132-135859231:+	chr4	+	135856132	135859231	serine/arginine-rich splicing factor 10 [Source:MGI Symbol;Acc:MGI:1333805]	TCAAGATGAAGTTGAATGATGGCCAAGATTAAAGGAGTCATACCTGATGTATCCTACAGA		Nucleus;Exosome	Yes	exon sense-overlapping	14105					uc008vha.2	0.256786	0.164119	0.290373	0.202402	0.567248	0.621514	0.433685	0.363522
ENSMUST00000181043	lncRNA	ASMM10EP3B104322558	lncRNA	hypo	0.603792	0.000570336	0.0281749	0.291075	0.482078	RP24-540A17.2	Ensembl	Gold	2449	chr13:80962888-81126424:+	chr13	+	80962888	81126424	RIKEN cDNA 9330111N05 gene [Source:MGI Symbol;Acc:MGI:2443112]	GGCTCCTTCTCCTTCTGCTCCCAGCCCCAAATCTAACCCTTCAATAAGGTTACTGGGAAG				natural antisense	-1					uc007rhl.2	0.262931	0.296743	0.30657	0.298055	0.471822	0.559259	0.431852	0.46538
ENSMUST00000212490	lncRNA	ASMM10EP3B105982988	lncRNA	hypo	0.582932	0.0198603	0.0575343	0.303954	0.521423	RP23-115O21.3	Ensembl	Gold	1115	chr8:123172845-123178765:+	chr8	+	123172845	123178765	predicted gene 4316 [Source:MGI Symbol;Acc:MGI:3782497]	GGAAAGCTCCCAGGACTGCCGCCAGCCGTTGCGGGTACCTGAACCACTGACTCGAGTGCT				intron sense-overlapping	-1						0.196932	0.330751	0.302413	0.385719	0.43234	0.685188	0.463382	0.504781
ENSMUST00000012759	lncRNA	ASMM10EP3B101320610	lncRNA	hypo	0.63585	0.016916	0.0545063	0.256671	0.403667	Spaca6	Ensembl	Gold	762	chr17:17831180-17838509:+	chr17	+	17831180	17838509	Sperm acrosome membrane-associated protein 6 [Source:UniProtKB/Swiss-Prot;Acc:E9Q8Q8]	TGCTCGGGCTGCTTTTCTAAACTCTGCGATCTGCCTCTCGATTGTCCAGGACATGCTGGT				exon sense-overlapping	75202					uc057biz.1	0.152184	0.277446	0.332651	0.264404	0.335116	0.448172	0.418476	0.412902
ENSMUST00000153372	lncRNA	ASMM10EP3B100892947	lncRNA	hypo	0.43062	0.000916715	0.02901	0.286185	0.664588	RP23-226O20.3	Ensembl	Gold	815	chr6:87981683-88005471:+	chr6	+	87981683	88005471		TCAATCTGAGGTCAATCTTGTTTCCCAACACAACAAAAGGGAAGTTCTCGGGATCCCGGG				natural antisense	-1						0.181195	0.285047	0.35759	0.320907	0.558379	0.797161	0.639521	0.66329
ENSMUST00000184222	lncRNA	ASMM10EP3B100977407	lncRNA	hypo	0.568556	0.0107522	0.0462814	0.159842	0.281137	Dapp1	Ensembl	Gold	962	chr3:137932683-137955867:-	chr3	-	137932683	137955867	Dual adapter for phosphotyrosine and 3-phosphotyrosine and 3-phosphoinositide [Source:UniProtKB/Swiss-Prot;Acc:Q9QXT1]	TCCGTTCCGCTGGTCAGCCCCGAAATGCGTTTCAGTTGGGACTCTGATGGTTTTGAAGCA				exon sense-overlapping	26377						0.0717791	0.224027	0.168501	0.175061	0.260566	0.288694	0.303947	0.271339
ENSMUST00000159445	lncRNA	ASMM10EP3B100021449	lncRNA	hypo	0.652622	0.00821283	0.0432214	0.265835	0.407334	RP23-160A1.1	Ensembl	Gold	1157	chr10:86839094-86874954:+	chr10	+	86839094	86874954	predicted gene 16268 [Source:MGI Symbol;Acc:MGI:3826557]	CTACCCCCTCTCCACGTCCTCACTCCTTCCCTTCCCCCAAATAAAGCCCCTTTAACCAGG				natural antisense	-1						0.210054	0.266373	0.330209	0.256703	0.383862	0.487343	0.386362	0.371768
ENSMUST00000182580	lncRNA	ASMM10EP3B105343873	lncRNA	hypo	0.262715	0.000990249	0.02901	0.0534507	0.203455	Snhg6	Ensembl	Gold	473	chr1:9941959-9944118:-	chr1	-	9941959	9944118	small nucleolar RNA host gene 6 [Source:MGI Symbol;Acc:MGI:1921074]	ACAGTTATTCTTAATTGCTGTGGGCAGTAATTTCTTTAAAATGTCATTCTCGTAGTAAAA		Nucleus		natural antisense	-1					uc007aha.1	0.0459186	0.0350594	0.047872	0.0849528	0.225255	0.256787	0.168689	0.163089
ENSMUST00000180734	lncRNA	ASMM10EP3B100004166	lncRNA	hypo	0.600856	0.0263068	0.065931	0.361738	0.602039	Gm16907	Ensembl	Gold	2317	chr13:63289601-63297147:-	chr13	-	63289601	63297147	predicted gene, 16907 [Source:MGI Symbol;Acc:MGI:4439831]	TTGGAAGCTATAAAATGCTTTGAAGAATACCACCCATCCTATTTATGACAGGAAGCCCCT				bidirectional	-1				NR_045794	uc029sbs.1	0.18011	0.471341	0.458934	0.336568	0.531697	0.663851	0.698117	0.514489
ENSMUST00000132918	lncRNA	ASMM10EP3B103617686	lncRNA	hypo	0.484748	0.0139301	0.0499415	0.359957	0.742566	Orc3	Ensembl	Gold	1750	chr4:34571565-34598751:-	chr4	-	34571565	34598751	Origin recognition complex subunit 3 [Source:UniProtKB/Swiss-Prot;Acc:Q9JK30]	CAGAAGAAATGAGTGAAGTTATTCAGTATCCTTTTAAAACCAGTTCTACAGTGACCCAGT		Nucleus		exon sense-overlapping	50793						0.0883995	0.381008	0.543556	0.426865	0.626719	0.89154	0.742917	0.709089
ENSMUST00000189477	lncRNA	ASMM10EP3B102191409	lncRNA	hypo	0.569522	0.00280588	0.0342303	0.28066	0.492799	RP24-178K6.1	Ensembl	Gold	748	chr1:24963996-24965158:-	chr1	-	24963996	24965158	predicted gene 28237 [Source:MGI Symbol;Acc:MGI:5578943]	TGGGAGTGCTGCGTTCTGATGATGGGAAGGTGCCCGGATTTCTGGAGCCTGTGCAGACTA				intergenic	-1						0.166021	0.281118	0.370442	0.305058	0.477502	0.519382	0.488778	0.485533
ENSMUST00000209501	lncRNA	ASMM10EP3B100041123	lncRNA	hypo	0.633669	0.0140551	0.0501401	0.330964	0.522298	RP23-166L22.2	Ensembl	Gold	489	chr8:103343878-103347534:-	chr8	-	103343878	103347534	RIKEN cDNA 1600027J07 gene [Source:MGI Symbol;Acc:MGI:1917044]	GAGATGCGGCTACACATGATCTTTGCAGTAAGTGGGGGAGGAGAGTATATTGGAGAAAGG				intergenic	-1				NR_036588	uc033jhc.1	0.242054	0.264421	0.396924	0.420457	0.426672	0.566432	0.535074	0.561011
ENSMUST00000181220	lncRNA	ASMM10EP3B100019286	lncRNA	hypo	0.624288	0.0292013	0.0691499	0.388583	0.622442	RP24-186A9.3	Ensembl	Gold	1115	chr15:81800791-81802613:-	chr15	-	81800791	81802613	predicted gene, 17597 [Source:MGI Symbol;Acc:MGI:4937231]	GTACACATACACACATGCAGGCAAACACTCATATACATGAAAATAAAACCTATTTTTAAT				natural antisense	-1					uc007wxg.1	0.205015	0.386426	0.560739	0.402152	0.56684	0.729161	0.624416	0.569351
ENSMUST00000167064	lncRNA	ASMM10EP3B106390974	lncRNA	hypo	0.63866	0.011884	0.0471459	0.141363	0.221343	Catsperg1	Ensembl	Gold	1097	chr7:29208834-29214020:-	chr7	-	29208834	29214020	Cation channel sperm-associated protein subunit gamma 1 [Source:UniProtKB/Swiss-Prot;Acc:E9Q355]	GGCGCTGCCAAGCAACGGTTGACCGGTTTTAACCAAGTGATTGCCATGTCCCCGGTCAGC				exon sense-overlapping	320225						0.0967614	0.180707	0.156783	0.131199	0.235201	0.181148	0.237129	0.231894
ENSMUST00000127365	lncRNA	ASMM10EP3B100050406	lncRNA	hypo	0.621863	0.022916	0.0618572	0.342268	0.550391	Dpysl5	Ensembl	Gold	604	chr5:30778130-30786934:+	chr5	+	30778130	30786934	Mus musculus dihydropyrimidinase-like 5 (Dpysl5), transcript variant 2, mRNA. [Source:RefSeq mRNA;Acc:NM_001356948]	CAGACACACATACAGGCAAAACACTGATGCACATAGAAAGAAAACTAATCTTTAAATAGT		Cytoplasm		exon sense-overlapping	65254						0.170989	0.314688	0.474081	0.409313	0.50665	0.581087	0.529716	0.584112
ENSMUST00000128659	lncRNA	ASMM10EP3B100022655	lncRNA	hypo	0.649022	0.0174756	0.0549413	0.332172	0.511804	Tmem106a	Ensembl	Gold	1069	chr11:101585997-101590766:+	chr11	+	101585997	101590766	Mus musculus transmembrane protein 106A (Tmem106a), transcript variant 2, mRNA. [Source:RefSeq mRNA;Acc:NM_001359326]	GAGTCCCCTCCAGGTTTCTTTGGTGTTCAGATTTCTCTCTTCCTGCTTTCTTTCACGCAG				exon sense-overlapping	217203						0.203491	0.339588	0.430252	0.355355	0.452694	0.583498	0.529845	0.481177
ENSMUST00000180699	lncRNA	ASMM10EP3B100038670	lncRNA	hypo	0.631404	0.00955442	0.0446171	0.252944	0.400606	RP23-26A14.13	Ensembl	Gold	1184	chr7:24631145-24637916:-	chr7	-	24631145	24637916	predicted gene, 26550 [Source:MGI Symbol;Acc:MGI:5477044]	GCCCTACATCTTTGCTGTGTGACCCTCAATAAATGTTCTTCCCTCTCTGAGGCTCCAAGG				natural antisense	-1						0.172585	0.234772	0.290277	0.314142	0.350755	0.463135	0.405299	0.383235
ENSMUST00000217844	lncRNA	ASMM10EP3B100290261	lncRNA	hypo	0.593281	0.00718192	0.0419287	0.247969	0.417962	Epb41l2	Ensembl	Gold	518	chr10:25495481-25502102:+	chr10	+	25495481	25502102	Mus musculus erythrocyte membrane protein band 4.1 like 2 (Epb41l2), transcript variant 3, mRNA. [Source:RefSeq mRNA;Acc:NM_001358751]	GGAGAAGCGGCGGGTCACACCTCTGCCTTTCCAACCACAAGCGAGCCTAGAAGAGGAGAT		Nucleus		exon sense-overlapping	13822						0.144775	0.25285	0.316449	0.277801	0.39586	0.481142	0.387908	0.406937
ENSMUST00000160463	lncRNA	ASMM10EP3B100030164	lncRNA	hypo	0.612918	0.00655678	0.0410038	0.184273	0.300648	RP23-226D9.2	Ensembl	Gold	439	chr12:103336906-103348057:+	chr12	+	103336906	103348057	predicted gene 15523 [Source:MGI Symbol;Acc:MGI:3782970]	TCTGGCTAACTGGTACCCAGGAGACGGTCCAGCACATCTCCAAGAGGACATCCAAATGGC				natural antisense	-1						0.141689	0.163586	0.253782	0.178034	0.277489	0.302827	0.342169	0.280109
ENSMUST00000143828	lncRNA	ASMM10EP3B100001774	lncRNA	hypo	0.559453	0.0114522	0.0469541	0.346806	0.619901	Trmt61b	Ensembl	Gold	781	chr17:71588557-71598253:-	chr17	-	71588557	71598253	tRNA methyltransferase 61B [Source:MGI Symbol;Acc:MGI:1916039]	GTTTTTCTTCACAAAATTAGTTTCATTTTCTTTGTTTGATTGATGGTCATTGGCTACTGA				natural antisense	-1				NR_027953	uc008dmq.2	0.234764	0.318748	0.432779	0.400933	0.576489	0.793613	0.605182	0.504322
ENSMUST00000213429	lncRNA	ASMM10EP3B100475644	lncRNA	hypo	0.575092	0.0432053	0.0846446	0.23573	0.4099	RP23-453B4.1	Ensembl	Gold	431	chr9:43265279-43280076:+	chr9	+	43265279	43280076	RIKEN cDNA D630033O11 gene [Source:MGI Symbol;Acc:MGI:2685434]	AGCAGTCAGAAAGAACCAGCCCTTTGTGCTGCAGCAGGGTCCTTGGGGATACTTTTGAGA				intergenic	-1					uc009pbh.1	0.142721	0.242895	0.336152	0.221153	0.29798	0.562495	0.397653	0.381474
ENSMUST00000180759	lncRNA	ASMM10EP3B100034454	lncRNA	hypo	0.608581	0.0268439	0.0666004	0.242742	0.398865	RP24-289D12.1	Ensembl	Gold	1670	chr12:15817003-15888155:+	chr12	+	15817003	15888155	predicted gene 5432 [Source:MGI Symbol;Acc:MGI:3649057]	AACTGACATACCACCTTTCCTTCTGTAAGAACCCAAGTGACAAGAATAAAGCAAATCACC				intergenic	-1					uc007nbr.1	0.145962	0.224826	0.306935	0.293244	0.338235	0.500272	0.419092	0.337862
ENSMUST00000151650	lncRNA	ASMM10EP3B100627271	lncRNA	hypo	0.484474	0.0398487	0.081173	0.255466	0.527306	RP23-349B9.1	Ensembl	Gold	878	chr11:112677406-112711362:-	chr11	-	112677406	112711362	cDNA sequence BC006965 [Source:MGI Symbol;Acc:MGI:2384955]	ACATCTAACGTACATGGAGCAGCTCTATCTGCCAGACACTAAGGGCTCTTGGAGGGGACC				intergenic	-1					uc033gbc.1	0.210965	0.139087	0.271695	0.400117	0.381362	0.774032	0.530333	0.423496
ENSMUST00000130055	lncRNA	ASMM10EP3B100019115	lncRNA	hypo	0.526409	0.00253987	0.0338288	0.329576	0.626082	RP23-432B19.1	Ensembl	Gold	306	chr4:125228597-125242052:+	chr4	+	125228597	125242052	RIKEN cDNA 1700041M05 gene [Source:MGI Symbol;Acc:MGI:1920510]	GTTCCAGGCACTGTTAACATGATGTCGTTGTCCCTGAAGGCTGGAATTCATTAAAGAGCC				intergenic	-1					uc008urz.1	0.237649	0.306923	0.348606	0.425124	0.613362	0.730236	0.648019	0.512711
ENSMUST00000188984	lncRNA	ASMM10EP3B100002022	lncRNA	hypo	0.566555	0.00109468	0.02901	0.248943	0.439398	RP23-435I22.4	Ensembl	Gold	3334	chr9:105470520-105480194:+	chr9	+	105470520	105480194	predicted gene, 19667 [Source:MGI Symbol;Acc:MGI:5011852]	TTGAAAAGATAAAATTGAGGCCCCTTTACTAGACTAACAGAAAACCTAAAAGTCAAAAAG				intronic antisense	-1						0.259163	0.192033	0.2677	0.276877	0.393333	0.461562	0.502906	0.399792
ENSMUST00000155887	lncRNA	ASMM10EP3B100522970	lncRNA	hypo	0.579699	0.00364253	0.0361388	0.212312	0.366245	Pik3r5	Ensembl	Gold	1793	chr11:68475481-68493330:+	chr11	+	68475481	68493330	Phosphoinositide 3-kinase regulatory subunit 5 [Source:UniProtKB/Swiss-Prot;Acc:Q5SW28]	TCCCTGCAGACTCCCTGAAGTACCCCAGCCCTACAGTATGTCCCAAATCTCCAGCCGACT				exon sense-overlapping	320207						0.177728	0.238942	0.233039	0.199539	0.353728	0.453235	0.342574	0.315443
ENSMUST00000113843	lncRNA	ASMM10EP3B101745449	lncRNA	hypo	0.657821	0.00449963	0.0374025	0.277212	0.421409	Cfap77	Ensembl	Gold	610	chr2:29051897-29055059:-	chr2	-	29051897	29055059	cilia and flagella associated protein 77 [Source:MGI Symbol;Acc:MGI:2685669]	GGGTCGTGCGTGACTCCATGTTTCAGAACCCGCTCATCGTCAAGAGACACTGGCTGAAGA				exon sense-overlapping	329375						0.206602	0.301372	0.327584	0.273289	0.368894	0.462624	0.418015	0.436103
ENSMUST00000140273	lncRNA	ASMM10EP3B100042985	lncRNA	hypo	0.468449	0.0146429	0.0511066	0.223495	0.477095	RP23-37J21.5	Ensembl	Gold	1657	chr11:120150562-120152341:+	chr11	+	120150562	120152341	predicted gene 11769 [Source:MGI Symbol;Acc:MGI:3702101]	TCAGACAAGGGACAAATTCTTCCAGCATCAGGCAGAGCAGCTTCTAGAGATGAGAGAGAG				natural antisense	-1						0.114454	0.191232	0.317004	0.271289	0.32465	0.598867	0.54032	0.444544
ENSMUST00000151483	lncRNA	ASMM10EP3B100011047	lncRNA	hypo	0.645306	0.0208218	0.0590654	0.344954	0.534558	Myocd	Ensembl	Gold	3517	chr11:65176773-65182157:-	chr11	-	65176773	65182157	Myocardin [Source:UniProtKB/Swiss-Prot;Acc:Q8VIM5]	ACCCAGAAGTAAGCATTGCCTTCTAACCTCTCTGCTCTCTTTTTGGCTAATTTGCAATAG			Yes	exon sense-overlapping	214384						0.232758	0.351705	0.452611	0.34274	0.458416	0.636909	0.564626	0.47828
ENSMUST00000129506	lncRNA	ASMM10EP3B104827464	lncRNA	hypo	0.640784	0.0166258	0.0540838	0.341013	0.532181	Notch1	Ensembl	Gold	459	chr2:26469825-26470498:-	chr2	-	26469825	26470498	Neurogenic locus notch homolog protein 1 Notch 1 extracellular truncation Notch 1 intracellular domain [Source:UniProtKB/Swiss-Prot;Acc:Q01705]	ACCCCAGCTAAGCTGTGACCTGTGCCATTTCTACAGTGTGTGGCTGGCTACCATGGGTCT		Axon	Yes	exon sense-overlapping	18128					uc008ivo.1	0.240692	0.34138	0.407624	0.374355	0.466465	0.642931	0.570155	0.449172
ENSMUST00000125726	lncRNA	ASMM10EP3B102587212	lncRNA	hypo	0.654222	0.0101914	0.0453956	0.27345	0.417977	Rpl11	Ensembl	Gold	807	chr4:136049990-136052996:-	chr4	-	136049990	136052996	60S ribosomal protein L11 [Source:UniProtKB/Swiss-Prot;Acc:Q9CXW4]	GGCATGGCGCAGAGGCCGGTACTTCCTGTAGTTTTGATTAGGGTTACATTGTATACTTTC		Exosome		exon sense-overlapping	67025						0.181231	0.30025	0.266428	0.34589	0.403407	0.416064	0.384247	0.46819
ENSMUST00000211485	lncRNA	ASMM10EP3B100043376	lncRNA	hypo	0.573757	0.00990237	0.0450954	0.305438	0.532348	RP23-72K19.2	Ensembl	Gold	1960	chr8:83082258-83086957:-	chr8	-	83082258	83086957	predicted gene 45449 [Source:MGI Symbol;Acc:MGI:5791285]	GCTGGGAATCCTAGACTGTGTAAGAGTTGGGGAAGTGGAATGAATACAAGTGTGAGTTCC				natural antisense	-1						0.218498	0.328174	0.342877	0.332203	0.68829	0.501806	0.442778	0.496518
NR_132309	lncRNA	ASMM10EP3B107735671	lncRNA	hypo	0.54712	0.0444064	0.0858045	0.204096	0.373038	Clcf1	Refseq	Gold	886	chr19:4214238-4233634:+	chr19	+	4214238	4233634		GCCCCCAGCCCCATGGACCTCCGAGCAGGGGAAGACACCCAGTCCCTCAGCCAGGAGGAA	Gm45928			exon sense-overlapping	56708				NR_132309		0.125386	0.25423	0.292575	0.144194	0.325604	0.484879	0.431269	0.250398
ENSMUST00000149953	lncRNA	ASMM10EP3B100132967	lncRNA	hypo	0.643462	0.0283787	0.0683154	0.31104	0.483385	Dpp7	Ensembl	Gold	466	chr2:25352290-25352874:-	chr2	-	25352290	25352874	Dipeptidyl peptidase 2 [Source:UniProtKB/Swiss-Prot;Acc:Q9ET22]	GCCTCAGATTCTTCCAACAGATCCAGAGCAACCTGAGTACATCAGTCATTGCTGTCACCA				exon sense-overlapping	83768						0.194119	0.316106	0.321513	0.412422	0.383129	0.531908	0.56124	0.457263
ENSMUST00000124489	lncRNA	ASMM10EP3B100023424	lncRNA	hypo	0.572702	0.00288371	0.0342303	0.335323	0.585509	RP23-186B18.7	Ensembl	Gold	1091	chr2:35224533-35226685:+	chr2	+	35224533	35226685	predicted gene 13605 [Source:MGI Symbol;Acc:MGI:3652204]	CAGACCCTGCAAAATGCTTGCTGTAGATCCTGCCACTTGGGTAAGAAGGCTGCGGTGCAG				intergenic	-1						0.308796	0.278634	0.371273	0.382586	0.556525	0.719485	0.520117	0.545911
ENSMUST00000159627	lncRNA	ASMM10EP3B100027932	lncRNA	hypo	0.539815	0.0013706	0.0303545	0.229946	0.425972	RP23-430G15.2	Ensembl	Gold	1930	chr1:74850895-74879953:+	chr1	+	74850895	74879953	predicted gene 16582 [Source:MGI Symbol;Acc:MGI:4415002]	TTTCTCTCCCTGCTCCCAGCCTCACCACACCTTCTATCTAACAAATATCTGATGGAGGCT				exon sense-overlapping	-1				NR_151618		0.211364	0.234892	0.222815	0.250712	0.411044	0.525852	0.384523	0.382468
ENSMUST00000196172	lncRNA	ASMM10EP3B101690356	lncRNA	hypo	0.655371	0.0154233	0.0523831	0.452982	0.691184	Otud7b	Ensembl	Gold	880	chr3:96104546-96131027:+	chr3	+	96104546	96131027	OTU domain-containing protein 7B [Source:UniProtKB/Swiss-Prot;Acc:B2RUR8]	GGTGTGAGACTGTCCTGAGACAACTTCATGGTGTAACAGAGGCAAGTAGAAGATAATGGT			Yes	exon sense-overlapping	229603						0.416522	0.348255	0.630207	0.416943	0.621398	0.792678	0.67498	0.67568
ENSMUST00000152254	lncRNA	ASMM10EP3B102612281	lncRNA	hypo	0.437419	0.0300552	0.0702021	0.276275	0.631602	RP23-230H3.7	Ensembl	Gold	1211	chr2:114013713-114032105:+	chr2	+	114013713	114032105	RIKEN cDNA A530058N18 gene [Source:MGI Symbol;Acc:MGI:2444858]	ATGTGAAAATGCACATTTTCCAGCCTGTGTCAAGGTGGAAACATCAGGGCAGAAGAACAT				intergenic	-1					uc008lpw.2	0.0721512	0.273632	0.393131	0.366184	0.473891	0.904018	0.675323	0.473176
ENSMUST00000128622	lncRNA	ASMM10EP3B100286992	lncRNA	hypo	0.560326	0.00201815	0.0319783	0.299615	0.534715	Slc1a2	Ensembl	Gold	210	chr2:102718974-102735955:+	chr2	+	102718974	102735955	solute carrier family 1 (glial high affinity glutamate transporter), member 2 [Source:MGI Symbol;Acc:MGI:101931]	TGTGCCAAGGATGCTCTGCGTTGGACCTGCTGTGCTGTGATGATCAGAGTGCCAACAATA		Exosome		exon sense-overlapping	20511						0.202409	0.292574	0.374096	0.32938	0.508773	0.612864	0.523942	0.49328
NR_030764	lncRNA	ASMM10EP3B101526025	lncRNA	hypo	0.383068	0.0200856	0.057878	0.200753	0.524066	RP23-454K24.1	Refseq	Gold	1187	chr12:55045661-55080110:-	chr12	-	55045661	55080110		TGGTTGACGTTGGCTCCAGACTTGGCACAGTCCTTTATGGGGTAAAGTGCAGCTTGTGGA	2700097O09Rik	Nucleus		exon sense-overlapping	72658	CCDS25912			NR_030764	uc007nod.1	0.0558122	0.236368	0.246322	0.264509	0.330788	0.710726	0.642793	0.411959
ENSMUST00000144857	lncRNA	ASMM10EP3B101583837	lncRNA	hypo	0.583058	0.0421943	0.083504	0.324491	0.556532	Mapk9	Ensembl	Gold	2192	chr11:49846771-49875626:+	chr11	+	49846771	49875626	Mitogen-activated protein kinase 9 [Source:UniProtKB/Swiss-Prot;Acc:Q9WTU6]	TTCAAGATGTGTTATTCATATGGAACTGGACCATGAGAGAATGTCCTACCTTCTCTACCA		Mitotic spindle		exon sense-overlapping	26420					uc007ire.2	0.299574	0.232081	0.440492	0.325816	0.459727	0.792652	0.496619	0.477131
ENSMUST00000139480	lncRNA	ASMM10EP3B101905457	lncRNA	hypo	0.593359	0.00277112	0.0342303	0.266603	0.449312	Plcb4	Ensembl	Gold	1186	chr2:135659554-135742838:+	chr2	+	135659554	135742838	phospholipase C, beta 4 [Source:MGI Symbol;Acc:MGI:107464]	GGCCAGTTGGGGCTAGAAGAGACTATGATTTAAAACAAAATAAAAACAAACAAACAAATA		Nucleus		exon sense-overlapping	18798						0.300835	0.257869	0.256098	0.251612	0.421611	0.516744	0.361821	0.497073
ENSMUST00000131770	lncRNA	ASMM10EP3B102908389	lncRNA	hypo	0.629451	0.0366684	0.0774673	0.479083	0.761113	Iars2	Ensembl	Gold	1866	chr1:185285569-185288282:-	chr1	-	185285569	185288282	Isoleucine--tRNA ligase, mitochondrial [Source:UniProtKB/Swiss-Prot;Acc:Q8BIJ6]	TGGAACAGTAACTTTCACATGCATTCCAGATGCTCCAAGCTGAGGAGACCTCTAGCACGT		Nucleus		bidirectional	381314						0.218366	0.533173	0.610727	0.554067	0.649877	0.91264	0.780749	0.701187
ENSMUST00000161275	lncRNA	ASMM10EP3B106632252	lncRNA	hypo	0.600082	0.0335925	0.0739361	0.32382	0.539626	Zfp523	Ensembl	Gold	229	chr17:28177449-28202241:+	chr17	+	28177449	28202241	zinc finger protein 523 [Source:MGI Symbol;Acc:MGI:2687278]	ACCACACACCCAAAGGCCTAACCTCGTGTGCCCTGTAGAGGGCTGTGACCCCAGCGCCCT			Yes	exon sense-overlapping	224656						0.251645	0.33429	0.350619	0.358726	0.451559	0.761799	0.493813	0.451334
ENSMUST00000212406	lncRNA	ASMM10EP3B100699444	lncRNA	hypo	0.639646	0.0455243	0.0870997	0.3087	0.482611	RP23-312B17.2	Ensembl	Gold	1646	chr8:126812640-126876438:-	chr8	-	126812640	126876438	predicted gene, 31718 [Source:MGI Symbol;Acc:MGI:5590877]	TCCACCATGCCCGGCTCATTAATGAAAACGTTGTTTCATAATACTGAAAGCAAAGGCGCT				intergenic	-1					uc009nyy.1	0.208068	0.292983	0.407881	0.325868	0.373391	0.628613	0.502302	0.426138
ENSMUST00000132652	lncRNA	ASMM10EP3B102307857	lncRNA	hypo	0.64726	0.0188049	0.0565294	0.232362	0.358994	Zdhhc9	Ensembl	Gold	1102	chrX:48201730-48208328:-	chrX	-	48201730	48208328	zinc finger, DHHC domain containing 9 [Source:MGI Symbol;Acc:MGI:2444393]	ACCCTCTTCCTCATCCTGGGGACATGTACACTCTTCTTTGCCTTCGAGAGCACCGTGCCT		Cytoplasm	Yes	exon sense-overlapping	208884					uc009tbz.1	0.142369	0.262151	0.293158	0.231771	0.349276	0.417634	0.36175	0.307316
ENSMUST00000125069	lncRNA	ASMM10EP3B104412445	lncRNA	hypo	0.561909	0.0406499	0.082056	0.213694	0.3803	Hivep3	Ensembl	Gold	520	chr4:119761245-119872717:+	chr4	+	119761245	119872717	Transcription factor HIVEP3 [Source:UniProtKB/Swiss-Prot;Acc:A2A884]	GAACAGATGGTTCTGGTGTCTCGGATTTGGCCCTGCGTTGCCCACTCCTGCTGCGTCTTG		Exosome	Yes	exon sense-overlapping	16656					uc008umz.1	0.0896869	0.207756	0.283521	0.273812	0.298191	0.498448	0.407069	0.317493
ENSMUST00000185216	lncRNA	ASMM10EP3B103900961	lncRNA	hypo	0.585712	0.0138458	0.0499257	0.408333	0.697156	RP24-131B6.1	Ensembl	Gold	684	chr1:182300834-182303287:+	chr1	+	182300834	182303287	RIKEN cDNA 1700047M11 gene [Source:MGI Symbol;Acc:MGI:1914580]	TCCGAGGATGAGATGTCTCCAGGTCTTGGCATAAATGAAGACTCTTCCCATGGCCTGAAC				intergenic	-1				NR_015458	uc007dxz.2	0.191177	0.430887	0.512623	0.498644	0.649289	0.793991	0.723449	0.621893
ENSMUST00000189784	lncRNA	ASMM10EP3B101764056	lncRNA	hypo	0.560664	0.0428349	0.084272	0.299166	0.533592	RP24-130L14.1	Ensembl	Gold	409	chr13:70022116-70028319:-	chr13	-	70022116	70028319	RIKEN cDNA 1700084F23 gene [Source:MGI Symbol;Acc:MGI:1921530]	TGTCCTGTGGTTTCTCACACAGCTCCTGGGAAGTGACCTGAGCAGAAGAAAGAGCCCAGA				intergenic	-1						0.180961	0.30418	0.338008	0.373514	0.430787	0.767793	0.520053	0.415735
ENSMUST00000201177	lncRNA	ASMM10EP3B103266955	lncRNA	hypo	0.627985	0.0175857	0.0549413	0.436225	0.694642	AC113276.2	Ensembl	Gold	1535	chr5:31486633-31495179:-	chr5	-	31486633	31495179	RIKEN cDNA 4930566F21 gene [Source:MGI Symbol;Acc:MGI:1923094]	TGTGGCTTCTGCTTCAGTTCCTGCCTCCAGGTTCCTGTCTTGAGCTCCTGGCCCTGACTT				natural antisense	-1						0.285475	0.437128	0.601224	0.421072	0.614721	0.825119	0.694374	0.644352
ENSMUST00000159981	lncRNA	ASMM10EP3B100034327	lncRNA	hypo	0.633179	0.0134583	0.0492082	0.359336	0.567511	AC148988.2	Ensembl	Gold	413	chr7:19258492-19259739:+	chr7	+	19258492	19259739	RIKEN cDNA 1700058P15 gene [Source:MGI Symbol;Acc:MGI:1920627]	ATCCTCTAACCCCCACATAAACAGACATACACAGTGAATAAATAAATGTAGCAAGACTTT				natural antisense	-1						0.210257	0.366757	0.471833	0.388497	0.555744	0.620199	0.591147	0.502955
ENSMUST00000183099	lncRNA	ASMM10EP3B104957330	lncRNA	hypo	0.508617	0.0115086	0.0469541	0.314846	0.619022	Mir99ahg	Ensembl	Gold	1189	chr16:77329180-77680187:+	chr16	+	77329180	77680187		GGCAGTAAACATGCCACGATTTCCTAACCAGAATCTGTAAGAGAGATTCCAAGAACTTGG				natural antisense	-1					uc007zsi.2	0.175758	0.257002	0.400588	0.426033	0.527439	0.785647	0.63045	0.532554
ENSMUST00000213437	lncRNA	ASMM10EP3B101080744	lncRNA	hypo	0.403031	0.00276213	0.0342303	0.199687	0.495463	Dennd4a	Ensembl	Gold	1928	chr9:64811544-64843925:+	chr9	+	64811544	64843925	DENN domain containing 4A [Source:HGNC Symbol;Acc:HGNC:24321]	AACGTCAGTAATGTATATAAACTCTGTGATGGAAGATGATTGAAGACAAGGGACCTCGTG			Yes	exon sense-overlapping	102442					uc012gvf.1	0.227668	0.141313	0.250938	0.17883	0.624563	0.429074	0.381151	0.547064
ENSMUST00000131841	lncRNA	ASMM10EP3B100259813	lncRNA	hypo	0.458129	0.00822192	0.0432214	0.238048	0.519608	Snhg7os	Ensembl	Gold	3947	chr2:26640372-26645944:+	chr2	+	26640372	26645944	small nucleolar RNA host gene 7, opposite strand [Source:MGI Symbol;Acc:MGI:3045374]	GCTCATCTAAGTTTTCTGGTTTTTGTCCCTCTACAGAAGCCTGTGTGTTTGTCCTAGACC				intergenic	-1					uc008ivz.1	0.144136	0.224697	0.328596	0.254762	0.393635	0.687887	0.518582	0.478329
ENSMUST00000213859	lncRNA	ASMM10EP3B100700128	lncRNA	hypo	0.536307	0.00115485	0.02901	0.303034	0.565039	RP24-282C4.11	Ensembl	Gold	918	chr9:44670453-44672238:-	chr9	-	44670453	44672238	cDNA sequence BC049987 [Source:MGI Symbol;Acc:MGI:3039606]	TCCTCTTGCTTTTGCATCGATCCCTAGCTCCAAGTTGTTCACTGTGGCAGGGGTAGGGGT				intergenic	-1						0.193754	0.293794	0.398095	0.326493	0.572168	0.598329	0.523326	0.566332
ENSMUST00000183438	lncRNA	ASMM10EP3B100041007	lncRNA	hypo	0.598502	0.00501391	0.0383716	0.418635	0.699472	RP24-465O15.1	Ensembl	Gold	882	chr17:52592981-52602660:-	chr17	-	52592981	52602660	predicted gene 27217 [Source:MGI Symbol;Acc:MGI:5521060]	CTGTGTAAGAGTTGCCTTGGTCATGGTGCTTCTCCACAGCAATAAAACCTTAAGACACTG				intergenic	-1						0.278614	0.414873	0.568879	0.412176	0.675652	0.778865	0.661731	0.681642
ENSMUST00000152411	lncRNA	ASMM10EP3B102771231	lncRNA	hypo	0.553062	0.00976339	0.0447151	0.31507	0.569683	Spen	Ensembl	Gold	1514	chr4:141484593-141488312:-	chr4	-	141484593	141488312	spen family transcription repressor [Source:MGI Symbol;Acc:MGI:1891706]	TGGTGGGAATAAGATTAAGGTGTGCACAGTGACTAACAAAGGCCAGAGGCTGCATGCACC		Nucleus	Yes	exon sense-overlapping	56381						0.192898	0.328688	0.271981	0.466714	0.561756	0.650654	0.475139	0.591183
ENSMUST00000206838	lncRNA	ASMM10EP3B100023783	lncRNA	hypo	0.603056	0.0264002	0.0660128	0.309417	0.513082	RP23-60P18.10	Ensembl	Gold	963	chr6:72347029-72348458:-	chr6	-	72347029	72348458	predicted gene 45051 [Source:MGI Symbol;Acc:MGI:5753627]	AGAGATGTTGACTTTCTTTTCCTAGCCCTTTAGTATAATAAACTTCACTATGAGATCATA				natural antisense	-1					uc012enj.1	0.182312	0.271633	0.360007	0.423718	0.445748	0.642639	0.510682	0.453259
ENSMUST00000180982	lncRNA	ASMM10EP3B100477294	lncRNA	hypo	0.512479	0.00142568	0.0306089	0.306872	0.598799	RP23-46B12.5	Ensembl	Gold	2263	chr9:88596801-88599516:-	chr9	-	88596801	88599516	RIKEN cDNA 9430037G07 gene [Source:MGI Symbol;Acc:MGI:2444544]	TGTTTGTTTGTTTGTTTTGTTTTTATATTTTAGGACCAGTGACACTAGACTTCTTGCAAA				intergenic	-1						0.187565	0.276464	0.396894	0.366564	0.57407	0.661969	0.558956	0.600199
ENSMUST00000143893	lncRNA	ASMM10EP3B101101562	lncRNA	hypo	0.573292	0.0201871	0.0580652	0.332696	0.580326	Kcnd3os	Ensembl	Gold	718	chr3:105441595-105451727:-	chr3	-	105441595	105451727		CGGACCGGAACGCCTTGGCTTGAGAGATGGCAGCTCTGAGTATGGAAAGGAACCTAAGCA				intergenic	-1					uc008quw.1	0.195099	0.264358	0.453818	0.41751	0.541818	0.727969	0.51705	0.534469
ENSMUST00000223462	lncRNA	ASMM10EP3B100028233	lncRNA	hypo	0.633763	0.00434779	0.0374025	0.348144	0.549328	RP23-71C23.1	Ensembl	Gold	3534	chr12:106131978-106145400:-	chr12	-	106131978	106145400	predicted gene, 47646 [Source:MGI Symbol;Acc:MGI:6096726]	CTCCTCCTTCCCTTTGGGCTTTTGGCTGAATTTTTAGTTTAATATTTAAATAAAAGAAAA				intergenic	-1						0.258806	0.358708	0.404757	0.370303	0.483867	0.634066	0.563468	0.51591
ENSMUST00000209819	lncRNA	ASMM10EP3B101340583	lncRNA	hypo	0.567587	0.00143927	0.0306089	0.238966	0.421022	RP24-266E2.1	Ensembl	Gold	1488	chr8:36156010-36161034:+	chr8	+	36156010	36161034	predicted gene, 38414 [Source:MGI Symbol;Acc:MGI:5621299]	TGAACTACAAACAACAGTAACAACAGACACCACTCGTGAGAACATGCCAACCCTGGAGGT				intergenic	-1				NR_151736	uc009llg.1	0.252509	0.232103	0.24965	0.221604	0.330361	0.422266	0.469185	0.462275
ENSMUST00000186205	lncRNA	ASMM10EP3B104711321	lncRNA	hypo	0.557105	0.00844308	0.0435103	0.389006	0.698264	RP24-76M8.1	Ensembl	Gold	1414	chr9:67758713-67760230:-	chr9	-	67758713	67760230	RIKEN cDNA M5C1000I18 gene [Source:MGI Symbol;Acc:MGI:3642038]	GGCCTCTCAGAGAAGGATGCATACCTGTTTCCAAGCACAGACTAAACTTGGCATGTCCGT				natural antisense	-1						0.258509	0.336965	0.562007	0.398544	0.564281	0.774713	0.759823	0.694239
ENSMUST00000156270	lncRNA	ASMM10EP3B102631378	lncRNA	hypo	0.640638	0.0213141	0.0598977	0.281615	0.439585	Nr2f6	Ensembl	Gold	427	chr8:71375118-71375790:-	chr8	-	71375118	71375790	Nuclear receptor subfamily 2 group F member 6 [Source:UniProtKB/Swiss-Prot;Acc:P43136]	CGCTCTTCACGCCTGGTGACTCCGCTGTTAGACCTGGCTTGCTGCTCTCTGGCCTAACAC			Yes	bidirectional	13864						0.147637	0.310458	0.356624	0.311739	0.398067	0.501503	0.440024	0.418744
ENSMUST00000152033	lncRNA	ASMM10EP3B100941684	lncRNA	hypo	0.665287	0.00836863	0.0435103	0.562692	0.845789	Dgcr8	Ensembl	Gold	1246	chr16:18254941-18265269:-	chr16	-	18254941	18265269	Microprocessor complex subunit DGCR8 [Source:UniProtKB/Swiss-Prot;Acc:Q9EQM6]	CCTCATTTCAAAGGTATTTTAACCACATCAGTATTGAGGATTCACGAGTCTATGAGCTGA				exon sense-overlapping	94223						0.384737	0.537858	0.671874	0.656299	0.84694	0.926695	0.833804	0.775716
ENSMUST00000223470	lncRNA	ASMM10EP3B100006610	lncRNA	hypo	0.569732	0.00344335	0.0358167	0.334477	0.587078	Eprn	Ensembl	Gold	1306	chr13:73344665-73347384:-	chr13	-	73344665	73347384	ephemeron, early developmental lncRNA [Source:MGI Symbol;Acc:MGI:3583897]	CCGTCTTCTGGTGTGTCTGAAGATAGCTACATTGTACTCATTTATTATAAAATAAATAAA				intergenic	-1				NR_045293	uc007rdj.1	0.213264	0.315632	0.443055	0.365956	0.603108	0.647744	0.533687	0.563772
ENSMUST00000181727	lncRNA	ASMM10EP3B100023648	lncRNA	hypo	0.66153	0.0322191	0.0724795	0.41882	0.633108	RP23-43G12.3	Ensembl	Gold	1967	chr12:85962598-85979021:-	chr12	-	85962598	85979021	predicted gene, 26531 [Source:MGI Symbol;Acc:MGI:5477025]	ATGAAGGCTCGCAACCATCTGTACAGCTACAGCGTACTCACACATATAAAATAAATAAAT				intronic antisense	-1						0.237252	0.412651	0.570934	0.454441	0.586314	0.735128	0.609626	0.601363
ENSMUST00000137706	lncRNA	ASMM10EP3B102815003	lncRNA	hypo	0.645768	0.0117112	0.047038	0.349796	0.541675	AC134615.1	Ensembl	Gold	2014	chr8:106283307-106300017:+	chr8	+	106283307	106300017		CTGAAACAAAGGTCCCTGAAGATGGCTCTGATGGTCTTCTTGTAACAGATGGGAGCAGCT				natural antisense	-1						0.324271	0.370888	0.399686	0.304341	0.645568	0.420466	0.509843	0.590821
ENSMUST00000181510	lncRNA	ASMM10EP3B104960930	lncRNA	hypo	0.665778	0.0357823	0.0762587	0.314029	0.471672	RP23-278C10.3	Ensembl	Gold	2224	chr15:98807024-98816077:+	chr15	+	98807024	98816077	RIKEN cDNA B130046B21 gene [Source:MGI Symbol;Acc:MGI:3704458]	GGGACAATGAGCAGGAACCCAGGGCTTCTTCTCTCCACCCGTGAGCACCAGAGCCTGTAA				natural antisense	-1					uc007xnz.1	0.178491	0.349076	0.39677	0.331779	0.40412	0.56007	0.490274	0.432226
ENSMUST00000180728	lncRNA	ASMM10EP3B100006377	lncRNA	hypo	0.6004	0.00742734	0.0419363	0.346379	0.576913	RP24-138L8.5	Ensembl	Gold	633	chr13:41359971-41370908:+	chr13	+	41359971	41370908	predicted gene, 26877 [Source:MGI Symbol;Acc:MGI:5477371]	CTTCCCTCAGTGATGGACTTTGATGGGAAACTTTAAGCTGAAATAAACACTTTCTTCCCT				intronic antisense	-1					uc007qff.1	0.201176	0.343278	0.393649	0.447412	0.530455	0.643932	0.576953	0.556312
NR_152152	lncRNA	ASMM10EP3B100853553	lncRNA	hypo	0.569525	0.0109548	0.0465991	0.362479	0.636458	Atg16l2	Refseq	Gold	2497	chr7:101289616-101302088:-	chr7	-	101289616	101302088		CTGGCCTTTGGTTCCAGGACTATCAATGTACTTTCCTACTGCAATGACGTGGTGTGCGGG				exon sense-overlapping	73683				NR_152152		0.186578	0.378843	0.431469	0.453025	0.551132	0.743687	0.676227	0.574787
ENSMUST00000153055	lncRNA	ASMM10EP3B104614902	lncRNA	hypo	0.602013	0.0230589	0.0620014	0.285537	0.474304	Dnajc1	Ensembl	Gold	1001	chr2:18308585-18392824:-	chr2	-	18308585	18392824	DnaJ homolog subfamily C member 1 [Source:UniProtKB/Swiss-Prot;Acc:Q61712]	TGGTCCATCTACCTGGAAAAGCAACTGGTGAGTACTGGAGATCCATCAAATGGCCTAGCC		Nucleus	Yes	exon sense-overlapping	13418						0.207988	0.246386	0.421683	0.26609	0.417013	0.588232	0.412759	0.47921
ENSMUST00000143874	lncRNA	ASMM10EP3B100756824	lncRNA	hypo	0.658326	0.0123053	0.0476965	0.336104	0.510544	Lrp4	Ensembl	Gold	3266	chr2:91457511-91479287:+	chr2	+	91457511	91479287	Low-density lipoprotein receptor-related protein 4 [Source:UniProtKB/Swiss-Prot;Acc:Q8VI56]	GAGGATGGCTGTACGCTGCCTACCTGCTCCCCTCTGGACTTCCACTGTGACAACGGCAAG				exon sense-overlapping	228357				NM_001145857		0.218512	0.340095	0.415717	0.370093	0.46052	0.580169	0.51407	0.487417
ENSMUST00000181719	lncRNA	ASMM10EP3B105175508	lncRNA	hypo	0.557535	0.00456215	0.0374463	0.224155	0.402046	RP23-361B11.2	Ensembl	Gold	2867	chr9:122572502-122679596:+	chr9	+	122572502	122679596	RIKEN cDNA 9530059O14 gene [Source:MGI Symbol;Acc:MGI:2442421]	TTCTGCCCAAGAGTAGTTCAAACTGAAGGGAAGAAAACATATGTGCTGCTTGGTCTGCCA				intergenic	-1						0.159662	0.218655	0.289454	0.228849	0.330114	0.446752	0.373324	0.457995
NR_045855	lncRNA	ASMM10EP3B102839250	lncRNA	hypo	0.641186	0.0369692	0.0778034	0.27794	0.433478	RP23-272F2.5	Refseq	Gold	1440	chr7:82937938-82971391:-	chr7	-	82937938	82971391		TGGGAAGCCAAAGAAACCCCTTAAGCTCCTTCTTGTCAGGAATCAGATCCCCATGACCAC	4933430H16Rik			intergenic	-1				NR_045855	uc029wmp.1	0.127838	0.301929	0.382386	0.299608	0.391727	0.469053	0.476406	0.396727
ENSMUST00000159360	lncRNA	ASMM10EP3B104274474	lncRNA	hypo	0.662634	0.0202807	0.0581317	0.316601	0.477791	RP24-498C9.1	Ensembl	Gold	457	chr14:24606704-24617311:-	chr14	-	24606704	24617311	RIKEN cDNA 4930542C16 gene [Source:MGI Symbol;Acc:MGI:1922413]	AGGCCAGGCCACAGGTCAGGACAGAAGATAACACAGGCAAGTTCAAAGGTAATTGGACGA				intergenic	-1					uc007srf.1	0.184242	0.304214	0.407125	0.370823	0.479857	0.511173	0.484936	0.435199
ENSMUST00000031274	lncRNA	ASMM10EP3B100037481	lncRNA	hypo	0.537532	0.0209096	0.0591838	0.271421	0.504938	AC121578.1	Ensembl	Gold	916	chr5:99682999-99685034:+	chr5	+	99682999	99685034	RIKEN cDNA 4930522N08 gene [Source:MGI Symbol;Acc:MGI:1922344]	GGCTCTCAGCTGGGAGTCTGGACTGTCACCACCTGCTCATAAACCTTTATCCCAGTCACC				intronic antisense	-1						0.130051	0.258374	0.363991	0.333267	0.371514	0.634849	0.52281	0.49058
ENSMUST00000191139	lncRNA	ASMM10EP3B100047455	lncRNA	hypo	0.528313	0.0175124	0.0549413	0.226537	0.428792	RP23-277E3.2	Ensembl	Gold	2048	chr1:72107155-72122001:-	chr1	-	72107155	72122001	predicted gene 4319 [Source:MGI Symbol;Acc:MGI:3782500]	TTCTTGGAGAAATGTTTCATTGTACTCTGCTCCTCACTGGACTGAAGTCTTTGTTCTGGT				intergenic	-1						0.142454	0.230411	0.294284	0.239	0.336797	0.573377	0.446962	0.358034
ENSMUST00000168656	lncRNA	ASMM10EP3B105015725	lncRNA	hypo	0.659812	0.00583046	0.0395451	0.405929	0.615219	Tnks2	Ensembl	Gold	1078	chr19:36834404-36855937:+	chr19	+	36834404	36855937	Tankyrase-2 [Source:UniProtKB/Swiss-Prot;Acc:Q3UES3]	GCCTGCTCTTACGGTCATTATGAAGTAACTGAACTTCTGGTCAAGGAACAGAGGGAAACA		Nucleus		exon sense-overlapping	74493						0.299968	0.383972	0.50105	0.438726	0.617867	0.687636	0.588154	0.56722
ENSMUST00000181251	lncRNA	ASMM10EP3B100002006	lncRNA	hypo	0.571721	0.000358774	0.0279338	0.408745	0.714938	A930024N18Rik	Ensembl	Gold	3955	chr17:15375000-15379475:+	chr17	+	15375000	15379475	RIKEN cDNA A930024N18 gene [Source:MGI Symbol;Acc:MGI:4360907]	CAATGGGTGGATAGGGCAGACTCAGGTTGCATAATAATCAGAATTAAAGCCACAACAAGT				natural antisense	-1						0.359029	0.348517	0.433052	0.494382	0.765265	0.695152	0.653906	0.745427
ENSMUST00000133747	lncRNA	ASMM10EP3B101446807	lncRNA	hypo	0.541213	0.0198065	0.0575343	0.146212	0.270155	Trip4	Ensembl	Gold	1564	chr9:65894577-65908719:-	chr9	-	65894577	65908719	Activating signal cointegrator 1 [Source:UniProtKB/Swiss-Prot;Acc:Q9QXN3]	CCCCAGCCCCACTCCCTGTTAAAGATTTATTTATTTATTTAATATATGCTAGTACACTGT		Nucleus	Yes	bidirectional	56404					uc009qec.2	0.142226	0.151929	0.174456	0.116236	0.242461	0.374873	0.264281	0.199006
ENSMUST00000159032	lncRNA	ASMM10EP3B100012460	lncRNA	hypo	0.620843	0.0362479	0.0768364	0.163751	0.263756	RP23-315E20.1	Ensembl	Gold	679	chr6:36387388-36388917:-	chr6	-	36387388	36388917	RIKEN cDNA 9330158H04 gene [Source:MGI Symbol;Acc:MGI:2442094]	AAAACCTGCACGTGTCAGGGACCACCAAACAATTCTTGCAAACCCAGACCCTCTGCGGCC				natural antisense	-1						0.144389	0.140164	0.164983	0.205469	0.218438	0.348488	0.288502	0.199596
ENSMUST00000133884	lncRNA	ASMM10EP3B102395193	lncRNA	hypo	0.634783	0.0154507	0.0523831	0.283992	0.447384	RP23-456B18.2	Ensembl	Gold	925	chr4:94460931-94477180:-	chr4	-	94460931	94477180	predicted gene 12655 [Source:MGI Symbol;Acc:MGI:3651648]	GCCTGTACCTGCACCTTTTCCTCTTCCACTCAAGAACTCATGTTAGCAGGGTTACAGACA				intergenic	-1					uc008trz.1	0.20304	0.269407	0.324921	0.3386	0.381171	0.555759	0.434473	0.418135
ENSMUST00000133457	lncRNA	ASMM10EP3B100384626	lncRNA	hypo	0.629181	0.0204784	0.058482	0.309201	0.491435	Diaph2	Ensembl	Gold	960	chrX:129972533-130042530:+	chrX	+	129972533	130042530	2 [Source:UniProtKB/Swiss-Prot;Acc:O70566]	TGCAAAACTGGCCTTGACATTTCCTTCCCAGATGAAAGATTACATGGCTGTAGCCTCCGA		Cytoplasm		exon sense-overlapping	54004						0.21211	0.317999	0.382074	0.324623	0.35979	0.577207	0.509914	0.518827
ENSMUST00000214963	lncRNA	ASMM10EP3B101984178	lncRNA	hypo	0.660441	0.0175278	0.0549413	0.371495	0.562494	RP24-87K15.4	Ensembl	Gold	1723	chr9:120133463-120136329:-	chr9	-	120133463	120136329		GACCACCCTTCTCTCTGACCCCCACACCCCAGGGCCTATACCTGAAATGTTGCTGCAAAA				intergenic	-1						0.24681	0.392983	0.459359	0.386826	0.495246	0.661156	0.584232	0.509344
ENSMUST00000134485	lncRNA	ASMM10EP3B101784554	lncRNA	hypo	0.410879	0.00151901	0.0313371	0.208016	0.50627	Anapc1	Ensembl	Gold	3007	chr2:128677127-128687375:-	chr2	-	128677127	128687375	Anaphase-promoting complex subunit 1 [Source:UniProtKB/Swiss-Prot;Acc:P53995]	TGACTTCATTATATCACAGGATAAGTCTGAAAAGATCTATAGTGGCAAATGTTTGGGCCA		Nucleus		exon sense-overlapping	17222						0.201879	0.175333	0.251053	0.203797	0.543439	0.636441	0.425965	0.419236
ENSMUST00000221115	lncRNA	ASMM10EP3B100430791	lncRNA	hypo	0.588745	0.00609009	0.0399311	0.288948	0.490785	Pld4	Ensembl	Gold	2182	chr12:112761676-112768957:+	chr12	+	112761676	112768957	Phospholipase D4 [Source:UniProtKB/Swiss-Prot;Acc:Q8BG07]	GGCCTGACTCTGTAGTGACTCCACTGAAGGAACATGATGCGGATACCACTCCAGACAGCA				exon sense-overlapping	104759						0.201751	0.29497	0.346851	0.312219	0.490086	0.408517	0.590584	0.473955
ENSMUST00000148977	lncRNA	ASMM10EP3B102395434	lncRNA	hypo	0.657958	0.0103251	0.0454449	0.359824	0.546881	RP23-70E1.1	Ensembl	Gold	673	chr2:122702905-122720596:+	chr2	+	122702905	122720596	RIKEN cDNA 4930417H01 gene [Source:MGI Symbol;Acc:MGI:3041209]	GGGACCCTGTCTCAAAAATTTGCAGCTGAATCAACAAAGAAACGAGGATCAACAGTTCCC				intergenic	-1					uc008mbc.1	0.253661	0.334151	0.469568	0.381918	0.534309	0.616002	0.519283	0.517928
ENSMUST00000181430	lncRNA	ASMM10EP3B102616893	lncRNA	hypo	0.658346	0.0112274	0.04677	0.276257	0.419623	4930480K23Rik	Ensembl	Gold	1034	chr14:69732834-69767113:+	chr14	+	69732834	69767113	RIKEN cDNA 4930480K23 gene [Source:MGI Symbol;Acc:MGI:1922266]	GCAGCTGTGACTCCCTGCACAAATTCAAGTCATCATTCCAACAGATACTGCCTGGTAGCA				intergenic	-1				NR_130157	uc056yxl.1	0.180087	0.290093	0.338582	0.296266	0.391325	0.378621	0.441719	0.466827
ENSMUST00000223217	lncRNA	ASMM10EP3B100038905	lncRNA	hypo	0.607205	0.0286836	0.0686533	0.344091	0.56668	RP23-68M8.2	Ensembl	Gold	1625	chr12:110151654-110158077:-	chr12	-	110151654	110158077	RIKEN cDNA 3110009F21 gene [Source:MGI Symbol;Acc:MGI:1914530]	CAGACAGCCCGAATTTAGGTCTCATTTAGCACCCATTTTGGCTTGCTCACAGCTGCCTGT				intergenic	-1				NR_045466	uc007pbg.2	0.150193	0.375922	0.506872	0.343376	0.53088	0.635983	0.569604	0.530253
ENSMUST00000185523	lncRNA	ASMM10EP3B100666554	lncRNA	hypo	0.495741	0.0346815	0.0748535	0.27509	0.554906	Mrps9	Ensembl	Gold	1867	chr1:42851276-42902013:+	chr1	+	42851276	42902013	mitochondrial ribosomal protein S9 [Source:MGI Symbol;Acc:MGI:1916777]	TCCCATCACACAGGACAGAGAAGCAGGGCTGATAATTTTGAGTCAACAGTGAAGAGACCT				exon sense-overlapping	69527						0.146792	0.235733	0.364173	0.35366	0.381798	0.756613	0.649908	0.431303
NR_151681	lncRNA	ASMM10EP3B104857038	lncRNA	hypo	0.441263	0.00779664	0.0423004	0.22328	0.506001	Cdo1	Refseq	Gold	1751	chr18:46713193-46728502:-	chr18	-	46713193	46728502		CCCTGAGGGAAAACCAGTGTGCCTACATTAATGCTACCGTCTTGATTCCTTCGTTGTTTT				exon sense-overlapping	12583				NR_151681		0.10645	0.223335	0.232225	0.33111	0.436653	0.646736	0.540599	0.400018
ENSMUST00000154068	lncRNA	ASMM10EP3B100042987	lncRNA	hypo	0.604081	0.00784511	0.0423004	0.377358	0.624682	RP23-370G8.1	Ensembl	Gold	1809	chr11:50599298-50602448:-	chr11	-	50599298	50602448	predicted gene 12198 [Source:MGI Symbol;Acc:MGI:3650407]	CTCCTCTGGTCTCTATTGGCACTGCATGCACATGGTACACATAGATGTAGGCAAAATTAC				natural antisense	-1						0.20667	0.372584	0.49169	0.438488	0.626278	0.656949	0.62004	0.59546
ENSMUST00000152140	lncRNA	ASMM10EP3B101662740	lncRNA	hypo	0.579117	0.00418435	0.0369777	0.291335	0.503069	Gpr19	Ensembl	Gold	610	chr6:134896698-134897925:-	chr6	-	134896698	134897925	Probable G-protein coupled receptor 19 [Source:UniProtKB/Swiss-Prot;Acc:Q61121]	GCACAAGTCCCGCAATGCATGATGCTCAAGTCCCCTGCGTAATGAGGTATACTATTTGCA				exon sense-overlapping	14760						0.200974	0.288094	0.347401	0.328871	0.410048	0.574227	0.506947	0.521052
NR_152248	lncRNA	ASMM10EP3B101989534	lncRNA	hypo	0.441678	0.00318485	0.0347849	0.199639	0.452001	4833438C02Rik	Refseq	Gold	1618	chr19:46303585-46305629:-	chr19	-	46303585	46305629		TTCGGGCCTCAGGGAATATGCGTTTCAGCCCTAATGTCTTGTGTGCCGGGTGAGTGGTGG				natural antisense	-1				NR_152248		0.18144	0.248874	0.279273	0.0889671	0.431935	0.491525	0.514684	0.369859
ENSMUST00000188640	lncRNA	ASMM10EP3B100015041	lncRNA	hypo	0.502571	0.00728468	0.0419287	0.297078	0.591117	RP24-548K2.3	Ensembl	Gold	1001	chr1:90280458-90283912:+	chr1	+	90280458	90283912	predicted gene 28723 [Source:MGI Symbol;Acc:MGI:5579429]	TATGTGAGTTGGAAACGGGTTTCTACAGAACAGGAAATAGGTACCACTGCGGGTTTACAC				intergenic	-1						0.222012	0.287967	0.388103	0.290231	0.441774	0.760362	0.593564	0.568767
NR_151507	lncRNA	ASMM10EP3B102700914	lncRNA	hypo	0.579338	0.00565406	0.0393237	0.373093	0.643998	Rars2	Refseq	Gold	1877	chr4:34614957-34660167:+	chr4	+	34614957	34660167		TGGCCCAAGGACTCTAAATTTCAAAATAAACAGAGAATTATTAACAAAGGCAGTATTGCA				exon sense-overlapping	109093				NR_151507		0.284748	0.34513	0.506641	0.355851	0.557224	0.766053	0.622091	0.630623
NR_151459	lncRNA	ASMM10EP3B101013440	lncRNA	hypo	0.400754	0.00127549	0.0298906	0.142567	0.355746	Timp4	Refseq	Gold	2922	chr6:115244446-115252205:-	chr6	-	115244446	115252205		AGCAAAGACCCTGCTGACACTCAAAAACTGATCCGATGTTTAAAGGGTTCGAGAAGGCCA				bidirectional	110595				NR_151459		0.101079	0.109959	0.153819	0.20541	0.327541	0.441975	0.333393	0.320075
ENSMUST00000214172	lncRNA	ASMM10EP3B100019429	lncRNA	hypo	0.495947	0.00636974	0.0405495	0.208419	0.420245	RP23-164P21.3	Ensembl	Gold	249	chr10:42018216-42018810:+	chr10	+	42018216	42018810	RIKEN cDNA 1700016J18 gene [Source:MGI Symbol;Acc:MGI:1922811]	CTGTGTGTGAATAGCTGAATCGTGGGCCGTAGCAAAATAAATGTGAAGAGCTGTGAATGT				natural antisense	-1					uc007eyj.1	0.194669	0.187237	0.201382	0.25039	0.420827	0.546679	0.40945	0.304026
ENSMUST00000180472	lncRNA	ASMM10EP3B100008493	lncRNA	hypo	0.634843	0.00564217	0.0393237	0.388402	0.611807	RP24-187J17.1	Ensembl	Gold	1082	chr3:83773853-83789956:-	chr3	-	83773853	83789956	predicted gene, 26771 [Source:MGI Symbol;Acc:MGI:5477265]	AGATAACAGCCAGCTTTATCTCAACTAAGTCTGGGACCCACAAGCTTAGACCACAGAGGG				natural antisense	-1					uc008ppm.1	0.359933	0.310503	0.421094	0.462078	0.556582	0.731381	0.60251	0.556757
ENSMUST00000186970	lncRNA	ASMM10EP3B100319903	lncRNA	hypo	0.37885	0.00993676	0.0450954	0.21118	0.557423	Ica1l	Ensembl	Gold	951	chr1:60020791-60043184:-	chr1	-	60020791	60043184	Mus musculus islet cell autoantigen 1-like (Ica1l), transcript variant 4, mRNA. [Source:RefSeq mRNA;Acc:NM_001357296]	ACTTGTGAAGATAGTTGAGAAATACCAGCTAAGACTCAACGGACTAGGGCATGCACATGC				exon sense-overlapping	70375				NM_001316695		0.0950654	0.196822	0.278201	0.274631	0.466381	0.785633	0.567517	0.410162
ENSMUST00000130082	lncRNA	ASMM10EP3B100051407	lncRNA	hypo	0.464481	0.00860426	0.0439394	0.199713	0.429971	RP23-157N11.5	Ensembl	Gold	388	chr1:60778843-60803790:+	chr1	+	60778843	60803790	RIKEN cDNA 2310016D23 gene [Source:MGI Symbol;Acc:MGI:1923693]	TTTCCAGGCCACTGCTATTGGTCCTTGAACTCTATTCCCTAATAAAATATTCATATTGAA				intergenic	-1					uc007bey.1	0.0895933	0.196407	0.274813	0.238039	0.36557	0.553131	0.439065	0.362118
ENSMUST00000125194	lncRNA	ASMM10EP3B100006136	lncRNA	hypo	0.524243	0.0235881	0.0626477	0.34224	0.652827	RP23-176O5.2	Ensembl	Gold	600	chr11:29612324-29645509:-	chr11	-	29612324	29645509	predicted gene 12092 [Source:MGI Symbol;Acc:MGI:3650092]	GGACTTTTATAAGCAGTCCTTATTAATCACAGCTAGCAGAGAGTAATTTGAACACAGAAC				intergenic	-1					uc007ihj.1	0.196563	0.357604	0.312211	0.502582	0.56645	0.896761	0.572248	0.575847
ENSMUST00000156053	lncRNA	ASMM10EP3B101134384	lncRNA	hypo	0.610625	0.00700542	0.041588	0.298902	0.489502	Btbd17	Ensembl	Gold	3020	chr11:114791217-114795873:-	chr11	-	114791217	114795873	BTB/POZ domain-containing protein 17 [Source:UniProtKB/Swiss-Prot;Acc:Q9DB72]	TCCCGGGACTGTGCTGCTGTCTTTGACAAGTTCATCAGGTACATAGGGGAAGGGCACCGT				exon sense-overlapping	72014					uc007mft.1	0.24052	0.309382	0.29945	0.346256	0.39904	0.49574	0.600624	0.462605
NR_045869	lncRNA	ASMM10EP3B104323055	lncRNA	hypo	0.661197	0.0472792	0.0892614	0.388347	0.58734	RP23-195H19.1	Refseq	Gold	1712	chr12:27140796-27160516:-	chr12	-	27140796	27160516		TGGGGAAGCCGGACCTGGGTAGCGCTGCTCAGCTTTGGACCATTTTCCTAACAGATGAGA	Gm9866			intergenic	-1				NR_045869		0.286883	0.437583	0.448095	0.380828	0.407793	0.754965	0.592485	0.594115
ENSMUST00000215313	lncRNA	ASMM10EP3B100205319	lncRNA	hypo	0.544802	0.0229191	0.0618572	0.269648	0.494947	Elmod1	Ensembl	Gold	2268	chr9:53911457-53975126:-	chr9	-	53911457	53975126	ELMO domain-containing protein 1 [Source:UniProtKB/Swiss-Prot;Acc:Q3V1U8]	GCTTCTGAAGCAAATTCAGCAAAATAGAATGGGAAAAGAAAAAGATGGATAAAGCCATTG				exon sense-overlapping	270162					uc009pmr.1	0.132965	0.244443	0.372134	0.329049	0.426976	0.649061	0.469917	0.433833
ENSMUST00000181053	lncRNA	ASMM10EP3B100004390	lncRNA	hypo	0.494152	0.0204278	0.0584297	0.18141	0.367113	RP23-344L21.1	Ensembl	Gold	2312	chr13:48239054-48262591:-	chr13	-	48239054	48262591		CCCTTGGCAGTATGAAAGAGTTTGGTTCTCCCTGAAAAATAAACAGAAATAAAGAACTTG				natural antisense	-1					uc007qic.1	0.2347	0.134808	0.116297	0.239835	0.307132	0.346369	0.301652	0.513299
ENSMUST00000156576	lncRNA	ASMM10EP3B100045104	lncRNA	hypo	0.46621	0.0067429	0.0411552	0.278149	0.596619	RP23-458A23.3	Ensembl	Gold	661	chr11:119106328-119111425:-	chr11	-	119106328	119111425	predicted gene 11754 [Source:MGI Symbol;Acc:MGI:3651697]	CTGCTGGTTCACCACAGGAAGTGCTGCTCCATATCTGTATCCAGATTCATTCTTCTGCTG				intergenic	-1					uc007mpy.1	0.143646	0.23906	0.405138	0.324754	0.555667	0.761093	0.533117	0.536598
ENSMUST00000135729	lncRNA	ASMM10EP3B100038572	lncRNA	hypo	0.608216	0.029184	0.0691499	0.319015	0.524509	RP23-230H3.7	Ensembl	Gold	1405	chr2:114013710-114032292:+	chr2	+	114013710	114032292	RIKEN cDNA A530058N18 gene [Source:MGI Symbol;Acc:MGI:2444858]	TAAATGTTGAACATGACACAATAAAAAGAAACAGACAAAAGTCACTGTCCTTGAGGAACT				intergenic	-1				NR_028423	uc008lpv.2	0.195274	0.281892	0.370317	0.428576	0.450513	0.673362	0.469342	0.504817
ENSMUST00000189866	lncRNA	ASMM10EP3B100013355	lncRNA	hypo	0.588349	0.0301442	0.0703193	0.294845	0.501139	Iqcf3	Ensembl	Gold	1147	chr9:106503225-106544689:-	chr9	-	106503225	106544689	IQ domain-containing protein F3 [Source:UniProtKB/Swiss-Prot;Acc:Q9D498]	ACAGTGAGAAGCAGAGCCAAGGATCTGAAGACAGCTACAGTGTACTTACAGATAATAATA				bidirectional	68265					uc009rke.1	0.148092	0.28713	0.446104	0.298054	0.439729	0.619409	0.465039	0.480381
ENSMUST00000196660	lncRNA	ASMM10EP3B100025931	lncRNA	hypo	0.522237	0.00567461	0.0393237	0.295263	0.565382	RP23-286M3.5	Ensembl	Gold	1749	chr5:137612852-137615247:+	chr5	+	137612852	137615247	predicted gene, 36266 [Source:MGI Symbol;Acc:MGI:5595425]	TCTTTTCCCCTTCCCTCTGGCCTGATTAAACATTCTGTGTTTTTAATAAATGAGGTGATT				natural antisense	-1					uc009add.1	0.173574	0.277532	0.374392	0.355555	0.51403	0.692157	0.566536	0.488805
ENSMUST00000181159	lncRNA	ASMM10EP3B103258841	lncRNA	hypo	0.638717	0.0169665	0.0545156	0.220136	0.344654	RP23-433F5.1	Ensembl	Gold	682	chr8:87472812-87525554:+	chr8	+	87472812	87525554	predicted gene 2694 [Source:MGI Symbol;Acc:MGI:3780864]	CCCAGCTGAACACAGGACCAGAGGGGATACTGCCTGCTCAGGAAAGCCAAGAGGAGCCTG				intergenic	-1				NR_033430		0.186109	0.235185	0.24525	0.214	0.294177	0.403667	0.272391	0.40838
ENSMUST00000126051	lncRNA	ASMM10EP3B103814633	lncRNA	hypo	0.283526	0.00312668	0.0347849	0.192387	0.678551	Fbxw2	Ensembl	Gold	852	chr2:34825263-34826215:-	chr2	-	34825263	34826215	F-box and WD repeat domain containing 2 [Source:HGNC Symbol;Acc:HGNC:13608]	GGCACCATGCTTGTGTGTATGCCTTGAAAACAGGTGTGTATTTGAGATGATGCTTCTTTT				exon sense-overlapping	30050					uc057bmx.1	0.058881	0.166006	0.241701	0.30296	0.621103	0.896474	0.717352	0.479277
ENSMUST00000152009	lncRNA	ASMM10EP3B100035234	lncRNA	hypo	0.656028	0.0152072	0.0521695	0.394202	0.600893	Itga6	Ensembl	Gold	1542	chr2:71786929-71820943:+	chr2	+	71786929	71820943	Integrin alpha-6 Integrin alpha-6 heavy chain Integrin alpha-6 light chain [Source:UniProtKB/Swiss-Prot;Acc:Q61739]	AAAACTTAGGAAGAATATAGAAAACTGCTGTAATCCATGATGAAGAGAACCACATCTGGT		Nucleus		exon sense-overlapping	16403						0.397481	0.320438	0.487633	0.371257	0.534394	0.750974	0.569828	0.548376
NR_045299	lncRNA	ASMM10EP3B105395113	lncRNA	hypo	0.507801	0.0155465	0.0524724	0.333406	0.656567	WI1-1616M8.2	Refseq	Gold	854	chr7:81523550-81531498:+	chr7	+	81523550	81531498		AATGATGGGTTAGTTCTGCCAAATTTGAGATTGGTGTCAGCAGAAAACCAACAGTGATGT	2900076A07Rik			intergenic	-1				NR_045299		0.174325	0.331571	0.491308	0.336418	0.613877	0.869835	0.569631	0.572927
ENSMUST00000137054	lncRNA	ASMM10EP3B102980104	lncRNA	hypo	0.298503	0.0328751	0.0731122	0.103945	0.34822	Ints8	Ensembl	Gold	2145	chr4:11204381-11235558:-	chr4	-	11204381	11235558	Integrator complex subunit 8 [Source:UniProtKB/Swiss-Prot;Acc:Q80V86]	GTGTGCGCACCATGCTGGCTCCTCAGATCCACTCTTACGAGGTGATAAAACGAATGATAA		Nucleus		bidirectional	72656						0.0631748	0.127284	0.15272	0.0726007	0.251687	0.586921	0.354791	0.199481
ENSMUST00000181211	lncRNA	ASMM10EP3B100008495	lncRNA	hypo	0.495083	0.00187411	0.0318489	0.28845	0.582631	Gm17552	Ensembl	Gold	3877	chr19:4169566-4174284:+	chr19	+	4169566	4174284	predicted gene, 17552 [Source:MGI Symbol;Acc:MGI:4937186]	ATTAGTTTGGTCCAGTTGGTTGGTTGGTTGATGGGTTTGCTGTGTGGCTCAGGGAGGCCT				natural antisense	-1						0.189526	0.256154	0.3643	0.343821	0.517956	0.691463	0.54224	0.578863
ENSMUST00000144552	lncRNA	ASMM10EP3B104148989	lncRNA	hypo	0.61199	0.0198295	0.0575343	0.237631	0.388291	Znhit3	Ensembl	Gold	738	chr11:84911291-84916349:-	chr11	-	84911291	84916349	zinc finger, HIT type 3 [Source:MGI Symbol;Acc:MGI:3051596]	CGGTCCCCTGTTTTCAGAAGCACAAAGTACACATTCAGTACACTGGCCGTGATGGGGACT		Cytoplasm	Yes	exon sense-overlapping	448850						0.141236	0.233396	0.239816	0.336074	0.344471	0.453839	0.409075	0.345781
ENSMUST00000149451	lncRNA	ASMM10EP3B104474675	lncRNA	hypo	0.568849	0.0126301	0.0483294	0.338744	0.595491	Sox5	Ensembl	Gold	1942	chr6:144104452-144781919:-	chr6	-	144104452	144781919	SRY (sex determining region Y)-box 5 [Source:MGI Symbol;Acc:MGI:98367]	GAGCCAGAAGGACTATCTCATGAAGAAGGCACGGACAGCTCTGGAGGCAGTGGAGAGCGC			Yes	exon sense-overlapping	20678					uc009eqq.1	0.206729	0.344526	0.327052	0.476671	0.549379	0.723604	0.501647	0.607336
NR_152147	lncRNA	ASMM10EP3B102740538	lncRNA	hypo	0.622803	0.0465029	0.088318	0.415389	0.666967	Gria2	Refseq	Gold	10427	chr3:80681450-80802835:-	chr3	-	80681450	80802835		GTGGAGTCACATTCAAGACACTGTTATTTGTTTGTTGTGGATAAATGCGGTTAACCTCGC				exon sense-overlapping	14800				NR_152147		0.283135	0.402416	0.624082	0.351924	0.57416	0.868432	0.636465	0.588811
ENSMUST00000155264	lncRNA	ASMM10EP3B100026626	lncRNA	hypo	0.429609	0.000986553	0.02901	0.241616	0.562411	Pex5l	Ensembl	Gold	658	chr3:33131566-33143076:-	chr3	-	33131566	33143076	PEX5-related protein [Source:UniProtKB/Swiss-Prot;Acc:Q8C437]	ATCCTTAATAGTGATACAATGTGTCTTATGGGAGTTGTTAGGAAGATTTATTTAAGACCC				exon sense-overlapping	58869					uc008owz.3	0.225881	0.171845	0.26066	0.30808	0.587778	0.678844	0.476515	0.506506
ENSMUST00000211406	lncRNA	ASMM10EP3B105862308	lncRNA	hypo	0.444834	0.0046513	0.0377221	0.282697	0.635511	Cars2	Ensembl	Gold	1352	chr8:11521888-11550766:-	chr8	-	11521888	11550766	cysteinyl-tRNA synthetase 2 (mitochondrial)(putative) [Source:MGI Symbol;Acc:MGI:1919191]	ATGTCCAAATCCCTAAAAAACTATATCACCATTAAGGACTGCAGGCTGTCGGGGCGGAGC				exon sense-overlapping	71941						0.170787	0.188956	0.408354	0.362692	0.583875	0.769536	0.665802	0.522833
ENSMUST00000156391	lncRNA	ASMM10EP3B102179152	lncRNA	hypo	0.544888	0.00334336	0.0353863	0.239799	0.440089	AC113299.3	Ensembl	Gold	571	chr5:117389215-117390584:+	chr5	+	117389215	117390584	predicted gene 15728 [Source:MGI Symbol;Acc:MGI:3783171]	ACACACAGAGACACACGTACATATACAGACGTCCTGGGAATCGAACTTAGCTGTCAAGCT				intergenic	-1						0.159453	0.191134	0.322144	0.286467	0.434979	0.476938	0.391291	0.457149
ENSMUST00000213158	lncRNA	ASMM10EP3B106395463	lncRNA	hypo	0.656557	0.00281138	0.0342303	0.223302	0.340111	Fxyd2	Ensembl	Gold	711	chr9:45405925-45410278:+	chr9	+	45405925	45410278	FXYD domain-containing ion transport regulator 2 [Source:MGI Symbol;Acc:MGI:1195260]	GCTCCTCCCTGCCTCTGGCTCCCCCCATACCTCCCCTTGCCTGGGTCAGCAAGAGCCCCT				exon sense-overlapping	11936						0.182032	0.216448	0.28595	0.208779	0.336185	0.353653	0.315433	0.355173
ENSMUST00000133239	lncRNA	ASMM10EP3B106428893	lncRNA	hypo	0.476267	0.00899828	0.0443139	0.253133	0.531495	Aqp9	Ensembl	Gold	379	chr9:71163475-71167633:-	chr9	-	71163475	71167633	Aquaporin-9 [Source:UniProtKB/Swiss-Prot;Acc:Q9JJJ3]	GCTTGAGGGGTAGTCAAGAGCCAGCAGGTCAGTGGAACTCAAGATGCAGCTTAGGTGTTT		Cytoplasm		exon sense-overlapping	64008						0.100688	0.258277	0.383517	0.270052	0.405213	0.594552	0.531357	0.594859
ENSMUST00000210717	lncRNA	ASMM10EP3B100049652	lncRNA	hypo	0.340073	0.0187205	0.0563732	0.110106	0.323772	RP24-134N2.3	Ensembl	Gold	2553	chr8:35864085-35882957:-	chr8	-	35864085	35882957	RIKEN cDNA 5430403N17 gene [Source:MGI Symbol;Acc:MGI:5439418]	ATCTCTTGTCCTTCTGCCCCCAGCTCCTCAGTAAAAGTCGACATGCTCATTTATGATTTT				intergenic	-1				NR_046181	uc029wsi.1	0.0788259	0.140553	0.145699	0.075346	0.269375	0.499478	0.326761	0.199474
ENSMUST00000159882	lncRNA	ASMM10EP3B101679040	lncRNA	hypo	0.586692	0.00593485	0.0397071	0.34723	0.591844	Phkb	Ensembl	Gold	1013	chr8:85841008-85922416:+	chr8	+	85841008	85922416	Phosphorylase b kinase regulatory subunit beta [Source:UniProtKB/Swiss-Prot;Acc:Q7TSH2]	TGGTAGTACCGAACTGCACTCAAGGTATTTGCCCAGTTTTGAGGATGGTCTCATTGTTGT		Nucleus		exon sense-overlapping	102093					uc009mqh.1	0.275104	0.310908	0.471346	0.331563	0.607613	0.698311	0.541599	0.519855
ENSMUST00000216827	lncRNA	ASMM10EP3B100032490	lncRNA	hypo	0.573694	0.00315676	0.0347849	0.364954	0.636148	RP24-151D4.1	Ensembl	Gold	3796	chr9:68017964-68025714:-	chr9	-	68017964	68025714	predicted gene, 20745 [Source:MGI Symbol;Acc:MGI:5434101]	TGTTTGTTTGTTTGTTTGTTTGTTTGTTTTATGTGAGGCAATCTAGTTAAACTCCTTTGC				intergenic	-1				NR_045745	uc029xeh.1	0.247975	0.323166	0.487616	0.40106	0.615958	0.706851	0.592951	0.628833
ENSMUST00000135883	lncRNA	ASMM10EP3B100045099	lncRNA	hypo	0.656648	0.0333193	0.0737008	0.348341	0.530483	Arl4aos	Ensembl	Gold	748	chr12:40038099-40040027:+	chr12	+	40038099	40040027	ADP-ribosylation factor-like 4A, opposite strand [Source:MGI Symbol;Acc:MGI:2151103]	TCACGTGTCTTTAAGAACTCCAACGGAAAGAAAGACTATTTAATATAGACAGACCATCTG				intergenic	-1					uc007nku.1	0.292846	0.340032	0.399152	0.361333	0.41427	0.706635	0.515277	0.48575
ENSMUST00000164804	lncRNA	ASMM10EP3B100030166	lncRNA	hypo	0.533316	0.0236645	0.0627426	0.319555	0.599184	RP24-234D9.2	Ensembl	Gold	2299	chr12:40198656-40201105:+	chr12	+	40198656	40201105	predicted gene 17056 [Source:MGI Symbol;Acc:MGI:4937883]	GTTACTCAATGAATTCTTAAGATTTCCATCTTTGTAATCTCAAGCATGGGTTAAGTGCTT				natural antisense	-1						0.297211	0.293657	0.397527	0.289823	0.532345	0.864905	0.515521	0.483964
ENSMUST00000181614	lncRNA	ASMM10EP3B105174652	lncRNA	hypo	0.587516	0.029334	0.0692931	0.294376	0.501051	RP23-58L22.2	Ensembl	Gold	548	chr10:22144302-22148823:-	chr10	-	22144302	22148823		CCTGCGTCCTAGCTGTTCCGGAGCCTTCGCGTGTTCACCTGCAACCTTACTCCACGATGA				exon sense-overlapping	319887						0.142442	0.298385	0.375939	0.360736	0.404787	0.638874	0.480089	0.480453
ENSMUST00000153879	lncRNA	ASMM10EP3B100042966	lncRNA	hypo	0.563287	0.0314958	0.07159	0.306495	0.544118	AC102632.1	Ensembl	Gold	401	chr5:141373179-141380926:-	chr5	-	141373179	141380926	predicted gene 16035 [Source:MGI Symbol;Acc:MGI:3801892]	AAGGGTCAGTATATATTAACTGATTTTGTTTTAATGTCATGAGAAAGAAAGCCAACTCCT				intronic antisense	-1						0.177347	0.288695	0.400079	0.359857	0.440357	0.743287	0.537254	0.455572
ENSMUST00000132007	lncRNA	ASMM10EP3B100008242	lncRNA	hypo	0.594305	0.010144	0.0453956	0.288937	0.486176	RP23-373H2.4	Ensembl	Gold	629	chr11:11695133-11696439:-	chr11	-	11695133	11696439		GATGACAGTGTCTGCCTTTCCTACCTGCTCTAAGAACTCCATAAACACACCACAGTGGAG				intronic antisense	-1						0.161261	0.293171	0.35626	0.345056	0.418537	0.554854	0.506793	0.464521
ENSMUST00000033651	lncRNA	ASMM10EP3B105071968	lncRNA	hypo	0.636561	0.0196423	0.0574489	0.37133	0.583338	RP23-58B7.1	Ensembl	Gold	2133	chr10:116966274-116969105:+	chr10	+	116966274	116969105		TCAGGCTTAAACCGTGCTCCTCTTTCTTGCCATGCTCCTCTTTCTTGCCGTGCTCCTCTT				intronic antisense	-1				NR_027846	uc007hco.2	0.215867	0.395018	0.466661	0.407776	0.523015	0.691545	0.594612	0.524179
NR_104287	lncRNA	ASMM10EP3B103514409	lncRNA	hypo	0.441223	0.0264337	0.0660614	0.154878	0.351018	Pdlim7	Refseq	Gold	1031	chr13:55506773-55513446:-	chr13	-	55506773	55513446		CCCGGATGAGGAATTCATGAAGAAGTCAAGGGAAAAGTATGTCCTGGAGCTACAGAGCCC				exon sense-overlapping	67399				NR_104287	uc007qrl.3	0.0799296	0.122359	0.229173	0.188049	0.302054	0.518685	0.330931	0.252404
ENSMUST00000136779	lncRNA	ASMM10EP3B100049350	lncRNA	hypo	0.576381	0.0290503	0.0690637	0.297893	0.516834	X.165403154-166679264.1	Ensembl	Gold	2763	chrX:169037674-169106536:-	chrX	-	169037674	169106536	predicted gene 15261 [Source:MGI Symbol;Acc:MGI:3705201]	AGTAGTGCTCATTCGTCAAATACCTTTGTAATTCCCTCTTGCTTGCTTTCCTTCCTCTCC				intronic antisense	-1						0.164641	0.292472	0.405861	0.328599	0.416911	0.67372	0.533308	0.443399
ENSMUST00000215490	lncRNA	ASMM10EP3B100030431	lncRNA	hypo	0.548972	0.00393985	0.0362544	0.369681	0.673405	RP23-417K23.1	Ensembl	Gold	1205	chr9:62242596-62244100:-	chr9	-	62242596	62244100		AGCTTCCTTTATAAGTGTTGCCATGGTCATAGTGTCTCTTCGAAGCAATGGAAGCCCCAT				intergenic	-1				NR_040769	uc029xbq.1	0.216861	0.367589	0.498328	0.395945	0.659238	0.76334	0.667039	0.604004
ENSMUST00000189172	lncRNA	ASMM10EP3B102189843	lncRNA	hypo	0.495318	0.0138864	0.0499322	0.250365	0.505464	RP24-178B2.1	Ensembl	Gold	863	chr15:46324585-46373907:+	chr15	+	46324585	46373907	RIKEN cDNA 1700022A22 gene [Source:MGI Symbol;Acc:MGI:1922807]	ACTCTAGTGTCTTCAGAGGGACAGACAAGCTGCTGTTTTGCTGCCCTGTTATACTTCCTT				intergenic	-1				NR_045509	uc007vqn.2	0.141627	0.249447	0.337151	0.273237	0.558953	0.652026	0.436682	0.374194
ENSMUST00000141229	lncRNA	ASMM10EP3B100226932	lncRNA	hypo	0.592771	0.00424694	0.0371077	0.215236	0.363102	Rnf157	Ensembl	Gold	2265	chr11:116352652-116359505:-	chr11	-	116352652	116359505	ring finger protein 157 [Source:HGNC Symbol;Acc:HGNC:29402]	ACAGCTGCGAGTCTGACAGATGGGAGCAGAGAGGAGCTTGGCTTTGATCTGGACCGTGAA				exon sense-overlapping	217340						0.19333	0.18653	0.229437	0.251648	0.353577	0.391529	0.2857	0.4216
ENSMUST00000125649	lncRNA	ASMM10EP3B100877355	lncRNA	hypo	0.588235	0.00822481	0.0432214	0.393615	0.669145	Tnnt3	Ensembl	Gold	1011	chr7:142498836-142516008:+	chr7	+	142498836	142516008	troponin T3, skeletal, fast [Source:MGI Symbol;Acc:MGI:109550]	AATTCGAGTTTGGGGAGAAGCTGAAACGTCAGAAATATGATCAGCAAGAAGGCCGGTGCC				exon sense-overlapping	21957						0.431202	0.508848	0.360144	0.274265	0.715718	0.530741	0.765533	0.664589
ENSMUST00000161423	lncRNA	ASMM10EP3B100031045	lncRNA	hypo	0.480013	0.00572573	0.0394111	0.258888	0.539336	Tnik	Ensembl	Gold	1340	chr3:28409431-28596083:+	chr3	+	28409431	28596083	TRAF2 and NCK interacting kinase [Source:MGI Symbol;Acc:MGI:1916264]	AAGTGAGATTCCTCTGCTGCATGTTTGCCCACATGTGGTTCCTAGCTCGGTGGCGGAGGG		Nucleus		exon sense-overlapping	665113						0.173759	0.25754	0.3102	0.294054	0.45694	0.71499	0.476048	0.509366
ENSMUST00000154869	lncRNA	ASMM10EP3B102474888	lncRNA	hypo	0.443983	0.0260312	0.0657567	0.239162	0.538674	Bdh2	Ensembl	Gold	819	chr3:135288658-135304423:+	chr3	+	135288658	135304423	3-hydroxybutyrate dehydrogenase type 2 [Source:UniProtKB/Swiss-Prot;Acc:Q8JZV9]	TGGGAGCAGCCTTGGCCCAGGTTACAGGTATTCAAACTCGAGTCCTTGATGTCACAAAGA		Cytoplasm		exon sense-overlapping	69772						0.135174	0.223829	0.287446	0.310199	0.371167	0.800296	0.543543	0.439692
ENSMUST00000137827	lncRNA	ASMM10EP3B100009047	lncRNA	hypo	0.552712	0.0107921	0.0463162	0.312205	0.56486	C1qtnf6	Ensembl	Gold	525	chr15:78527228-78529627:-	chr15	-	78527228	78529627	Complement C1q tumor necrosis factor-related protein 6 [Source:UniProtKB/Swiss-Prot;Acc:Q6IR41]	TTTGGAAGATCTGCCACCCTGCACTGCTGGCCACCCTGCACTGCTTCTGGTGTTTACCTG				exon sense-overlapping	72709						0.1673	0.300905	0.423151	0.357466	0.518073	0.68747	0.559581	0.494317
ENSMUST00000097320	lncRNA	ASMM10EP3B100047109	lncRNA	hypo	0.571176	0.0445296	0.0859237	0.271115	0.47466	Runx2os1	Ensembl	Gold	792	chr17:44735845-44737612:+	chr17	+	44735845	44737612		ATGTCTTGCCTAACCTATTATTTTAAAACTTCCAACGCTTCCAAATAGAATCATTTTACC				natural antisense	-1						0.133174	0.250787	0.283423	0.417074	0.404041	0.637907	0.447002	0.40969
ENSMUST00000186103	lncRNA	ASMM10EP3B102895811	lncRNA	hypo	0.661572	0.00692158	0.041545	0.384376	0.581004	Tmeff2	Ensembl	Gold	1274	chr1:50900647-50913925:+	chr1	+	50900647	50913925	Tomoregulin-2 [Source:UniProtKB/Swiss-Prot;Acc:Q9QYM9]	TGGATCGGGCCTAATTCACCATTCATTTCTCTCTGTGAGGTAAAGGGTAAGTGTAATCCT		Cytoplasm;Nucleus		exon sense-overlapping	56363					uc007axh.1	0.382965	0.36733	0.485084	0.302125	0.510922	0.659919	0.588065	0.565109
ENSMUST00000138236	lncRNA	ASMM10EP3B102997016	lncRNA	hypo	0.611977	0.00566454	0.0393237	0.169054	0.276243	AC109280.1	Ensembl	Gold	709	chr18:67323031-67328210:-	chr18	-	67323031	67328210	RIKEN cDNA B430212C06 gene [Source:MGI Symbol;Acc:MGI:2442134]	TCTCCTCAGCAGCCCATCTCTCCTCCCTCCAACACTGTGATTTCTTTCTACACCGATGCT				intergenic	-1					uc008fma.1	0.136888	0.179212	0.205582	0.154535	0.28573	0.317216	0.283249	0.218776
ENSMUST00000155674	lncRNA	ASMM10EP3B100038579	lncRNA	hypo	0.513189	0.00413228	0.0368119	0.333454	0.649768	RP23-169M4.4	Ensembl	Gold	464	chr2:157544266-157545469:-	chr2	-	157544266	157545469	predicted gene 14286 [Source:MGI Symbol;Acc:MGI:3650190]	AGCAAAGTTTTGAATAGTGTCTTAATACCTGTTACGGTAGATGGTGTCCACACTGGAAGT				intergenic	-1						0.286986	0.308558	0.351924	0.386347	0.58018	0.847562	0.559578	0.611752
ENSMUST00000181873	lncRNA	ASMM10EP3B101975249	lncRNA	hypo	0.565389	0.0200592	0.057878	0.359016	0.634989	RP23-325M7.3	Ensembl	Gold	626	chr5:100420842-100429535:-	chr5	-	100420842	100429535	RIKEN cDNA 5430416N02 gene [Source:MGI Symbol;Acc:MGI:1918676]	AATTTGAAGATTTATATAAGGCCTGGTGACCTCCGTTAATTCCTGGGACCCACAGTGTGG				intergenic	-1				NR_034038	uc008yhl.2	0.167503	0.353242	0.429074	0.486246	0.547503	0.780801	0.651937	0.559716
ENSMUST00000133697	lncRNA	ASMM10EP3B106798161	lncRNA	hypo	0.547937	0.026462	0.0660614	0.308892	0.563736	Ssna1	Ensembl	Gold	845	chr2:25271039-25272410:-	chr2	-	25271039	25272410	Sjoegren syndrome nuclear autoantigen 1 homolog [Source:UniProtKB/Swiss-Prot;Acc:Q9JJ94]	GCAGACCATGACCCAACAGGGCGCGGCGCTGCAGAACTACAACAACGAGCATCGAGGAGT				exon sense-overlapping	68475					uc008irb.1	0.175492	0.25906	0.348213	0.452803	0.505933	0.752663	0.519749	0.476598
ENSMUST00000185221	lncRNA	ASMM10EP3B102404124	lncRNA	hypo	0.638921	0.00392038	0.0362544	0.296688	0.464358	RP23-52N17.1	Ensembl	Gold	1107	chr5:100210692-100218049:+	chr5	+	100210692	100218049	RIKEN cDNA 2310034O05 gene [Source:MGI Symbol;Acc:MGI:1916821]	ACCATCTACACCGCTGCCCAGACCAGGACTGTGAATCTAACATTTGACAATGAGGGAACA				intergenic	-1				NR_040679	uc029vjv.1	0.209122	0.288722	0.381728	0.307182	0.434526	0.481601	0.472318	0.468988
ENSMUST00000199645	lncRNA	ASMM10EP3B101125049	lncRNA	hypo	0.424396	0.0340213	0.0742124	0.0644213	0.151795	Snhg8	Ensembl	Gold	528	chr3:123507557-123508333:-	chr3	-	123507557	123508333	small nucleolar RNA host gene 8 [Source:MGI Symbol;Acc:MGI:1917145]	GGGTCGGATGGAAACGCCGGGACCCGTTGCTGTTGAACAGTGGAGGAAGTGTTAAGGTAA		Nucleus		intergenic	-1					uc008rfn.1	0.039309	0.0522694	0.0856558	0.080451	0.119337	0.241496	0.127356	0.118992
ENSMUST00000123224	lncRNA	ASMM10EP3B100679521	lncRNA	hypo	0.640524	0.00965725	0.0446171	0.262004	0.409046	RP23-454A14.1	Ensembl	Gold	669	chr2:36202314-36204259:+	chr2	+	36202314	36204259	predicted gene 13429 [Source:MGI Symbol;Acc:MGI:3651652]	CTCTCAGCCTGAAAGAAGAGACTGACATCCCCCAGCTCTTTTGTGATGAAGGAAGACTCT				intergenic	-1						0.224175	0.305599	0.283947	0.234293	0.388312	0.499167	0.413334	0.33537
NR_153432	lncRNA	ASMM10EP3B102955032	lncRNA	hypo	0.616238	0.0416953	0.0831149	0.362635	0.588466	Hrh2	Refseq	Gold	4720	chr13:54192133-54236182:+	chr13	+	54192133	54236182		TCCAGCCTCTGGGGAAAACAGCATTGTCTTGCACCATATGCTCCAATAACCTCCTAAGCT				exon sense-overlapping	15466				NR_153432		0.129956	0.480449	0.454503	0.385633	0.577001	0.671231	0.604463	0.501169
ENSMUST00000160157	lncRNA	ASMM10EP3B102999230	lncRNA	hypo	0.642468	0.00317403	0.0347849	0.323575	0.503643	Lamtor4	Ensembl	Gold	980	chr5:138255831-138259398:+	chr5	+	138255831	138259398	Ragulator complex protein LAMTOR4 Ragulator complex protein LAMTOR4, N-terminally processed [Source:UniProtKB/Swiss-Prot;Acc:Q8CF66]	TCCTTGTCTCTTTACCCTCTAGACTTCCGCACTGACCCAAGGGCTGGAGCGAATCCCAGA				exon sense-overlapping	66096						0.24206	0.340049	0.348921	0.363269	0.438402	0.547769	0.543517	0.484886
ENSMUST00000185548	lncRNA	ASMM10EP3B101977305	lncRNA	hypo	0.604556	0.0123394	0.0476965	0.402119	0.665147	RP23-269M3.2	Ensembl	Gold	2177	chr1:80186972-80192073:+	chr1	+	80186972	80192073	RIKEN cDNA 9830004L10 gene [Source:MGI Symbol;Acc:MGI:3642808]	AAAAAGAGGATTGGGAAAATTAAATTTGCCTTCAGTCTCAGAATTGAATGGGGTCATGCT				intergenic	-1						0.240302	0.357673	0.532985	0.477514	0.625606	0.771	0.61444	0.64954
ENSMUST00000221643	lncRNA	ASMM10EP3B100034661	lncRNA	hypo	0.487681	0.0147611	0.051231	0.28728	0.589073	RP23-49J15.1	Ensembl	Gold	3728	chr12:28910229-29041874:+	chr12	+	28910229	29041874		CATGTTTGCCCTGGCCACTGGATTTCACACTGTGCTGTAATAAAAGCTGTTTCTAATCTC				intergenic	-1						0.18454	0.258092	0.36574	0.340747	0.449079	0.808899	0.592966	0.505348
NR_152944	lncRNA	ASMM10EP3B102677791	lncRNA	hypo	0.521853	0.00485448	0.0378903	0.387383	0.742321	Terf1	Refseq	Gold	2179	chr1:15805646-15844052:+	chr1	+	15805646	15844052		ACAGTATCCTCAATAAGGTGAAACAACGATGGAAAGGAACCGAAGAACCAGTGGAAGGAA			Yes	exon sense-overlapping	21749				NR_152944		0.187812	0.422651	0.449521	0.489547	0.660118	0.848648	0.786787	0.67373
ENSMUST00000210614	lncRNA	ASMM10EP3B100905400	lncRNA	hypo	0.653553	0.00947393	0.0445455	0.329608	0.504333	RP24-459A4.7	Ensembl	Gold	952	chr8:57332435-57354580:+	chr8	+	57332435	57354580	RIKEN cDNA 5033428I22 gene [Source:MGI Symbol;Acc:MGI:1923246]	AGAGCCGAAAACGCGAAAATGCCGACAAGCCCAAAGGAAAGCGGAGTGTCCTGTGTGCCA				intergenic	-1				NR_131041	uc057alk.1	0.235151	0.329943	0.431666	0.321672	0.50702	0.442352	0.556328	0.51163
ENSMUST00000222495	lncRNA	ASMM10EP3B100047572	lncRNA	hypo	0.640148	0.00348707	0.0358284	0.337672	0.527491	RP23-442B10.1	Ensembl	Gold	1529	chr13:70840451-70859609:+	chr13	+	70840451	70859609	predicted gene, 36529 [Source:MGI Symbol;Acc:MGI:5595688]	AAATGTCTCCGCTGACTCCCTCAATGACTTCTAGCTCATTAAAGTGTGCACTGTTTCGTC				natural antisense	-1					uc007rdb.1	0.252396	0.326184	0.378543	0.393566	0.480181	0.529094	0.503052	0.597638
ENSMUST00000135333	lncRNA	ASMM10EP3B103820157	lncRNA	hypo	0.492659	0.000203298	0.0258068	0.234924	0.476849	Abhd2	Ensembl	Gold	4426	chr7:79273254-79345371:+	chr7	+	79273254	79345371	abhydrolase domain containing 2 [Source:MGI Symbol;Acc:MGI:1914344]	AGCCCTCCCCAACATTGAGCTGACCTCCCCACGAATGTTCACCTATGCTGATGAGTTCTG				exon sense-overlapping	54608						0.191423	0.229189	0.254248	0.264835	0.423681	0.544447	0.457867	0.481399
NR_038075	lncRNA	ASMM10EP3B103321279	lncRNA	hypo	0.568241	0.000576369	0.0281749	0.411794	0.724681	Parp6	Refseq	Gold	2571	chr9:59617284-59650290:+	chr9	+	59617284	59650290		TGACTTCACCCTGTTTGTAAATAAAACAATAAAATGGAAGGTGCTGTGGACTGGATATGA				exon sense-overlapping	67287				NR_038075		0.320675	0.414974	0.424142	0.487384	0.778394	0.77842	0.646952	0.694958
ENSMUST00000123977	lncRNA	ASMM10EP3B106280106	lncRNA	hypo	0.569374	0.0108262	0.0463636	0.328481	0.576915	Pced1a	Ensembl	Gold	3045	chr2:130418201-130424281:-	chr2	-	130418201	130424281	PC-esterase domain-containing protein 1A [Source:UniProtKB/Swiss-Prot;Acc:Q6P1Z5]	CCATGGTCCACTTCCATGCCTCAGAAGTCCAGCAGCTGCTACACAACAATCCAAAGAGCT				exon sense-overlapping	319513						0.186695	0.369493	0.425572	0.332163	0.487295	0.70213	0.546695	0.571541
ENSMUST00000162432	lncRNA	ASMM10EP3B100016982	lncRNA	hypo	0.56094	0.00755734	0.0420921	0.429175	0.765099	AC105305.1	Ensembl	Gold	2128	chr17:10807834-10826625:+	chr17	+	10807834	10826625	predicted gene 16169 [Source:MGI Symbol;Acc:MGI:3802011]	TAGATGGCAGGAAATAATGAAACTCAGGGCTAAAATTGACCAAGTCGAAACAACAAAAAC				intronic antisense	-1					uc008aki.1	0.212754	0.425241	0.577398	0.501307	0.711026	0.857842	0.762954	0.728576
ENSMUST00000221309	lncRNA	ASMM10EP3B102615163	lncRNA	hypo	0.593974	0.00741228	0.0419287	0.358444	0.603468	RP23-359F12.6	Ensembl	Gold	1519	chr12:100941857-100944275:+	chr12	+	100941857	100944275	RIKEN cDNA A630072L19 gene [Source:MGI Symbol;Acc:MGI:3641830]	ACCCCCACCGTGCAATTTTCCAGACAGGAGCAGGATAGCACCCTGGATTGGTAAATCCCA				natural antisense	-1						0.287561	0.371858	0.388619	0.385739	0.474691	0.693069	0.705504	0.540609
ENSMUST00000130617	lncRNA	ASMM10EP3B100017879	lncRNA	hypo	0.417129	0.000306867	0.027525	0.233338	0.559389	Asph	Ensembl	Gold	506	chr4:9668313-9669086:-	chr4	-	9668313	9669086	Aspartyl/asparaginyl beta-hydroxylase [Source:UniProtKB/Swiss-Prot;Acc:Q8BSY0]	GGAGTTTTGTTTAGTTTTCTTAATATGTATTGCGTTTGCCTTTTAAAATACAAAGGGACA		Nucleus		exon sense-overlapping	65973						0.289157	0.162359	0.288534	0.1933	0.617757	0.601292	0.500832	0.517676
ENSMUST00000173524	lncRNA	ASMM10EP3B103019509	lncRNA	hypo	0.536443	0.0459711	0.0875538	0.266396	0.496597	Dtnb	Ensembl	Gold	1629	chr12:3572466-3663242:+	chr12	+	3572466	3663242	Dystrobrevin beta [Source:UniProtKB/Swiss-Prot;Acc:O70585]	GGAGCATTCCTCTTGGGTACCCTCAGAAGCTACTGAGTCAGTGCCTGCCTTGGCTGCTGC		Exosome		exon sense-overlapping	13528						0.114581	0.262552	0.375932	0.312519	0.416417	0.714657	0.440931	0.414383
NR_152154	lncRNA	ASMM10EP3B100051828	lncRNA	hypo	0.637013	0.000191873	0.0258068	0.422295	0.66293	Gm29679	Refseq	Gold	2547	chr2:166564522-166567140:+	chr2	+	166564522	166567140		CATAATGACAAAAACGTTACGGGGAGGGGGAAAACTCTTGACAACACTAACAATGACAGT				natural antisense	-1				NR_152154		0.400912	0.370175	0.489372	0.42872	0.664708	0.651958	0.630444	0.704608
ENSMUST00000180777	lncRNA	ASMM10EP3B100019259	lncRNA	hypo	0.27034	0.0100147	0.0450954	0.0998291	0.369272	RP23-344L21.3	Ensembl	Gold	672	chr13:48272413-48273884:-	chr13	-	48272413	48273884	RIKEN cDNA A330048O09 gene [Source:MGI Symbol;Acc:MGI:2443792]	ATTTTGGGAAGCATGCCTTAAAGTTCTGTGCTGATTTAATATTAAACAGTCACTCTGGAG				intergenic	-1				NR_045162	uc007qie.1	0.0400371	0.11658	0.095845	0.146854	0.274807	0.57398	0.328923	0.299377
ENSMUST00000180805	lncRNA	ASMM10EP3B100014926	lncRNA	hypo	0.59433	0.00282843	0.0342303	0.313599	0.527651	2210008F06Rik	Ensembl	Gold	1082	chr11:77489854-77491409:+	chr11	+	77489854	77491409	RIKEN cDNA 2210008F06 gene [Source:MGI Symbol;Acc:MGI:1917307]	AGAGTGTTTGTGTGGGAAGCGACAGCAAAAGCTTGCAAACTCCTTGCGCCCTTCTTGGGT				intergenic	-1						0.242687	0.297375	0.32033	0.394002	0.456362	0.560244	0.594967	0.499031
ENSMUST00000198666	lncRNA	ASMM10EP3B102836964	lncRNA	hypo	0.658506	0.0388598	0.07997	0.284309	0.431749	Fbxw27	Ensembl	Gold	683	chr9:109766052-109773903:-	chr9	-	109766052	109773903	F-box and WD-40 domain protein 27 isoform 1 [Source:RefSeq peptide;Acc:NP_001289932]	ATTATTGTTAAAGGACCCCGTTCATGTCATCGTCACCTGTAATGATGGCTCTTTGGATGT				exon sense-overlapping	76998						0.213298	0.397889	0.272173	0.253877	0.538681	0.439296	0.390998	0.358021
ENSMUST00000187362	lncRNA	ASMM10EP3B101950492	lncRNA	hypo	0.623498	0.0330193	0.0732172	0.358057	0.574271	Mthfs	Ensembl	Gold	1406	chr9:89211411-89240191:+	chr9	+	89211411	89240191	5-formyltetrahydrofolate cyclo-ligase [Source:UniProtKB/Swiss-Prot;Acc:Q9D110]	ACCAGGCTATTAACTAAATTCATTCCCCACCTTCTGGATGTAAAACAGGTGATTGCCCAC				exon sense-overlapping	107885					uc009qzm.1	0.214906	0.343645	0.441258	0.43242	0.431786	0.633478	0.697821	0.534
ENSMUST00000208502	lncRNA	ASMM10EP3B100020534	lncRNA	hypo	0.448784	0.00520659	0.0385029	0.263615	0.587399	Uvrag	Ensembl	Gold	654	chr7:99112129-99141118:-	chr7	-	99112129	99141118	UV radiation resistance associated gene [Source:MGI Symbol;Acc:MGI:1925860]	TGGAGAGCTGTTCTGTGAGAATGCTGGACTTAGGTGCTTGCAGGAGAAGCTGAATAATTC				exon sense-overlapping	78610						0.115911	0.299415	0.32525	0.313884	0.523956	0.755486	0.507657	0.562496
ENSMUST00000188976	lncRNA	ASMM10EP3B103050167	lncRNA	hypo	0.526531	0.0020343	0.0319783	0.448254	0.851335	Snhg14	Ensembl	Gold	2193	chr7:59969577-59974431:-	chr7	-	59969577	59974431	small nucleolar RNA host gene 14 [Source:MGI Symbol;Acc:MGI:1289201]	AGAACTGTATGATTGAATTGACTTTGGAATCATCTCAGTATTGTCATAAGTATGAAGTGT		Cytoplasm;Nucleus		intergenic	-1				NR_015456	uc009hep.2	0.272045	0.399749	0.530142	0.591082	0.848218	0.937107	0.833339	0.786675
ENSMUST00000125432	lncRNA	ASMM10EP3B102927965	lncRNA	hypo	0.621074	0.0376607	0.0785647	0.302272	0.486693	Pex10	Ensembl	Gold	2790	chr4:155067057-155072181:+	chr4	+	155067057	155072181	Peroxisome biosis factor 10 [Source:UniProtKB/Swiss-Prot;Acc:B1AUE5]	ACCTGTGTACTTACCCCCATAGGAGTTCCCTTGAAGACAGAGCCGTGTGCAGAACCCCAC				exon sense-overlapping	668173						0.145505	0.29833	0.379042	0.386213	0.447956	0.599325	0.490682	0.408809
ENSMUST00000139673	lncRNA	ASMM10EP3B100188904	lncRNA	hypo	0.56907	0.0094626	0.0445318	0.315437	0.554303	Slc9a8	Ensembl	Gold	4241	chr2:167421742-167476999:+	chr2	+	167421742	167476999	Sodium/hydrogen exchanger 8 [Source:UniProtKB/Swiss-Prot;Acc:Q8R4D1]	TCCCTCACAAGTTTGAAATTTCCTTTGTCATCTGGTGCATAGTCTTCGAGGGGCCATCCC		Exosome		exon sense-overlapping	77031				NR_130767		0.172374	0.304947	0.401172	0.383255	0.576567	0.646194	0.514496	0.479954
NR_149314	lncRNA	ASMM10EP3B106599624	lncRNA	hypo	0.644167	0.0182802	0.0558434	0.294457	0.457112	Slco4a1	Refseq	Gold	2925	chr2:180456245-180474852:+	chr2	+	180456245	180474852		GGCTGCCCTGCTGATGCCGAGACAGACCTGGGTGGCCAGAAGGTGTGTCAGTGATCGGCA				exon sense-overlapping	108115				NR_149314		0.182726	0.30958	0.319512	0.366008	0.441035	0.452189	0.390878	0.544346
ENSMUST00000145742	lncRNA	ASMM10EP3B103387091	lncRNA	hypo	0.63944	0.0338796	0.0741151	0.302166	0.472548	Slc2a6	Ensembl	Gold	2347	chr2:27021363-27027922:-	chr2	-	27021363	27027922	solute carrier family 2 (facilitated glucose transporter), member 6 [Source:MGI Symbol;Acc:MGI:2443286]	TCACACTCGGAGGAATCTGGTCCTGAGGTGCCATGATCCACAGCATCCGTCATGTTTGCT				exon sense-overlapping	227659					uc012bsu.1	0.176607	0.304748	0.421438	0.305873	0.415037	0.550085	0.521605	0.403465
ENSMUST00000155673	lncRNA	ASMM10EP3B103970784	lncRNA	hypo	0.622296	0.0233538	0.0623036	0.27176	0.436706	Ccdc93	Ensembl	Gold	1036	chr1:121431095-121449751:+	chr1	+	121431095	121449751	Coiled-coil domain-containing protein 93 [Source:UniProtKB/Swiss-Prot;Acc:Q7TQK5]	GACGGTCGTTGGCCTCTCGTGACGACACTGAAAAAGCAGGTCACTTGATGGTAGCAGACA				exon sense-overlapping	70829						0.186597	0.271373	0.386105	0.242966	0.396158	0.537611	0.38463	0.428425
ENSMUST00000170849	lncRNA	ASMM10EP3B105170254	lncRNA	hypo	0.555896	0.0222733	0.060907	0.305701	0.549924	Mir99ahg	Ensembl	Gold	2176	chr16:77329259-77598444:+	chr16	+	77329259	77598444		CCAAATTGAATCCCATACCCTGTCATGCATACCAGAATAGGAGTCCTGTCTTAACTGAGC				natural antisense	-1					uc007zsh.2	0.115813	0.332102	0.410673	0.364214	0.455649	0.640947	0.615375	0.487723
ENSMUST00000197496	lncRNA	ASMM10EP3B106088411	lncRNA	hypo	0.423876	0.0125444	0.0481713	0.207084	0.488548	RP23-350E1.1	Ensembl	Gold	756	chr5:19203293-19226168:-	chr5	-	19203293	19226168	RIKEN cDNA 4921504A21 gene [Source:MGI Symbol;Acc:MGI:1918082]	TCAACGACAAGGTATGGCCTACTACCTTCCTTTCTGTATGATCTGGGCAAACCGACCGGT				intergenic	-1					uc029vge.1	0.128659	0.191145	0.222946	0.285587	0.347019	0.68229	0.512701	0.412182
NR_027988	lncRNA	ASMM10EP3B103198901	lncRNA	hypo	0.588268	0.00195468	0.0318489	0.411524	0.699552	RP24-340I7.1	Refseq	Gold	1382	chr9:3190269-3199813:-	chr9	-	3190269	3199813		ACCACCATGCTTCCTGCCATGATGATAATGGATTAAACCTCTGAACTGTCCACTTTGATT	4930433N12Rik			intergenic	-1				NR_027988		0.308129	0.393854	0.524246	0.419867	0.689291	0.792972	0.670387	0.645558
ENSMUST00000137085	lncRNA	ASMM10EP3B102052522	lncRNA	hypo	0.615212	0.0167106	0.0543269	0.302809	0.492203	Grb14	Ensembl	Gold	2797	chr2:64928723-64934442:-	chr2	-	64928723	64934442	Growth factor receptor-bound protein 14 [Source:UniProtKB/Swiss-Prot;Acc:Q9JLM9]	CGCCATCCGACTGCTGAAGGTAATCTCTTGGGACGGGTGGGTGCTTGCGAGATGCTCTGA				exon sense-overlapping	50915						0.175637	0.350923	0.394433	0.290242	0.401994	0.486546	0.546238	0.534032
ENSMUST00000138034	lncRNA	ASMM10EP3B105254540	lncRNA	hypo	0.657249	0.0486549	0.0908158	0.414409	0.63052	Notch1	Ensembl	Gold	157	chr2:26465471-26466367:-	chr2	-	26465471	26466367	Neurogenic locus notch homolog protein 1 Notch 1 extracellular truncation Notch 1 intracellular domain [Source:UniProtKB/Swiss-Prot;Acc:Q01705]	TAATTCCAGGGCATCCAACACTTTCTGACCTCTGCAGGCACCAGGTGAGCCGGTGGAGCC		Axon	Yes	exon sense-overlapping	18128						0.209236	0.433675	0.566082	0.448644	0.555428	0.759577	0.632625	0.574452
ENSMUST00000153979	lncRNA	ASMM10EP3B105532823	lncRNA	hypo	0.60312	0.00997119	0.0450954	0.284898	0.472374	Ogt	Ensembl	Gold	1066	chrX:101640094-101654318:+	chrX	+	101640094	101654318	UDP-N-acetylglucosamine--peptide N-acetylglucosaminyltransferase 110 kDa subunit [Source:UniProtKB/Swiss-Prot;Acc:Q8CGY8]	TGGGGAACCTGCTCAAAGCCCTGGGTCGCTTGGAAGAAGCCAAGAAGGTTTCAGGTGGGT				exon sense-overlapping	108155						0.205491	0.249231	0.38552	0.299351	0.390233	0.543504	0.457067	0.498693
ENSMUST00000135363	lncRNA	ASMM10EP3B100049252	lncRNA	hypo	0.37468	0.000166071	0.0258068	0.243805	0.650702	RP23-366P9.2	Ensembl	Gold	1506	chr6:39527522-39544486:+	chr6	+	39527522	39544486	RIKEN cDNA 8030453O22 gene [Source:MGI Symbol;Acc:MGI:1924459]	AGTTAATCTGAGGCAGCATGAATGGATTTGAAATTGACCAATAAACTCAGTCACCAAGCA				natural antisense	-1					uc009bma.1	0.167815	0.171463	0.322914	0.313029	0.642303	0.696797	0.587728	0.675979
ENSMUST00000188632	lncRNA	ASMM10EP3B104954584	lncRNA	hypo	0.637463	0.00746913	0.0419915	0.41161	0.6457	RP23-27I6.2	Ensembl	Gold	1177	chrX:8051591-8072956:+	chrX	+	8051591	8072956	predicted gene 14820 [Source:MGI Symbol;Acc:MGI:3713695]	ACGCCGGCCACCATGCTTCCTGCCATATGGACTAAACTCTTGAAACTGTGTGAAATATCA				natural antisense	-1					uc009sno.1	0.269146	0.426982	0.503363	0.446949	0.601473	0.729735	0.657149	0.594443
ENSMUST00000219414	lncRNA	ASMM10EP3B100078254	lncRNA	hypo	0.525544	0.0052706	0.0385657	0.361631	0.688107	Rwdd1	Ensembl	Gold	883	chr10:34003372-34019586:-	chr10	-	34003372	34019586	RWD domain-containing protein 1 [Source:UniProtKB/Swiss-Prot;Acc:Q9CQK7]	TGTCTCAGACATTTTAAAATTACTGGCATTGCAGATTTATTTCCTGGGCACGGCGGCACG				exon sense-overlapping	66521						0.254165	0.320398	0.452695	0.419265	0.628289	0.870632	0.648056	0.605452
ENSMUST00000129723	lncRNA	ASMM10EP3B100027854	lncRNA	hypo	0.58342	0.0180297	0.0555215	0.264072	0.452627	Grin1os	Ensembl	Gold	2891	chr2:25291220-25298925:+	chr2	+	25291220	25298925	glutamate receptor, ionotropic, NMDA1 (zeta 1), opposite strand [Source:MGI Symbol;Acc:MGI:2443867]	GATCCAGGTCTGGGGTTGTGGTGATGCTGAGGCAGGGCACAGACATCTATAGCCACCTGC				natural antisense	-1				NM_001242940	uc008irj.1	0.138926	0.22164	0.378617	0.317106	0.439659	0.52695	0.427346	0.416555
ENSMUST00000193983	lncRNA	ASMM10EP3B100008598	lncRNA	hypo	0.548565	0.00438895	0.0374025	0.267902	0.488369	RP23-173H19.3	Ensembl	Gold	4340	chr1:36132042-36138746:+	chr1	+	36132042	36138746	predicted gene, 33280 [Source:MGI Symbol;Acc:MGI:5592439]	AGCTGCCTCGGTCATTGTGGGTTGTTTAGTTTAGTTTTGTTTTGAGACAGGGTTTCTCTG				intergenic	-1						0.171478	0.221297	0.325326	0.353507	0.459663	0.542353	0.43407	0.517389
ENSMUST00000188175	lncRNA	ASMM10EP3B104099568	lncRNA	hypo	0.558621	0.00546185	0.0391493	0.339059	0.606956	Lemd1	Ensembl	Gold	5271	chr1:132191457-132209546:+	chr1	+	132191457	132209546	LEM domain-containing protein 1 [Source:UniProtKB/Swiss-Prot;Acc:Q14C37]	GAATAAAGCAAACTTTCCAGATTCTTTGTCCTCTGAGATGACGGAGGCCTTGGGTGAGGC		Cytoplasm		exon sense-overlapping	213409					uc007coi.2	0.249517	0.244067	0.435619	0.427032	0.676362	0.653708	0.540639	0.557117
ENSMUST00000140371	lncRNA	ASMM10EP3B101108426	lncRNA	hypo	0.522652	0.0176903	0.0549413	0.285965	0.547143	Tnfsf13os	Ensembl	Gold	816	chr11:69684329-69691141:+	chr11	+	69684329	69691141	tumor necrosis factor (ligand) superfamily, member 13, opposite strand [Source:MGI Symbol;Acc:MGI:1919587]	ACTTGAATTCCTCATGCTGCCTTCCAAGTGCTGAGATTATGGCATGTGCAACCTGCAGCC				natural antisense	-1						0.174164	0.298409	0.358966	0.312323	0.518252	0.736779	0.536015	0.397525
ENSMUST00000142492	lncRNA	ASMM10EP3B100038473	lncRNA	hypo	0.617046	0.00608873	0.0399311	0.281566	0.456313	Lrrc75aos1	Ensembl	Gold	779	chr11:62634704-62638788:+	chr11	+	62634704	62638788	leucine rich repeat containing 75A, opposite strand 1 [Source:MGI Symbol;Acc:MGI:1925292]	AAACCACTGGTCAAGTGTGCTCCCACCACTGCTTTTACTCTGAAACACACCTCCAGGAGG				intronic antisense	-1						0.171877	0.28918	0.352464	0.312744	0.410204	0.47322	0.455609	0.486219
ENSMUST00000184955	lncRNA	ASMM10EP3B104912083	lncRNA	hypo	0.608756	0.00278947	0.0342303	0.264541	0.434559	Nav2	Ensembl	Gold	1920	chr7:49304252-49437789:+	chr7	+	49304252	49437789	neuron navigator 2 [Source:HGNC Symbol;Acc:HGNC:15997]	CCTCTCCACCCCCACCCGCACCACCAAGTAACCATGAGAAAGGAGGCCTGCTCTCTTCTG				exon sense-overlapping	78286						0.197359	0.298058	0.3075	0.255245	0.393239	0.500861	0.439834	0.404302
ENSMUST00000141050	lncRNA	ASMM10EP3B103125646	lncRNA	hypo	0.605918	0.0281006	0.0679171	0.320508	0.528962	Atf2	Ensembl	Gold	1604	chr2:73844869-73892628:-	chr2	-	73844869	73892628	Cyclic AMP-dependent transcription factor ATF-2 [Source:UniProtKB/Swiss-Prot;Acc:P16951]	TCCTGCATCAATTACAAGTTCTAATGTGCATGTTCCAGCTGCAGTCCCAGTAAGTTGGAA		Nucleus	Yes	exon sense-overlapping	11909						0.152766	0.316363	0.421991	0.390912	0.49941	0.641948	0.521797	0.452695
ENSMUST00000180662	lncRNA	ASMM10EP3B100028021	lncRNA	hypo	0.559871	0.00404806	0.0365018	0.380864	0.680272	RP24-84D8.10	Ensembl	Gold	1118	chr14:32465042-32483548:+	chr14	+	32465042	32483548	predicted gene 2990 [Source:MGI Symbol;Acc:MGI:3781168]	GCACTATTCTATTGTACTATTGTACTATTCTACTTGAGCTGTTATACAAAATACCTAACT				natural antisense	-1					uc007szc.1	0.31191	0.297335	0.38828	0.525932	0.747877	0.72562	0.564709	0.68288
NR_104575	lncRNA	ASMM10EP3B106269257	lncRNA	hypo	0.492469	0.0280788	0.0679171	0.203192	0.412599	Tmem176b	Refseq	Gold	1083	chr6:48833811-48841137:-	chr6	-	48833811	48841137		AAGTTGTCAGACTCCTGTGCTTTCGGCTCTGAGGTGCACGGGTGACCCAGATATTGCTGG				bidirectional	65963				NR_104575	uc012eli.2	0.156232	0.206925	0.235051	0.214562	0.26965	0.575911	0.482388	0.322445
ENSMUST00000140833	lncRNA	ASMM10EP3B100036389	lncRNA	hypo	0.62797	0.0353581	0.0758313	0.400248	0.637367	AC113299.3	Ensembl	Gold	3492	chr5:117389139-117393498:+	chr5	+	117389139	117393498	predicted gene 15728 [Source:MGI Symbol;Acc:MGI:3783171]	AAACCCCAGATCCTTTTCTATAAAAACCCCTAGCTTTCGAGCCACGTGGCCGACAAACGT				intergenic	-1						0.199686	0.413578	0.516587	0.471139	0.537424	0.755597	0.695823	0.560625
ENSMUST00000187188	lncRNA	ASMM10EP3B103636632	lncRNA	hypo	0.663566	0.0483378	0.0904105	0.379029	0.5712	Plekhm3	Ensembl	Gold	1659	chr1:64793809-64836764:-	chr1	-	64793809	64836764	Pleckstrin homology domain-containing family M member 3 [Source:UniProtKB/Swiss-Prot;Acc:Q8BM47]	CCTTCTGCCTGGCACAAGGTGATAGAGGGAAAGCTGGCTCCATTCTTGGGAAAGGTCATT				exon sense-overlapping	241075						0.215607	0.402886	0.472458	0.425164	0.461959	0.714888	0.529237	0.578716
ENSMUST00000147479	lncRNA	ASMM10EP3B100353041	lncRNA	hypo	0.661636	0.00143544	0.0306089	0.441429	0.667178	Cit	Ensembl	Gold	5016	chr5:115926086-116006368:+	chr5	+	115926086	116006368	citron rho-interacting serine/threonine kinase [Source:HGNC Symbol;Acc:HGNC:1985]	GCTCCTGGGCGAAGAAGCAATGATGGAGCAGGAAATGACCCGGTTACATCGCAGAGTGTC		Nucleus		exon sense-overlapping	12704						0.339264	0.42929	0.529821	0.467341	0.676881	0.665434	0.680498	0.6459
ENSMUST00000201831	lncRNA	ASMM10EP3B100911275	lncRNA	hypo	0.513353	0.00222204	0.0330323	0.302765	0.58978	RP24-328P2.5	Ensembl	Gold	2993	chr6:3333194-3346071:-	chr6	-	3333194	3346071	predicted gene, 20559 [Source:MGI Symbol;Acc:MGI:5295666]	TAAAAGTACAGGTCTATCGAATTATCTGAAAGGGGAACTGGTCGCAGAAGCTGGAAAGGT				intergenic	-1					uc009aux.1	0.166997	0.31153	0.411606	0.320928	0.554939	0.662466	0.578311	0.563406
ENSMUST00000126737	lncRNA	ASMM10EP3B104345310	lncRNA	hypo	0.517742	0.0090425	0.0443139	0.406977	0.786062	Hnrnph1	Ensembl	Gold	4577	chr11:50377751-50386528:+	chr11	+	50377751	50386528	Mus musculus heteroous nuclear ribonucleoprotein H1 (Hnrnph1), transcript variant 1, mRNA. [Source:RefSeq mRNA;Acc:NM_001347487]	ACGGTGGCCAGAGCAGCATGAGCGGATATGGTAGCCAAGGAGCAGTGAACAGCAGCTACT		Nucleus		exon sense-overlapping	59013						0.147665	0.439949	0.490994	0.549301	0.738955	0.896298	0.817193	0.691803
ENSMUST00000208416	lncRNA	ASMM10EP3B100025962	lncRNA	hypo	0.554646	0.0162143	0.053711	0.250413	0.451483	RP23-444O13.2	Ensembl	Gold	587	chr8:8488302-8495535:+	chr8	+	8488302	8495535	RIKEN cDNA D530014G21 gene [Source:MGI Symbol;Acc:MGI:1925967]	AGTCCTGGACTGTCCACAAAGCGAACTCCATGTTCCTCTCTGGATTTAAAGTCTTTGTTT				intergenic	-1						0.116394	0.280317	0.328129	0.276813	0.454194	0.547523	0.45004	0.354176
ENSMUST00000068437	lncRNA	ASMM10EP3B104283110	lncRNA	hypo	0.446887	0.0131952	0.0491221	0.210013	0.469948	Smyd3	Ensembl	Gold	3360	chr1:178955046-179248840:-	chr1	-	178955046	179248840	Histone-lysine N-methyltransferase SMYD3 [Source:UniProtKB/Swiss-Prot;Acc:Q9CWR2]	ACTGAAAGCTTCAACAAAGGTGATCTGCAATTCGTTCACTATCTGCAACGCGGAGATGCA			Yes	exon sense-overlapping	69726						0.115666	0.225063	0.284368	0.214956	0.323929	0.644781	0.462328	0.448752
ENSMUST00000190830	lncRNA	ASMM10EP3B100002023	lncRNA	hypo	0.563336	0.0111632	0.04677	0.296621	0.526544	RP23-413D14.1	Ensembl	Gold	547	chr8:22398721-22399596:+	chr8	+	22398721	22399596	RIKEN cDNA 1810012K16 gene [Source:MGI Symbol;Acc:MGI:1916358]	TCCAGAGATCAACCAAGAAAGTGAGTCGGTAATCTGTATTCCTACATGGCTTCTGCCTTG				intergenic	-1				NR_045473	uc009lda.1	0.186241	0.399237	0.33564	0.265367	0.518341	0.609958	0.57102	0.406856
ENSMUST00000146314	lncRNA	ASMM10EP3B100016891	lncRNA	hypo	0.653238	0.00188414	0.0318489	0.396071	0.606319	AC074336.1	Ensembl	Gold	1832	chr1:39547570-39552002:-	chr1	-	39547570	39552002	predicted gene 15832 [Source:MGI Symbol;Acc:MGI:3834078]	TGGAACTGTGAGCACATGGTCTCACTCACTTTGCAGGTGATTCGAAGACTTAAGTTGGAT				exon sense-overlapping	-1					uc007atk.1	0.308114	0.388357	0.482842	0.40497	0.565434	0.644592	0.624344	0.590905
NR_045988	lncRNA	ASMM10EP3B100049614	lncRNA	hypo	0.4281	0.00134474	0.030245	0.228797	0.534447	RP23-20L3.2	Refseq	Gold	4095	chr6:43442429-43474318:+	chr6	+	43442429	43474318		TGATTCTGAACTAAGACTGTGTGGTGTTTTCCTTCACATGTCGACTCAGCTGGGTTCCAG	9430018G01Rik			natural antisense	-1				NR_045988	uc029vve.1	0.13577	0.187223	0.332766	0.259428	0.520516	0.625663	0.466211	0.5254
ENSMUST00000190896	lncRNA	ASMM10EP3B100021571	lncRNA	hypo	0.662407	0.047924	0.0899733	0.273201	0.412438	RP23-337F21.1	Ensembl	Gold	1357	chr14:70852933-70873954:+	chr14	+	70852933	70873954	RIKEN cDNA 2410012E07 gene [Source:MGI Symbol;Acc:MGI:1920898]	CAAAAAGCCATGGAGAGAAAAACCAACTCTACCCACACCTGAATCTTAGACTTCTAGTCT				intergenic	-1				NR_045939	uc029sls.1	0.169051	0.296944	0.313929	0.312882	0.286427	0.468822	0.476874	0.417628
ENSMUST00000149796	lncRNA	ASMM10EP3B100361098	lncRNA	hypo	0.546648	0.0170825	0.0545742	0.195296	0.357262	Rer1	Ensembl	Gold	1803	chr4:155074110-155086371:-	chr4	-	155074110	155086371	Protein RER1 [Source:UniProtKB/Swiss-Prot;Acc:Q9CQU3]	CTGCTTCTCAAGTAGGACTGATGACAGAGGTCCCATCACTTAGCAGTTTCCCTGAGTCTA		Nucleus		exon sense-overlapping	67830						0.069326	0.21253	0.217845	0.281485	0.301033	0.399745	0.351547	0.376724
ENSMUST00000161962	lncRNA	ASMM10EP3B103734357	lncRNA	hypo	0.549991	0.00317779	0.0347849	0.293508	0.533659	Mroh1	Ensembl	Gold	2677	chr15:76441045-76446832:+	chr15	+	76441045	76446832	maestro heat like repeat family member 1 [Source:HGNC Symbol;Acc:HGNC:26958]	AGCCTGTCCTGTCTGCAGGTACCTGAGATTGTGAGTGTGTTGCGAGCCAAGCTGCGGGAT				exon sense-overlapping	223658						0.189101	0.292248	0.369849	0.322833	0.451772	0.613258	0.52723	0.542374
ENSMUST00000151131	lncRNA	ASMM10EP3B101197529	lncRNA	hypo	0.341218	0.0005296	0.0281749	0.195117	0.571826	Uap1l1	Ensembl	Gold	1353	chr2:25361490-25363698:-	chr2	-	25361490	25363698	UDP-N-acteylglucosamine pyrophosphorylase 1-like 1 [Source:MGI Symbol;Acc:MGI:2443318]	AAGATGGAGAAGTTTGTGTTTGATGTGTTCCAGTTTGCTAAGTTAGTGGTGGAAGTCACT				exon sense-overlapping	227620						0.126051	0.19278	0.238214	0.223424	0.572646	0.704274	0.549317	0.461066
NR_149729	lncRNA	ASMM10EP3B105975715	lncRNA	hypo	0.61975	0.00180098	0.0318489	0.316964	0.51144	Dtnb	Refseq	Gold	4891	chr12:3572702-3784070:+	chr12	+	3572702	3784070		TCACTGAGTGGAGTTGGGGGAGATGTCCAGGAGGCCTTTGCACAAGGAGAGGTTACTCCT		Exosome		exon sense-overlapping	13528				NR_149729		0.235053	0.299345	0.344877	0.388583	0.502875	0.544762	0.527674	0.470447
ENSMUST00000097531	lncRNA	ASMM10EP3B100021213	lncRNA	hypo	0.404325	0.00425872	0.0371508	0.271296	0.670984	RP24-231D14.1	Ensembl	Gold	1751	chr1:155520173-155527111:-	chr1	-	155520173	155527111		ACCTGTTTGAATATAAAATATCCAAAGCTACATTGTTATACTACACATCACCTTTGTGGT				intergenic	-1				NR_132128	uc007dbi.2	0.198277	0.246767	0.265506	0.374632	0.60217	0.790279	0.817873	0.473614
ENSMUST00000139163	lncRNA	ASMM10EP3B104952091	lncRNA	hypo	0.545244	0.0382653	0.0791867	0.293223	0.537783	RP23-226M12.1	Ensembl	Gold	1662	chrX:12762278-12821492:+	chrX	+	12762278	12821492	predicted gene 14634 [Source:MGI Symbol;Acc:MGI:3705147]	TGTTTGCTATAAACTGGGACTGGGCTCCACAACTCTATGGACTGGTTGGGCTCTGAACCA				intergenic	-1				NR_045852	uc009sre.1	0.132705	0.303679	0.44128	0.295227	0.460608	0.74017	0.476834	0.47352
ENSMUST00000209716	lncRNA	ASMM10EP3B100274031	lncRNA	hypo	0.553577	0.0150079	0.0518196	0.342128	0.618031	RP23-471H21.1	Ensembl	Gold	961	chr9:113604206-113611783:-	chr9	-	113604206	113611783	expressed sequence AU023762 [Source:MGI Symbol;Acc:MGI:2143225]	AGTGATGGACTGGGACATGTACTGCCACCACTGCTGACTCCTGTTTGCTATCCTGACACT				intergenic	-1					uc009rwl.1	0.176654	0.33638	0.468992	0.386487	0.536127	0.771641	0.613742	0.550617
ENSMUST00000210260	lncRNA	ASMM10EP3B100012901	lncRNA	hypo	0.644932	0.0135922	0.0494974	0.543904	0.843352	RP24-156M16.2	Ensembl	Gold	1270	chr13:43716791-43719038:+	chr13	+	43716791	43719038	predicted gene, 20751 [Source:MGI Symbol;Acc:MGI:5434107]	CTTGACATATTTATGCCTCTGAAATATATGAATAAACAAGGATCCATCCACACATATATA				intergenic	-1				NR_046022	uc007qgi.1	0.354693	0.447791	0.703385	0.669749	0.797284	0.884889	0.838282	0.852953
ENSMUST00000147412	lncRNA	ASMM10EP3B100036428	lncRNA	hypo	0.611947	0.0298819	0.0700193	0.310969	0.508164	RP23-263C23.4	Ensembl	Gold	333	chr11:52000853-52001911:+	chr11	+	52000853	52001911	predicted gene 12204 [Source:MGI Symbol;Acc:MGI:3650262]	CTTAGCAACTCTGAACCCAGCGTCTTGGTGCATCCTGCCAATCCCACCATTCGGAGAGTG				intergenic	-1						0.162245	0.320987	0.389984	0.370662	0.422399	0.641014	0.489375	0.479868
ENSMUST00000134140	lncRNA	ASMM10EP3B100004069	lncRNA	hypo	0.371466	0.00137843	0.0303882	0.251704	0.677597	Mir17hg	Ensembl	Gold	3536	chr14:115042879-115046727:+	chr14	+	115042879	115046727	Mir17 host gene (non-protein coding) [Source:MGI Symbol;Acc:MGI:1923207]	GGTTTATTGTGGTTACAGACTTGGAATAATGTTCATTGTTTTGTGCTAATAAATTGTGTT		Nucleus		intergenic	-1						0.286018	0.126393	0.239666	0.354739	0.635148	0.811323	0.537438	0.726477
ENSMUST00000136604	lncRNA	ASMM10EP3B101460298	lncRNA	hypo	0.505356	0.0144022	0.0506784	0.180217	0.356615	Myo5a	Ensembl	Gold	2640	chr9:75184184-75218484:+	chr9	+	75184184	75218484	Unconventional myosin-Va [Source:UniProtKB/Swiss-Prot;Acc:Q99104]	TGTGAGTCTTCTGGCTTTACTTGATTCTGTGGTTTCTGGGTTCTAGGAGCCAATTGAGAA				exon sense-overlapping	17918						0.0934362	0.173093	0.281955	0.172386	0.289388	0.414104	0.305203	0.417763
ENSMUST00000148249	lncRNA	ASMM10EP3B103500106	lncRNA	hypo	0.497267	0.00370939	0.0362477	0.27519	0.553405	Pdk1	Ensembl	Gold	2596	chr2:71873551-71884184:+	chr2	+	71873551	71884184	[Pyruvate dehydrogenase (acetyl-transferring)] kinase isozyme 1, mitochondrial [Source:UniProtKB/Swiss-Prot;Acc:Q8BFP9]	CCGGTGCCTGTCACTCACTGCCTGTCACTGTGCTTGGTTTCAGGGTCAGTGAATGCTTGT		Cytoplasm		exon sense-overlapping	228026						0.16933	0.27884	0.360269	0.292322	0.488893	0.685621	0.545003	0.494105
ENSMUST00000213275	lncRNA	ASMM10EP3B100005949	lncRNA	hypo	0.2709	0.0176966	0.0549413	0.103917	0.383598	Zfp266	Ensembl	Gold	679	chr9:20520508-20521410:-	chr9	-	20520508	20521410	zinc finger protein 266 [Source:MGI Symbol;Acc:MGI:1924769]	GAAAATTAAAATACAGTTTATGTTGAACTATTTGAGAATAGGTTGGGAATTTCAGGCATG		Nucleus	Yes	exon sense-overlapping	77519						0.0452254	0.0654257	0.141291	0.163725	0.466201	0.5686	0.213151	0.286441
ENSMUST00000138873	lncRNA	ASMM10EP3B101480711	lncRNA	hypo	0.666261	0.0411663	0.0824847	0.451384	0.677489	Metap1d	Ensembl	Gold	1614	chr2:71510258-71517152:+	chr2	+	71510258	71517152	Methionine aminopeptidase 1D, mitochondrial [Source:UniProtKB/Swiss-Prot;Acc:Q9CPW9]	ACACAATCAGTCGAAGGGGGCAGAGAACACTGGATTCTTATTCAGGCATTCTGTGGAGTT				exon sense-overlapping	66559						0.284834	0.515652	0.531269	0.473783	0.552176	0.859687	0.681642	0.616451
ENSMUST00000144568	lncRNA	ASMM10EP3B100001874	lncRNA	hypo	0.531922	0.00094211	0.02901	0.364408	0.685078	RP24-267I24.2	Ensembl	Gold	1913	chr6:8507059-8509138:-	chr6	-	8507059	8509138	RIKEN cDNA A430035B10 gene [Source:MGI Symbol;Acc:MGI:2443789]	ATGGTCATACCTAAGAATTTAAATGAGCTACAATAAATGCAGCATCTGCCTTCAAATGCC				intergenic	-1				NR_040452	uc009axs.2	0.247522	0.345203	0.389252	0.475655	0.756514	0.67099	0.656145	0.656661
NR_131983	lncRNA	ASMM10EP3B100034666	lncRNA	hypo	0.371859	0.000670087	0.0281749	0.2443	0.656969	Magef1	Refseq	Gold	1457	chr16:21331900-21333356:-	chr16	-	21331900	21333356		GTTAAAATGTAGTAAATGAGTATTATATCCTGGTACACTTAATAAAGTTGTTGAGCACCT		Nucleus		intergenic	-1				NR_131983		0.134161	0.191824	0.271117	0.380096	0.657705	0.757739	0.598743	0.613688
ENSMUST00000181034	lncRNA	ASMM10EP3B100006345	lncRNA	hypo	0.602504	0.00759327	0.0420921	0.315038	0.522882	RP23-432N1.9	Ensembl	Gold	881	chr15:100614137-100615110:-	chr15	-	100614137	100615110	RIKEN cDNA C330013E15 gene [Source:MGI Symbol;Acc:MGI:1925695]	TTTCCTGTCAGCACACAGAGCATCCCCTAACTAGGCTGCGCTAACTAAAGGATGTTAGGG				intergenic	-1				NR_045701	uc007xrs.1	0.190164	0.401442	0.334876	0.33367	0.483396	0.577418	0.564783	0.465928
ENSMUST00000172874	lncRNA	ASMM10EP3B100023559	lncRNA	hypo	0.616682	0.00721676	0.0419287	0.320787	0.520182	RP24-180B11.8	Ensembl	Gold	1475	chr17:35772450-35780687:+	chr17	+	35772450	35780687	RIKEN cDNA 4833427F10 gene [Source:MGI Symbol;Acc:MGI:1921851]	GCCTCACCAGCTGCACACTTAAGATTCTCATGCTTTGCTGCGCCTCAGTTATGTGTCAAT				intergenic	-1				NR_045459	uc029thk.1	0.193972	0.328096	0.379179	0.381899	0.490916	0.589865	0.509695	0.490251
ENSMUST00000184288	lncRNA	ASMM10EP3B100025865	lncRNA	hypo	0.386908	0.0102968	0.0454449	0.0837862	0.216553	RP23-81K14.3	Ensembl	Gold	1104	chr8:15015092-15018907:-	chr8	-	15015092	15018907	RIKEN cDNA 5830468F06 gene [Source:MGI Symbol;Acc:MGI:1923332]	CCTGCTTCTGGACTGAATGCGACCCAATCACTTCATGTTCTTGCTGCCATGGTGGTCCAT				intronic antisense	-1						0.105082	0.0676418	0.0640601	0.0983608	0.250746	0.295473	0.175579	0.144415
NR_151451	lncRNA	ASMM10EP3B106695841	lncRNA	hypo	0.57338	0.0278324	0.0676545	0.261279	0.455682	Ccdc163	Refseq	Gold	2134	chr4:116708595-116715683:+	chr4	+	116708595	116715683		GGCCCGGATTAAGGGGACCTGGCTGACACCTGGACTTCTCATCGCTTACCTCCTCAGCCA				exon sense-overlapping	68394				NR_151451		0.149192	0.28816	0.334066	0.273699	0.348964	0.589716	0.496695	0.387353
NR_153102	lncRNA	ASMM10EP3B102645479	lncRNA	hypo	0.638912	0.0147751	0.051231	0.367332	0.574934	Upk3bl	Refseq	Gold	1138	chr5:136057267-136064324:+	chr5	+	136057267	136064324		CTCTAAGCGCCCCACATCAGCAGCTTGAGTACTTCCGGGTCCAGCCCAGAGGAGCAAGTG				exon sense-overlapping	69665				NR_153102		0.223614	0.338126	0.506656	0.400931	0.544822	0.550441	0.595029	0.609442
ENSMUST00000145603	lncRNA	ASMM10EP3B104403935	lncRNA	hypo	0.498125	0.0314089	0.0715468	0.261829	0.525628	Grb14	Ensembl	Gold	2547	chr2:64936291-64975746:-	chr2	-	64936291	64975746	Growth factor receptor-bound protein 14 [Source:UniProtKB/Swiss-Prot;Acc:Q9JLM9]	TGCAGCTGAAATGAATGGTGACAGATCCCCTACACAGATACTGCAGGTAAAATATTTTCA				exon sense-overlapping	50915						0.119371	0.257205	0.358081	0.312657	0.437306	0.758445	0.487748	0.419015
NR_151692	lncRNA	ASMM10EP3B104225695	lncRNA	hypo	0.506983	0.00389309	0.0362544	0.274103	0.540655	Mpi	Refseq	Gold	1785	chr9:57544268-57552752:-	chr9	-	57544268	57552752		AGTGGCCTTGGGATGCTCTGTGACCCTCAGTATTTGACGGAAACAATATGGAGGACATTT				exon sense-overlapping	110119				NR_151692		0.190315	0.230191	0.35441	0.321496	0.468388	0.669883	0.511939	0.512409
ENSMUST00000196091	lncRNA	ASMM10EP3B100028128	lncRNA	hypo	0.550055	0.013935	0.0499415	0.270743	0.492211	RP23-1B20.2	Ensembl	Gold	2742	chr3:57953655-57958225:-	chr3	-	57953655	57958225	predicted gene, 40055 [Source:MGI Symbol;Acc:MGI:5622940]	TCCAATGCTTCTCATCTCCTTGGGCACCTGTACACATGTAACACACACATAATTGAAATT				intergenic	-1						0.123183	0.255004	0.387834	0.316952	0.441844	0.580879	0.495054	0.451068
ENSMUST00000194745	lncRNA	ASMM10EP3B102261408	lncRNA	hypo	0.580705	0.0129944	0.0488616	0.253702	0.436885	Adcy10	Ensembl	Gold	955	chr1:165485193-165489548:+	chr1	+	165485193	165489548	Adenylate cyclase type 10 [Source:UniProtKB/Swiss-Prot;Acc:Q8C0T9]	ACAGACACATACACACACAGAGCTTTGCAGATACTCCTCTGCCCTGTAGCCACTTGCTGG				exon sense-overlapping	271639						0.182336	0.24597	0.328265	0.258235	0.36456	0.55514	0.446092	0.381748
ENSMUST00000140517	lncRNA	ASMM10EP3B103834101	lncRNA	hypo	0.51204	0.0216566	0.0604492	0.413859	0.808254	Pcca	Ensembl	Gold	1894	chr14:122875935-122891100:+	chr14	+	122875935	122891100	propionyl-Coenzyme A carboxylase, alpha polypeptide [Source:MGI Symbol;Acc:MGI:97499]	TCTGGGATGTTTCCTGTCCATACAAAGTGCACATTTTAACCAAGCTTGCTGCAGAGCTGA				bidirectional	110821						0.104168	0.416342	0.541513	0.593411	0.744219	0.962359	0.864163	0.662276
ENSMUST00000153461	lncRNA	ASMM10EP3B103892378	lncRNA	hypo	0.574719	0.024494	0.0637432	0.339748	0.591154	RP23-188H3.3	Ensembl	Gold	1428	chr11:53564764-53567313:-	chr11	-	53564764	53567313	RIKEN cDNA A430108G06 gene [Source:MGI Symbol;Acc:MGI:2442478]	TGGACTATGCCAGCCAACCCTGTAACAGATGTCTCTATTCTAAATGAGTCTTGAAGTGGA				intergenic	-1						0.108088	0.420721	0.423389	0.406792	0.52742	0.679556	0.603892	0.553749
ENSMUST00000180396	lncRNA	ASMM10EP3B100010554	lncRNA	hypo	0.552766	0.00220569	0.0328793	0.341377	0.61758	RP23-79J21.2	Ensembl	Gold	1073	chr13:97751112-97760965:+	chr13	+	97751112	97760965	predicted gene, 26619 [Source:MGI Symbol;Acc:MGI:5477113]	TATCGGCTGTCCTTTTGCTGTCCTTTTGTGTATTGGTTATTAAACACGTAGAGTTATGTC				natural antisense	-1				NR_152263		0.234119	0.307828	0.421653	0.401908	0.613824	0.709307	0.579131	0.568059
ENSMUST00000199846	lncRNA	ASMM10EP3B100015081	lncRNA	hypo	0.604909	0.0090116	0.0443139	0.484391	0.800766	RP23-3L20.5	Ensembl	Gold	3871	chr3:129753758-129763884:+	chr3	+	129753758	129763884	RIKEN cDNA 6330410L21 gene [Source:MGI Symbol;Acc:MGI:2441710]	TGCATGTAACTAAAATGGTATAAAAGCAGATTGGGAAAATTAAATTTGTCTTCAGACTTG				natural antisense	-1				NR_040589	uc008rik.1	0.433259	0.32888	0.498788	0.676637	0.740142	0.911932	0.743183	0.80781
ENSMUST00000131129	lncRNA	ASMM10EP3B101077213	lncRNA	hypo	0.433475	0.0100108	0.0450954	0.264791	0.610857	AC015800.4	Ensembl	Gold	1682	chr7:143033284-143053677:-	chr7	-	143033284	143053677	expressed sequence R74862 [Source:MGI Symbol;Acc:MGI:2142382]	TGAAGAAAACAGTCAAAGATCTGATCTGTCCGTGGTTAAAGATGTGAGCTCGCCATGTCT				natural antisense	-1				NR_110355	uc012fxr.2	0.095236	0.296931	0.286954	0.380044	0.515877	0.822774	0.564332	0.540446
ENSMUST00000134983	lncRNA	ASMM10EP3B101000418	lncRNA	hypo	0.561117	0.00232741	0.0335369	0.294528	0.524896	Lrrc41	Ensembl	Gold	526	chr4:116089482-116093309:+	chr4	+	116089482	116093309	Leucine-rich repeat-containing protein 41 [Source:UniProtKB/Swiss-Prot;Acc:Q8K1C9]	CCCTGGACACATAGTTGGGGATGAAGAAATACCAGGTAAAGTAGTGTGTATGCACATACA		Cytoplasm		exon sense-overlapping	230654						0.230185	0.251244	0.342044	0.35464	0.553152	0.568186	0.426561	0.551686
ENSMUST00000067572	lncRNA	ASMM10EP3B104683323	lncRNA	hypo	0.58796	0.0106416	0.0459943	0.291624	0.495993	Pqlc3	Ensembl	Gold	922	chr12:16992961-17000025:-	chr12	-	16992961	17000025	PQ loop repeat containing [Source:MGI Symbol;Acc:MGI:2444067]	GAGCTGTGAGCGCACTGACCTGGGGCCTTTCTGCCTACACCTGTGCAAAACCTGCTAAGG		Nucleus		exon sense-overlapping	217430						0.180071	0.287103	0.365398	0.333925	0.427405	0.590577	0.526764	0.439227
ENSMUST00000150367	lncRNA	ASMM10EP3B100025710	lncRNA	hypo	0.573721	0.0432739	0.0846617	0.345359	0.601963	RP23-363K7.1	Ensembl	Gold	1825	chr9:86695460-86701253:+	chr9	+	86695460	86701253	RIKEN cDNA A330041J22 gene [Source:MGI Symbol;Acc:MGI:2442269]	ATCTTTAAACTGGCACTCTTTATCATACTGTTGACCTATTTGCCTTTTTATTTCAAGAAG				natural antisense	-1				NR_045835		0.139841	0.256495	0.467186	0.517914	0.491795	0.720978	0.591659	0.603419
ENSMUST00000123544	lncRNA	ASMM10EP3B100025154	lncRNA	hypo	0.658726	0.0313563	0.0714868	0.517955	0.786299	Map2k3os	Ensembl	Gold	1291	chr11:60920917-60931867:-	chr11	-	60920917	60931867		TTGAACTGCCATGCAAGTGTTCTATAACTGAACTACACCTCCAGGGCTACCCAGAGAGCC				intergenic	-1				NR_027800	uc007jgv.1	0.3006	0.552628	0.614405	0.604188	0.688651	0.964754	0.765319	0.726471
ENSMUST00000149815	lncRNA	ASMM10EP3B100012629	lncRNA	hypo	0.620066	0.0233552	0.0623036	0.293786	0.473797	Far2os2	Ensembl	Gold	980	chr6:148006580-148047339:-	chr6	-	148006580	148047339	fatty acyl CoA reductase 2, opposite strand 2 [Source:MGI Symbol;Acc:MGI:1925091]	ACATTCCGGGTGGTCTTTGGTTTGTTTATAACTGCTTAGGCTCTGAGAAGCATACTGGGT		Cytoplasm		natural antisense	-1						0.131006	0.341568	0.394779	0.307788	0.482353	0.424122	0.490267	0.498445
ENSMUST00000180460	lncRNA	ASMM10EP3B104748027	lncRNA	hypo	0.620171	0.0109584	0.0465991	0.332149	0.535576	RP23-151C5.1	Ensembl	Gold	510	chr5:143759862-143767130:+	chr5	+	143759862	143767130	RIKEN cDNA D130017N08 gene [Source:MGI Symbol;Acc:MGI:2443273]	ACTGCCTCAGCTTCCAGAGTGTTGGGATGATAGGGTCCCCATCATGCTGTACCTGGTGGC				intergenic	-1					uc009akr.1	0.188471	0.350832	0.411521	0.37777	0.494868	0.612711	0.521348	0.513377
ENSMUST00000150749	lncRNA	ASMM10EP3B100043067	lncRNA	hypo	0.363466	0.006624	0.0410038	0.149473	0.411243	AC101915.2	Ensembl	Gold	711	chr1:64679871-64690659:-	chr1	-	64679871	64690659	RIKEN cDNA 2810408I11 gene [Source:MGI Symbol;Acc:MGI:1917191]	CCCTGCTTTTAGCATTTTATGGCATACTTCTCTAAACTTTAATAAAATGTTTCAGTGATT				natural antisense	-1				NR_038009	uc007bgw.2	0.103841	0.142109	0.136967	0.214974	0.365724	0.587593	0.318576	0.373079
ENSMUST00000144293	lncRNA	ASMM10EP3B100034671	lncRNA	hypo	0.572899	0.00121291	0.0294016	0.194802	0.340028	Ccm2	Ensembl	Gold	1182	chr11:6561121-6562952:+	chr11	+	6561121	6562952	Cerebral cavernous malformations [Source:UniProtKB/Swiss-Prot;Acc:Q8K2Y9]	GCTTGCTTCCCAGGAGTCTAGAGGTATTGGCTTCTCCCCACCCCCAGTAATGCTTTTATT		Cytoplasm		exon sense-overlapping	216527					uc007hyx.1	0.22498	0.168826	0.185347	0.200053	0.327584	0.3957	0.288543	0.348283
ENSMUST00000142250	lncRNA	ASMM10EP3B104666501	lncRNA	hypo	0.337911	0.000518885	0.0281749	0.145264	0.429888	Mbd5	Ensembl	Gold	3401	chr2:48949962-49021440:+	chr2	+	48949962	49021440	Methyl-CpG-binding domain protein 5 [Source:UniProtKB/Swiss-Prot;Acc:B1AYB6]	AGAAGATCATGATCGGTGAGTGGCATTTCTCAATTTACTGTTTTCTGGATGTGACAGTGT				bidirectional	109241						0.0850868	0.113974	0.178325	0.20367	0.340216	0.465669	0.429356	0.48431
ENSMUST00000115074	lncRNA	ASMM10EP3B100991069	lncRNA	hypo	0.601029	0.0478075	0.0899146	0.320907	0.533929	Abcb8	Ensembl	Gold	1657	chr5:24394396-24403977:+	chr5	+	24394396	24403977	ATP-binding cassette, sub-family B (MDR/TAP), member 8 [Source:MGI Symbol;Acc:MGI:1351667]	AGACCTCATGTCCTTCCTGGTGGCTTCCCAGACAGTACAGAGGCTTTTTCAGGGCTGCCC				exon sense-overlapping	74610						0.185769	0.326586	0.444053	0.327219	0.409357	0.719946	0.542144	0.464268
ENSMUST00000198193	lncRNA	ASMM10EP3B100043349	lncRNA	hypo	0.602695	0.00643975	0.0407251	0.32241	0.534946	RP24-212G3.4	Ensembl	Gold	1624	chr5:103230375-103299029:-	chr5	-	103230375	103299029	RIKEN cDNA 4930429D17 gene [Source:MGI Symbol;Acc:MGI:1921874]	ACATGAGACCAGGTGCCTCATACCCTTGCTGCTGTGATTTTCCCACTATGATGCTGCTGC				intergenic	-1				NR_040699	uc029vjy.1	0.212433	0.297506	0.437592	0.342108	0.475871	0.576098	0.525023	0.562793
ENSMUST00000135922	lncRNA	ASMM10EP3B105428608	lncRNA	hypo	0.407602	0.00624965	0.0404179	0.120858	0.296511	Kazn	Ensembl	Gold	241	chr4:142112182-142118111:-	chr4	-	142112182	142118111	Kazrin [Source:UniProtKB/Swiss-Prot;Acc:Q69ZS8]	GCTCCGCCTGGCCATTGAGGACTACCGAGATGCTGAGGCAGGCCGCAGTATTCCCAGGCC				exon sense-overlapping	71529						0.123168	0.12431	0.119648	0.116307	0.316028	0.394721	0.286978	0.188316
ENSMUST00000133852	lncRNA	ASMM10EP3B100035832	lncRNA	hypo	0.502819	0.00385875	0.0362544	0.325687	0.647721	Wnk3	Ensembl	Gold	6410	chrX:151294520-151320152:+	chrX	+	151294520	151320152	WNK lysine deficient protein kinase 3 [Source:MGI Symbol;Acc:MGI:2652875]	GTCTGGTTTTGATTCGTCGAAACTGTGATTTTTATTTTAATTACTATCCAACTGTTGTTA				exon sense-overlapping	279561						0.264481	0.244316	0.464466	0.329483	0.637059	0.785742	0.545414	0.622668
NR_151457	lncRNA	ASMM10EP3B103761823	lncRNA	hypo	0.59308	0.0072469	0.0419287	0.327826	0.552752	Ube2e3	Refseq	Gold	2731	chr2:78869678-78928786:+	chr2	+	78869678	78928786		CCTTTGGAGACTGGGAGACTCCCCCAAAAGCCCTATTTAAATCCAGTGCTTGGTTATCCC				exon sense-overlapping	22193				NR_151457		0.24382	0.34889	0.372754	0.345842	0.483976	0.672912	0.589947	0.464175
ENSMUST00000188854	lncRNA	ASMM10EP3B102188204	lncRNA	hypo	0.57176	0.024712	0.0640952	0.361775	0.63274	RP23-269E5.5	Ensembl	Gold	1410	chr9:95942931-95954641:-	chr9	-	95942931	95954641	predicted gene, 16794 [Source:MGI Symbol;Acc:MGI:4439718]	AACATACAGGCACATCTGTTGGAACATACTTCTTCAGGACTCCAGCTTATACAGAAGGCA				natural antisense	-1					uc009rbs.1	0.186834	0.388267	0.466354	0.405645	0.50224	0.816314	0.645357	0.567049
ENSMUST00000131369	lncRNA	ASMM10EP3B101287380	lncRNA	hypo	0.561211	0.00506114	0.0384107	0.188578	0.33602	Commd3	Ensembl	Gold	622	chr2:18673658-18674397:+	chr2	+	18673658	18674397	COMM domain-containing protein 3 [Source:UniProtKB/Swiss-Prot;Acc:Q63829]	AATCATTAGCAATTAATTTATTTTAGATCACCCATACTTGAAACAGATCGACCCAGTGGT		Nucleus		exon sense-overlapping	12238						0.121872	0.16142	0.224693	0.246328	0.297799	0.385431	0.342256	0.318595
ENSMUST00000176201	lncRNA	ASMM10EP3B100040925	lncRNA	hypo	0.502931	0.000612457	0.0281749	0.270486	0.537818	RP23-406N5.8	Ensembl	Gold	2516	chr4:147782319-147809840:-	chr4	-	147782319	147809840	predicted gene 20707 [Source:MGI Symbol;Acc:MGI:5313154]	CTAAAGCGAGCTATAGTGTTCTCATATACATAAGATAAATAAATCTTTAACGAAATGTCC				exon sense-overlapping	-1					uc008vtb.3	0.241152	0.22495	0.313336	0.302505	0.528545	0.588938	0.443751	0.59004
ENSMUST00000204359	lncRNA	ASMM10EP3B102625372	lncRNA	hypo	0.561386	0.0488345	0.0910571	0.341062	0.607535	RP23-281L18.1	Ensembl	Gold	1190	chr6:98693612-98697674:-	chr6	-	98693612	98697674	predicted gene, 44196 [Source:MGI Symbol;Acc:MGI:5690588]	ACCGAGGAAGGTGTCCATTTTATTGGAGGATGGGATCTGCCATTGGCCTGAGAATCATGA				intergenic	-1					uc009dbf.1	0.168658	0.326854	0.456388	0.412346	0.412555	0.804963	0.519677	0.692947
ENSMUST00000138581	lncRNA	ASMM10EP3B100006083	lncRNA	hypo	0.619534	0.0425385	0.0838858	0.284277	0.458857	Fnbp1	Ensembl	Gold	2390	chr2:31028195-31096500:-	chr2	-	31028195	31096500	Mus musculus formin binding protein 1 (Fnbp1), transcript variant 6, mRNA. [Source:RefSeq mRNA;Acc:NM_001355105]	GTGCGAGGTGGAAGTACCGTCTTTGATGTAGGTCCAGGGGCCTGGTGTTCTTTGAGGACC		Nucleus		exon sense-overlapping	14269						0.172897	0.273939	0.428734	0.26154	0.415436	0.572602	0.377143	0.470247
ENSMUST00000132638	lncRNA	ASMM10EP3B104827523	lncRNA	hypo	0.628545	0.00471646	0.0377822	0.310557	0.494088	Gpsm1	Ensembl	Gold	664	chr2:26325333-26327686:+	chr2	+	26325333	26327686	Mus musculus G-protein signalling modulator 1 (AGS3-like, C. elegans) (Gpsm1), transcript variant 5, mRNA. [Source:RefSeq mRNA;Acc:NM_001355575]	GGCTGGCTATGAGGCACAAGGTGAGCAGTGGTTCGGGGGCTGAAATGTGCTTCCTCATGT				exon sense-overlapping	67839						0.209747	0.286244	0.33872	0.407517	0.484307	0.496649	0.491195	0.504201
ENSMUST00000131195	lncRNA	ASMM10EP3B100020050	lncRNA	hypo	0.608313	0.02269	0.0616504	0.347347	0.571	Apbb1ip	Ensembl	Gold	1356	chr2:22774094-22836145:+	chr2	+	22774094	22836145	amyloid beta (A4) precursor protein-binding, family B, member 1 interacting protein [Source:MGI Symbol;Acc:MGI:1861354]	TTTTGTCACATGTGTACTGACCAAACCATAATCTCAGGAAATCTCACAAGTGTGTTGCTT		Cytoplasm		exon sense-overlapping	54519						0.303675	0.273927	0.468196	0.343588	0.471479	0.739801	0.568548	0.504174
ENSMUST00000154407	lncRNA	ASMM10EP3B100023505	lncRNA	hypo	0.608895	0.00603854	0.0399311	0.267028	0.438544	AC124347.2	Ensembl	Gold	1402	chr19:4439003-4448326:+	chr19	+	4439003	4448326	RIKEN cDNA A930001C03 gene [Source:MGI Symbol;Acc:MGI:2441838]	CTTCGACCCCAGGCCCTGCTGAGATTTCCCCCTAGGAGGCTAGAGCTGGGTTCTTTCGAG				natural antisense	-1					uc008gac.2	0.187245	0.304103	0.332	0.244763	0.366475	0.487985	0.459509	0.440209
NR_155281	lncRNA	ASMM10EP3B101042897	lncRNA	hypo	0.412329	0.0127131	0.0484082	0.208806	0.506405	Etfrf1	Refseq	Gold	1298	chr6:145211147-145216542:+	chr6	+	145211147	145216542		CCTGCTGGTGGTGAACTGCTGTATCTTGGACGGGACTATCCAAAAGGAGCAGACTATTTT				exon sense-overlapping	67636				NR_155281		0.0721688	0.204489	0.253162	0.305404	0.385744	0.701904	0.48938	0.448595
ENSMUST00000063230	lncRNA	ASMM10EP3B101921208	lncRNA	hypo	0.658806	0.00858624	0.0439394	0.350013	0.531285	RP24-472L9.1	Ensembl	Gold	999	chr13:114607237-114656824:+	chr13	+	114607237	114656824	RIKEN cDNA 4930544M13 gene [Source:MGI Symbol;Acc:MGI:1922411]	CGGTGACCCAGATGGATTAAAGGACGGCGAGGACAGGATGGATCTAAAGACACTGTGTAA				intergenic	-1					uc007rxs.1	0.26797	0.313675	0.418955	0.399453	0.564932	0.442073	0.580229	0.537904
ENSMUST00000139511	lncRNA	ASMM10EP3B100010940	lncRNA	hypo	0.593616	0.0336334	0.0739361	0.279895	0.471508	H2afy	Ensembl	Gold	889	chr13:56095556-56135530:-	chr13	-	56095556	56135530	Core histone macro-H2A.1 [Source:UniProtKB/Swiss-Prot;Acc:Q9QZQ8]	GACGCCATGGTTTTGTAAAAGTTGATTCACTCTTATTGAGAATAAAAATGATGCAAAGGC				exon sense-overlapping	26914						0.338875	0.19038	0.258794	0.33153	0.637007	0.431549	0.349081	0.468396
ENSMUST00000160005	lncRNA	ASMM10EP3B101132357	lncRNA	hypo	0.620347	0.00648475	0.0408536	0.275303	0.443788	Wwox	Ensembl	Gold	3781	chr8:114439702-114453818:+	chr8	+	114439702	114453818	WW domain-containing oxidoreductase [Source:MGI Symbol;Acc:MGI:1931237]	ACTTCACAGGCAAGGTGGTCCTGGTTACTGGAGCAAATTCGGGAATAGCTTTCTGAACCT		Exosome	Yes	exon sense-overlapping	80707						0.208845	0.256644	0.350192	0.285529	0.450361	0.519995	0.383884	0.420914
ENSMUST00000181814	lncRNA	ASMM10EP3B102815731	lncRNA	hypo	0.564886	0.0175695	0.0549413	0.300349	0.531698	RP23-442M18.1	Ensembl	Gold	2996	chr9:41474937-41615185:+	chr9	+	41474937	41615185	RIKEN cDNA 2610203C20 gene [Source:MGI Symbol;Acc:MGI:1917705]	CCTGTGGCTGCTGAGTACAGGATATGAATCAGAGAGAAAGAAGTAAAATCTTGTCCTAGG				exon sense-overlapping	-1				NR_131930	uc009paj.2	0.232496	0.217866	0.455071	0.295962	0.494766	0.668348	0.499277	0.464402
ENSMUST00000135230	lncRNA	ASMM10EP3B100530398	lncRNA	hypo	0.45291	0.0021978	0.032852	0.273442	0.603745	Copg2	Ensembl	Gold	1261	chr6:30824193-30896764:-	chr6	-	30824193	30896764	Coatomer subunit gamma-2 [Source:UniProtKB/Swiss-Prot;Acc:Q9QXK3]	AAGCAGATATCTTCTTTTGTGTCTGAAATCTCAGATGAGTTCAAGGCCTTGCTGTATCCT				exon sense-overlapping	54160						0.150913	0.234344	0.347493	0.361019	0.700145	0.60806	0.498426	0.608349
ENSMUST00000145288	lncRNA	ASMM10EP3B103779112	lncRNA	hypo	0.22365	0.00904389	0.0443139	0.121415	0.542877	Ccnc	Ensembl	Gold	445	chr4:21727758-21732583:+	chr4	+	21727758	21732583	Cyclin-C [Source:UniProtKB/Swiss-Prot;Acc:Q62447]	TGGCGCCTACATGTGTGTTTCTGGCATCCAAAGTAGAGGTATAAAACAATTTTCTGTTCT		Nucleus	Yes	exon sense-overlapping	51813						0.0392588	0.114271	0.155497	0.176632	0.497852	0.845928	0.484611	0.343116
ENSMUST00000139079	lncRNA	ASMM10EP3B100013890	lncRNA	hypo	0.279746	0.000781077	0.0281749	0.188242	0.672904	Slc25a38	Ensembl	Gold	420	chr9:120110408-120111597:+	chr9	+	120110408	120111597	solute carrier family 25, member 38 [Source:MGI Symbol;Acc:MGI:2384782]	CTTTCTTTAAGTCGTGTATAATAAGGTATGCTACTAAAATAAATCGAAACTTGAAGTTGG		Cytoplasm		exon sense-overlapping	208638					uc009scb.1	0.152999	0.165793	0.258436	0.175741	0.792876	0.808188	0.535932	0.554619
ENSMUST00000212955	lncRNA	ASMM10EP3B100000514	lncRNA	hypo	0.587679	0.0285952	0.0685324	0.297984	0.507052	Alkbh8	Ensembl	Gold	3076	chr9:3379207-3387837:+	chr9	+	3379207	3387837	Alkylated DNA repair 8 [Source:UniProtKB/Swiss-Prot;Acc:Q80Y20]	ACTGATGTTGTGTTCTGCTCACCAGTGATCCTAAGACCGTGTGGAGAGTCCTCTAGGGAC		Nucleus		exon sense-overlapping	67667						0.174145	0.301825	0.419842	0.296123	0.396054	0.646535	0.520139	0.465481
ENSMUST00000142117	lncRNA	ASMM10EP3B104497779	lncRNA	hypo	0.620329	0.00447094	0.0374025	0.326642	0.526563	AC103635.1	Ensembl	Gold	1499	chr1:11414112-11537707:+	chr1	+	11414112	11537707	Uncharacterized [Source:UniProtKB/Swiss-Prot;Acc:Q8BZJ8]	CCTCCATCACCAGACTCCAAATCATAGAAAGACCAGAACCAAACATGCCTCTCAGAACCT		Cytoplasm		exon sense-overlapping	320492						0.216842	0.367099	0.41054	0.312089	0.545017	0.564904	0.488596	0.507735
ENSMUST00000217623	lncRNA	ASMM10EP3B100045416	lncRNA	hypo	0.577542	0.0154611	0.0523831	0.312962	0.541886	RP23-246D7.1	Ensembl	Gold	1158	chr9:113287707-113311215:+	chr9	+	113287707	113311215	predicted gene, 36367 [Source:MGI Symbol;Acc:MGI:5595526]	TGGGGTCTGGAAGATGAGGGAACAGCTGGCTGGGTGAATAGTCAAGATTGTAAGTTCCCT				intergenic	-1						0.224068	0.258614	0.386236	0.38293	0.481916	0.692573	0.448717	0.544337
ENSMUST00000145058	lncRNA	ASMM10EP3B100827694	lncRNA	hypo	0.618372	0.0114044	0.0469201	0.375608	0.607415	Cbx4	Ensembl	Gold	1410	chr11:119081373-119086221:-	chr11	-	119081373	119086221	E3 SUMO-protein ligase CBX4 [Source:UniProtKB/Swiss-Prot;Acc:O55187]	CCCTGGCCATACATAGGGAAAGGCAGGAGCAGCTGATGGGATATCGCAAGAGAGGGCCCA			Yes	exon sense-overlapping	12418					uc007mpx.2	0.291667	0.40408	0.468607	0.338079	0.580959	0.757569	0.568145	0.522985
ENSMUST00000133334	lncRNA	ASMM10EP3B100026818	lncRNA	hypo	0.590819	0.0407683	0.0820812	0.309185	0.523316	Pramef12os	Ensembl	Gold	767	chr4:144404868-144406301:+	chr4	+	144404868	144406301		GCAGCCAGATATCACAACGACCTTATTCCTACTTCTTCATCACCTCTTTCTAATTTTTCC				intronic antisense	-1						0.158701	0.344484	0.401597	0.331957	0.374778	0.676134	0.560796	0.481555
ENSMUST00000186665	lncRNA	ASMM10EP3B103687258	lncRNA	hypo	0.601403	0.00589527	0.039687	0.364237	0.605646	RP23-285F13.1	Ensembl	Gold	2214	chr1:146419436-146494951:-	chr1	-	146419436	146494951	predicted gene 29514 [Source:MGI Symbol;Acc:MGI:5580220]	TGCCTGTTTGCCTGCCTACTTACCAAGGTGTTTCCTGGTCCTCTCAGTCATAGCCATCCT				natural antisense	-1					uc007cxm.1	0.222317	0.355773	0.467238	0.411622	0.555298	0.672395	0.591346	0.603545
NR_152137	lncRNA	ASMM10EP3B105020132	lncRNA	hypo	0.603481	0.0254194	0.0647843	0.293978	0.487138	Spsb3	Refseq	Gold	1815	chr17:24886643-24892149:+	chr17	+	24886643	24892149		CAAGGACTGCCGGTGTGGTGAGGAGGATGAGGATGGTGGGCATTGGGACGTCGGATGTAG		Cytoplasm		bidirectional	79043				NR_152137		0.188124	0.276475	0.364193	0.347122	0.383565	0.629731	0.476491	0.458763
NR_045981	lncRNA	ASMM10EP3B104961302	lncRNA	hypo	0.571745	0.00495726	0.0381533	0.297765	0.520799	RP24-190P20.1	Refseq	Gold	2995	chr5:97392417-97588126:+	chr5	+	97392417	97588126		TGCTCACATGGACACAGGTAGCATAATGATCCTCCTTCTGTTGTGCAGACTGGCCAAGGA	4930467D21Rik			natural antisense	-1				NR_045981		0.214232	0.286203	0.381515	0.309109	0.432832	0.61954	0.523039	0.507786
ENSMUST00000134150	lncRNA	ASMM10EP3B102538368	lncRNA	hypo	0.533307	0.00605077	0.0399311	0.302955	0.568068	Batf2	Ensembl	Gold	1584	chr19:6140983-6172473:+	chr19	+	6140983	6172473	Mus musculus basic leucine zipper transcription factor, ATF-like 2 (Batf2), transcript variant 2, mRNA. [Source:RefSeq mRNA;Acc:NM_001356604]	GCAAGGCAGATACTTGCTTTGGACCTCAGGACCTTGGGGAGTCTCAGAAACAGCTGAAGA			Yes	bidirectional	74481						0.2088	0.278423	0.422236	0.302361	0.525062	0.660519	0.460289	0.626402
ENSMUST00000212782	lncRNA	ASMM10EP3B100043377	lncRNA	hypo	0.617668	0.0406721	0.0820702	0.435913	0.705739	RP23-451G9.2	Ensembl	Gold	1421	chr8:66495059-66496946:+	chr8	+	66495059	66496946	predicted gene, 32568 [Source:MGI Symbol;Acc:MGI:5591727]	AAACACCATCCAACACAACTGACTTTCCAAAGAATTCTTAAGTTTCCACTTCAGAGAAGT				intergenic	-1						0.196692	0.460552	0.609139	0.477268	0.615885	0.86268	0.720949	0.623443
ENSMUST00000153766	lncRNA	ASMM10EP3B103353982	lncRNA	hypo	0.462075	0.0083836	0.0435103	0.251526	0.544341	Mknk1	Ensembl	Gold	1377	chr4:115839223-115873870:+	chr4	+	115839223	115873870	MAP kinase-interacting serine/threonine kinase 1 [Source:MGI Symbol;Acc:MGI:894316]	TAACCACGCCAGAGCTGACTACTCCAGTACGTATGGCCTTGTAGCCTGTGCCCCTGCTGC				exon sense-overlapping	17346						0.10392	0.267033	0.32526	0.309893	0.442643	0.684565	0.586374	0.463784
ENSMUST00000184678	lncRNA	ASMM10EP3B104750505	lncRNA	hypo	0.414525	0.000865546	0.02901	0.214417	0.51726	RP24-390G17.1	Ensembl	Gold	890	chr18:61726433-61735917:+	chr18	+	61726433	61735917	RIKEN cDNA 1500015A07 gene [Source:MGI Symbol;Acc:MGI:1916232]	ACGTGTTTTTCTTTTGATGGTTTGTTTTCCGACCTGTGTGTTAATGATACCGAGGGCCGG				natural antisense	-1						0.140616	0.211689	0.229935	0.275428	0.598554	0.56136	0.412697	0.49643
ENSMUST00000144089	lncRNA	ASMM10EP3B104801446	lncRNA	hypo	0.578505	0.00208108	0.0321837	0.340855	0.589199	Zfp605	Ensembl	Gold	937	chr5:110110336-110127460:+	chr5	+	110110336	110127460	zinc finger protein 605 [Source:MGI Symbol;Acc:MGI:2444933]	ACACTTCAACCATATCATTTGAGGATGTGGCTGTAGACTTCTCCTGGGACCAGTGGCAGC		Nucleus	Yes	exon sense-overlapping	675812					uc008ypt.2	0.225249	0.305137	0.431274	0.401758	0.592052	0.61618	0.577265	0.571298
NR_033624	lncRNA	ASMM10EP3B104962814	lncRNA	hypo	0.597307	0.0178455	0.0552366	0.3902	0.653265	RP24-511H12.3	Refseq	Gold	719	chr3:51559985-51567116:+	chr3	+	51559985	51567116		CGACAGCTCGGAATTCAGAAAGGATGCTGGTGCTCACATGACGAAGAATAGCAGATGCTC	5031434O11Rik			natural antisense	-1				NR_033624		0.181151	0.383348	0.468465	0.527834	0.613192	0.741084	0.638918	0.619867
ENSMUST00000127912	lncRNA	ASMM10EP3B100044770	lncRNA	hypo	0.402896	7.26977e-05	0.0258068	0.27516	0.682955	Nebl	Ensembl	Gold	480	chr2:17379614-17390969:-	chr2	-	17379614	17390969	LIM zinc-binding domain-containing Nebulette [Source:UniProtKB/Swiss-Prot;Acc:Q9DC07]	GGCTCCTCTGTGCGTTTGGCTATTCTTTAATACATTGAAGGGCATGAAGTTTGATTTGGG				exon sense-overlapping	74103						0.214469	0.243455	0.329751	0.312964	0.723385	0.749542	0.648449	0.610445
ENSMUST00000181720	lncRNA	ASMM10EP3B102402890	lncRNA	hypo	0.602094	0.0195364	0.0573637	0.341698	0.567516	RP23-404A6.2	Ensembl	Gold	1001	chr1:82691928-82725117:-	chr1	-	82691928	82725117	RIKEN cDNA C430014B12 gene [Source:MGI Symbol;Acc:MGI:2444820]	GGCTCACAACCACCTGTAATGGGATCTGATGCTCTCTTCTGGATCTCATGGCTGGCTTCC				natural antisense	-1					uc007brw.1	0.185805	0.348829	0.484165	0.347993	0.516185	0.677828	0.539236	0.536816
ENSMUST00000048504	lncRNA	ASMM10EP3B104471604	lncRNA	hypo	0.550741	0.00407958	0.0365618	0.233455	0.423892	Gpr155	Ensembl	Gold	2625	chr2:73350892-73386398:-	chr2	-	73350892	73386398	integral membrane protein GPR155 isoform 3 [Source:RefSeq peptide;Acc:NP_001263372]	TCTGTGCCGTGTTTAACTTTGGCCAGGTGGGTGCTGCGTATTGAATTTTCACTTGGGGTT		Nucleus	Yes	exon sense-overlapping	68526						0.135293	0.218019	0.319772	0.260735	0.41985	0.407397	0.396281	0.472039
ENSMUST00000138755	lncRNA	ASMM10EP3B104314051	lncRNA	hypo	0.621977	0.00543104	0.0390315	0.372982	0.599672	RP23-454A14.1	Ensembl	Gold	424	chr2:36202822-36212903:+	chr2	+	36202822	36212903	predicted gene 13429 [Source:MGI Symbol;Acc:MGI:3651652]	ACTGACATCCCCCAGGCTCCTGTTTCTGCGGCTTCCTGTTCTACCTGTGTTCTACTGTCT				intergenic	-1						0.264	0.379435	0.480176	0.368317	0.533777	0.678302	0.604281	0.582327
ENSMUST00000147290	lncRNA	ASMM10EP3B101197831	lncRNA	hypo	0.537921	0.00765422	0.0422931	0.362905	0.674644	Dusp19	Ensembl	Gold	1324	chr2:80617100-80631730:+	chr2	+	80617100	80631730	dual specificity phosphatase 19 [Source:HGNC Symbol;Acc:HGNC:18894]	ACATTTGGTCCTATTACAAACATTTCTCTTATATGCTTCAAGTGATTGTGTAGATGCTGT				exon sense-overlapping	68082					uc008khr.1	0.332785	0.295974	0.382048	0.440813	0.665979	0.881389	0.553334	0.597874
NR_033744	lncRNA	ASMM10EP3B102677515	lncRNA	hypo	0.344603	0.0027797	0.0342303	0.172674	0.501082	Cbwd1	Refseq	Gold	2011	chr19:24919916-24961616:-	chr19	-	24919916	24961616		CGAATCTTCGAGGTGCTGGAAAGACAACACTTCTGAACTACATTTTGACAGAACAACATA				exon sense-overlapping	226043	CCDS37942			NR_033744	uc008haw.2	0.094382	0.138811	0.217697	0.239806	0.496534	0.66629	0.406219	0.435284
ENSMUST00000154712	lncRNA	ASMM10EP3B100035369	lncRNA	hypo	0.630691	0.0224419	0.0611601	0.351513	0.557347	Sf3a3	Ensembl	Gold	788	chr4:124714883-124718727:+	chr4	+	124714883	124718727	splicing factor 3a, subunit 3 [Source:MGI Symbol;Acc:MGI:1922312]	ACAACCATCCGTAATGAGAAACAAATAATAAAGAACCTATGGACCAGAGCGAGTGGGGCC		Nucleus	Yes	exon sense-overlapping	75062						0.199873	0.352706	0.458712	0.394763	0.484793	0.663137	0.565222	0.516236
ENSMUST00000131636	lncRNA	ASMM10EP3B103659160	lncRNA	hypo	0.620699	0.00216169	0.0327387	0.330233	0.532033	Armt1	Ensembl	Gold	1158	chr10:4434581-4440469:+	chr10	+	4434581	4440469	Protein-glutamate O-methyltransferase [Source:UniProtKB/Swiss-Prot;Acc:A6H630]	TGTGCCGCTGTGTTTTCTCCTCTTCTGGAGCTTCATTCGTACAAGACAAGTCCTTTGCAT				exon sense-overlapping	73419						0.230679	0.33358	0.3946	0.362071	0.50718	0.579582	0.507081	0.534291
ENSMUST00000189055	lncRNA	ASMM10EP3B104287192	lncRNA	hypo	0.552722	0.0023017	0.0335369	0.366704	0.663452	Ccdc7b	Ensembl	Gold	715	chr8:129144116-129183732:+	chr8	+	129144116	129183732	coiled-coil domain containing 7B [Source:MGI Symbol;Acc:MGI:1922703]	TCTAGGTCTAGGTTTTCGGGTGTGTTGGGGTGCCCTGGACTGGAAATATAAACAGATGGA				exon sense-overlapping	75453						0.208703	0.365156	0.472274	0.420686	0.623106	0.675786	0.675259	0.679658
ENSMUST00000180598	lncRNA	ASMM10EP3B102186738	lncRNA	hypo	0.659903	0.0489814	0.0912429	0.314289	0.476266	CAAA01201205.3	Ensembl	Gold	2615	chr1:192136896-192151026:+	chr1	+	192136896	192151026		GCTGCTGCAGGAACCACGCAAGAAGTTTTTGGGTAGAAATGGAGATTAGCCACTGTCGTG				natural antisense	-1				NR_033536	uc007edm.1	0.248377	0.242717	0.483944	0.282119	0.571921	0.43077	0.441816	0.460557
ENSMUST00000139993	lncRNA	ASMM10EP3B105031723	lncRNA	hypo	0.529669	0.00441012	0.0374025	0.456009	0.860934	Tfb2m	Ensembl	Gold	406	chr1:179529293-179533697:-	chr1	-	179529293	179533697	transcription factor B2, mitochondrial [Source:MGI Symbol;Acc:MGI:107937]	ACAAACCTTAGCACCTAGGAACCTTGGTCGTCATTTAGTGTGCATACGGAAAATGGGCAC			Yes	exon sense-overlapping	15278					uc011wxm.1	0.22609	0.430485	0.594025	0.573438	0.907772	0.930392	0.801834	0.803737
ENSMUST00000146404	lncRNA	ASMM10EP3B100030083	lncRNA	hypo	0.576043	0.00088976	0.02901	0.164586	0.285719	RP23-42H18.1	Ensembl	Gold	1675	chr2:38424002-38455851:+	chr2	+	38424002	38455851	predicted gene 13589 [Source:MGI Symbol;Acc:MGI:3649991]	CCCAATCTCACTCATCTCCCCATCTCTTAGTATCTTCTCTGCCCTTGTAGCCTTTTCCTC				intergenic	-1					uc008jnm.1	0.159264	0.165671	0.18207	0.15134	0.263635	0.332448	0.248321	0.298471
ENSMUST00000211302	lncRNA	ASMM10EP3B100257366	lncRNA	hypo	0.546549	0.00890977	0.0442714	0.302032	0.552616	RP23-277H6.1	Ensembl	Gold	1563	chr7:112665560-112680081:-	chr7	-	112665560	112680081	RIKEN cDNA 2310014F06 gene [Source:MGI Symbol;Acc:MGI:1916875]	TGGTATGTGGTGCTGGGATTGAACCTGGGACCTTGTGCATGCTGGTGTGTTTGCCTGCAC				natural antisense	-1					uc009jgw.1	0.167277	0.282849	0.44882	0.309181	0.54618	0.64353	0.5065	0.514252
ENSMUST00000150891	lncRNA	ASMM10EP3B100042033	lncRNA	hypo	0.562401	0.0018189	0.0318489	0.257204	0.457333	Pgap2	Ensembl	Gold	1699	chr7:102223093-102238560:+	chr7	+	102223093	102238560	Post-GPI attachment to proteins factor 2 [Source:UniProtKB/Swiss-Prot;Acc:Q3TQR0]	GGTCCCCAGCTTTTATTTGTATATTTTATTTCAAAGGACAATAAATGTTTTTCTTTTGCC				exon sense-overlapping	233575				NR_111937	uc009iri.2	0.196265	0.24348	0.280109	0.308963	0.476334	0.530266	0.416747	0.405985
NR_153380	lncRNA	ASMM10EP3B101244536	lncRNA	hypo	0.661496	0.000253961	0.0265991	0.545978	0.825368	Poglut1	Refseq	Gold	2897	chr16:38525058-38550256:-	chr16	-	38525058	38550256		CTGAAGATTTCTGTTATCATTAATACTGGTTCGGTCCTAAACGTAACCATTGGCTCCTCA		Nucleus		exon sense-overlapping	224143				NR_153380		0.529421	0.470959	0.580068	0.603463	0.831665	0.882911	0.786372	0.800525
ENSMUST00000133723	lncRNA	ASMM10EP3B100040869	lncRNA	hypo	0.518356	0.00395835	0.0362544	0.211693	0.408393	RP23-103L13.9	Ensembl	Gold	552	chr6:52172881-52174059:+	chr6	+	52172881	52174059	predicted gene 15050 [Source:MGI Symbol;Acc:MGI:3705180]	GTCATATTTGTTATTTGGTCCATTTTCCTGCTTCAGAAATACTAAGTAAAGAAAAACATC				intronic antisense	-1				NR_152256	uc009byc.1	0.149259	0.189446	0.213681	0.294386	0.373452	0.498296	0.397289	0.364534
ENSMUST00000143094	lncRNA	ASMM10EP3B105348839	lncRNA	hypo	0.517307	0.0143926	0.0506777	0.191299	0.369797	Sgk1	Ensembl	Gold	749	chr10:21882369-21899145:+	chr10	+	21882369	21899145	Serine/threonine-protein kinase Sgk1 [Source:UniProtKB/Swiss-Prot;Acc:Q9WVC6]	GGATTCCCGGTCAAGAAATGCTCAGCGTTCCAATTTTTTAAGAAACGGAGCCAGCTGTGG				exon sense-overlapping	20393					uc007eou.1	0.146236	0.144038	0.289989	0.184933	0.284153	0.474798	0.373712	0.346525
ENSMUST00000191599	lncRNA	ASMM10EP3B100006459	lncRNA	hypo	0.620227	0.00888751	0.0442714	0.2125	0.342616	RP23-353G11.2	Ensembl	Gold	409	chr9:104361832-104385031:+	chr9	+	104361832	104385031	predicted gene 28548 [Source:MGI Symbol;Acc:MGI:5579254]	TATCAGTTCCTCCCGGATGAGAGCATCAGTGTCCTGCAGGCCTGCTGTCCATAGGGGAGC				intergenic	-1					uc009rhp.1	0.129625	0.268244	0.206017	0.246113	0.302448	0.355797	0.337218	0.375002
ENSMUST00000145749	lncRNA	ASMM10EP3B101790714	lncRNA	hypo	0.599521	0.0168072	0.0543802	0.379047	0.632249	Snf8	Ensembl	Gold	1764	chr11:96044690-96047430:+	chr11	+	96044690	96047430	Mus musculus SNF8, ESCRT-II complex subunit, homolog (S. cerevisiae) (Snf8), transcript variant 2, mRNA. [Source:RefSeq mRNA;Acc:NM_001356362]	GGCAAGTGCTGGTATGTGACAGATGGTCCTGGGGTTTAGAGACAGACTTACTTTATTCCC				exon sense-overlapping	27681						0.232893	0.356415	0.457292	0.469586	0.514408	0.777215	0.621497	0.615875
ENSMUST00000208189	lncRNA	ASMM10EP3B100045391	lncRNA	hypo	0.551032	0.00239911	0.0338288	0.303666	0.551085	RP23-103E11.3	Ensembl	Gold	1035	chr7:6039131-6042654:+	chr7	+	6039131	6042654	RIKEN cDNA 4933402C05 gene [Source:MGI Symbol;Acc:MGI:1918275]	AGCCTGATGACCTGAATTCAATTCCTGGGGCCAACACACAGAAGGAGAGCACTGACTCCT				intergenic	-1						0.188892	0.302869	0.382239	0.340662	0.498474	0.624705	0.54143	0.539732
ENSMUST00000181030	lncRNA	ASMM10EP3B102828839	lncRNA	hypo	0.558443	0.0189767	0.0566583	0.26895	0.481607	RP24-163M14.6	Ensembl	Gold	3784	chr8:79295123-79308961:+	chr8	+	79295123	79308961	predicted gene 4890 [Source:MGI Symbol;Acc:MGI:3779445]	ATTGTAATGCATGAACAGATTTCACAAGAAAAGGGAACAGGACTGGACCGCTGGCTGTTC				intergenic	-1				NR_045822	uc009mio.2	0.160391	0.268733	0.306201	0.340475	0.417908	0.640332	0.461211	0.406977
ENSMUST00000156292	lncRNA	ASMM10EP3B103463868	lncRNA	hypo	0.502235	0.00683958	0.0415118	0.266372	0.530373	Asb17os	Ensembl	Gold	496	chr3:153850373-153852424:-	chr3	-	153850373	153852424	ankyrin repeat and SOCS box-containing 17, opposite strand [Source:MGI Symbol;Acc:MGI:1919567]	ACTGTAAGTGTTTGGAGCCTGGGTAAAACTCTTTGCCTCTCAAGATTCCATACTGCAGGA				natural antisense	-1				NR_040373	uc008rtz.2	0.139379	0.263042	0.250357	0.412709	0.534612	0.569806	0.58279	0.434282
ENSMUST00000152415	lncRNA	ASMM10EP3B100022189	lncRNA	hypo	0.660653	0.0328475	0.0731122	0.408876	0.618897	Olfm1	Ensembl	Gold	1102	chr2:28192992-28214425:+	chr2	+	28192992	28214425	olfactomedin 1 [Source:MGI Symbol;Acc:MGI:1860437]	GACCTAAAGCATGTAACTTTAAGATGCTGCATTCTCAACTGACAAATAAAGGCCTTTCCC		Dendrite		exon sense-overlapping	56177				NM_001038614		0.281372	0.389534	0.500835	0.463766	0.566201	0.793981	0.572797	0.542611
ENSMUST00000188328	lncRNA	ASMM10EP3B103244410	lncRNA	hypo	0.62161	0.0460684	0.0877077	0.270599	0.435319	RP23-443N7.2	Ensembl	Gold	828	chr5:23399780-23433336:-	chr5	-	23399780	23433336	RIKEN cDNA 5031425E22 gene [Source:MGI Symbol;Acc:MGI:1923227]	GTCGTTTTGTCAAACTTCTCAGATCCAGGCCTCTGAGTCGGTCCACCTCAGTATCTACCT				intergenic	-1					uc008wpx.1	0.143784	0.329759	0.255225	0.353626	0.346199	0.559915	0.439747	0.395414
ENSMUST00000135048	lncRNA	ASMM10EP3B100019086	lncRNA	hypo	0.627694	0.00493845	0.0381167	0.347333	0.553348	RP23-37J21.8	Ensembl	Gold	548	chr11:120215082-120216993:-	chr11	-	120215082	120216993	predicted gene 11770 [Source:MGI Symbol;Acc:MGI:3651450]	CAAAGTCGAGTTATGAAGTAACTTTCCTGGTGCAGAGGCCCACCCAGATTGGAATTCCAA				intergenic	-1					uc007msc.1	0.280967	0.366862	0.406806	0.334697	0.47977	0.665222	0.529608	0.538793
ENSMUST00000180690	lncRNA	ASMM10EP3B100012694	lncRNA	hypo	0.613677	0.00482037	0.037849	0.324465	0.528722	RP24-445L16.3	Ensembl	Gold	2618	chr8:57488054-57508877:+	chr8	+	57488054	57508877	RIKEN cDNA 2500002B13 gene [Source:MGI Symbol;Acc:MGI:1925603]	GTTCTTTCTGCCTGAGCCCCTCCCTTCCTCTGCCTAATAAACACTTCCTGTTCAACCGCT				intergenic	-1						0.230466	0.330531	0.393004	0.343859	0.491152	0.620453	0.526278	0.477005
ENSMUST00000143089	lncRNA	ASMM10EP3B100360124	lncRNA	hypo	0.663565	0.0250874	0.0644942	0.320822	0.483482	Rad54l	Ensembl	Gold	1519	chr4:116117825-116123690:-	chr4	-	116117825	116123690	DNA repair and recombination protein RAD54-like [Source:UniProtKB/Swiss-Prot;Acc:P70270]	CAACCGGCCACCTTGTCTGGATAGCAGTCAACATGTAAGCCACAAGTACAACTGGCCTGT		Nucleus		exon sense-overlapping	19366						0.197997	0.30795	0.427712	0.349627	0.439161	0.436137	0.538733	0.519897
ENSMUST00000125930	lncRNA	ASMM10EP3B100238657	lncRNA	hypo	0.647356	0.0034279	0.0358167	0.506429	0.782304	RP23-146D13.2	Ensembl	Gold	861	chrX:61116386-61139463:+	chrX	+	61116386	61139463	RIKEN cDNA C230004F18 gene [Source:MGI Symbol;Acc:MGI:3041217]	ACCTAGTGACCACACTGAAGGTCAGCACGATGGATCAGAACTGGACAAGAAATAGACTAT				intergenic	-1				NR_030706		0.375106	0.477712	0.54231	0.630586	0.757656	0.853156	0.773184	0.745218
ENSMUST00000181813	lncRNA	ASMM10EP3B102188324	lncRNA	hypo	0.400251	0.00234251	0.0335369	0.209366	0.523086	RP23-200C3.5	Ensembl	Gold	1032	chr3:40885897-40894123:-	chr3	-	40885897	40894123	RIKEN cDNA 6430590A07 gene [Source:MGI Symbol;Acc:MGI:3648839]	TGGCCATATCTTCAAAAGAAGGATCCTGGTGTGGCATCTGCTTTGCTGGTGAATCGGGCT				intronic antisense	-1					uc008pbs.1	0.114762	0.184232	0.301218	0.237251	0.426642	0.652619	0.484657	0.528427
NR_152246	lncRNA	ASMM10EP3B102357689	lncRNA	hypo	0.551996	0.000886119	0.02901	0.226212	0.409807	RP23-88A13.2	Refseq	Gold	3525	chr13:83732493-83741308:+	chr13	+	83732493	83741308		CCCTCCTTGGTCTTTAGCGCCCTTTTCTCTCCCTCAGAAGAGAAGAGCGACATAAACTAT	C130071C03Rik			intergenic	-1				NR_152246	uc033gmp.1	0.165789	0.227261	0.246386	0.265412	0.426076	0.448413	0.414169	0.350568
NR_040620	lncRNA	ASMM10EP3B100008766	lncRNA	hypo	0.588909	0.00113598	0.02901	0.419525	0.712376	4930573O16Rik	Refseq	Gold	407	chr2:52291002-52315240:+	chr2	+	52291002	52315240		TTGTTCCCCACCACGCTTCCTGCCGTGATGATAATGGACTAAACTTCTGAAGCTGAAAGC				natural antisense	-1				NR_040620		0.327429	0.388595	0.505387	0.456688	0.699819	0.805968	0.676464	0.667255
ENSMUST00000138361	lncRNA	ASMM10EP3B100032159	lncRNA	hypo	0.637742	0.00570866	0.0394014	0.339524	0.532384	RP23-118E21.8	Ensembl	Gold	1536	chr4:156052715-156059802:-	chr4	-	156052715	156059802	predicted gene 13648 [Source:MGI Symbol;Acc:MGI:3652033]	CTCTATAATAGGTGGTCCCCTTTTTGTCATCTCTTCAAGCATTGTAAATAAAATGCAGGC				exon sense-overlapping	-1				NR_132444	uc057bta.1	0.246847	0.318729	0.458899	0.333619	0.569472	0.511502	0.53123	0.51733
ENSMUST00000128542	lncRNA	ASMM10EP3B100684101	lncRNA	hypo	0.606447	0.0173172	0.0548288	0.253913	0.41869	RP23-140G16.2	Ensembl	Gold	2106	chr19:5406874-5422847:+	chr19	+	5406874	5422847	RIKEN cDNA 4930481A15 gene [Source:MGI Symbol;Acc:MGI:1922181]	TCCCCCTGCCATGTCCAAATGTGAGTATTCTTCTTTGAATCTTTTGGAGGACACATGCCT				natural antisense	-1				NR_015545		0.137765	0.264721	0.349736	0.26343	0.364551	0.487677	0.406971	0.41556
ENSMUST00000221426	lncRNA	ASMM10EP3B101158890	lncRNA	hypo	0.484495	0.0278858	0.0676996	0.23101	0.476806	Grhl1	Ensembl	Gold	3267	chr12:24572287-24596897:+	chr12	+	24572287	24596897	Grainyhead-like [Source:UniProtKB/Swiss-Prot;Acc:Q921D9]	ACGCCATTTCCTTCACGTGGGACATCAATGATGAGGCAAAGGGAATTCTACACACATTGT			Yes	exon sense-overlapping	195733						0.125481	0.217765	0.339234	0.24156	0.371498	0.688042	0.387334	0.460349
ENSMUST00000161310	lncRNA	ASMM10EP3B101512376	lncRNA	hypo	0.330485	0.00896477	0.0443139	0.162869	0.492819	Spag16	Ensembl	Gold	1297	chr1:69951621-70725132:+	chr1	+	69951621	70725132	Sperm-associated antigen 16 protein [Source:UniProtKB/Swiss-Prot;Acc:Q8K450]	ACTCTGACACAATGAGTATGGTCAGCCTGTGAATGTCGCCAAAGCTGTTGTGGAAGGGAC				exon sense-overlapping	66722				NM_025728		0.109603	0.147583	0.188568	0.205722	0.50373	0.717951	0.318995	0.430599
ENSMUST00000192081	lncRNA	ASMM10EP3B104330900	lncRNA	hypo	0.64228	0.0493927	0.0915318	0.375019	0.583887	RP23-403H2.2	Ensembl	Gold	1086	chr3:51378024-51386317:+	chr3	+	51378024	51386317	predicted gene 5103 [Source:MGI Symbol;Acc:MGI:3779459]	CTGCAGCCGAGTTTCAGAAGATCCAACATCCTGTTCTGGCCTTCACCAGGTTCTTCTACA				intergenic	-1					uc008pdv.1	0.187299	0.396826	0.495062	0.420889	0.472857	0.721785	0.608284	0.532621
ENSMUST00000139019	lncRNA	ASMM10EP3B100897279	lncRNA	hypo	0.628093	0.0388874	0.0799748	0.340679	0.542403	AC142110.3	Ensembl	Gold	843	chr7:104315020-104324838:+	chr7	+	104315020	104324838	predicted gene 15133 [Source:MGI Symbol;Acc:MGI:3705170]	ACTTCCTTTCCTTCTGCATCCCAAATGCTGGAATTAAAGAGATAAAGAAGACACCTTTCA				natural antisense	-1				NR_040749		0.214507	0.316977	0.462152	0.369082	0.43806	0.692366	0.564085	0.475101
ENSMUST00000181317	lncRNA	ASMM10EP3B100021547	lncRNA	hypo	0.589401	0.0167931	0.0543802	0.27965	0.474464	RP23-46L17.5	Ensembl	Gold	1395	chr6:122813619-122820614:-	chr6	-	122813619	122820614	predicted gene, 26826 [Source:MGI Symbol;Acc:MGI:5477320]	TGCACTCACACGCACAAACACATACACGTAATTTAAAATAAAATAGGTCTTATAAACAAT				natural antisense	-1						0.169135	0.25641	0.410243	0.28281	0.412701	0.56262	0.47776	0.444776
ENSMUST00000164605	lncRNA	ASMM10EP3B102827280	lncRNA	hypo	0.624292	0.00749451	0.0419953	0.305999	0.490154	RP23-273I12.1	Ensembl	Gold	954	chr17:63305446-63312971:-	chr17	-	63305446	63312971	RIKEN cDNA 4930405O22 gene [Source:MGI Symbol;Acc:MGI:3041158]	GGCCAGTGCTGTTCCATTTCCTCGGTGACTGCGCATATTTATTGTAAAGTCTCATTCCTA				intron sense-overlapping	-1				NR_130176	uc008dfm.1	0.216664	0.272845	0.375685	0.358802	0.538539	0.434408	0.450149	0.537519
NR_153762	lncRNA	ASMM10EP3B101820937	lncRNA	hypo	0.632038	0.00938519	0.0445318	0.36398	0.575884	Pcgf6	Refseq	Gold	2223	chr19:47033617-47050906:-	chr19	-	47033617	47050906		CGGCAGTTACAAGACATAGTATACAAATTAGTGATCAATCTAGAGGAAATCTGTGTTTTA		Nucleus	Yes	exon sense-overlapping	71041				NR_153762		0.338386	0.281052	0.479593	0.356891	0.561268	0.65001	0.476625	0.615632
ENSMUST00000199171	lncRNA	ASMM10EP3B103905567	lncRNA	hypo	0.536871	0.00158298	0.0316947	0.433121	0.806751	Sox2ot	Ensembl	Gold	3486	chr3:34638252-34680851:+	chr3	+	34638252	34680851	SOX2 overlapping transcript (non-protein coding) [Source:MGI Symbol;Acc:MGI:2444112]	CTCTGGAAGAGCTTAGCAACATGTATTTGATAACACAACAAGGTCTTTTGTCTACACACA		Nucleus;Cytoplasm		exon sense-overlapping	-1					uc029ukz.1	0.322671	0.351378	0.524509	0.533926	0.781903	0.917473	0.798303	0.729324
ENSMUST00000181651	lncRNA	ASMM10EP3B100598971	lncRNA	hypo	0.636917	0.0443386	0.0857076	0.364464	0.572231	Usp35	Ensembl	Gold	2659	chr7:97309406-97315994:-	chr7	-	97309406	97315994	ubiquitin specific peptidase 35 [Source:MGI Symbol;Acc:MGI:2685339]	TGTGAGAATGAGACCTTGGAGACCTCCACATTCCCAATGAGGACCGAATCAAGCAGCTGC				exon sense-overlapping	244144					uc009iiz.2	0.24301	0.477805	0.461368	0.27567	0.675625	0.62833	0.424895	0.560073
ENSMUST00000164616	lncRNA	ASMM10EP3B100008442	lncRNA	hypo	0.537466	0.0411455	0.0824733	0.336956	0.626934	RP23-434H14.1	Ensembl	Gold	581	chr6:134168879-134172007:-	chr6	-	134168879	134172007	predicted gene 17088 [Source:MGI Symbol;Acc:MGI:4937915]	CTAATCCTGTCTTACTGTCTTTCCTTCAACAAAATTAACATTAAAGTACAAAAAGGCATA				intronic antisense	-1						0.13661	0.3047	0.41465	0.491864	0.491557	0.862862	0.580374	0.572946
ENSMUST00000181556	lncRNA	ASMM10EP3B100014983	lncRNA	hypo	0.503806	0.0215886	0.0603191	0.270795	0.537499	2700016F22Rik	Ensembl	Gold	3605	chr4:139376549-139380379:-	chr4	-	139376549	139380379	RIKEN cDNA 2700016F22 gene [Source:MGI Symbol;Acc:MGI:1919807]	TCTACCCCTAATGCCACGCAGAAAATTATACCAATGAGATTTAAAACTTGCCCACCACCA				natural antisense	-1						0.140345	0.31218	0.355811	0.274847	0.453946	0.744084	0.53352	0.418448
ENSMUST00000130503	lncRNA	ASMM10EP3B103566388	lncRNA	hypo	0.347636	0.00420091	0.0370637	0.230208	0.66221	Smu1	Ensembl	Gold	1523	chr4:40743584-40757883:-	chr4	-	40743584	40757883	WD40 repeat-containing protein SMU1 WD40 repeat-containing protein SMU1, N-terminally processed [Source:UniProtKB/Swiss-Prot;Acc:Q3UKJ7]	GGACAGCAGTCAGATCCTCAGTGCTTCTTTTGACCAGACAATACGGTAAGAGGAATCCCT				exon sense-overlapping	74255						0.086898	0.225604	0.302518	0.305812	0.588548	0.878124	0.685981	0.496186
ENSMUST00000206809	lncRNA	ASMM10EP3B100219297	lncRNA	hypo	0.574693	0.0117172	0.047038	0.27152	0.472461	Zfp235	Ensembl	Gold	1024	chr7:24134228-24136914:+	chr7	+	24134228	24136914	zinc finger protein 235 [Source:MGI Symbol;Acc:MGI:1929117]	GACCAAGTTACAGATCACTGGTCACCCTCATTTCCTGCATTTGAAATTCATATCCTGAAT			Yes	exon sense-overlapping	56525						0.113394	0.312735	0.333035	0.326917	0.425312	0.514905	0.487576	0.462052
NR_104376	lncRNA	ASMM10EP3B102388651	lncRNA	hypo	0.435056	0.00696609	0.041545	0.184931	0.425073	RP23-431F3.1	Refseq	Gold	3175	chr4:104913561-105016859:+	chr4	+	104913561	105016859		GTTTGATCCCGGATTTCCTCAGTTTTCCTGCCTGCCATCCCAAGCGATGAGGATAAAGTA	Fyb2			exon sense-overlapping	242594	CCDS51250			NR_104376		0.0663899	0.132925	0.218176	0.322232	0.357896	0.451216	0.438882	0.452297
ENSMUST00000142047	lncRNA	ASMM10EP3B101963109	lncRNA	hypo	0.401385	0.0239537	0.0630326	0.167652	0.417683	RP23-355N20.7	Ensembl	Gold	751	chr4:73791246-73798372:+	chr4	+	73791246	73798372	predicted gene 11240 [Source:MGI Symbol;Acc:MGI:3651058]	TGGCCATGTATCCTCTCGTAATTCCAGACACATGAGGAAACCGGCACAGCATTGCCACAA				intergenic	-1				NR_046042	uc008tiy.2	0.100258	0.221051	0.196547	0.152752	0.34954	0.646006	0.388595	0.286592
NR_151611	lncRNA	ASMM10EP3B102795946	lncRNA	hypo	0.626327	0.0198931	0.0575988	0.412259	0.658217	Gjc3	Refseq	Gold	2430	chr5:137950995-137963098:-	chr5	-	137950995	137963098		AGTTCCTCAGTTTCTTCAGGGCAGTGGCTACTTCTCACAACTTCGATACATCAGGAGGCA				exon sense-overlapping	118446				NR_151611		0.236685	0.394215	0.483156	0.534981	0.57016	0.713154	0.74808	0.601474
ENSMUST00000132822	lncRNA	ASMM10EP3B100010452	lncRNA	hypo	0.592567	0.00123656	0.0296884	0.297766	0.502502	RP23-50H15.2	Ensembl	Gold	1590	chr12:71317621-71321660:-	chr12	-	71317621	71321660	RIKEN cDNA 4930474H06 gene [Source:MGI Symbol;Acc:MGI:3697432]	GAGCCAACCTCTTGCTTTCTAACTGGTCTGTCTTTGAGTCTTTGGACCTCTGCTTAGGAG				natural antisense	-1					uc007nur.1	0.232942	0.326057	0.335082	0.296984	0.454146	0.559602	0.538974	0.457287
ENSMUST00000128743	lncRNA	ASMM10EP3B100043071	lncRNA	hypo	0.620108	0.0150026	0.0518196	0.397812	0.641522	RP23-177L19.3	Ensembl	Gold	448	chr2:21097099-21120659:+	chr2	+	21097099	21120659	predicted gene 13376 [Source:MGI Symbol;Acc:MGI:3649912]	AGTTCCTGCCTCCAAGTTCCCACCTTGCTTGAGTTTCTGTCCTGGCTTCCTCCAGTGATG				intergenic	-1						0.265402	0.399422	0.533445	0.392981	0.58436	0.781992	0.611127	0.588608
ENSMUST00000212676	lncRNA	ASMM10EP3B100153649	lncRNA	hypo	0.49873	0.000750998	0.0281749	0.207305	0.415665	Cotl1	Ensembl	Gold	237	chr8:119810183-119822717:-	chr8	-	119810183	119822717	Coactosin-like protein [Source:UniProtKB/Swiss-Prot;Acc:Q9CQI6]	AGACGCTGGTGAAGGAGGTGGTCCAGAATTTTGCAAAGGAATTTGTGATCAGCGACCGGA		Cytoplasm		exon sense-overlapping	72042						0.178866	0.193871	0.250728	0.205755	0.489341	0.428406	0.350544	0.39437
ENSMUST00000183171	lncRNA	ASMM10EP3B100012622	lncRNA	hypo	0.300204	0.00194293	0.0318489	0.150453	0.50117	RP23-471B6.2	Ensembl	Gold	4176	chr13:78202787-78279391:+	chr13	+	78202787	78279391	RIKEN cDNA A830082K12 gene [Source:MGI Symbol;Acc:MGI:2443527]	GCATGTATTACTTTGGTAAAATTTGATGTCCTCAATGGGGAAATTAAGATAATAAATCCT				intergenic	-1					uc007rhg.1	0.0894185	0.114663	0.146548	0.251184	0.555478	0.632069	0.382077	0.435055
NR_153106	lncRNA	ASMM10EP3B103774463	lncRNA	hypo	0.649133	0.0339772	0.0742124	0.302804	0.466474	Srrd	Refseq	Gold	1180	chr5:112337391-112343040:-	chr5	-	112337391	112343040		CCCTACATTGCAAAGATTCTGAAAGGCCTGGAGGAGGTCCCACTGCCGCAGACTCCCCAG		Cytoplasm		bidirectional	70118				NR_153106		0.137388	0.309174	0.383344	0.381308	0.432816	0.508492	0.462283	0.462306
ENSMUST00000152874	lncRNA	ASMM10EP3B100288405	lncRNA	hypo	0.598618	0.00439295	0.0374025	0.332416	0.555305	Prpsap1	Ensembl	Gold	1691	chr11:116470845-116490314:-	chr11	-	116470845	116490314	phosphoribosyl pyrophosphate synthetase-associated protein 1 [Source:MGI Symbol;Acc:MGI:1915013]	GCGAAAGCTGATTCCAAATTACAGAAATGCAGTCATTGTAGCTAAGTCTCCTGATGCTGC		Cytoplasm		exon sense-overlapping	67763					uc011yhv.1	0.223744	0.27347	0.414994	0.417455	0.544368	0.545176	0.549848	0.581828
ENSMUST00000188663	lncRNA	ASMM10EP3B100002070	lncRNA	hypo	0.424327	0.015569	0.0524957	0.176446	0.415826	RP23-322C16.2	Ensembl	Gold	1133	chrX:69929259-70143588:-	chrX	-	69929259	70143588	RIKEN cDNA 1700111N16 gene [Source:MGI Symbol;Acc:MGI:1921555]	GCCATTGAGCTGCTCAGCCACTGCCATTTGCTTTTGCTGCATTAAAATCCTGATTCAATG				natural antisense	-1				NR_033213	uc012hjk.1	0.0886359	0.15402	0.272083	0.191045	0.338907	0.571583	0.449554	0.303259
ENSMUST00000180723	lncRNA	ASMM10EP3B103896304	lncRNA	hypo	0.370516	0.00176246	0.0318489	0.191038	0.5156	RP23-46B12.5	Ensembl	Gold	3177	chr9:88595325-88599243:-	chr9	-	88595325	88599243	RIKEN cDNA 9430037G07 gene [Source:MGI Symbol;Acc:MGI:2444544]	AGCCTGCCTGTGAAGATCCTGCAGCAGAAGTGCATGACCAGTGACACTAGACTTCTTGCA				intergenic	-1				NR_040766	uc009qyw.1	0.103496	0.202189	0.214077	0.244391	0.473868	0.666819	0.496729	0.424984
ENSMUST00000146043	lncRNA	ASMM10EP3B100016914	lncRNA	hypo	0.65009	0.0313536	0.0714868	0.389699	0.599454	RP23-399H17.2	Ensembl	Gold	818	chr4:40482840-40525548:-	chr4	-	40482840	40525548	RIKEN cDNA 4933428C19 gene [Source:MGI Symbol;Acc:MGI:1918543]	GAAGAATGTACGCTGAGAGCTCGTTGGAAGGAGAAATGAAGAGAGAGGCCAGTTTTAGGC				intergenic	-1				NR_040644	uc008shn.1	0.254223	0.312952	0.510214	0.481405	0.610877	0.709533	0.519243	0.558161
ENSMUST00000185410	lncRNA	ASMM10EP3B101120012	lncRNA	hypo	0.654424	0.015948	0.0533502	0.39877	0.609345	RP24-92M6.1	Ensembl	Gold	806	chr5:82122427-82124713:-	chr5	-	82122427	82124713	RIKEN cDNA 1700031L13 gene [Source:MGI Symbol;Acc:MGI:1914577]	AGACAATTGGTGCCAGTATTAGAGAGTCTGAAAAGTGAAGAAAGGAAAGAAAATCCATGA				intergenic	-1				NR_138557		0.27965	0.391775	0.492759	0.430895	0.557142	0.731245	0.61963	0.529363
ENSMUST00000153797	lncRNA	ASMM10EP3B103018681	lncRNA	hypo	0.602951	0.0232586	0.0622293	0.377087	0.625403	RP23-445A5.1	Ensembl	Gold	805	chr2:103383979-103389042:-	chr2	-	103383979	103389042	cDNA sequence BC016548 [Source:MGI Symbol;Acc:MGI:2448478]	TGTGTGAGAAACAGGAGTCTAGCATGGCTGTCCTCTGAGAGGCTCCACCCAGCAGCTGAC				intergenic	-1				NR_130964	uc008lis.1	0.201373	0.38542	0.520696	0.400859	0.522385	0.755579	0.632082	0.591565
ENSMUST00000203249	lncRNA	ASMM10EP3B102194779	lncRNA	hypo	0.647091	0.0309556	0.0710135	0.376944	0.58252	RP23-134H19.4	Ensembl	Gold	1526	chr5:148953748-148960210:-	chr5	-	148953748	148960210	RIKEN cDNA 1810059H22 gene [Source:MGI Symbol;Acc:MGI:1917070]	GTGGGAAGGCTTCGTGGGAGCAGGCAGCGGTACCGTAAAAAGAAGAAAAGAAATCCTGCA				intron sense-overlapping	-1					uc009aox.1	0.245299	0.360848	0.480158	0.421469	0.450975	0.711241	0.570714	0.597151
ENSMUST00000199371	lncRNA	ASMM10EP3B100044134	lncRNA	hypo	0.56926	0.00544333	0.0390681	0.318671	0.559799	P2rx7	Ensembl	Gold	1848	chr5:122650424-122681373:+	chr5	+	122650424	122681373	P2X purinoceptor 7 [Source:UniProtKB/Swiss-Prot;Acc:Q9Z1M0]	CCCGTGAGCCACTTATGCAGCCATAAATCCGGGAAAGTCCTTGAAATCCATAGCATATGG		Nucleus		exon sense-overlapping	18439						0.270911	0.318146	0.335469	0.350159	0.403552	0.575641	0.649303	0.610701
ENSMUST00000152116	lncRNA	ASMM10EP3B103466296	lncRNA	hypo	0.658808	0.0249338	0.0643629	0.244388	0.370955	AC102656.1	Ensembl	Gold	914	chr5:43557285-43601731:-	chr5	-	43557285	43601731	predicted gene 15866 [Source:MGI Symbol;Acc:MGI:3801874]	TGCAGCCCTTGCCTCCTCAGCACAGACTCCTCAATCATGACATGAGAGGATACGCTTGCA				natural antisense	-1					uc008xhm.1	0.16092	0.276868	0.321856	0.217909	0.312419	0.42595	0.390051	0.355402
ENSMUST00000220232	lncRNA	ASMM10EP3B100023821	lncRNA	hypo	0.653412	0.0345506	0.0747622	0.289011	0.44231	RP23-329M17.1	Ensembl	Gold	1972	chr12:5808217-5849563:+	chr12	+	5808217	5849563		TTGGCTTCTGCTCTAGGGCTGTGTATGCCTGTGGGTTTCTATGCTCCCTACCATAGTGGT				intergenic	-1					uc007myy.1	0.196281	0.26805	0.361047	0.330665	0.32155	0.524556	0.463777	0.459356
ENSMUST00000165676	lncRNA	ASMM10EP3B100014890	lncRNA	hypo	0.507591	0.0156562	0.0526011	0.323567	0.637457	RP23-111F7.2	Ensembl	Gold	634	chr12:40209487-40211073:-	chr12	-	40209487	40211073	predicted gene 17024 [Source:MGI Symbol;Acc:MGI:4937851]	TGTACTAGCTTACTGTGTGCTTGCTGTCTATCTGTATGGGAAGCAATGGCCTCTGGAGCC				intron sense-overlapping	-1						0.179834	0.271233	0.35224	0.490961	0.485458	0.809749	0.648464	0.606155
ENSMUST00000213849	lncRNA	ASMM10EP3B100043393	lncRNA	hypo	0.405048	0.0308654	0.0709496	0.126598	0.312551	RP23-381H23.2	Ensembl	Gold	585	chr10:93317403-93322725:+	chr10	+	93317403	93322725	predicted gene, 32688 [Source:MGI Symbol;Acc:MGI:5591847]	CTCATCTTTCTGTGTCCAGAGTGTTATATAACAGTAAAAGTCCACATTTATTGTTTCTTG				intergenic	-1				NR_152777	uc007guo.1	0.0493009	0.129306	0.120466	0.207319	0.217365	0.463546	0.342519	0.226774
ENSMUST00000065956	lncRNA	ASMM10EP3B100010146	lncRNA	hypo	0.617586	0.00123443	0.0296884	0.33975	0.550125	RP23-283G18.1	Ensembl	Gold	2468	chr13:4771651-4836485:+	chr13	+	4771651	4836485		AAGGGGGAAAGGAATGGAATGGAGAACTTTGCAGGTAGGACTGGGAGGGAAGCAAGGGCT				intergenic	-1						0.280906	0.331635	0.369141	0.377316	0.577938	0.608042	0.471133	0.543388
ENSMUST00000082283	lncRNA	ASMM10EP3B107255262	lncRNA	hypo	0.544521	0.0196047	0.0574489	0.174944	0.321281	Naa38	Ensembl	Gold	533	chr11:69395814-69396680:+	chr11	+	69395814	69396680	N-alpha-acetyltransferase 38, NatC auxiliary subunit [Source:UniProtKB/Swiss-Prot;Acc:Q9D2U5]	TGTTGCAGTCGGCGTCAGAGCAGCTCCAGCGCCGGGGTGTCTGAGTGCTTGTCCTGCCCT				bidirectional	78304					uc007jqb.1	0.0862088	0.19602	0.216593	0.200956	0.27519	0.421438	0.320839	0.267659
ENSMUST00000151565	lncRNA	ASMM10EP3B103708824	lncRNA	hypo	0.639313	0.0232989	0.0622451	0.347277	0.543203	Adam19	Ensembl	Gold	1747	chr11:46127905-46143857:+	chr11	+	46127905	46143857	Disintegrin and metalloproteinase domain-containing protein 19 [Source:UniProtKB/Swiss-Prot;Acc:O35674]	TTAGTGAACTGAATGTAAGAACCCTTGCTGCAATGCCTCCAACTGCACTCTGAAGGAAGG				exon sense-overlapping	11492				NM_001311209		0.207914	0.359599	0.426117	0.395478	0.474853	0.656891	0.563316	0.477752
ENSMUST00000149252	lncRNA	ASMM10EP3B104737935	lncRNA	hypo	0.651341	0.00624346	0.0404179	0.309331	0.474914	RP24-114K21.4	Ensembl	Gold	347	chr13:111809141-111810923:+	chr13	+	111809141	111810923	predicted gene 15327 [Source:MGI Symbol;Acc:MGI:3705295]	CGGAGGACTCACGTGTTTGAACTGTTTGAAGATGAGGGTGGGCATCAAATGAAGCACAAA				intergenic	-1						0.220393	0.318268	0.380647	0.318015	0.417083	0.492991	0.524849	0.464732
ENSMUST00000199314	lncRNA	ASMM10EP3B103611002	lncRNA	hypo	0.508666	0.00467348	0.0377356	0.291925	0.573903	Cfap69	Ensembl	Gold	2189	chr5:5580982-5622179:-	chr5	-	5580982	5622179	Cilia- and flagella-associated protein 69 [Source:UniProtKB/Swiss-Prot;Acc:Q8BH53]	GATAATGTTCTACTGTCTTCTGCTCCCTGCTGTTCCTGTTAAAAGTCAAAACCCCTTGGT				exon sense-overlapping	207686						0.175413	0.278171	0.376848	0.337267	0.512356	0.714238	0.542902	0.526114
ENSMUST00000138980	lncRNA	ASMM10EP3B104876639	lncRNA	hypo	0.615549	0.0290878	0.0690637	0.398815	0.647901	Lrfn5	Ensembl	Gold	4009	chr12:61523167-61671824:+	chr12	+	61523167	61671824	Leucine-rich repeat and fibronectin type-III domain-containing protein 5 [Source:UniProtKB/Swiss-Prot;Acc:Q8BXA0]	GGAACTCTCCAGGCTTCAGAAGTAAGTTGCACATGTTCAGTTTCATCATTGCCCCTAAGT				exon sense-overlapping	238205						0.214925	0.399723	0.523788	0.456823	0.532868	0.789632	0.684694	0.58441
ENSMUST00000109282	lncRNA	ASMM10EP3B101022041	lncRNA	hypo	0.504973	0.0271269	0.0670117	0.313517	0.620858	Slc2a13	Ensembl	Gold	2081	chr15:91542225-91573194:-	chr15	-	91542225	91573194	solute carrier family 2 (facilitated glucose transporter), member 13 [Source:MGI Symbol;Acc:MGI:2146030]	GTCTTGGGTGACCCTTTCAGAACCTGGAACTGCAAGCAGAGGTTACTTATTACTTATTGT				exon sense-overlapping	239606						0.17598	0.27011	0.456898	0.351079	0.451019	0.853015	0.647949	0.531451
ENSMUST00000129206	lncRNA	ASMM10EP3B106052515	lncRNA	hypo	0.653725	0.0194175	0.0573046	0.29593	0.452683	Bcl2l11	Ensembl	Gold	974	chr2:128127575-128130145:+	chr2	+	128127575	128130145	Bcl-2-like protein 11 [Source:UniProtKB/Swiss-Prot;Acc:O54918]	CGCGCTCGGAAGGGAAGGGGCGGACAAAAAAAGACCAAATGGCCAAGCAACCTTCTGATG				exon sense-overlapping	12125						0.213323	0.324411	0.402794	0.243192	0.393986	0.484424	0.428982	0.503339
ENSMUST00000181107	lncRNA	ASMM10EP3B100004179	lncRNA	hypo	0.552586	0.00011621	0.0258068	0.403116	0.729508	RP23-361B11.2	Ensembl	Gold	3978	chr9:122572501-122580647:+	chr9	+	122572501	122580647	RIKEN cDNA 9530059O14 gene [Source:MGI Symbol;Acc:MGI:2442421]	CTGGGACTTCTTGGATGTCTGCGATGAAAGAGAAAATTAAATCCTAGAGAAAGGAAACTT				intergenic	-1				NR_015610	uc009sfa.2	0.386958	0.333666	0.442728	0.449112	0.767211	0.77587	0.672098	0.702853
ENSMUST00000151122	lncRNA	ASMM10EP3B102606137	lncRNA	hypo	0.59439	0.00481037	0.037849	0.3287	0.553004	RP23-378L22.2	Ensembl	Gold	1852	chr4:16164110-16266225:+	chr4	+	16164110	16266225	RIKEN cDNA gene A530072M11 [Source:MGI Symbol;Acc:MGI:4440477]	AAGTGTCTTCCTGGGAGGAGCAATGTCCAAAATATGGTCTTTCTACTGGTGAAAGGTGGA				intergenic	-1				NR_045765	uc008sbt.2	0.238301	0.290835	0.356989	0.428675	0.550821	0.622888	0.472834	0.565471
NR_131201	lncRNA	ASMM10EP3B106404677	lncRNA	hypo	0.64255	0.00217231	0.0327415	0.340595	0.530068	Ggnbp2os	Refseq	Gold	520	chr11:84870005-84871631:+	chr11	+	84870005	84871631		GCTGCCTCCTCCCAGCTCCTGCCTGCAACAGCCAAACCCCGCGAGCGTTGCACACATGCG				natural antisense	-1				NR_131201		0.258332	0.348717	0.39289	0.362442	0.532925	0.593934	0.502065	0.491347
ENSMUST00000161637	lncRNA	ASMM10EP3B103740528	lncRNA	hypo	0.545517	0.00165406	0.0317136	0.385487	0.706646	Nrxn1	Ensembl	Gold	3306	chr17:90535206-91088483:-	chr17	-	90535206	91088483	Neurexin-1 [Source:UniProtKB/Swiss-Prot;Acc:Q9CS84]	CTGTGACTGTAGCATGACTTCCTTCAGTGGCCCACTCTGCAATGACCTTGGTGTACATCA				exon sense-overlapping	18189						0.255199	0.377074	0.506977	0.4027	0.640291	0.780507	0.716282	0.689503
NR_138556	lncRNA	ASMM10EP3B104987460	lncRNA	hypo	0.577852	0.00130204	0.0299495	0.388529	0.672368	Anxa6	Refseq	Gold	2591	chr11:54978953-55033471:-	chr11	-	54978953	55033471		AGGCTCTGCTGAAGCTGTGTGGAGGAGATGATGACTGAAGGGTACTGTGTGTGCAGCCAA				exon sense-overlapping	11749				NR_138556		0.385094	0.31762	0.464699	0.386702	0.681036	0.780407	0.594898	0.63313
ENSMUST00000153946	lncRNA	ASMM10EP3B103670303	lncRNA	hypo	0.463682	0.0145568	0.0510239	0.290918	0.627408	Cldn34c1	Ensembl	Gold	1111	chrX:123103535-123146987:+	chrX	+	123103535	123146987	claudin 34C1 [Source:MGI Symbol;Acc:MGI:1920311]	TACAAACATGTTCCAAGATGCATCCCAGGCTTGAACCCAGACATGAGAGCTGCAGACTGG				exon sense-overlapping	73061						0.175166	0.305957	0.402596	0.279952	0.483993	0.881008	0.589686	0.554947
ENSMUST00000169653	lncRNA	ASMM10EP3B102211980	lncRNA	hypo	0.518839	0.0300325	0.0701793	0.297624	0.573636	Ankrd13d	Ensembl	Gold	1217	chr19:4279466-4283137:-	chr19	-	4279466	4283137	Ankyrin repeat domain-containing protein 13D [Source:UniProtKB/Swiss-Prot;Acc:Q6PD24]	TCTCCACCCACCTGGACACTCGCAATGTAGCCTTTGAGAGCTGAGTGCATTGTGTGGACA				exon sense-overlapping	68423						0.125926	0.295242	0.39378	0.37555	0.799203	0.521662	0.466267	0.507413
ENSMUST00000185820	lncRNA	ASMM10EP3B103569598	lncRNA	hypo	0.434749	0.00136041	0.0302524	0.337535	0.77639	Tctn2	Ensembl	Gold	2733	chr5:124598749-124627738:+	chr5	+	124598749	124627738		TTTGTAGAAATCCCTAGTGTTAAGTGAACGTGAGCCAAATATCTAGATGTTTAGAGTGGC				intergenic	-1					uc029voi.1	0.170262	0.319768	0.392575	0.467534	0.712697	0.907026	0.771926	0.71391
ENSMUST00000137261	lncRNA	ASMM10EP3B100019671	lncRNA	hypo	0.509924	0.00200143	0.0319783	0.337973	0.66279	Abr	Ensembl	Gold	2009	chr11:76485743-76494984:-	chr11	-	76485743	76494984	active BCR-related gene [Source:MGI Symbol;Acc:MGI:107771]	TGGGTATTATGCAGAGTGATTGTGTGGTGTAAATTCTTTTCTCTGGGTGTTGTGCAGTCA				exon sense-overlapping	109934						0.276516	0.284362	0.421303	0.369709	0.649829	0.812878	0.594189	0.594265
NR_151595	lncRNA	ASMM10EP3B104756279	lncRNA	hypo	0.480946	0.00890867	0.0442714	0.290865	0.604777	RP23-375E13.1	Refseq	Gold	2840	chr5:149411749-149431723:+	chr5	+	149411749	149431723		AGGACATTTCAAAAGTTTGATTTCCAGGAAGTAGTGAAGAATTTCTTCCCTCCAGGAACG	Medag			exon sense-overlapping	-1				NR_151595		0.203154	0.246302	0.422539	0.291463	0.485841	0.79369	0.535533	0.604043
ENSMUST00000219822	lncRNA	ASMM10EP3B103481698	lncRNA	hypo	0.644252	0.0371335	0.0779747	0.349307	0.542191	RP23-282P18.3	Ensembl	Gold	3268	chr10:71174755-71182039:-	chr10	-	71174755	71182039	RIKEN cDNA C730027H18 gene [Source:MGI Symbol;Acc:MGI:2442303]	CTGCAGGATTGAGGCTATCATGGGCTATAGAGGCTATCACGGGCTATGGAGTGAGTATTT				intergenic	-1						0.182312	0.418384	0.413994	0.382539	0.618367	0.604219	0.525902	0.420275
ENSMUST00000204924	lncRNA	ASMM10EP3B104203215	lncRNA	hypo	0.55215	0.0297788	0.0699479	0.300373	0.544005	Abcg2	Ensembl	Gold	943	chr6:58584527-58586560:+	chr6	+	58584527	58586560	ATP binding cassette subfamily G member 2 (Junior blood group) [Source:MGI Symbol;Acc:MGI:1347061]	GGAGTCCAGACACCCTGATGTTACCTTCTCTGCTGATGTTGGGGTCTGTCTTAGCCAAGG				exon sense-overlapping	26357						0.129925	0.309275	0.443852	0.318438	0.451807	0.70507	0.539507	0.479638
ENSMUST00000149358	lncRNA	ASMM10EP3B101722236	lncRNA	hypo	0.447306	0.0306811	0.0709078	0.161361	0.360741	Ndfip2	Ensembl	Gold	1521	chr14:105294546-105308869:+	chr14	+	105294546	105308869	Nedd4 family interacting protein 2 [Source:MGI Symbol;Acc:MGI:1923523]	CAGCACCTACGATAAAAACCAAGAGGAAGACTGTACGCCACGGGATGACTTCAGTGATGT		Nucleus		exon sense-overlapping	76273						0.0365017	0.166625	0.241958	0.200362	0.268091	0.517031	0.357754	0.300086
ENSMUST00000184587	lncRNA	ASMM10EP3B105237885	lncRNA	hypo	0.500353	0.0116541	0.047038	0.365486	0.730455	RP23-32A8.1	Ensembl	Gold	5738	chr7:73539203-73558395:-	chr7	-	73539203	73558395	RIKEN cDNA 1810026B05 gene [Source:MGI Symbol;Acc:MGI:1916420]	TCTCTAAAACTTAAAAATTTCTCAGTTTGGGCCTTTTATAAATTTTTTCAGTGGACGTTT				exon sense-overlapping	-1				NR_037569		0.164378	0.375441	0.483419	0.438704	0.651955	0.936398	0.731018	0.602451
ENSMUST00000223209	lncRNA	ASMM10EP3B101129544	lncRNA	hypo	0.488552	0.0278226	0.0676545	0.209003	0.427801	RP23-26O24.3	Ensembl	Gold	1756	chr13:52729922-52757205:-	chr13	-	52729922	52757205	expressed sequence BB123696 [Source:MGI Symbol;Acc:MGI:2145475]	GCTGTCCCTCAGCCTGACACCTGATTTATAATCATGGGTTTATGTCAAGTGTTTAATTTA				intergenic	-1				NR_027893	uc011yzl.1	0.0927783	0.240625	0.335058	0.16755	0.359849	0.584012	0.42795	0.339394
ENSMUST00000176162	lncRNA	ASMM10EP3B101422992	lncRNA	hypo	0.424797	0.00909786	0.0443139	0.225499	0.530838	Fggy	Ensembl	Gold	3037	chr4:95557511-95840654:+	chr4	+	95557511	95840654	FGGY carbohydrate kinase domain-containing protein [Source:UniProtKB/Swiss-Prot;Acc:A2AJL3]	AGCCATTGCTTTCAGTGAAACCAGCCAAACTGCATTCTACATGGAAACTACAAGCAAACA				exon sense-overlapping	75578						0.0548077	0.242336	0.326433	0.278419	0.423429	0.681748	0.496468	0.521707
ENSMUST00000122826	lncRNA	ASMM10EP3B105725733	lncRNA	hypo	0.582739	0.00746911	0.0419915	0.380255	0.65253	Sumf2	Ensembl	Gold	887	chr5:129852511-129862798:+	chr5	+	129852511	129862798	Sulfatase-modifying factor 2 [Source:UniProtKB/Swiss-Prot;Acc:Q8BPG6]	TGGGGGAACCGGTTCCAGCCAAACCGCACCAACTTATGGCAGGATGGGAAACACTCCAGA				exon sense-overlapping	67902						0.254663	0.351175	0.466921	0.44826	0.57985	0.769976	0.693213	0.567079
NR_033388	lncRNA	ASMM10EP3B101115732	lncRNA	hypo	0.611334	0.00260999	0.0342072	0.438437	0.717181	RP24-366D9.1	Refseq	Gold	5292	chr14:3814913-3830681:+	chr14	+	3814913	3830681		ACCTGATCTTCATCAGTGAGAAAGCTTTGCACAAGAGTATACTGATGGGATTCGGTTTGA	Gm3002			exon sense-overlapping	-1				NR_033388		0.344932	0.3825	0.57203	0.454287	0.701476	0.792977	0.671725	0.702546
ENSMUST00000130804	lncRNA	ASMM10EP3B102695775	lncRNA	hypo	0.486556	0.00193247	0.0318489	0.361073	0.742099	Smyd2	Ensembl	Gold	1077	chr1:189880494-189889002:-	chr1	-	189880494	189889002	N-lysine methyltransferase SMYD2 [Source:UniProtKB/Swiss-Prot;Acc:Q8R5A0]	TGATTGGCAGTGTTGCATTGATGAATCACAGCTGCTGCCCGAATGTCATTGTGACCTACA				exon sense-overlapping	226830						0.206824	0.330928	0.419969	0.486569	0.714379	0.831836	0.77708	0.645101
ENSMUST00000183036	lncRNA	ASMM10EP3B107373517	lncRNA	hypo	0.619129	0.031505	0.07159	0.227499	0.367449	Miat	Ensembl	Gold	357	chr5:112221858-112228675:-	chr5	-	112221858	112228675	myocardial infarction associated transcript (non-protein coding) [Source:MGI Symbol;Acc:MGI:2444886]	GGAGGAGCCGAGACCTGGGGCGTCCAGCGCAGCCTCAAACCCAGGGCATCTCTGCACTCT		Nucleus;Axon		intergenic	-1					uc008yss.2	0.0962951	0.218271	0.287145	0.308284	0.371424	0.387898	0.323293	0.387182
ENSMUST00000128176	lncRNA	ASMM10EP3B101751319	lncRNA	hypo	0.655865	0.0111373	0.046737	0.18684	0.284876	RP23-228H14.6	Ensembl	Gold	3055	chr2:130879699-130906356:-	chr2	-	130879699	130906356	RIKEN cDNA A730017L22 gene [Source:MGI Symbol;Acc:MGI:3584452]	GCAAAGATATTGCCAGAATCATTTCTTAGCAATTTCCCCACTCCCGTGTTGGCCAGTACG				exon sense-overlapping	-1					uc008mkb.2	0.15761	0.218522	0.175458	0.195772	0.214167	0.315631	0.303369	0.306338
ENSMUST00000213319	lncRNA	ASMM10EP3B100038864	lncRNA	hypo	0.439301	0.00127893	0.0298906	0.312496	0.711349	RP23-88C11.1	Ensembl	Gold	781	chr10:31398923-31414401:+	chr10	+	31398923	31414401	predicted gene, 48094 [Source:MGI Symbol;Acc:MGI:6097440]	GTGTGTATTAGTCTTAGCTTCAGAAGATATCATGTATATTTAAGAGGCATTTAACTACTA				intronic antisense	-1						0.189991	0.256986	0.393103	0.409903	0.750917	0.817212	0.609737	0.667528
NR_015556	lncRNA	ASMM10EP3B107587525	lncRNA	hypo	0.584034	0.00579133	0.0395267	0.258891	0.44328	RP23-468D17.1	Refseq	Gold	1848	chr11:113043906-113201838:-	chr11	-	113043906	113201838		CCCAGCCGCTCTTTCACCTGGAGGTGAAACCAGAGCTTCTGCCTGCATGGAACAAGAGCA	2610035D17Rik			intergenic	-1				NR_015556	uc007mei.2	0.136168	0.281831	0.322078	0.295486	0.429736	0.485077	0.423499	0.434809
ENSMUST00000149300	lncRNA	ASMM10EP3B101113451	lncRNA	hypo	0.522397	0.0177125	0.0549502	0.2756	0.527569	RP23-55I14.6	Ensembl	Gold	1492	chr2:32050086-32064164:-	chr2	-	32050086	32064164	predicted gene 16534 [Source:MGI Symbol;Acc:MGI:4413442]	TATCTTCACCCTGGACCTGGCTTTGTCTGTTGCTGTGGAGGGATGCGCACAGGAGCTCAC				natural antisense	-1				NR_151495		0.141677	0.243816	0.370519	0.346389	0.458458	0.689903	0.526705	0.435209
ENSMUST00000129084	lncRNA	ASMM10EP3B104527837	lncRNA	hypo	0.653953	0.0238336	0.0629183	0.317251	0.485129	RP23-50B22.1	Ensembl	Gold	311	chr4:127474848-127476840:+	chr4	+	127474848	127476840	RIKEN cDNA 4930471C06 gene [Source:MGI Symbol;Acc:MGI:1925335]	ACGTGCTCCCTGCTGGCCAAACAACAGTAGCCTGGAGTGTGAAGTTCATGGGATCTCACT				intergenic	-1					uc008uuw.1	0.176463	0.304956	0.398416	0.38917	0.422615	0.515076	0.487846	0.514978
ENSMUST00000144507	lncRNA	ASMM10EP3B105063988	lncRNA	hypo	0.62744	0.00203916	0.0319783	0.256277	0.408448	Atp2b2	Ensembl	Gold	617	chr6:113842331-113910582:-	chr6	-	113842331	113910582	Plasma membrane calcium-transporting ATPase 2 [Source:UniProtKB/Swiss-Prot;Acc:Q9R0K7]	GGAATCCCCATCATCTCTGCATCAGGAGCTGTCCCGACCATGTAGATGCCAGCCCCAGGG				exon sense-overlapping	11941						0.223781	0.213191	0.30469	0.283445	0.377351	0.430771	0.375237	0.450433
ENSMUST00000181689	lncRNA	ASMM10EP3B100006421	lncRNA	hypo	0.584112	0.0296552	0.0698087	0.446338	0.76413	RP24-103L16.2	Ensembl	Gold	1294	chr5:67427680-67437990:+	chr5	+	67427680	67437990	predicted gene, 26756 [Source:MGI Symbol;Acc:MGI:5477250]	CTGTTGAGCCTGTTTGGAAAAGTGATGTCCTTTTAAAGAATATATAAAGGCAGTCATTTT				natural antisense	-1						0.31813	0.305707	0.437369	0.724145	0.694481	0.883055	0.647796	0.831191
ENSMUST00000148446	lncRNA	ASMM10EP3B102815196	lncRNA	hypo	0.547706	0.00384179	0.0362544	0.300425	0.548515	Hoxa3	Ensembl	Gold	1534	chr6:52180560-52184874:-	chr6	-	52180560	52184874	Homeobox protein Hox-A3 [Source:UniProtKB/Swiss-Prot;Acc:P02831]	ATCTTTGGAGGTCCCTTTCTGTGGTATCTGAAAAGCTGGTTGTGAATGACTGAGGAGTGC			Yes	bidirectional	15400						0.156679	0.310288	0.372096	0.362636	0.540734	0.578207	0.48994	0.585178
ENSMUST00000128960	lncRNA	ASMM10EP3B103034613	lncRNA	hypo	0.614757	5.33793e-05	0.0258068	0.239648	0.389825	Brip1os	Ensembl	Gold	4423	chr11:86201370-86211192:+	chr11	+	86201370	86211192	BRCA1 interacting protein C-terminal helicase 1, opposite strand [Source:MGI Symbol;Acc:MGI:1921288]	GCCCTTCCCCTGGTACTGTATCTTAGTTTCTTCTCCTTATATTCTGCAGACCTTGGTCCC				natural antisense	-1				NR_130958	uc007ksg.2	0.226176	0.229614	0.223568	0.279234	0.394121	0.404606	0.387479	0.373096
ENSMUST00000185960	lncRNA	ASMM10EP3B100016585	lncRNA	hypo	0.656864	0.00300281	0.034371	0.385954	0.587572	RP24-511A23.2	Ensembl	Gold	2557	chr9:85820302-85844323:-	chr9	-	85820302	85844323	RIKEN cDNA 9330154J02 gene [Source:MGI Symbol;Acc:MGI:3045244]	GGAGCACGGTCATCTGGTTGCCGGTAAGGAAAAGGTTGCGCACGTAAGGCGGTAGATCCG				natural antisense	-1						0.405825	0.358262	0.43912	0.34061	0.539616	0.676304	0.521748	0.612618
ENSMUST00000143551	lncRNA	ASMM10EP3B100029593	lncRNA	hypo	0.574167	0.00532234	0.0388159	0.356034	0.620089	RP23-23C4.1	Ensembl	Gold	1573	chr6:28215576-28218902:+	chr6	+	28215576	28218902	RIKEN cDNA 6530409C15 gene [Source:MGI Symbol;Acc:MGI:1923474]	CTACATCATTTTTCTTTCCTGGACCATATTTTAGAAAGTTGAGCCAAAATATTTAACTCT				intergenic	-1						0.224322	0.331554	0.436117	0.432144	0.675176	0.68773	0.538545	0.578903
ENSMUST00000198159	lncRNA	ASMM10EP3B100036677	lncRNA	hypo	0.659243	0.0211041	0.0595171	0.225902	0.342669	RP24-142B15.2	Ensembl	Gold	655	chr5:96849505-96852938:+	chr5	+	96849505	96852938	RIKEN cDNA 1700016F12 gene [Source:MGI Symbol;Acc:MGI:1916674]	GGTTGGGGGTTCACACTTGTACTTACAGCTACTAAGTTTCTTATAAAAATTAATTAAAAT				intergenic	-1						0.241207	0.215761	0.17978	0.266861	0.347721	0.278961	0.312525	0.43147
ENSMUST00000145804	lncRNA	ASMM10EP3B100019157	lncRNA	hypo	0.617694	0.00919837	0.0444345	0.33041	0.534909	Ppp1r18os	Ensembl	Gold	784	chr17:35860918-35866886:-	chr17	-	35860918	35866886		CGGAAGGGTGAGGCAGGAGAATTTGAAGTTAGCTTGGACTGCATATGGAGACCGGTTCCG				natural antisense	-1						0.208965	0.324637	0.36623	0.42181	0.527195	0.618148	0.476007	0.518287
NR_149741	lncRNA	ASMM10EP3B100030513	lncRNA	hypo	0.565501	0.027544	0.0672004	0.244588	0.432516	Aven	Refseq	Gold	1170	chr2:112571613-112631253:+	chr2	+	112571613	112631253		CGTCACAGTTGTGTTCATGGTTCCAGAGGCTATCTGTGCGATGACTCCCACTCCGCTGGG				exon sense-overlapping	74268				NR_149741		0.172796	0.224399	0.238479	0.342678	0.300687	0.55453	0.398297	0.476551
ENSMUST00000129343	lncRNA	ASMM10EP3B104739171	lncRNA	hypo	0.628017	0.000177514	0.0258068	0.277163	0.441331	RP23-281H4.4	Ensembl	Gold	2427	chr6:86470277-86480770:-	chr6	-	86470277	86480770	RIKEN cDNA A430078I02 gene [Source:MGI Symbol;Acc:MGI:2444132]	CCGCTGCTTGCCCTTGATTCTCCTTTCTGTGCCTTCTCCAAGAGCCCTGGTGATTGATGG				natural antisense	-1				NR_131126	uc057adv.1	0.238642	0.264511	0.277527	0.327974	0.457542	0.436219	0.424944	0.44662
ENSMUST00000129945	lncRNA	ASMM10EP3B102482852	lncRNA	hypo	0.601017	0.00637495	0.0405495	0.439661	0.731527	Myef2	Ensembl	Gold	3424	chr2:125084628-125089011:-	chr2	-	125084628	125089011	Myelin expression factor 2 [Source:UniProtKB/Swiss-Prot;Acc:Q8C854]	TCTGGAAGATGCTAGAAACCTAAAAACAAAACTTTGATTCTCATTATTCATTTGCATTGT			Yes	bidirectional	17876						0.377409	0.343981	0.57665	0.460603	0.73071	0.867985	0.643346	0.684068
NR_040461	lncRNA	ASMM10EP3B100019469	lncRNA	hypo	0.643636	0.03261	0.0728157	0.408441	0.634584	Gm19784	Refseq	Gold	1379	chr18:66924762-66949961:-	chr18	-	66924762	66949961		ATGGCCATGTTGAGTCTTTTACGTTGTCCTCTGACGTCCACACACATGCCATGGTATGTG				intergenic	-1				NR_040461		0.214464	0.424087	0.54527	0.449944	0.565726	0.757393	0.625471	0.589744
ENSMUST00000176921	lncRNA	ASMM10EP3B104321269	lncRNA	hypo	0.654739	0.00841123	0.0435103	0.327881	0.500781	Rab26os	Ensembl	Gold	298	chr17:24528248-24528744:+	chr17	+	24528248	24528744	RAB26, member RAS oncogene family, opposite strand [Source:MGI Symbol;Acc:MGI:1922864]	ACCCTTCCCCATTTTTCTTCTGACTCCATTTTTGCAGGGCATGTTGAGTCGGCTGCATCT		Nucleus		intronic antisense	-1				NR_045289	uc008awt.2	0.228266	0.31503	0.398399	0.369829	0.453223	0.569921	0.494671	0.485309
ENSMUST00000188589	lncRNA	ASMM10EP3B100008595	lncRNA	hypo	0.554133	0.022077	0.0607075	0.28699	0.517908	RP24-108K12.3	Ensembl	Gold	1655	chr1:92842177-92848771:-	chr1	-	92842177	92848771	predicted gene 29480 [Source:MGI Symbol;Acc:MGI:5580186]	GAGATGGCTCAGAGGTTAAGACAGCTACAGTGTACTTATATATCATAAATAAAATATTTT				intronic antisense	-1						0.133953	0.277006	0.422168	0.314833	0.46601	0.656083	0.478554	0.470985
ENSMUST00000142617	lncRNA	ASMM10EP3B100021942	lncRNA	hypo	0.663393	0.0172936	0.0548201	0.304513	0.459023	Ptprr	Ensembl	Gold	2514	chr10:116018287-116114959:+	chr10	+	116018287	116114959	protein tyrosine phosphatase, receptor type, R [Source:MGI Symbol;Acc:MGI:109559]	GGAGTAGGGATCTTTCTTAAACAACTACTTCATCATGGTATAAGTCGTAAATGCCAACCC				bidirectional	19279						0.226398	0.400317	0.36497	0.226367	0.443583	0.487859	0.432465	0.472186
[truncated: 1,184 more rows]
