# Supplementary material for: Alteration of m6A epitranscriptomic tagging of ribonucleic acids after spinal cord injury in mice
Source: Front Neurosci. 2022 Aug 25;16:904573. doi: 10.3389/fnins.2022.904573 (PMC9454195; doi:10.3389/fnins.2022.904573)
Supplement: Supplementary file 3 [file Table_3.xlsx]

## Sheet: up_S_vs_C
(up) S_vs_C: Pvalue(unpaired t-test) < 0.05 & fold-change >= 1.5
# Column A: Transcript_ID, it represents the accession number of transcript.
# Column B: type, it represents the type of gene.
# Column C: Probename, it represents the name of each probe.
# Column D: transcript_type, it represents the transcript type.
# Column E: Regulation, it represents the expression regulation.
# Column F: Fold-change, it represents the foldChange.
# Column G: pvalue, it represents the pvalue of t-test.
# Column H: FDR, it represents False Discovery Rate calculated from p-value.
# Column I ~ J: mean value of each group.
# Column K ~ W: Annotations of gene
# Column X ~ AK: Normalized Expression_Level of samples
Transcript_ID	type	ProbeName	transcript_type	Regulation	Foldchange	Pvalue(unpaired t-test)	FDR	S(mean)	C(mean)	GeneSymbol	source	RNAlength	Locus	chrom	strand	txStart	txEnd	description	Sequence	Alias_Gene_symbol	Subcellular_Localization	TF	EntrezID	ccdsID	chemblID	keggID	refseqID	ucscknowngeneID	[S1,S](Expression_level,Normalized)	[S2,S](Expression_level,Normalized)	[S3,S](Expression_level,Normalized)	[S4,S](Expression_level,Normalized)	[C1,C](Expression_level,Normalized)	[C2,C](Expression_level,Normalized)	[C3,C](Expression_level,Normalized)	[C4,C](Expression_level,Normalized)
ENSMUST00000105608	protein_coding	ASMM10EP3A104001680	protein_coding	up	1.56351	0.0082698	0.0931983	-1.46085	-2.10564	Slc35e2	Ensembl	6291	chr4:155601416-155623340:+	chr4	+	155601416	155623340	Solute carrier family 35 member E2 [Source:UniProtKB/Swiss-Prot;Acc:Q8C811]	TAAAGATCCAGTGGAGGACAGATGGCAGACGTTGGATTAATCTGTGTAGACCTGTCTGCT				320541	CCDS38995			NM_177186	uc008wdw.2	-1.38471	-1.6794	-1.22507	-1.55421	-2.35083	-2.00152	-2.29435	-1.77586
ENSMUST00000042818	protein_coding	ASMM10EP3A116555345	protein_coding	up	2.00059	0.0196649	0.127469	4.45109	3.45066	Pim3	Ensembl	2427	chr15:88862186-88865726:+	chr15	+	88862186	88865726	proviral integration site 3 [Source:MGI Symbol;Acc:MGI:1355297]	ACCCTGTCACCCTGAGCACTCTGCGCTGGGGAGGGGTTTAAATTATTGACCTTGTACAGT		Cytoplasm		223775	CCDS27734			NM_145478	uc007xeq.1	4.46374	4.51842	3.95653	4.86566	3.59425	2.74117	3.50943	3.95781
ENSMUST00000031876	protein_coding	ASMM10EP3A100011940	protein_coding	up	1.84626	0.0364058	0.165327	3.47589	2.59128	Stra8	Ensembl	1803	chr6:34920163-34939344:+	chr6	+	34920163	34939344	Stimulated by retinoic acid 8 protein [Source:UniProtKB/Swiss-Prot;Acc:P70278]	CAATGTTTTCACCAATGTCCACGCTCCCCATTGGCGCCCCACCATGCATCCCCATTGGTC				20899	CCDS39458				uc009bia.1	3.64282	2.98121	3.07877	4.20077	2.50996	2.32372	2.4417	3.08977
ENSMUST00000140842	protein_coding	ASMM10EP3A115048598	protein_coding	up	2.20008	0.0394067	0.172204	2.99329	1.85573	Xaf1	Ensembl	651	chr11:72301639-72312081:+	chr11	+	72301639	72312081	XIAP associated factor 1 [Source:MGI Symbol;Acc:MGI:3772572]	AAATGAGCACCAGGAGAAGTGCCAGAGGTTAGCTCACCAAAAGAAACTCCAGTGGGGCTG				327959	CCDS70236			NM_001291153		4.19865	2.59317	2.89732	2.284	1.85858	1.72397	1.6907	2.14969
ENSMUST00000174390	protein_coding	ASMM10EP3A100212530	protein_coding	up	1.80358	0.0047509	0.0791907	1.50306	0.6522	Plac1	Ensembl	907	chrX:53070172-53209724:-	chrX	-	53070172	53209724	Mus musculus placental specific protein 1 (Plac1), transcript variant 2, mRNA. [Source:RefSeq mRNA;Acc:NM_001357802]	CTCGACTCTCTGCTGGAAGTCAGCCTTCGGGTTCCATTCCTGGTGTCTGGGCCACCCCCA				56096						1.82405	1.34708	1.08111	1.76001	0.637813	0.496565	0.585699	0.888725
ENSMUST00000198783	protein_coding	ASMM10EP3A103763587	protein_coding	up	1.62613	0.00440811	0.0779133	-1.29586	-1.9973	Tfr2	Ensembl	2973	chr5:137570805-137587476:+	chr5	+	137570805	137587476	Transferrin receptor protein 2 [Source:UniProtKB/Swiss-Prot;Acc:Q9JKX3]	GTGTGTGTGGACTACTTGCAGAGTTCAGGAGGGGGCACAAGCATGGAGCAACGTTGGGGT				50765				NM_001289507	uc009acy.2	-1.28215	-1.20802	-1.00935	-1.68393	-1.98648	-1.90461	-1.89779	-2.20034
ENSMUST00000076501	protein_coding	ASMM10EP3A108866442	protein_coding	up	1.5151	0.0111986	0.103879	3.73208	3.13266	Usp17lb	Ensembl	1407	chr7:104840312-104842504:-	chr7	-	104840312	104842504	ubiquitin specific peptidase 17-like B [Source:MGI Symbol;Acc:MGI:3051498]	TTGCTCTCTCCTTCCCAGAAGCAGATCCAGCCATGTCACCTCCTAGTGCCCCAGAGCTGC				381944	CCDS21628			NM_201409	uc009iwy.1	3.81909	3.58195	3.89527	3.63202	3.17133	2.70439	3.36512	3.28983
ENSMUST00000081721	protein_coding	ASMM10EP3A102163300	protein_coding	up	1.5146	0.0453194	0.184018	-1.2783	-1.87724	Ezh2	Ensembl	2787	chr6:47530139-47595030:-	chr6	-	47530139	47595030	Histone-lysine N-methyltransferase EZH2 [Source:UniProtKB/Swiss-Prot;Acc:Q61188]	TTTGTGAAAAGTTTTGTCAATGTAGTTCAGAGTGTCAAAACCGCTTTCCTGGATGTCGGT		Nucleus	Yes	14056	CCDS20096			NM_007971	uc009btb.2	-1.24094	-1.27797	-1.15953	-1.43478	-2.39341	-1.96097	-1.88121	-1.27335
ENSMUST00000134301	protein_coding	ASMM10EP3A102849310	protein_coding	up	2.46943	0.0251373	0.140578	4.91611	3.61193	Cdh7	Ensembl	677	chr1:110099295-110138058:+	chr1	+	110099295	110138058	Cadherin-7 [Source:UniProtKB/Swiss-Prot;Acc:Q8BM92]	ACAGATCTTTCACTTGCTTTGTTAGAGTCACACCAAGTGCTGATCCTCCTCATTGTCACT				241201					uc011wqk.2	5.75179	5.06332	4.40353	4.44579	4.0392	2.70654	3.81945	3.88253
ENSMUST00000212622	protein_coding	ASMM10EP3A113320352	protein_coding	up	2.74886	0.00367362	0.0741289	2.22256	0.763728	Nudt21	Ensembl	664	chr8:94019405-94032435:-	chr8	-	94019405	94032435	nudix (nucleoside diphosphate linked moiety X)-type motif 21 [Source:MGI Symbol;Acc:MGI:1915469]	AAACCCAAGGAACATAAGAAGTTGTTTCTGGTTCAGCTTCAAGAGAAAGGTTCAATTTTA		Exosome		68219						2.62677	2.39213	2.09463	1.7767	0.779574	0.0575864	0.935691	1.28206
ENSMUST00000217060	protein_coding	ASMM10EP3A116092905	protein_coding	up	1.62436	0.0376514	0.168269	1.55999	0.860116	Qtrt1	Ensembl	410	chr9:21419446-21420260:+	chr9	+	21419446	21420260	Queuine tRNA-ribosyltransferase catalytic subunit 1 [Source:UniProtKB/Swiss-Prot;Acc:Q9JMA2]	TACAGCACTACACCACCTAACCGTGCACAACATTGCCTATCAGCTCCTGAGTGCCGTGCG				60507						2.16505	1.29051	1.10519	1.6792	0.928351	0.626548	0.719556	1.16601
ENSMUST00000108357	protein_coding	ASMM10EP3A110320194	protein_coding	up	1.73073	0.00243909	0.0648249	3.98145	3.19007	Blvrb	Ensembl	782	chr7:27452418-27465984:+	chr7	+	27452418	27465984	Flavin reductase (NADPH) [Source:UniProtKB/Swiss-Prot;Acc:Q923D2]	TCCACTTGCCTCTGCCTCCTGAGCGCTGGGATTAAGGCTGAACATGAGAAGCGGCTGTCT		Cytoplasm		233016	CCDS71922			NM_001290525	uc057agp.1	4.15015	4.24109	3.85135	3.68321	3.37569	3.27652	3.15221	2.95586
ENSMUST00000111977	protein_coding	ASMM10EP3A105253539	protein_coding	up	2.9109	0.0245892	0.139324	1.14975	-0.391714	Cfh	Ensembl	4100	chr1:140085858-140183320:-	chr1	-	140085858	140183320	Complement factor H [Source:UniProtKB/Swiss-Prot;Acc:P06909]	TGGATGGTCTGATACACCCTCATGTTATGCAGGTCAAGTAGCATCATGTGCACCACCTCT				12628						0.436051	1.26589	2.36647	0.530599	-0.769534	-0.639166	-0.538184	0.380027
NM_001293677	protein_coding	ASMM10EP3B104088800	protein_coding	up	2.07271	0.00679279	0.08809	-0.535327	-1.58685	Xlr4b	Refseq	1172	chrX:73214333-73222453:+	chrX	+	73214333	73222453		AGTACTAACCCGAACGAAGGAACGAAGGGACGCTGTGCTTTCATGGATCGCTGGGTGCCC				27083				NM_001293677		-0.765793	-0.376048	-0.836248	-0.16322	-1.38224	-2.15209	-1.20839	-1.60468
ENSMUST00000110869	protein_coding	ASMM10EP3A116917158	protein_coding	up	1.58229	0.00289836	0.0688616	-0.686966	-1.34898	Eif2ak4	Ensembl	1715	chr2:118438842-118452290:+	chr2	+	118438842	118452290	eIF-2-alpha kinase GCN2 [Source:UniProtKB/Swiss-Prot;Acc:Q9QZ05]	CATGCTGGTGATGCTTCCGTTCGACCTGCGGGTGAGCTGGGATGCTGCTCCGTTAAAGAC		Nucleus		27103					uc008lrz.1	-0.947637	-0.498696	-0.478114	-0.823416	-1.27605	-1.42441	-1.19214	-1.50332
ENSMUST00000033541	protein_coding	ASMM10EP3A100606246	protein_coding	up	1.9486	0.015632	0.11751	1.63567	0.673226	Fundc2	Ensembl	2562	chrX:75382399-75396459:+	chrX	+	75382399	75396459	FUN14 domain-containing protein 2 [Source:UniProtKB/Swiss-Prot;Acc:Q9D6K8]	ACCAACTGAGGTCAAGAGCAAAGCTGAGGAGGTTGTATCATTTGTAAAGAAGAATGTTCT				67391	CCDS30239			NM_026126	uc009tpu.2	1.74097	1.89949	1.77313	1.12908	0.770142	0.0026332	0.867395	1.05273
ENSMUST00000105968	protein_coding	ASMM10EP3A109817771	protein_coding	up	1.76011	0.0230297	0.135653	0.23283	-0.582833	Lsp1	Ensembl	1727	chr7:142460809-142494867:+	chr7	+	142460809	142494867	Lymphocyte-specific protein 1 [Source:UniProtKB/Swiss-Prot;Acc:P19973]	AGTACTTGTGGATGAGGGCTCAGCACCATAGACCATGTTTGCATCCTGACTCCGGCCGGA		Cytoplasm		16985	CCDS52450			NM_001136071	uc009knc.3	0.494783	0.107666	0.187916	0.140953	-0.928835	-0.676662	-0.886503	0.160669
ENSMUST00000061403	protein_coding	ASMM10EP3A100006513	protein_coding	up	1.511	0.000423454	0.0449573	2.00561	1.41011	Krtap5-4	Ensembl	1046	chr7:142303549-142304594:+	chr7	+	142303549	142304594	Keratin-associated protein 5-4 [Source:UniProtKB/Swiss-Prot;Acc:Q62220]	CTGCTGCCAGTCCAGCTGCTGTGCCCCTGTGTGCTGCCAGTGTAAAATCTGAGACTCTGG				50775	CCDS22027			NM_015809	uc009kms.1	1.99398	2.00885	1.94667	2.07295	1.44955	1.19999	1.39947	1.59142
ENSMUST00000055458	protein_coding	ASMM10EP3A100149148	protein_coding	up	4.06967	0.0167978	0.120323	2.79806	0.773154	Cdc42ep2	Ensembl	1491	chr19:5915636-5924816:-	chr19	-	5915636	5924816	Cdc42 effector protein 2 [Source:UniProtKB/Swiss-Prot;Acc:Q8JZX9]	TCTGCAGCTTTGCCCGCGCTCCTCAAGCTTCTCAACTCTGGACTAAGAATCTTGGAACAA		Cytoplasm		104252	CCDS29484			NM_026772	uc008gfz.2	3.22535	2.16592	2.25392	3.54707	1.08482	-0.474604	0.520531	1.96187
ENSMUST00000079033	protein_coding	ASMM10EP3A100082501	protein_coding	up	1.67276	0.0018814	0.061706	3.50996	2.76774	Bloc1s2	Ensembl	878	chr19:44139259-44146446:-	chr19	-	44139259	44146446	Biosis of lysosome-related organelles complex 1 subunit 2 [Source:UniProtKB/Swiss-Prot;Acc:Q9CWG9]	GGCTGCTTTGTTTTGTTTGTTTTGTTTTCTACTGATGATATAGTGAATTGTTAACAAGAT				73689	CCDS50445			NM_028607	uc008hpl.2	3.28495	3.79691	3.64754	3.31047	2.80518	2.6151	2.73899	2.91168
ENSMUST00000001008	protein_coding	ASMM10EP3A100159904	protein_coding	up	58.2967	2.42115e-05	0.0205092	4.30273	-1.56261	Ccl3	Ensembl	766	chr11:83647844-83649355:-	chr11	-	83647844	83649355	C-C motif chemokine 3 [Source:UniProtKB/Swiss-Prot;Acc:P10855]	AATGTACAATAGATGCTTTGTTTATACCAGAGAAGTAATAAATATGCCCTTTAACAAGTG				20302	CCDS36255			NM_011337	uc007kpn.1	5.09008	4.70576	3.90185	3.51325	-1.04423	-2.59914	-1.34169	-1.26537
ENSMUST00000109155	protein_coding	ASMM10EP3A100183267	protein_coding	up	1.68661	0.0100268	0.0998992	-0.489925	-1.24405	Zfp217	Ensembl	5670	chr2:170108646-170142678:-	chr2	-	170108646	170142678	zinc finger protein 217 [Source:MGI Symbol;Acc:MGI:2685408]	TATGCCCAGGAGGTGTTTCGCTGGAGAGAGACTTCTTCCCTGAGGATTACCCACGTAAAG			Yes	228913	CCDS17120			NM_001159683	uc008obv.2	-0.0819362	-0.546687	-0.393638	-0.937438	-1.18234	-0.992528	-1.43038	-1.37096
ENSMUST00000077755	protein_coding	ASMM10EP3A111365594	protein_coding	up	2.23097	0.00914717	0.0968554	1.86545	0.707773	Arpc5	Ensembl	1914	chr1:152766542-152775597:+	chr1	+	152766542	152775597	Actin-related protein 2/3 complex subunit 5 [Source:UniProtKB/Swiss-Prot;Acc:Q9CPW4]	GTGGCATGAAAAGGCCCTTGCTGCTGGAGGAGTGGGGTCCATTGTTCGAGTTTTGACTGC				67771	CCDS35739			NM_026369	uc007czj.2	2.22266	2.12657	1.98012	1.13244	0.549041	0.45999	0.588331	1.23373
ENSMUST00000086519	protein_coding	ASMM10EP3A100125107	protein_coding	up	3.0607	0.00241697	0.0647032	2.06738	0.453517	Rplp0	Ensembl	1358	chr5:115559467-115563727:+	chr5	+	115559467	115563727	ribosomal protein, large, P0 [Source:MGI Symbol;Acc:MGI:1927636]	GGTGCCATAGCTAGTCTGGGACAAAGATTTTCCAGGTGTGAATTAAAGGTGTATGTCATC		Exosome		11837	CCDS19594			NM_007475	uc008zed.2	2.56483	2.20643	1.97504	1.52322	0.565033	-0.200596	0.519909	0.929723
ENSMUST00000038287	protein_coding	ASMM10EP3A100189720	protein_coding	up	4.41078	0.00241361	0.0646656	2.03551	-0.10552	Dusp5	Ensembl	2473	chr19:53529109-53542431:+	chr19	+	53529109	53542431	dual specificity phosphatase 5 [Source:HGNC Symbol;Acc:HGNC:3071]	CAGGGGGAAAGGCAATAAGTTCCCGTAAACCCATGTGAATGTGAAGAGAAGCAGTGTTGC				240672	CCDS38024			NM_001085390	uc008hwx.1	2.93517	2.29645	2.00395	0.906489	-0.0651498	-0.187261	-0.194355	0.024686
ENSMUST00000171265	protein_coding	ASMM10EP3A125586037	protein_coding	up	1.70983	0.0261454	0.142872	-1.3215	-2.09535	Sgk3	Ensembl	3680	chr1:9848272-9900843:+	chr1	+	9848272	9900843	serum/glucocorticoid regulated kinase 3 [Source:MGI Symbol;Acc:MGI:2182368]	GTGGAGAAGCCCGCTGAGATCGGGTGGCGCCGGAGAGTGGCGCTTCCAGCTTGCCACGCG				170755				NM_001037759	uc007agx.1	-0.907674	-1.52438	-1.91578	-0.938177	-2.0169	-1.84886	-2.2227	-2.29296
ENSMUST00000149803	protein_coding	ASMM10EP3A108102430	protein_coding	up	2.41503	0.00362411	0.0738892	-0.723016	-1.99506	Crem	Ensembl	1422	chr18:3294184-3337589:-	chr18	-	3294184	3337589	cAMP-responsive element modulator [Source:UniProtKB/Swiss-Prot;Acc:P27699]	TTTGAACTTTACACACTGGAAGCTCTAATAAACAGATAGATTGGCATTTAGTCTTGTGCA			Yes	12916	CCDS50212			NM_001110852	uc008dxx.2	-0.396024	-0.508251	-0.601154	-1.38663	-2.2477	-2.20649	-1.97053	-1.55551
NM_001357472	protein_coding	ASMM10EP3B104022487	protein_coding	up	1.73766	0.00108605	0.0550923	2.53965	1.74251	Paip2	Refseq	1570	chr18:35598617-35617186:+	chr18	+	35598617	35617186		TCCACCTGCCTCTGCTTCCTGAGAGCTGGAAGTAAAGGTTAAAAACGACAACGAGCACCA				67869				NM_001357472		2.69724	2.64954	2.38854	2.42327	2.04475	1.76965	1.60956	1.54607
ENSMUST00000023630	protein_coding	ASMM10EP3A111521533	protein_coding	up	1.96252	0.0171269	0.121355	3.6975	2.72479	Psmg1	Ensembl	1044	chr16:95979933-95990960:-	chr16	-	95979933	95990960	Proteasome assembly chaperone 1 [Source:UniProtKB/Swiss-Prot;Acc:Q9JK23]	TGAGATTCAGAGCAACATTTACACATGACCCCAGGTGGCCAGGACCTGCCTGTTCCAGGG				56088	CCDS28352			NM_019537	uc008ach.1	4.10324	3.76474	3.37255	3.54947	2.92141	2.01821	2.75609	3.20344
ENSMUST00000097649	protein_coding	ASMM10EP3A103634581	protein_coding	up	1.52321	0.00272498	0.0671762	-0.939696	-1.54681	Lrrfip1	Ensembl	3645	chr1:91053454-91117315:+	chr1	+	91053454	91117315	leucine rich repeat (in FLII) interacting protein 1 [Source:MGI Symbol;Acc:MGI:1342770]	CCCTCAAGTCGGCCGGGGAGGGGACCCTAGGAAAAGCCAAAGAAGTGGAGGTGAAAAAGG			Yes	16978	CCDS48320			NM_001111311	uc007bzr.2	-1.0832	-0.760359	-0.764172	-1.15105	-1.70781	-1.40774	-1.60955	-1.46213
ENSMUST00000091374	protein_coding	ASMM10EP3A109202657	protein_coding	up	1.65926	0.00668556	0.0877377	5.04715	4.31661	Sumo1	Ensembl	1215	chr1:59639434-59670834:-	chr1	-	59639434	59670834	Small ubiquitin-related modifier 1 [Source:UniProtKB/Swiss-Prot;Acc:P63166]	AGGCCACCCTTTTCAGGACTGTGCATTTTCAGGTTTGTGATGATAAAAAGATCGACCAAT			Yes	22218	CCDS35586			NM_009460	uc007bdx.1	5.44139	4.96854	4.82123	4.95743	4.23969	4.15664	4.20144	4.66867
uc008egz.1	protein_coding	ASMM10EP3A108682788	protein_coding	up	2.24163	0.00358654	0.0736036	0.206028	-0.958521	Mocos	knownGene	2521	chr18:24659976-24701556:+	chr18	+	24659976	24701556	Mus musculus molybdenum cofactor sulfurase (Mocos), mRNA.	CCGAGAGTCGGGGGAGAAAGGTGAACTTTGGTGTGTACCTGATGCATTCGTACTTGGATT				68591						0.422894	0.393743	0.185468	-0.177993	-0.812375	-1.47999	-1.059	-0.482719
ENSMUST00000119579	protein_coding	ASMM10EP3A127710919	protein_coding	up	2.20652	0.0120657	0.106587	1.76977	0.627998	Med28	Ensembl	636	chr5:45520295-45525598:+	chr5	+	45520295	45525598	Mediator of RNA polymerase II transcription subunit 28 [Source:UniProtKB/Swiss-Prot;Acc:Q920D3]	GTCATCCTTCGAGGATGTCTCGGAACTAAGGAGTGAACTGCAGCGGAAGGATGCGCTGGT		Cytoplasm		66999						2.25347	1.71806	1.52462	1.58294	0.8137	-0.110221	0.606525	1.20199
ENSMUST00000028921	protein_coding	ASMM10EP3A119527265	protein_coding	up	2.07594	0.00388923	0.0755493	5.2976	4.24384	Xrn2	Ensembl	3434	chr2:147012996-147078000:+	chr2	+	147012996	147078000	5'-3' exoribonuclease 2 [Source:MGI Symbol;Acc:MGI:894687]	GGCTGCCGCTCCTGCTAGTCTCGTTGGTTACACTCTCCCGCTGGCCCGGCTGCTGTTTCG		Nucleus		24128	CCDS38258			NM_011917	uc008msr.1	5.07411	5.38574	5.7602	4.97036	4.03222	4.04435	4.23078	4.668
ENSMUST00000162973	protein_coding	ASMM10EP3A101463839	protein_coding	up	1.56011	0.00884292	0.09534	2.6826	2.04095	Tle3	Ensembl	4114	chr9:61373417-61418490:+	chr9	+	61373417	61418490	transducin-like enhancer of split 3 [Source:MGI Symbol;Acc:MGI:104634]	TGGATTATTTTATAATGTGGGACTCCGTCTGGGAAGGAAGATGAGGGTGTCTAAAACCTT			Yes	21887	CCDS52825			NM_009389		2.72618	3.03156	2.63725	2.33543	1.84151	2.06227	1.99283	2.2672
ENSMUST00000102628	protein_coding	ASMM10EP3A103753876	protein_coding	up	3.00849	0.00944381	0.0979897	1.80913	0.22009	Yrdc	Ensembl	1634	chr4:124850679-124855242:+	chr4	+	124850679	124855242	yrdC domain containing (E.coli) [Source:MGI Symbol;Acc:MGI:2387201]	CCTTGTCCCCGGGGGAAGGTTATATTTATTTATTCTGTACATTTATTTGTCAGCCAAGAA		Cytoplasm		230734	CCDS18628			NM_153566	uc008urf.2	2.00351	2.09591	1.85157	1.28551	0.13821	-0.80229	0.559791	0.984649
ENSMUST00000131112	protein_coding	ASMM10EP3A120140356	protein_coding	up	1.60155	0.0123097	0.107221	0.858421	0.178953	Egfl7	Ensembl	521	chr2:26590965-26592676:+	chr2	+	26590965	26592676	EGF like domain multiple 7 [Source:HGNC Symbol;Acc:HGNC:20594]	CCCGGTGGCCCCAAACCCCACAGCAGAAACTGCAGTTGGTGCTGGCCCCACTGCACAGCC				353156						1.39713	0.652203	0.601526	0.782823	0.105457	0.327133	0.0744164	0.208807
ENSMUST00000206853	protein_coding	ASMM10EP3A100062569	protein_coding	up	2.81388	0.00858754	0.0942243	-1.02097	-2.51354	Calca	Ensembl	720	chr7:114633410-114636295:-	chr7	-	114633410	114636295	Calcitonin-related peptide 1 [Source:UniProtKB/Swiss-Prot;Acc:Q99JA0]	TGGGTGAGGAGAAAGTCCCACAGGCTAAAAGAGAATCACCCAGGAAGATGGCAGAGAGCA				12310					uc057ajc.1	-0.0327678	-1.20336	-1.04027	-1.80749	-2.7573	-2.41044	-2.21199	-2.67441
ENSMUST00000022977	protein_coding	ASMM10EP3A110702494	protein_coding	up	1.50402	0.0290674	0.14942	3.34317	2.75435	Sqle	Ensembl	2758	chr15:59315081-59331192:+	chr15	+	59315081	59331192	squalene epoxidase [Source:MGI Symbol;Acc:MGI:109296]	TGGAGAGTGTGTGACCGGTCCTGTTGGGTTGCTTTCAATATTGTCTCCTCACCCTCTGGT		Nucleus		20775	CCDS27497		00100+1.14.14.17	NM_009270	uc007vxq.1	3.59214	3.60028	3.19944	2.98082	2.67857	2.43559	2.8001	3.10315
ENSMUST00000032143	protein_coding	ASMM10EP3A113274341	protein_coding	up	1.74628	0.0454584	0.184357	2.22803	1.42374	Rpn1	Ensembl	3633	chr6:88084482-88105304:+	chr6	+	88084482	88105304	Dolichyl-diphosphooligosaccharide--protein glycosyltransferase subunit 1 [Source:UniProtKB/Swiss-Prot;Acc:Q91YQ5]	ACCGTCATCATCTACGTCCGTCTGGACTTTTCCATCACCAAGGATCCAGCTGCAGAAGCC		Nucleus		103963	CCDS20332			NM_133933	uc009cva.2	3.00019	2.17431	2.15576	1.58185	1.1717	1.38129	1.35364	1.78835
ENSMUST00000021772	protein_coding	ASMM10EP3A105116296	protein_coding	up	1.73	0.0192792	0.126493	3.4857	2.69493	Mrs2	Ensembl	7035	chr13:24987483-25020379:-	chr13	-	24987483	25020379	Magnesium transporter MRS2 homolog, mitochondrial [Source:UniProtKB/Swiss-Prot;Acc:Q5NCE8]	GCTGGAAGCTCCTGTGCCCCCTGTGATGACCTCCTTACCTAAAAAGACCCTTCTGGCCAA				380836	CCDS26385			NM_001013389	uc056ytg.1	4.07081	3.37752	3.15592	3.33856	2.97162	2.39466	2.48933	2.9241
ENSMUST00000002809	protein_coding	ASMM10EP3A101049393	protein_coding	up	2.25635	0.007832	0.0917849	0.581593	-0.592397	Fkbp7	Ensembl	860	chr2:76663044-76673070:-	chr2	-	76663044	76673070	Mus musculus FK506 binding protein 7 (Fkbp7), transcript variant 2, mRNA. [Source:RefSeq mRNA;Acc:NM_001355079]	CCTTCGTTTGCATATGGAAAAGAAGGCTACGCAGAAGGCAAGATTCCACCCAATGCAACT		Nucleus		14231	CCDS16161			NM_001355079	uc008kfh.2	1.20213	0.397226	0.478663	0.24835	-0.767105	-0.777947	-0.863708	0.0391713
ENSMUST00000166537	protein_coding	ASMM10EP3A125428286	protein_coding	up	2.99328	0.0191788	0.126273	3.86193	2.2802	Skp1a	Ensembl	370	chr11:52232037-52245097:+	chr11	+	52232037	52245097	S-phase kinase-associated protein 1A [Source:MGI Symbol;Acc:MGI:103575]	GCAGCAATTCTAAAGAAGGCTGCAAACTACTTAGACATCAAAGGTTTGCTTGATGTCACA		Exosome		21402						4.62794	3.87953	3.53474	3.40551	2.41293	1.15516	2.38992	3.16281
uc007oze.1	protein_coding	ASMM10EP3A109895705	protein_coding	up	2.28565	0.00805577	0.0924545	-0.845213	-2.03782	Vrk1	knownGene	3718	chr12:106010263-106077410:+	chr12	+	106010263	106077410	Mus musculus vaccinia related kinase 1 (Vrk1), transcript variant 2, mRNA.	AAATGGAAAAAGGTTTATGATAATGGACCGCTTTGGGAGTGACCTTCAGAAAATATATGA				22367						-0.536481	-0.609333	-0.700541	-1.5345	-2.38909	-2.36767	-1.78518	-1.60934
ENSMUST00000089745	protein_coding	ASMM10EP3A111617984	protein_coding	up	3.26381	0.0109248	0.103044	4.98108	3.27452	Gabpb1	Ensembl	3254	chr2:126647748-126675592:-	chr2	-	126647748	126675592	GA-binding protein subunit beta-1 [Source:UniProtKB/Swiss-Prot;Acc:Q00420]	TGAAGCTTCTGCCCCATTGTCCAATTCTTCAGAAACTCCAGGTTAGAGAACAAGGGAGGT			Yes	14391	CCDS71135			NM_001271492	uc008mdz.2	4.56889	5.0021	4.89727	5.45606	3.35105	2.08188	3.52142	4.14374
ENSMUST00000021157	protein_coding	ASMM10EP3A104323594	protein_coding	up	2.3066	0.0207331	0.129864	3.29738	2.09161	Med31	Ensembl	1161	chr11:72211724-72215592:-	chr11	-	72211724	72215592	Mediator of RNA polymerase II transcription subunit 31 [Source:UniProtKB/Swiss-Prot;Acc:Q9CXU1]	ATGCCAAATATCTAAAGTACCCTCAGTGCTTACATATGTTAGAGCTGCTCCAGTATGAGC			Yes	67279	CCDS24981			NM_026068	uc007jyk.1	3.92601	3.37399	3.00094	2.8886	2.32571	1.24651	2.09128	2.70295
ENSMUST00000005829	protein_coding	ASMM10EP3A108213067	protein_coding	up	2.82998	0.002681	0.0669207	2.37501	0.874218	Ampd3	Ensembl	4094	chr7:110772604-110812405:+	chr7	+	110772604	110812405	AMP deaminase 3 [Source:UniProtKB/Swiss-Prot;Acc:O08739]	AGAAGCTATCATGGTCCCAGGGACTAGGTAGAATTTTTAAGTCTAACGTGAACTTTAGCT				11717				NM_009667		2.99751	2.23877	2.41877	1.845	0.447908	0.779634	0.90506	1.36427
ENSMUST00000029515	protein_coding	ASMM10EP3A100087001	protein_coding	up	1.56409	0.0190621	0.126078	4.42419	3.77887	S100a11	Ensembl	511	chr3:93520488-93526287:+	chr3	+	93520488	93526287	Protein S100-A11 [Source:UniProtKB/Swiss-Prot;Acc:P50543]	TAGTTCCCATCCAACCACCAAGTCATCACCTCCCCCGACCCCATCCACACCTGCACTGAG		Cytoplasm		20195	CCDS38525			NM_016740	uc008qfj.1	4.98457	4.12006	4.20648	4.38567	3.72436	3.87698	3.64516	3.869
ENSMUST00000033176	protein_coding	ASMM10EP3A114856798	protein_coding	up	1.78389	0.0445191	0.182526	4.39648	3.56145	Uqcrc2	Ensembl	1896	chr7:120635176-120659524:+	chr7	+	120635176	120659524	ubiquinol cytochrome c reductase core protein 2 [Source:MGI Symbol;Acc:MGI:1914253]	TGGTGCAAAAGCCAAATACCGTGGAGGTGAAATTAGAGAGCAGAATGGAGACAACCTGGT				67003	CCDS21795			NM_025899	uc009jms.1	5.14079	4.28914	4.18447	3.97153	3.31406	3.19636	3.61143	4.12396
ENSMUST00000168044	protein_coding	ASMM10EP3A120016618	protein_coding	up	1.53796	0.0362767	0.165034	0.410186	-0.210834	Mdga1	Ensembl	723	chr17:29832055-29839910:-	chr17	-	29832055	29839910	MAM domain containing glycosylphosphatidylinositol anchor 1 [Source:HGNC Symbol;Acc:HGNC:19267]	ACCCCAGTGGGCCCTTCCAGATGATGTCACACTGAAGAAGGGAGAGTGTCCCCGGAGGCA				74762					uc008btn.1	0.793564	0.750441	0.0216198	0.0751196	-0.0336028	-0.0727392	-0.280221	-0.456773
ENSMUST00000170374	protein_coding	ASMM10EP3A105837522	protein_coding	up	3.5962	0.000576228	0.0477945	-0.224709	-2.07118	Ampd3	Ensembl	3489	chr7:110768206-110811919:+	chr7	+	110768206	110811919	AMP deaminase 3 [Source:UniProtKB/Swiss-Prot;Acc:O08739]	GGCGGGAAGGTGATTCAAGGGACCGGTCCAACACCTGGAGAAAACCAACGCTTGCTGGTC				11717	CCDS21747			NM_001276301	uc009jfl.2	0.10833	-0.220068	-0.0702612	-0.716836	-1.67318	-1.99478	-2.68402	-1.93276
ENSMUST00000029842	protein_coding	ASMM10EP3A112410069	protein_coding	up	1.99176	0.00289147	0.0688616	-0.920619	-1.91467	Bcl10	Ensembl	1949	chr3:145924262-145934356:+	chr3	+	145924262	145934356	B-cell lymphoma/leukemia 10 [Source:UniProtKB/Swiss-Prot;Acc:Q9Z0H7]	TAAAACTGGAGCACCTCAAAGGCCTGAAGTGCAGCAGCTGTGAGCCCTTTGCAGCCGGAG				12042	CCDS17897			NM_009740	uc008rqs.2	-0.389627	-0.851677	-1.22255	-1.21862	-1.78116	-2.04666	-1.86532	-1.96553
ENSMUST00000034303	protein_coding	ASMM10EP3A103812761	protein_coding	up	1.70948	0.00559639	0.0833205	0.583092	-0.190468	Mphosph6	Ensembl	1068	chr8:117791645-117801943:-	chr8	-	117791645	117801943	Mus musculus M phase phosphoprotein 6 (Mphosph6), transcript variant 3, mRNA. [Source:RefSeq mRNA;Acc:NM_001357233]	ATCCTGAGGTTGAGAAGTTAATGCTTCAGATGAATTCTAAGAACCGAGCAGAGGCAGCAG				68533	CCDS22702			NM_001357233	uc009npg.1	0.512294	0.763845	0.890739	0.16549	-0.405697	-0.0920826	-0.263884	-0.000210165
ENSMUST00000110275	protein_coding	ASMM10EP3A100979232	protein_coding	up	2.00419	0.0365379	0.165682	0.63576	-0.36726	Serpinb6e	Ensembl	1494	chr13:33832345-33843408:-	chr13	-	33832345	33843408		TGATCATCATGCTGCCAGATGAACAAGTTGAACTGAGTATGGTGGAAAATCAAATATCTT				435350	CCDS26440			NM_001045535	uc007qal.1	0.298999	1.22232	0.878724	0.142997	-0.878135	-0.607434	-0.392284	0.408814
ENSMUST00000122384	protein_coding	ASMM10EP3A113358630	protein_coding	up	1.57685	0.00818891	0.0930353	3.25977	2.60272	Mras	Ensembl	1122	chr9:99387928-99436926:-	chr9	-	99387928	99436926	muscle and microspikes RAS [Source:MGI Symbol;Acc:MGI:1100856]	TAAATTATTTGAGTAATGATTATTTTATTAAAGAGGTCTGTGCCCATTGCCTGGCGAAGC		Cytoplasm		17532					uc009red.1	2.91346	3.67635	3.31964	3.12963	2.51362	2.52453	2.65153	2.72121
ENSMUST00000168311	protein_coding	ASMM10EP3A122466712	protein_coding	up	1.58558	0.0024299	0.0647639	1.48937	0.824364	Otoa	Ensembl	348	chr7:121083424-121091577:+	chr7	+	121083424	121091577	Otoancorin [Source:UniProtKB/Swiss-Prot;Acc:Q8K561]	GGGGACCGGAGTGAACAGACAGAAGGACGCCTTTCCTTCCTGAGTGCTGGGATTACAGGC				246190						1.77514	1.54623	1.23641	1.3997	0.950374	0.672623	0.749684	0.924775
ENSMUST00000029476	protein_coding	ASMM10EP3A100154193	protein_coding	up	1.6643	0.00994438	0.0997771	3.89786	3.16295	Sec22b	Ensembl	2810	chr3:97901190-97923276:+	chr3	+	97901190	97923276	Vesicle-trafficking protein SEC22b [Source:UniProtKB/Swiss-Prot;Acc:O08547]	GTGCTTGGTGCTTACCTAAGAATGGAGGGTGGCAGCTCACTGTTGGGAGTTGCATGCTGC				20333	CCDS17658			NM_011342	uc008qpk.1	4.03331	4.07017	3.72518	3.76278	3.32113	2.63646	3.30131	3.39288
ENSMUST00000111976	protein_coding	ASMM10EP3A116334820	protein_coding	up	3.16733	0.0050943	0.0803246	2.7666	1.10333	Cfh	Ensembl	4365	chr1:140085855-140183411:-	chr1	-	140085855	140183411	Complement factor H [Source:UniProtKB/Swiss-Prot;Acc:P06909]	TGGGATATGGACAGAAAAACCAAAGTGCCGAGACTCAACAGGGAAATGTGGGCCTCCTCC				12628	CCDS48388			NM_009888		2.54856	2.72719	3.48176	2.30891	0.572379	1.33278	0.685925	1.82225
ENSMUST00000138628	protein_coding	ASMM10EP3A115712535	protein_coding	up	1.71996	0.0290744	0.149437	0.928345	0.145973	Arap1	Ensembl	363	chr7:101361477-101373029:+	chr7	+	101361477	101373029	Arf-GAP with Rho-GAP domain, ANK repeat and PH domain-containing protein 1 [Source:UniProtKB/Swiss-Prot;Acc:Q4LDD4]	GTGCTTGTGTGGTGCTGTGGTATGTGGTTTTGTAGATCCAGGCCCAGGGAGGCAGCCCAT				69710						0.516427	1.56883	1.10031	0.527813	0.120556	-0.129084	0.221408	0.37101
ENSMUST00000048820	protein_coding	ASMM10EP3A104164318	protein_coding	up	3.8548	0.00761329	0.0912975	-0.88317	-2.82983	Wdfy1	Ensembl	717	chr1:79726403-79761769:-	chr1	-	79726403	79761769	WD repeat and FYVE domain containing 1 [Source:MGI Symbol;Acc:MGI:1916618]	CCTTTTCTTTGGTATAGAGTGTATCTGTGAAAAATAATGTCATAAATGTGTTTTCTGTGA				69368	CCDS15090			NM_027057		-1.49217	-0.281084	-0.241734	-1.51769	-3.46574	-3.35466	-2.13448	-2.36442
uc008vzb.2	protein_coding	ASMM10EP3A108504916	protein_coding	up	1.714	0.000753433	0.0495073	2.69846	1.92109	Tas1r1	knownGene	3379	chr4:152029522-152038490:-	chr4	-	152029522	152038490	Mus musculus taste receptor, type 1, member 1 (Tas1r1), mRNA.	GGCGTGCGCCACCATGCCTGTCTTTCACTGTGGCTTCTTATAGGTGCCTGTGTCAGTGTG		Cytoplasm		110326						2.71439	2.90856	2.42019	2.75069	2.12817	1.82458	1.84899	1.88262
ENSMUST00000177710	protein_coding	ASMM10EP3A101409973	protein_coding	up	1.64031	0.0066534	0.0877377	-0.301587	-1.01556	Slc25a14	Ensembl	1516	chrX:48623962-48662292:+	chrX	+	48623962	48662292	Mus musculus solute carrier family 25 (mitochondrial carrier, brain), member 14 (Slc25a14), transcript variant 6, mRNA. [Source:RefSeq mRNA;Acc:NM_001359136]	CTAAGGGTGAAGTTTGCAACGGCGGCAGTGATTGTAAGCGGACATCAGAAAAGTTCCACT				20523						-0.282071	-0.110444	-0.0962596	-0.717572	-1.16362	-1.03409	-0.728659	-1.13586
NM_001110857	protein_coding	ASMM10EP3A119178838	protein_coding	up	1.70871	0.00392368	0.0757113	-0.623453	-1.39636	Crem	Refseq	2026	chr18:3266354-3327591:-	chr18	-	3266354	3327591		TGGCAGTACCAACTAGCATATATCAGACTAGCACGGGGCAATACAATGAGGAGACTGACC			Yes	12916				NM_001110857	uc033hfr.1	-0.319625	-0.487785	-0.701101	-0.985301	-1.60869	-1.20316	-1.47944	-1.29415
ENSMUST00000032573	protein_coding	ASMM10EP3A114061716	protein_coding	up	1.60007	0.00423106	0.0771084	-0.667846	-1.34599	Pglyrp1	Ensembl	694	chr7:18884680-18890441:+	chr7	+	18884680	18890441	Peptidoglycan recognition protein 1 [Source:UniProtKB/Swiss-Prot;Acc:O88593]	ATGAGCTGGGCTGGTGCGATGTAGCCTACAACTTCCTTATTGGAGAGGACGGTCATGTCT				21946	CCDS20881			NM_009402	uc009fjv.1	-0.584728	-0.724877	-0.966245	-0.395535	-1.55284	-1.35222	-1.37568	-1.1032
ENSMUST00000041357	protein_coding	ASMM10EP3A100064050	protein_coding	up	1.8141	0.001403	0.0582075	6.23972	5.38047	Lrg1	Ensembl	1351	chr17:56119678-56122001:-	chr17	-	56119678	56122001	leucine rich alpha-2-glycoprotein 1 [Source:HGNC Symbol;Acc:HGNC:29480]	TCCCTCTCTGGGTCCTCTCCACTCGCCACAACTCTTCCACCTCTCACTCTTCCTGTGCCG				76905	CCDS28895			NM_029796	uc008dbb.1	6.02645	6.00852	6.43152	6.49239	5.24608	5.4628	5.23545	5.57754
ENSMUST00000031524	protein_coding	ASMM10EP3A128876326	protein_coding	up	2.00373	0.00330246	0.0711172	0.509439	-0.493247	Acads	Ensembl	1870	chr5:115110299-115119346:-	chr5	-	115110299	115119346	acyl-Coenzyme A dehydrogenase, short chain [Source:MGI Symbol;Acc:MGI:87868]	GCCGTCCGGAACTCCAGAGCTGCTGCAGGAGGTCCTGGAGGTCTGTGCCCATGGCTGCCG		Cytoplasm		11409	CCDS19579			NM_007383	uc008zdb.2	0.836383	0.37101	0.222195	0.608167	-0.454637	-0.956236	-0.381911	-0.180203
ENSMUST00000197678	protein_coding	ASMM10EP3A107681214	protein_coding	up	1.9339	0.0210911	0.13064	-1.36041	-2.31192	Nras	Ensembl	629	chr3:103058743-103062533:+	chr3	+	103058743	103062533	neuroblastoma ras oncogene [Source:MGI Symbol;Acc:MGI:97376]	ATTGCTGCTTTTCTACAGGTTTTTGCTGGTGTGAAATGACTGAGTACAAACTGGTGGTGG				18176						-1.65299	-0.906792	-0.940479	-1.94139	-2.60146	-2.57229	-2.14133	-1.93262
uc011ycj.3	protein_coding	ASMM10EP3A110189847	protein_coding	up	2.70735	0.0415026	0.176593	1.15707	-0.279818	Coil	knownGene	463	chr11:88970942-88973031:+	chr11	+	88970942	88973031	SubName: Full=Putative uncharacterized protein ;	GGACCTCTGGAAGAGCAGTCGGTCCAGTGAGGTGCATGGAGTCACAAGCAGACACAGGGT			Yes	12812						0.555233	1.09807	2.54261	0.43235	-0.295125	-1.04049	0.01388	0.202467
ENSMUST00000206325	protein_coding	ASMM10EP3A127797624	protein_coding	up	1.54748	0.00780788	0.091751	-2.03843	-2.66835	Cd19	Ensembl	2452	chr7:126408451-126414889:-	chr7	-	126408451	126414889	Mus musculus CD19 antigen (Cd19), transcript variant 2, mRNA. [Source:RefSeq mRNA;Acc:NM_001357091]	CATCCTCTGCGCAGCCACGCAGAAGCCGGGTGCCCCAGGGAGCCTGGCTACCATGCCATC				12478	CCDS21828			NM_009844	uc009jrc.1	-1.82958	-2.295	-2.15413	-1.87501	-2.55643	-2.60258	-3.00998	-2.50441
ENSMUST00000161523	protein_coding	ASMM10EP3A117135289	protein_coding	up	1.50762	0.019775	0.127705	4.08285	3.49057	Tmem63a	Ensembl	3258	chr1:180944035-180975103:+	chr1	+	180944035	180975103	transmembrane protein 63a [Source:MGI Symbol;Acc:MGI:2384789]	AAAGAGCAACATTGGGAGAGAAGGCACAATGACCAGCTCCCCGTTCCTGGATCCCTGGCC				208795					uc007dwy.1	4.19543	4.29132	4.2823	3.56235	3.31373	3.51756	3.4826	3.6484
ENSMUST00000202991	protein_coding	ASMM10EP3A101908421	protein_coding	up	2.07079	0.0428629	0.179329	2.60067	1.55049	Ube2a	Ensembl	715	chrX:36874331-36883250:+	chrX	+	36874331	36883250	ubiquitin-conjugating enzyme E2A [Source:MGI Symbol;Acc:MGI:102959]	CCATCCTAACGATGGTAGTATATGTCTGGATATACTTCAGAACCGTTGGAGTCCAACCTA				22209	CCDS85765			NM_001313696	uc012hfw.2	3.44112	2.46381	2.23484	2.26291	1.78777	0.743035	1.54033	2.13083
ENSMUST00000079824	protein_coding	ASMM10EP3A100158685	protein_coding	up	6.66191	2.17142e-07	0.00372682	1.63492	-1.10102	Gpr84	Ensembl	1725	chr15:103308235-103310612:-	chr15	-	103308235	103310612	G protein-coupled receptor 84 [Source:HGNC Symbol;Acc:HGNC:4535]	CAGTGTGTCAACCCTGTGTGACCCAAGGAGTGTGGTTAATTATTAATAAAGACATTGCAT				80910	CCDS27902			NM_030720	uc007xxy.1	1.7261	1.76897	1.63182	1.41277	-1.19686	-1.14716	-1.1653	-0.894761
ENSMUST00000126435	protein_coding	ASMM10EP3A109005024	protein_coding	up	1.85577	0.000440523	0.0455744	0.379847	-0.512167	Mri1	Ensembl	2819	chr8:84249906-84257324:-	chr8	-	84249906	84257324	Methylthioribose-1-phosphate isomerase [Source:UniProtKB/Swiss-Prot;Acc:Q9CQT1]	CCAAGTGCTGGGATTAAATGCATGCACCACTACTGGCTATTTACTTTTATTTATGTGTGA		Cytoplasm		67873	CCDS22473			NM_026423	uc009mmi.2	0.291586	0.692088	0.146828	0.388888	-0.390484	-0.575012	-0.447865	-0.635308
ENSMUST00000135570	protein_coding	ASMM10EP3A119547695	protein_coding	up	2.26032	0.0161062	0.118638	0.103231	-1.0733	Psma1	Ensembl	960	chr7:114264795-114276026:-	chr7	-	114264795	114276026	proteasome (prosome, macropain) subunit, alpha type 1 [Source:MGI Symbol;Acc:MGI:1347005]	AGGGTTTGGGGCTGAGTTTCGAAACCAGTATGACAATGATGTCACTGTTTGGAGCCCTCA				26440						0.428544	0.231074	0.211239	-0.457933	-1.06831	-1.88157	-0.880138	-0.463172
NM_031193	protein_coding	ASMM10EP3A101793731	protein_coding	up	3.83439	0.0322511	0.156544	1.74866	-0.190341	Ren1	Refseq	1547	chr1:133350566-133360323:+	chr1	+	133350566	133360323		CCTCAGCCAGGACTCGGTGACTGTGGGTGGAATCACTGTGACACAGACCTTTGGAGAGGT	Ren2			19701	CCDS15295	CHEMBL2615		NM_031193	uc007cqf.1	2.04626	1.39879	1.24651	2.30307	0.3544	-1.85908	-0.458811	1.20213
ENSMUST00000029414	protein_coding	ASMM10EP3A109268124	protein_coding	up	2.46935	0.00249699	0.0652743	2.27861	0.974484	Ssr3	Ensembl	2957	chr3:65379655-65392623:-	chr3	-	65379655	65392623	signal sequence receptor, gamma [Source:MGI Symbol;Acc:MGI:1914687]	ACGAGGAGAAAATAACTTGTTTCCTACATCTGTCAGAGGTCATGGTAACCTGGACTGAGC		Nucleus		67437	CCDS17386			NM_026155	uc008pkn.1	2.34103	2.61911	2.44605	1.70826	0.961457	0.496632	1.22837	1.21147
ENSMUST00000135680	protein_coding	ASMM10EP3A112026759	protein_coding	up	2.06506	0.0154353	0.116786	4.87556	3.82938	Mrps14	Ensembl	2999	chr1:160195215-160202170:+	chr1	+	160195215	160202170	28S ribosomal protein S14, mitochondrial [Source:UniProtKB/Swiss-Prot;Acc:Q9CR88]	AGCATAGTACAAGAGTGGAATAAACATATTTTCTGTGAAAGTATGGTCTTTCCTTCAAGT				64659	CCDS15405			NM_025474		4.36036	5.38417	4.99436	4.76336	3.45933	3.41378	4.1919	4.25249
ENSMUST00000026173	protein_coding	ASMM10EP3A113945407	protein_coding	up	1.7874	0.017364	0.12199	1.4549	0.617043	Wdr45b	Ensembl	2321	chr11:121327224-121354445:-	chr11	-	121327224	121354445	WD repeat domain 45B [Source:MGI Symbol;Acc:MGI:1914090]	TGGAGGACCTTGGTCTCGAAGCCATACGTGGTTGTCTGCCTTCCTGAGCAAGGCTTCTCA			Yes	66840	CCDS25773			NM_025793	uc007mvt.2	1.9847	1.2828	1.29876	1.25336	0.591837	0.135801	0.69782	1.04271
ENSMUST00000138596	protein_coding	ASMM10EP3A100047947	protein_coding	up	1.68407	0.0227751	0.134933	0.53824	-0.213714	Slc7a1	Ensembl	675	chr5:148352153-148371546:-	chr5	-	148352153	148371546	solute carrier family 7 (cationic amino acid transporter, y+ system), member 1 [Source:MGI Symbol;Acc:MGI:88117]	CCACACGCAGCTTGAAGACATCCATAAGAGTAGCATAGGGCCTCCAGAGCCGGGCTTCGG		Nucleus		11987						1.17338	0.309387	0.190824	0.479368	-0.0876504	-0.332825	-0.465888	0.0315072
ENSMUST00000072505	protein_coding	ASMM10EP3A120222933	protein_coding	up	1.64078	0.0285655	0.148246	0.351788	-0.362592	Acot5	Ensembl	1401	chr12:84069325-84076020:+	chr12	+	84069325	84076020	acyl-CoA thioesterase 5 [Source:MGI Symbol;Acc:MGI:2384969]	GAAAGGATCAAGGTCAGGACGACCACAACTGGAAGAGCGAGTTCTATGCCAGAGAGGCCT				217698	CCDS83986			NM_001347417		0.720769	0.380889	0.0295845	0.275911	-0.205822	-0.922786	-0.359733	0.037972
ENSMUST00000119980	protein_coding	ASMM10EP3A105237793	protein_coding	up	2.46427	0.00467139	0.07879	3.35437	2.05321	Sec11a	Ensembl	903	chr7:80916089-80947780:-	chr7	-	80916089	80947780	SEC11 homolog A, signal peptidase complex subunit [Source:MGI Symbol;Acc:MGI:1929464]	TTGGAATTGTGACGATCCTCATGAATGACTATCCTAAATTTAAGGTGAGAGCACAACCTT		Nucleus		56529						3.34754	3.74246	3.51863	2.80886	1.82591	1.59756	2.18069	2.60868
ENSMUST00000107721	protein_coding	ASMM10EP3A103325010	protein_coding	up	1.68562	0.00828136	0.0931983	1.29008	0.536797	Stx17	Ensembl	1771	chr4:48124915-48185911:+	chr4	+	48124915	48185911	syntaxin 17 [Source:MGI Symbol;Acc:MGI:1914977]	TCTCTGCCTCCGGAGTGCTGGGATTAAAGGAGCCTAGAATGAAGCATACTGAAGCTGCCT		Cytoplasm		67727					uc012ddx.1	1.21107	1.77476	1.11033	1.06414	0.786294	0.596356	0.474324	0.290214
ENSMUST00000065373	protein_coding	ASMM10EP3A101293140	protein_coding	up	1.76132	0.00357563	0.0735084	2.58977	1.77311	Tmem70	Ensembl	1710	chr1:16665210-16678275:+	chr1	+	16665210	16678275	Transmembrane protein 70, mitochondrial [Source:UniProtKB/Swiss-Prot;Acc:Q921N7]	TTAAGGCATGCCACCATTACCCAGTATGTGTTTGTTTGGTTTTGGGTTTTTGTTTGTTTT		Nucleus		70397	CCDS56623			NM_027415	uc007ajy.1	2.44109	3.03835	2.64815	2.23149	1.80505	1.80911	1.65693	1.82137
ENSMUST00000112207	protein_coding	ASMM10EP3A116205164	protein_coding	up	1.54343	0.0456627	0.184659	-0.290927	-0.91707	Prkcd	Ensembl	2139	chr14:30595592-30607822:-	chr14	-	30595592	30607822	protein kinase C, delta [Source:MGI Symbol;Acc:MGI:97598]	AGTGACATCCTAGACAACAACGGGACCTATGGCAAGATCTGGGAGGGGAGCACCCGGTGC				18753					uc007sve.2	0.178732	-0.0103993	-0.689492	-0.642549	-1.13759	-0.914086	-1.02089	-0.595716
ENSMUST00000130560	protein_coding	ASMM10EP3A118615756	protein_coding	up	3.06202	0.00111644	0.0552438	4.00834	2.39385	Apod	Ensembl	2074	chr16:31296192-31314808:-	chr16	-	31296192	31314808	Apolipoprotein D [Source:UniProtKB/Swiss-Prot;Acc:P51910]	TCACTTGGAGGATTCTGGGTGGAAACTTCAGTCATCTGATCTGAGAGTTAGAAACTGACA				11815	CCDS28105			NM_001301353	uc007yxf.2	3.99065	4.17565	3.91731	3.94974	2.50976	1.62366	2.55049	2.8915
uc012bdj.1	protein_coding	ASMM10EP3A100075145	protein_coding	up	6.50637	0.00076274	0.0495073	3.23063	0.528777	AC102225.2	knownGene	2539	chr18:60212077-60247820:+	chr18	+	60212077	60247820	Mus musculus predicted gene 4951 (Gm4951), mRNA.	ATCTCTGCATACATGCCATGTCATGTTCATGCCTGATATCACACATGGATATGCACACAC				240327						3.59589	3.46575	3.55889	2.30199	0.466456	0.385799	-0.0833871	1.34624
ENSMUST00000043211	protein_coding	ASMM10EP3A103169472	protein_coding	up	1.56412	0.0237468	0.137299	1.68386	1.03851	Coq10a	Ensembl	1421	chr10:128363100-128368954:-	chr10	-	128363100	128368954	coenzyme Q10A [Source:MGI Symbol;Acc:MGI:2684847]	AGGCTTACTCGGAGCGTAGGATCATGGGTTCCTCGGCCTCTGATTCCTCTTGCTGTAGGT				210582	CCDS36089			NM_001081040		2.02797	1.42672	1.33134	1.94943	1.12743	0.730298	0.996655	1.29965
ENSMUST00000084456	protein_coding	ASMM10EP3A115279939	protein_coding	up	1.52217	0.0217701	0.132038	4.97423	4.3681	Olfr53	Ensembl	1328	chr7:140646452-140653085:+	chr7	+	140646452	140653085		CTGAGGAAAACATCATCACCTTCAAGGGATGTATGGCCCAGCTCTTCTTCCTTGCATGGG				258962	CCDS57593			NM_146960	uc009khy.2	4.83575	4.98393	4.87868	5.19856	4.50852	3.91757	4.28193	4.7644
ENSMUST00000142643	protein_coding	ASMM10EP3A110447789	protein_coding	up	2.66392	0.00097778	0.0538428	-0.191306	-1.60485	Rpl30	Ensembl	505	chr15:34440505-34442908:-	chr15	-	34440505	34442908	ribosomal protein L30 [Source:MGI Symbol;Acc:MGI:98037]	TGACTGCAAGTGGTGTTCAAGTCTCAAACGTTTGCATTGTAGAAAAAGTCTCTGGAGTCG		Exosome		19946					uc007vlq.2	-0.226364	0.00830615	-0.248279	-0.298888	-1.43714	-2.26804	-1.4642	-1.25004
ENSMUST00000155321	protein_coding	ASMM10EP3A122022108	protein_coding	up	1.5337	0.0210729	0.130606	4.3654	3.74838	Slc15a4	Ensembl	333	chr5:127608793-127632897:-	chr5	-	127608793	127632897	Solute carrier family 15 member 4 [Source:UniProtKB/Swiss-Prot;Acc:Q91W98]	TGGCCAGAGGTGAATGGACCCGCCTTCCCTGCCTTGTCCTGGCTCCAGGCTTCCGTCCCA				100561						4.85686	4.31547	4.00988	4.2794	3.75429	3.60823	3.63058	4.00043
ENSMUST00000139537	protein_coding	ASMM10EP3A110479284	protein_coding	up	1.82353	0.0114343	0.104797	-0.224187	-1.09092	Crem	Ensembl	807	chr18:3267633-3281101:-	chr18	-	3267633	3281101	cAMP-responsive element modulator [Source:UniProtKB/Swiss-Prot;Acc:P27699]	AGCATTTCTCTTGTGCTGCCACAGGTGACATGCCAACTTACCAGATCCGAGCTCCTACTA			Yes	12916						0.192134	-0.346489	-0.263154	-0.47924	-1.13778	-1.5673	-0.633569	-1.02504
uc008dnu.2	protein_coding	ASMM10EP3A103317693	protein_coding	up	2.00459	0.00536337	0.0817611	0.95914	-0.0441665	Memo1	knownGene	823	chr17:74200700-74217118:-	chr17	-	74200700	74217118	Mus musculus mediator of cell motility 1 (Memo1), mRNA.	ATTTGTTTCAAGGTCAAAGGTTCCGTTACAGTTACTATGATGAATCCCAGGGGGAGATTT				76890						1.28361	1.14334	0.859625	0.549979	-0.309477	-0.289559	-0.00132765	0.423698
ENSMUST00000029623	protein_coding	ASMM10EP3A100137552	protein_coding	up	2.21926	0.00933937	0.097644	2.54561	1.39553	Tlr2	Ensembl	3014	chr3:83836272-83841767:-	chr3	-	83836272	83841767	toll-like receptor 2 [Source:MGI Symbol;Acc:MGI:1346060]	TGAGGATATTAACTATGGGTTTTGTCTTGAATACTGTTATATAAATATGTGACATCAGGA				24088	CCDS17435			NM_011905	uc008ppn.2	2.09808	2.88316	3.20158	1.99962	1.52117	1.21369	1.30868	1.53858
ENSMUST00000054708	protein_coding	ASMM10EP3A101437810	protein_coding	up	3.10907	0.0285094	0.148082	-0.240674	-1.87715	Dpagt1	Ensembl	2205	chr9:44326845-44333900:+	chr9	+	44326845	44333900	UDP-N-acetylglucosamine--dolichyl-phosphate N-acetylglucosaminephosphotransferase [Source:UniProtKB/Swiss-Prot;Acc:P42867]	TATTTTAAAGGTAGCAGAGAACCTCCGGTTAGTGACAGTTCACCAAGGTGAGAGTGAGGA				13478	CCDS23104		00550+2.7.8.13	NM_007875	uc009pcw.1	0.380527	-0.256093	-0.449167	-0.637963	-1.91531	-3.32448	-1.37997	-0.888851
NM_001110351	protein_coding	ASMM10EP3A103211626	protein_coding	up	1.96552	0.00859174	0.0942243	1.31486	0.339953	Sin3a	Refseq	4998	chr9:57072040-57128368:+	chr9	+	57072040	57128368		CCTCGCCTGGTTCCGGAGTTCAGTTCGGTGGCATTAAGTACACTCACGTCCTTGTGCAGC			Yes	20466	CCDS23216			NM_001110351	uc012gtw.1	1.97183	1.37228	1.13446	0.780886	0.297569	0.459712	0.340608	0.261922
ENSMUST00000118228	protein_coding	ASMM10EP3A113359113	protein_coding	up	1.50927	0.0335872	0.159191	-0.99104	-1.58489	Trib1	Ensembl	3081	chr15:59648653-59653689:+	chr15	+	59648653	59653689	Tribbles homolog 1 [Source:UniProtKB/Swiss-Prot;Acc:Q8K4K4]	CCGAGGAGAGGTAGGCAGCTGACACAGCACTTCTGGTGGCCTTTTGGAACAACAGCAGCA				211770					uc007vxw.1	-0.702267	-0.736846	-1.51698	-1.00807	-1.46083	-1.37729	-1.86007	-1.64137
ENSMUST00000049166	protein_coding	ASMM10EP3A107000062	protein_coding	up	2.22348	0.00832241	0.0932425	2.75793	1.60511	Bet1	Ensembl	1516	chr6:4076899-4086972:-	chr6	-	4076899	4086972	BET1 homolog [Source:UniProtKB/Swiss-Prot;Acc:O35623]	AGTCTGAGAAGCAAAGTAACGGCTATAAAATCTCTTTCCATTGAAATAGGCCATGAAGTT				12068	CCDS19895			NM_009748	uc009avk.1	2.97214	2.99784	2.84687	2.21486	1.72044	0.974977	1.61866	2.10636
ENSMUST00000119139	protein_coding	ASMM10EP3A116817354	protein_coding	up	1.51519	0.0200048	0.128295	-0.369406	-0.968903	AC161792.1	Ensembl	3986	chr7:13258967-13278144:-	chr7	-	13258967	13278144	zinc finger SWIM-type containing 9 [Source:MGI Symbol;Acc:MGI:2447816]	GCTCTTCCGCACAGATCCGGAGGCCAAGGTGAAGCTGGTGTTCGTGGAGGATCAAGCAAT				321008					uc009ffk.1	-0.675191	-0.652025	-0.255234	0.104828	-1.04289	-0.844313	-1.03383	-0.954582
ENSMUST00000117726	protein_coding	ASMM10EP3A121515723	protein_coding	up	1.58524	0.0371398	0.167249	2.28722	1.62251	Abhd3	Ensembl	1890	chr18:10644413-10706713:-	chr18	-	10644413	10706713	abhydrolase domain containing 3 [Source:MGI Symbol;Acc:MGI:2147183]	TGCTACGGACGACGTGTTCTCACCCAGCCATGAAACTGCTAAACAAAACCCTAACGTGGC				106861						2.92973	2.03842	1.96673	2.21397	1.43324	1.45922	1.66175	1.93584
ENSMUST00000106491	protein_coding	ASMM10EP3A100673393	protein_coding	up	1.71105	0.0321425	0.156375	-0.437173	-1.21206	Cdc14a	Ensembl	4292	chr3:116272553-116423986:-	chr3	-	116272553	116423986	Dual specificity protein phosphatase CDC14A [Source:UniProtKB/Swiss-Prot;Acc:Q6GQT0]	CGACCAGCGGAAAAGAGCAAACGCAGCATTCTTGATAGGTGCTTATGCCGGATTACAGCA				229776	CCDS51058			NM_001173553	uc012cwq.1	-0.110389	-0.352099	-0.091769	-1.19444	-1.13082	-1.51343	-1.15763	-1.04634
ENSMUST00000103008	protein_coding	ASMM10EP3A108452392	protein_coding	up	2.67686	0.0151067	0.116202	5.15686	3.73632	Sdcbp	Ensembl	2086	chr4:6365677-6395655:+	chr4	+	6365677	6395655	syndecan binding protein [Source:MGI Symbol;Acc:MGI:1337026]	ACCATCACAATCATGCCTACTTTTATCTTCGAACACATTATTAAACGGATGGCTCCCAGC		Cytoplasm;Nucleus		53378	CCDS17951			NM_016807	uc008rxm.1	6.19984	5.16848	4.93974	4.31939	3.44782	3.62586	3.68566	4.18593
ENSMUST00000023128	protein_coding	ASMM10EP3A119246691	protein_coding	up	2.13805	0.00327865	0.0709873	1.21804	0.121744	Itga5	Ensembl	4382	chr15:103344286-103366763:-	chr15	-	103344286	103366763	Integrin alpha-5 Integrin alpha-5 heavy chain Integrin alpha-5 light chain [Source:UniProtKB/Swiss-Prot;Acc:P11688]	GGCAGGCACCAGTCTCTGGGGTGGCCTTCGGTTCACTGTTCCTCATCTTCAAGACACAAA				16402	CCDS27903			NM_010577	uc007xyb.4	1.66857	1.27582	1.19954	0.728224	0.123264	-0.159312	0.0560808	0.466942
ENSMUST00000171112	protein_coding	ASMM10EP3A107044147	protein_coding	up	3.62947	0.0266059	0.143687	4.62437	2.76461	Ube2f	Ensembl	1547	chr1:91250566-91285927:+	chr1	+	91250566	91285927	ubiquitin-conjugating enzyme E2F (putative) [Source:MGI Symbol;Acc:MGI:1915171]	CCGGGAAGAGTCCAGTTTGGGTGTCTGGAGACATGGCCCTTAACCCTGCTCTTGCCTGTC				67921					uc007cac.1	5.7538	4.79254	3.91669	4.03445	2.71988	1.72498	2.58505	4.02854
ENSMUST00000139584	protein_coding	ASMM10EP3A106760978	protein_coding	up	1.55829	0.00211501	0.0629333	-0.804801	-1.44476	Eef2kmt	Ensembl	987	chr16:5247375-5255956:-	chr16	-	5247375	5255956	Protein-lysine N-methyltransferase EEF2KMT [Source:UniProtKB/Swiss-Prot;Acc:Q3UZW7]	TGGGCCACCATTCTGTCATGAGGAGGGCTTAAAAACCGGGCTGACATTGCCGTTGCTCCT				70511					uc007yca.1	-0.767727	-0.667109	-0.846098	-0.938271	-1.40228	-1.49894	-1.17375	-1.70409
ENSMUST00000193094	protein_coding	ASMM10EP3A106651137	protein_coding	up	2.0253	0.0106497	0.102117	2.39643	1.3783	Cr1l	Ensembl	2776	chr1:195097382-195131344:-	chr1	-	195097382	195131344	Mus musculus complement component (3b/4b) receptor 1-like (Cr1l), transcript variant 2, mRNA. [Source:RefSeq mRNA;Acc:NM_001355060]	ACAGCTGTGTCCGCCTTCAGTCTCTGCTCACAAGTCAGGAGAACAGCAGAACAAGATTTT				12946					uc007eev.1	3.04794	2.3423	2.17884	2.01664	1.57735	0.978706	1.26288	1.69425
ENSMUST00000100015	protein_coding	ASMM10EP3A118707277	protein_coding	up	4.09305	0.000155076	0.0348815	1.5907	-0.442478	Ola1	Ensembl	905	chr2:73137527-73214333:-	chr2	-	73137527	73214333	Obg-like ATPase 1 [Source:UniProtKB/Swiss-Prot;Acc:Q9CZ30]	AAAACAAATGCAATTTCAAGTTCTTATCAAGTGGCGATGGTATACTAGTGCACATCATGA				67059	CCDS16125			NM_030091	uc008kch.1	1.89714	1.69373	1.67312	1.0988	-0.477297	-0.882178	-0.351231	-0.0592065
ENSMUST00000030003	protein_coding	ASMM10EP3A102153743	protein_coding	up	1.82201	0.00309132	0.0698676	3.22768	2.36215	Exosc3	Ensembl	1077	chr4:45316613-45320629:-	chr4	-	45316613	45320629	Exosome complex component RRP40 [Source:UniProtKB/Swiss-Prot;Acc:Q7TQK4]	AGAGAGTTGACATATAAATTTTCTTAATGGATATTTTAGTCAAGACTGAGTTTCCTGGGG				66362	CCDS18136			NM_025513	uc008ssk.1	3.21543	3.48696	3.29555	2.91278	2.31967	2.02659	2.41345	2.68889
ENSMUST00000031243	protein_coding	ASMM10EP3A115608534	protein_coding	up	2.32672	0.012392	0.107573	1.89002	0.671724	Spp1	Ensembl	1410	chr5:104435118-104441050:+	chr5	+	104435118	104441050	secreted phosphoprotein 1 [Source:MGI Symbol;Acc:MGI:98389]	TGCGGCAGGCATTCTCGGAGGAAACCAGCCAAGGACTAACTACGACCATGAGATTGGCAG				20750	CCDS19486			NM_009263	uc008yki.2	2.544	2.1579	1.88246	0.975734	0.638119	0.725641	0.448259	0.874877
ENSMUST00000002360	protein_coding	ASMM10EP3A113711317	protein_coding	up	1.86398	0.00192341	0.061706	0.626224	-0.272162	Angptl4	Ensembl	3053	chr17:33773750-33781830:-	chr17	-	33773750	33781830	Angiopoietin-related protein 4 [Source:UniProtKB/Swiss-Prot;Acc:Q9Z1P8]	CTTCAGAGCCAGATAGACCTCTTGGCCCCCACGCACCTAGACAATGGAGTAGACAAGACT				57875	CCDS28629			NM_020581	uc008bzp.2	0.900562	0.713809	0.466826	0.423698	0.0140812	-0.581489	-0.371094	-0.150147
ENSMUST00000101375	protein_coding	ASMM10EP3A100934286	protein_coding	up	1.73432	0.00447448	0.0782357	-0.301168	-1.09554	Npm1	Ensembl	966	chr11:33155328-33163076:-	chr11	-	33155328	33163076	nucleophosmin 1 [Source:MGI Symbol;Acc:MGI:106184]	AGCAAGTATAGAAAAATTCTCACATGGCTTCAGAAGATTTTCTTCCTTTGTGCAGCCACA		Exosome;Axon	Yes	18148					uc007ikf.2	0.0508172	-0.389627	-0.261996	-0.603865	-0.966376	-1.41693	-1.10988	-0.888974
uc008rmi.2	protein_coding	ASMM10EP3A103726859	protein_coding	up	1.55728	0.034577	0.161202	1.12924	0.490216	Ppp3ca	knownGene	3134	chr3:136903052-136937727:+	chr3	+	136903052	136937727	Mus musculus protein phosphatase 3, catalytic subunit, alpha isoform (Ppp3ca), transcript variant 2, mRNA.	ACGGAGGTATGCGCTGACGGTTGTCCTCTTGTGCTTTTATGTTTTAGCTGCAGTGTTGAA				19055						1.65868	1.05186	1.17666	0.629761	0.552789	0.19309	0.563262	0.651723
ENSMUST00000094829	protein_coding	ASMM10EP3A100133833	protein_coding	up	1.65554	0.014792	0.115578	-1.17138	-1.89869	Vmn1r85	Ensembl	927	chr7:13084289-13085215:-	chr7	-	13084289	13085215	vomeronasal 1 receptor 85 [Source:MGI Symbol;Acc:MGI:2182262]	ATGAACAGTAATAAAATGTATTTCTTCCCTTCCTATATTCAAAGAGCCATTGGTGACTGA				252909				NM_145847		-0.884519	-1.27556	-1.49987	-1.02559	-1.49292	-2.09772	-2.23283	-1.77129
ENSMUST00000030206	protein_coding	ASMM10EP3A109263708	protein_coding	up	1.59618	0.012893	0.109082	1.91505	1.24043	Snapc3	Ensembl	1405	chr4:83417724-83453340:+	chr4	+	83417724	83453340	small nuclear RNA activating complex, polypeptide 3 [Source:MGI Symbol;Acc:MGI:1916338]	TGTATACAGCTAGATGGGTGACGAACAATGACACCTTTGCACCAGAGGACCCATGTTTCT		Cytoplasm	Yes	77634				NM_029949		2.1209	2.07379	1.81595	1.64957	1.2329	0.796717	1.45404	1.47807
ENSMUST00000054599	protein_coding	ASMM10EP3A100166308	protein_coding	up	4.63377	0.00220894	0.0634978	-0.257963	-2.47015	Sprr1a	Ensembl	806	chr3:92483952-92485895:-	chr3	-	92483952	92485895	Cornifin-A [Source:UniProtKB/Swiss-Prot;Acc:Q62266]	CATGGCTCAGGATTCATCTGAAGGGGGTGAGGAGTGAGACAAGTGTATGGTCAATATTTT		Cytoplasm		20753	CCDS17559			NM_009264	uc008qed.1	0.403414	-0.145257	0.182518	-1.47253	-2.2715	-2.40726	-2.43387	-2.76796
ENSMUST00000020886	protein_coding	ASMM10EP3A100343699	protein_coding	up	1.59753	0.036673	0.166048	1.71828	1.04244	Mampt	Ensembl	4527	chr12:32820335-32853349:+	chr12	+	32820335	32853349	Nicotinamide phosphoribosyltransferase [Source:UniProtKB/Swiss-Prot;Acc:Q99KQ4]	AGGAGACCTTGAGGAATATGGCCATGATCTTCTCCATACGGTTTTCAAGAATGGGAAGGT		Nucleus		59027	CCDS25871	CHEMBL3259474		NM_021524	uc007nif.2	2.02018	1.81804	1.8482	1.18671	0.521698	1.19405	1.19601	1.25798
ENSMUST00000034552	protein_coding	ASMM10EP3A121421028	protein_coding	up	1.96331	0.0275052	0.145831	4.63423	3.66094	Fdx1	Ensembl	875	chr9:51943306-51963546:-	chr9	-	51943306	51963546	ferredoxin 1 [Source:MGI Symbol;Acc:MGI:103224]	TTGCAGTTTTTATTTTGATTAAATTATTAAAACATCAGTCAACTATTAGAAGGCAGCTGA				14148	CCDS23178			NM_007996	uc009plo.2	4.89792	4.83413	4.56096	4.24391	3.7732	2.8576	3.69651	4.31645
NM_001330554	protein_coding	ASMM10EP3A121978381	protein_coding	up	2.52882	0.00268669	0.0670207	3.979	2.64053	Tra2b	Refseq	3413	chr16:22244552-22266005:-	chr16	-	22244552	22266005		TGGCAAAAAGCAACAATAAACAAGTTTGATTTTTACTTTTCTTTCTAAATATCAATGCTT		Nucleus		20462	CCDS37297			NM_001330554	uc007ysc.1	4.11959	4.2992	4.15367	3.34354	2.24781	2.54884	2.7161	3.0494
ENSMUST00000014321	protein_coding	ASMM10EP3A121122382	protein_coding	up	2.11135	0.000116531	0.0324438	-1.62462	-2.70278	Tvp23b	Ensembl	1784	chr11:62879455-62895185:+	chr11	+	62879455	62895185	trans-golgi network vesicle protein 23B [Source:MGI Symbol;Acc:MGI:1914760]	TCGGAAGTGGGGGGCGGGTTGGCGCAGGGTCGTCATGTTGTCGCAGGACAGTAATGATGA		Nucleus;Axon		67510	CCDS24834			NM_026210	uc007jkh.1	-1.4504	-1.71694	-1.49969	-1.83144	-2.89713	-2.72502	-2.49559	-2.69338
ENSMUST00000100143	protein_coding	ASMM10EP3A112887952	protein_coding	up	1.78286	0.00413023	0.0766248	-0.536015	-1.37021	Rc3h2	Ensembl	8799	chr2:37370073-37414821:-	chr2	-	37370073	37414821	Roquin-2 [Source:UniProtKB/Swiss-Prot;Acc:P0C090]	TGAGCTTATTACATTTGAAATGTTTCCAATGTATTTTTCTTTTCCTTCTCTTCTCTTCTC		Nucleus	Yes	319817						-0.272925	-0.486135	-0.651903	-0.733096	-1.4454	-1.76724	-1.0483	-1.2199
ENSMUST00000191142	protein_coding	ASMM10EP3A114728779	protein_coding	up	1.64583	0.0141002	0.113088	4.8019	4.08309	Nop58	Ensembl	9507	chr1:59685009-59719044:+	chr1	+	59685009	59719044	Nucleolar protein 58 [Source:UniProtKB/Swiss-Prot;Acc:Q6DFW4]	AGGAGGAGCCATGTACCAGCACAGCAGTTCCTAGTCCAGAGAAAAAGAAGAAAAAGAAAA		Nucleus		55989	CCDS35587			NM_018868		5.3454	4.82783	4.51317	4.52119	4.28914	3.99249	4.10833	3.94239
uc008szr.1	protein_coding	ASMM10EP3A107687838	protein_coding	up	1.59042	0.0170416	0.121243	0.984369	0.314961	Ugcg	knownGene	1247	chr4:59189550-59218910:+	chr4	+	59189550	59218910	Mus musculus UDP-glucose ceramide glucosyltransferase (Ugcg), mRNA.	ACTCTGGTTCGTACTCAATTTCTCAGTTTCAATCCAGAATGATCAGGTAAATCAATAAAC		Nucleus		22234						1.12519	1.18771	1.11625	0.508324	0.32985	0.0291766	0.251395	0.649422
ENSMUST00000118438	protein_coding	ASMM10EP3A128177316	protein_coding	up	1.62656	0.00102033	0.0543806	-0.0894314	-0.791253	Arl6	Ensembl	875	chr16:59613605-59632520:-	chr16	-	59613605	59632520	ADP-ribosylation factor-like protein 6 [Source:UniProtKB/Swiss-Prot;Acc:O88848]	TCTTCCCTTGCAGTTGCTCTTTAAATATTTAAGCCGCGATATGGGCTTGCTGGACAGACT				56297						-0.0457486	0.0265163	-0.00998856	-0.328505	-0.833835	-1.01614	-0.637868	-0.677172
ENSMUST00000174786	protein_coding	ASMM10EP3A118985809	protein_coding	up	2.26029	0.00267959	0.0669207	1.60402	0.427516	Trmt112	Ensembl	646	chr19:6910164-6911028:+	chr19	+	6910164	6911028	tRNA methyltransferase 11-2 [Source:MGI Symbol;Acc:MGI:1914924]	CATTTTTGAGGAAGATGCACCACGTGTTGCTTGAGGTGAGAATCCTTGGGCATCGCCTGC				67674					uc008gjf.1	1.86831	1.65885	1.40289	1.48604	0.58433	-0.183678	0.481575	0.827835
ENSMUST00000108361	protein_coding	ASMM10EP3A100117018	protein_coding	up	1.90009	0.0315294	0.15503	-1.61129	-2.53737	RP24-150C17.2	Ensembl	618	chr3:15296551-15332302:-	chr3	-	15296551	15332302		ACTCCTTGGACCCAAACTTCTTCTGGTTATTGTCTCTGTCATGTACAGGCACAAGAAGCA				751864	CCDS38393			NM_001076679	uc008oqv.1	-1.04142	-1.55733	-1.80255	-2.04388	-2.67521	-2.3167	-3.16975	-1.9878
uc008enm.2	protein_coding	ASMM10EP3A110758583	protein_coding	up	1.61283	0.00167672	0.0605214	0.918469	0.228873	Hbegf	knownGene	2920	chr18:36512679-36515805:-	chr18	-	36512679	36515805	Mus musculus heparin-binding EGF-like growth factor (Hbegf), mRNA.	ACGGAGTAGAAATGCTCACCAGAACTGTTTTCCTGCAGTTGCTTTCTCCTCCAAGCCACA				15200						1.1976	1.03279	0.822244	0.62124	0.161666	0.279674	0.221777	0.252374
ENSMUST00000028135	protein_coding	ASMM10EP3A108415914	protein_coding	up	2.16115	0.0203454	0.129126	0.00917467	-1.10262	Fam129b	Ensembl	3714	chr2:32876114-32925254:+	chr2	+	32876114	32925254	Niban-like protein 1 [Source:UniProtKB/Swiss-Prot;Acc:Q8R1F1]	TCGACACTGCAACAACGGGATCCCGGAGAACTCAAAGGTGGAGGGCCCTGCATTCACAGA		Cytoplasm		227737	CCDS15934			NM_146119	uc008jhc.2	0.67788	-0.0793277	-0.393494	-0.16836	-0.662	-1.82007	-1.20813	-0.720296
ENSMUST00000201141	protein_coding	ASMM10EP3A111128517	protein_coding	up	2.40511	0.00285798	0.0685644	-0.55213	-1.81823	Lsm8	Ensembl	503	chr6:18848668-18853747:+	chr6	+	18848668	18853747	U6 snRNA-associated Sm-like protein LSm8 [Source:UniProtKB/Swiss-Prot;Acc:Q6ZWM4]	TGTTGGCAGCAAGGAGATATGAAATATTAACTGGAACACTAAAAGGTTTTGACCAGACCA		Nucleus		76522						-0.00108859	-0.657709	-0.742111	-0.807611	-1.61721	-2.26476	-1.95279	-1.43817
ENSMUST00000160281	protein_coding	ASMM10EP3A106944049	protein_coding	up	2.1335	0.00185486	0.0614371	1.7186	0.62538	Pole4	Ensembl	648	chr6:82621852-82652870:-	chr6	-	82621852	82652870	polymerase (DNA-directed), epsilon 4 (p12 subunit) [Source:MGI Symbol;Acc:MGI:1914229]	AGCTGTGGATGAATTCGCTTTTCTAGAAGGTTTGTTCCAACGCTAACACCACAATAACCA			Yes	66979					uc009clj.1	1.93971	1.85437	1.86242	1.21792	0.449612	0.441726	0.654425	0.955757
ENSMUST00000088650	protein_coding	ASMM10EP3A107402574	protein_coding	up	1.59988	0.00202391	0.0621775	0.948271	0.270304	Ergic3	Ensembl	1349	chr2:156008106-156018279:+	chr2	+	156008106	156018279	Mus musculus ERGIC and golgi 3 (Ergic3), transcript variant 2, mRNA. [Source:RefSeq mRNA;Acc:NM_001356414]	ACTTGCAGAGCTTTGGCCTTGACAATCCATCTGATTGCTTGCAGATCAACATGACACACT				66366				NM_001356413	uc008nly.1	0.950937	1.11728	0.833602	0.891265	0.404476	-0.0698637	0.326167	0.420437
ENSMUST00000001652	protein_coding	ASMM10EP3A100085438	protein_coding	up	3.04644	0.00777543	0.0916835	1.20477	-0.40235	Bdkrb2	Ensembl	3792	chr12:105563226-105595237:+	chr12	+	105563226	105595237	B2 bradykinin receptor [Source:UniProtKB/Swiss-Prot;Acc:P32299]	CAGCATCCTGATGACAAATCGTGTCCAGTGAAAGATGCAGAGAGCTCTGTACTGTGCAGA				12062	CCDS49160			NM_009747	uc007oym.1	1.64577	1.58709	1.48006	0.106183	0.00244716	-0.201467	-0.666447	-0.743935
ENSMUST00000214546	protein_coding	ASMM10EP3A107977161	protein_coding	up	8.34304	0.00108204	0.0550362	4.61024	1.54967	Olfr1033	Ensembl	2257	chr2:86020640-86043322:+	chr2	+	86020640	86043322		AGTTCCCTCTTCTCAGAAGGTGGCACCACCCTGAGTTGCTGGCAGAAATCCCTGTGAAAA				258571	CCDS16234			NM_146578	uc008klk.1	5.60374	4.64727	4.6848	3.50515	1.22812	1.71142	0.956836	2.30229
ENSMUST00000181795	protein_coding	ASMM10EP3A120590401	protein_coding	up	2.00508	0.016281	0.119022	2.95825	1.95459	Cox4i1	Ensembl	476	chr8:120668308-120674032:+	chr8	+	120668308	120674032	Cytochrome c oxidase subunit 4 isoform 1, mitochondrial [Source:UniProtKB/Swiss-Prot;Acc:P19783]	GGGCAGCGGTGAATGTTGGCTTCCAGAGCGCTGAGCCTGATTGGCAAGAGAGCCATTTCT				12857						3.38702	2.83746	2.8061	2.80241	2.1179	1.21925	1.9867	2.49452
ENSMUST00000211735	protein_coding	ASMM10EP3A101581795	protein_coding	up	2.11695	0.0391654	0.171709	-1.20357	-2.28556	Scaf1	Ensembl	4209	chr7:45002948-45014404:-	chr7	-	45002948	45014404	Splicing factor, arginine/serine-rich 19 [Source:UniProtKB/Swiss-Prot;Acc:Q5U4C3]	TGGGGAGGTTTACAGCTGTGATGTTCATGTTTTCTGAAGCCTCAATCAAGACATCCACCA			Yes	233208	CCDS21225				uc009gso.1	-0.913189	-1.30401	-0.637755	-1.95931	-1.58161	-2.9748	-2.49008	-2.09574
ENSMUST00000015171	protein_coding	ASMM10EP3A111412747	protein_coding	up	1.51512	0.000164007	0.0358771	0.761289	0.161857	Galns	Ensembl	2557	chr8:122578242-122611463:-	chr8	-	122578242	122611463	N-acetylgalactosamine-6-sulfatase [Source:UniProtKB/Swiss-Prot;Acc:Q571E4]	GGTAGCCCCAAGTCTATTTTTGGGTTGGTTTGAGACAGGGTTTCTCAGTGAGGTGCTGGC				50917	CCDS40504		00531+3.1.6.4	NM_016722	uc012gmh.1	0.691409	0.872671	0.782223	0.698852	0.217105	-0.00862025	0.188087	0.250855
ENSMUST00000138781	protein_coding	ASMM10EP3A102098427	protein_coding	up	1.72913	0.00158845	0.0599439	0.427494	-0.362549	Fam129b	Ensembl	337	chr2:32895632-32909958:+	chr2	+	32895632	32909958	Niban-like protein 1 [Source:UniProtKB/Swiss-Prot;Acc:Q8R1F1]	GGCACAGAGCTGATGCCAGAGAAAACCGAGAAGATCCTCACAGAGTTCCTTCGCTTCTAT		Cytoplasm		227737						0.627103	0.66451	0.217421	0.200943	-0.328376	-0.309559	-0.568891	-0.243368
ENSMUST00000102825	protein_coding	ASMM10EP3A100108481	protein_coding	up	3.41866	0.0137003	0.111887	4.61565	2.84222	Ifit3	Ensembl	1745	chr19:34583531-34588731:+	chr19	+	34583531	34588731	Interferon-induced protein with tetratricopeptide repeats 3 [Source:UniProtKB/Swiss-Prot;Acc:Q64345]	CCTCATTACTAATCATGTAGGGAATGGAGCTTAAAGCAGACAGAGCACCTTTTGATCACA				15959	CCDS29762			NM_010501	uc008hgo.1	5.76773	4.41377	4.9349	3.34619	2.62754	3.03441	2.7714	2.93551
ENSMUST00000106370	protein_coding	ASMM10EP3A105768914	protein_coding	up	2.1444	0.0318812	0.156018	1.7802	0.679627	Mettl23	Ensembl	1276	chr11:116843278-116849740:+	chr11	+	116843278	116849740	Methyltransferase-like protein 23 [Source:UniProtKB/Swiss-Prot;Acc:A2AA28]	TGTGTTCTTTGAACCAGAAGACTTTGAAAGCATTTTAGCCACAGTATACTTCCTGATGCA				74319	CCDS25679			NM_028865	uc007mml.2	2.1414	1.84476	1.7285	1.40614	0.83955	-0.27482	0.659985	1.49379
ENSMUST00000033880	protein_coding	ASMM10EP3A114902590	protein_coding	up	3.77922	0.00477605	0.0791957	3.06489	1.1468	Eif4ebp1	Ensembl	1997	chr8:27260329-27276674:+	chr8	+	27260329	27276674	eukaryotic translation initiation factor 4E binding protein 1 [Source:MGI Symbol;Acc:MGI:103267]	TTACTTCTTTCCCTGACAGGAAATAAAAGCCACATTTACCCTAGGCCCGCCCACAGCTGG				13685	CCDS22214			NM_007918	uc009lih.1	3.38117	3.48409	2.80983	2.58445	0.885262	0.703854	0.711891	2.28619
ENSMUST00000041984	protein_coding	ASMM10EP3A112640231	protein_coding	up	1.85226	0.00335792	0.0716063	0.588823	-0.300461	Akap7	Ensembl	2092	chr10:25170122-25299164:-	chr10	-	25170122	25299164	Mus musculus A kinase (PRKA) anchor protein 7 (Akap7), transcript variant 2, mRNA. [Source:RefSeq mRNA;Acc:NM_001347460]	GTGAAGCTGGCAGATGGAGACCATGTTAGCGCACTCCTGGAGATAGCAGAGACTGCGAAA				432442	CCDS23753			NM_018747	uc007eri.1	0.627927	0.476123	0.519114	0.732126	0.0222472	-0.809988	-0.134774	-0.279331
ENSMUST00000106211	protein_coding	ASMM10EP3A114195264	protein_coding	up	1.94379	0.0194596	0.126929	4.20079	3.24191	Sep15	Ensembl	1178	chr3:144570693-144597661:+	chr3	+	144570693	144597661	selenoprotein F [Source:HGNC Symbol;Acc:HGNC:17705]	GGGAGGTTCCCTCAAGTCCAAGTATGTTCGAGGCTCAGACCCTGTACTAAAGCTTTTGGA				93684						4.9699	4.23782	3.9486	3.64683	3.35425	2.96658	3.18767	3.45916
ENSMUST00000101426	protein_coding	ASMM10EP3A100069154	protein_coding	up	4.83396	0.00460185	0.0785843	-0.113296	-2.3865	Tmem176a	Ensembl	1540	chr6:48841512-48845869:+	chr6	+	48841512	48845869	Transmembrane protein 176A [Source:UniProtKB/Swiss-Prot;Acc:Q9DCS1]	CCAAGTTAGTTAGCCAATATATTGTGAGAAAACCCCCAGATTAATTGTCTTATAAAAATA		Exosome		66058	CCDS39482			NM_025326	uc009bvx.1	-0.819794	0.730812	0.166722	-0.530923	-2.41289	-3.45634	-1.80484	-1.87194
ENSMUST00000028844	protein_coding	ASMM10EP3A106039954	protein_coding	up	1.94892	0.00285352	0.0685644	0.238924	-0.723748	Sppl2a	Ensembl	5616	chr2:126890391-126933235:-	chr2	-	126890391	126933235	signal peptide peptidase like 2A [Source:MGI Symbol;Acc:MGI:1913802]	GGAACTTGCTGCTGGGCCTTTCGAGAATGCTGAAAAGTTGCCAGTAGTTATCAGGGTGCC		Nucleus		66552	CCDS16690			NM_023220	uc008mej.2	0.466942	0.283016	0.420151	-0.214411	-0.772627	-0.990614	-0.734923	-0.396827
ENSMUST00000030849	protein_coding	ASMM10EP3A110076007	protein_coding	up	1.69341	0.0262191	0.143014	-0.422485	-1.18241	Fam126a	Ensembl	5659	chr5:23960931-24030690:-	chr5	-	23960931	24030690	Hyccin [Source:UniProtKB/Swiss-Prot;Acc:Q6P9N1]	TGCAGTTACCAGCATGTCAATACGAGGTCACAGGTGGAAAAGACATGGAGATACAGAATT				84652	CCDS19113			NM_053090	uc008wqv.2	-0.498394	-0.284123	-0.149344	-0.758078	-0.908833	-1.81515	-1.1676	-0.838074
ENSMUST00000090986	protein_coding	ASMM10EP3A100316547	protein_coding	up	1.9406	0.012036	0.106587	0.856566	-0.0999396	Fcrls	Ensembl	2273	chr3:87250758-87263599:-	chr3	-	87250758	87263599		GAGGCCTTTGATTGTGGACATGATGAGGATGCTGGAGCTGTGTGTGAAGTCTTACCCAGC				80891	CCDS38471			NM_030707	uc008pry.1	0.444164	1.49509	1.01269	0.474324	0.167587	-0.31578	-0.158859	-0.092706
ENSMUST00000112175	protein_coding	ASMM10EP3A102451517	protein_coding	up	2.49318	0.00602508	0.084882	3.4584	2.14041	Tmsb4x	Ensembl	864	chrX:167207292-167208827:-	chrX	-	167207292	167208827	thymosin, beta 4, X chromosome [Source:MGI Symbol;Acc:MGI:99510]	ACATTCCGCAATGCTCCTTCCAGCAACCATGTCTGACAAACCCGATATGGCTGAGATCGA				19241						3.89215	3.5617	3.41378	2.96597	2.23032	1.4168	2.3235	2.59102
ENSMUST00000136650	protein_coding	ASMM10EP3A100645314	protein_coding	up	1.84271	0.00848473	0.094043	2.29436	1.41253	Morf4l2	Ensembl	384	chrX:136734274-136742889:-	chrX	-	136734274	136742889	Mortality factor 4-like protein 2 [Source:UniProtKB/Swiss-Prot;Acc:Q9R0Q4]	GGTTGCAGAATACAGGTGGTTGGAATAAAAACAGGGTTGAATGAGTTCCAGAAAGCAGGC		Exosome	Yes	56397						2.53899	2.54325	2.42093	1.67425	1.34077	1.17698	1.55728	1.57509
ENSMUST00000075982	protein_coding	ASMM10EP3A117554909	protein_coding	up	6.38535	0.0117655	0.105846	0.840229	-1.83454	Saa2	Ensembl	606	chr7:46751833-46754313:+	chr7	+	46751833	46754313	Mus musculus serum amyloid A 2 (Saa2), transcript variant 2, mRNA. [Source:RefSeq mRNA;Acc:NM_001357491]	CATTTATTGGGGAGGCTTTCCAAGGGGCTGGAGACATGTGGCGAGCCTACACTGACATGA				20209				NM_001357491		0.0684678	0.472837	3.03476	-0.215145	-1.71473	-2.00311	-1.92617	-1.69413
NM_001310084	protein_coding	ASMM10EP3A115273561	protein_coding	up	1.85906	0.0110414	0.103316	2.96309	2.06852	RP23-391M18.7	Refseq	2234	chr2:168209048-168230379:-	chr2	-	168209048	168230379		AGGGGAATGGGGGTGTTTATGGATGGGATTTGAAAAGAAAGATAATCAGATTATACCGAA	Dpm1			-1				NM_001310084		2.74097	3.41346	3.20714	2.49079	2.03627	1.77645	2.0613	2.40006
ENSMUST00000152565	protein_coding	ASMM10EP3A100583269	protein_coding	up	1.53858	0.00809205	0.0926304	0.0321199	-0.589484	Rnf19b	Ensembl	1463	chr4:129058409-129080549:+	chr4	+	129058409	129080549	E3 ubiquitin-protein ligase RNF19B [Source:UniProtKB/Swiss-Prot;Acc:A2A7Q9]	TCTGGACCAGATGACATCAAGCCATGCCCACGATGCAGTGCTTACATTATCAAGATGAAT				75234					uc008uvy.2	0.383142	0.0489297	-0.116756	-0.186836	-0.413388	-0.852708	-0.612913	-0.478927
ENSMUST00000009435	protein_coding	ASMM10EP3A100017378	protein_coding	up	2.23103	0.0161475	0.118682	6.30009	5.14238	Pttg1ip	Ensembl	2294	chr10:77581720-77598732:+	chr10	+	77581720	77598732	pituitary tumor-transforming 1 interacting protein [Source:MGI Symbol;Acc:MGI:2652132]	ACACCATCACACCCCGTGCCTTAGTTTTTAACCACTGTCCAATAAAATGGTTGAATATGA			Yes	108705	CCDS23957			NM_145925	uc007fvx.1	7.15826	6.17752	6.01716	5.84744	5.16077	4.75289	5.00531	5.65055
ENSMUST00000072331	protein_coding	ASMM10EP3A112016202	protein_coding	up	1.8075	0.00293301	0.0691493	1.53902	0.685023	Fxyd3	Ensembl	439	chr7:31070538-31076669:-	chr7	-	31070538	31076669	FXYD domain-containing ion transport regulator 3 [Source:UniProtKB/Swiss-Prot;Acc:Q61835]	AGGGCCACCTCTCATCACACCAGGCTCAGCTCACAACTGCTGAAGATGGACCAGTTAAAA				17178						1.83487	1.50773	1.06188	1.7516	0.747932	0.615721	0.632564	0.743875
ENSMUST00000173349	protein_coding	ASMM10EP3A120052739	protein_coding	up	2.02496	0.0147509	0.115401	0.710839	-0.307052	Polr1c	Ensembl	516	chr17:46244835-46247968:-	chr17	-	46244835	46247968	DNA-directed RNA polymerases I and III subunit RPAC1 [Source:UniProtKB/Swiss-Prot;Acc:P52432]	TGCCTGGGACCAGAACCGCTTCGAGAAGGTGCCGACAATGGCCGTGGAGAAGGTCTTGGT			Yes	20016						1.4876	0.629019	0.644757	0.081979	-0.478837	-0.368118	-0.275227	-0.106028
ENSMUST00000109736	protein_coding	ASMM10EP3A115951223	protein_coding	up	1.55855	0.00089291	0.0531381	-0.792014	-1.43222	Rnaseh2a	Ensembl	2981	chr8:84956610-84969740:-	chr8	-	84956610	84969740	Ribonuclease H2 subunit A [Source:UniProtKB/Swiss-Prot;Acc:Q9CWY8]	ACGTCCAGACACGGGTAGAGACAGGAAAGAGATCTCAAAACCGAGAGAGCCCTAGGCCGG		Cytoplasm		69724	CCDS22486				uc009mok.1	-0.517726	-0.926204	-0.957446	-0.766678	-1.4974	-1.36639	-1.47019	-1.39489
ENSMUST00000082430	protein_coding	ASMM10EP3A117744715	protein_coding	up	2.162	0.0329409	0.157731	0.800331	-0.312036	Gpx3	Ensembl	1594	chr11:54902772-54910377:+	chr11	+	54902772	54910377	Glutathione peroxidase 3 [Source:UniProtKB/Swiss-Prot;Acc:P46412]	CGGTTATGCGCTGGTACCACCGGACCACAGTCAGCAACGTCAAGATGGACATCCTGTCTT				14778	CCDS24703			NM_008161		1.11562	0.687238	0.806626	0.591837	-0.465633	-0.890194	-0.711254	0.818936
ENSMUST00000098679	protein_coding	ASMM10EP3A112177223	protein_coding	up	1.58154	0.00829141	0.0932239	4.2906	3.62927	Pou2f2	Ensembl	2340	chr7:25092476-25132488:-	chr7	-	25092476	25132488	POU domain, class 2, transcription factor 2 [Source:UniProtKB/Swiss-Prot;Acc:Q00196]	CCCTAGCCTGATGTTCAACCTCAGCTCAGCCTCTCTTTCTCCTCACCAGCCCTGGCCTCT			Yes	18987					uc009frm.1	4.63477	3.99829	4.06288	4.46644	3.73068	3.42152	3.63175	3.73312
ENSMUST00000162300	protein_coding	ASMM10EP3A100615031	protein_coding	up	1.51004	0.013819	0.112281	3.8553	3.26072	Grip2	Ensembl	5206	chr6:91761509-91807456:-	chr6	-	91761509	91807456	glutamate receptor interacting protein 2 [Source:HGNC Symbol;Acc:HGNC:23841]	GAGGCCCGGACCAGAGCCGATCTGTGTCCTCGACTCCCTTCTCCTCACCGACTATGAACC				243547	CCDS51852			NM_001159507	uc012epd.2	3.75917	3.80842	4.24166	3.61197	2.98651	3.34388	3.21759	3.4949
ENSMUST00000163082	protein_coding	ASMM10EP3A124910042	protein_coding	up	2.13912	0.00985136	0.0994957	-0.683967	-1.78099	Dab2	Ensembl	2034	chr15:6422240-6438907:+	chr15	+	6422240	6438907	DAB2, clathrin adaptor protein [Source:HGNC Symbol;Acc:HGNC:2662]	AAGTGAGGCCCTAATGACCCTTGATGATCAAGCTAACAAATTGAAGCTGGAAAGCAAAGA		Cytoplasm	Yes	13132					uc057bfr.1	-0.861286	-0.356887	-0.174251	-1.34344	-2.1388	-1.74472	-1.49908	-1.74134
ENSMUST00000172266	protein_coding	ASMM10EP3A100091861	protein_coding	up	1.62793	0.0397836	0.173123	2.62264	1.91961	Zfp456	Ensembl	679	chr13:67362113-67375810:-	chr13	-	67362113	67375810	zinc finger protein 456 [Source:MGI Symbol;Acc:MGI:3040694]	CTGCAACCCTTAATCTACTCTTCTAACTGCTGTCCTGGCTGCCTTCCCAGTGGAAGTTGC			Yes	408065						3.16015	2.47806	2.16153	2.69084	2.08217	1.54878	1.74646	2.30103
ENSMUST00000025363	protein_coding	ASMM10EP3A101236995	protein_coding	up	4.81471	0.00163554	0.0600944	4.09186	1.82441	Hbegf	Ensembl	2373	chr18:36504927-36515805:-	chr18	-	36504927	36515805	Proheparin-binding EGF-like growth factor Heparin-binding EGF-like growth factor [Source:UniProtKB/Swiss-Prot;Acc:Q06186]	AGGACCTGAGCTATAGGAACCTTCAGAGGCTACTTCTGAGACAGTGGTTCGTTACACGTT				15200	CCDS29153			NM_010415	uc008enl.2	4.94532	4.07942	4.18962	3.15307	2.05954	1.22563	1.97312	2.03935
ENSMUST00000066859	protein_coding	ASMM10EP3A116334819	protein_coding	up	3.14543	0.00386049	0.0755079	2.89071	1.23745	Cfh	Ensembl	4361	chr1:140085859-140183411:-	chr1	-	140085859	140183411	Complement factor H [Source:UniProtKB/Swiss-Prot;Acc:P06909]	GGGATATGGACAGAAAAACCAAAGTGCCGAGACTCAACAGGGAAATGTGGGCCTCCTCCA				12628					uc007cws.1	2.77555	2.84333	3.62313	2.32081	0.807893	1.42337	0.883079	1.83544
ENSMUST00000034342	protein_coding	ASMM10EP3A103284187	protein_coding	up	1.80386	0.00406101	0.0760818	0.927297	0.0762061	Cklf	Ensembl	667	chr8:104250861-104263447:+	chr8	+	104250861	104263447	Chemokine-like factor [Source:UniProtKB/Swiss-Prot;Acc:Q9DAS1]	TGAGATCTTTCTTTTGGCCTTTGCTTGATGTTATTAACTCAATGGTAACAGCATTATGCA		Nucleus		75458	CCDS40450			NM_029295	uc009nad.2	0.845343	1.21404	0.993265	0.65654	-0.148586	-0.166882	0.165767	0.454526
ENSMUST00000112705	protein_coding	ASMM10EP3A116335270	protein_coding	up	2.3181	0.00635541	0.0862988	-1.22957	-2.44251	Nmi	Ensembl	1130	chr2:51948505-51973016:-	chr2	-	51948505	51973016	N-myc-interactor [Source:UniProtKB/Swiss-Prot;Acc:O35309]	GCAGCGAGCGGAGAGTCATGGATGCTGATAAAGACAACATAAAGCAAGCTTGTGATGAGC			Yes	64685					uc008jqn.2	-0.921471	-1.21532	-0.801801	-1.9797	-2.53414	-2.0612	-2.50504	-2.66968
ENSMUST00000160352	protein_coding	ASMM10EP3A114201636	protein_coding	up	2.81849	0.0162309	0.118927	1.9508	0.455874	Tmem33	Ensembl	5322	chr5:67260697-67291461:+	chr5	+	67260697	67291461	transmembrane protein 33 [Source:MGI Symbol;Acc:MGI:1915128]	GCATCGCCTTTATCAGCAGACTGGCACCAACAGCTTGAAATTTCCTAGCCATGTGCAGCA		Nucleus		67878	CCDS51511			NM_030108	uc008xpp.2	2.8224	1.69236	1.72523	1.56319	0.784353	-0.477297	0.397308	1.11913
ENSMUST00000117341	protein_coding	ASMM10EP3A114998533	protein_coding	up	2.7634	0.0157777	0.117756	1.13067	-0.335772	Spg20	Ensembl	2957	chr3:55112387-55129694:+	chr3	+	55112387	55129694	spastic paraplegia 20, spartin (Troyer syndrome) homolog (human) [Source:MGI Symbol;Acc:MGI:2139806]	GCCTCAGCCAGAAGACAGCACAGGGGAGTCAGACATTCCACAAAGGAGAGGAAAGAGGGC				229285					uc008pgd.1	1.46552	0.717223	0.548593	1.79136	-0.0351796	-1.19295	-0.436104	0.32114
ENSMUST00000169114	protein_coding	ASMM10EP3A109088240	protein_coding	up	2.5788	0.000291982	0.0408576	1.09918	-0.267514	Erap1	Ensembl	5644	chr13:74639568-74693201:+	chr13	+	74639568	74693201	Endoplasmic reticulum aminopeptidase 1 [Source:UniProtKB/Swiss-Prot;Acc:Q9EQH2]	TGGGAACAACAGACCAGTTTTCCACCAGAGCACGTCTTGAAGAGGTAAAAGGATTCTTCA		Nucleus		80898	CCDS26647	CHEMBL3414412		NM_030711	uc007rfj.1	1.47561	1.08482	1.12442	0.711891	-0.407764	-0.414829	-0.233122	-0.0143414
ENSMUST00000037875	protein_coding	ASMM10EP3A117155810	protein_coding	up	2.34115	0.0204491	0.129365	1.83476	0.607545	Rrbp1	Ensembl	2701	chr2:143985853-144011263:-	chr2	-	143985853	144011263	Ribosome-binding protein 1 [Source:UniProtKB/Swiss-Prot;Acc:Q99PL5]	GCTGTATCCCTTATTCCCAAAAGAATAAAGCAATAATGATAATGTCCAAATGCTGAAACA		Nucleus		81910	CCDS38253			NM_133626	uc008mqk.1	1.5505	2.01408	2.66415	1.11033	0.670725	0.0705661	0.599311	1.08958
ENSMUST00000156166	protein_coding	ASMM10EP3A116303621	protein_coding	up	1.53803	0.0201691	0.128582	-1.65938	-2.28046	Agbl1	Ensembl	3369	chr7:76229887-77124698:+	chr7	+	76229887	77124698	Cytosolic carboxypeptidase 4 [Source:UniProtKB/Swiss-Prot;Acc:Q09M05]	TGGCAGCCCAAGGCATGGAGACTCTCTTCAGCATTGCACAGACCTGCCTGGAGAACAAGA				244071	CCDS85321			NM_001199224	uc012fnc.1	-1.47622	-1.6564	-2.02359	-1.48132	-2.27045	-2.58599	-2.39314	-1.87228
ENSMUST00000219026	protein_coding	ASMM10EP3A101608726	protein_coding	up	1.74209	0.00583762	0.0839098	3.71905	2.91823	Arhgap9	Ensembl	1946	chr10:127323707-127329943:+	chr10	+	127323707	127329943	Rho GTPase activating protein 9 [Source:MGI Symbol;Acc:MGI:2143764]	GAGATCTGTCTGTCTTTGCCTCCCAAGTGCTGAGATTGAAGAAACCGGGCTCCATGGAGC				216445	CCDS36079				uc007hjc.1	3.76897	3.94899	3.66777	3.49046	3.23544	2.46228	3.06775	2.90743
ENSMUST00000173854	protein_coding	ASMM10EP3A121929877	protein_coding	up	1.55117	0.00550971	0.0828108	7.26954	6.63618	Pcbp3	Ensembl	605	chr10:76762370-76788422:-	chr10	-	76762370	76788422	Mus musculus poly(rC) binding protein 3 (Pcbp3), transcript variant 2, mRNA. [Source:RefSeq mRNA;Acc:NM_001347216]	ACCCCCTTTCCTCCCCTCGGACAGACCAACCCCGCTTTCCCCGGTCTGGATGCCAGCCCA			Yes	59093						7.11588	7.24447	7.45816	7.25963	6.69458	6.24725	6.80039	6.80252
ENSMUST00000107094	protein_coding	ASMM10EP3A100107330	protein_coding	up	1.71828	0.00155526	0.0595954	5.26949	4.48852	Jun	Ensembl	3189	chr4:95049034-95052222:-	chr4	-	95049034	95052222	jun proto-oncogene [Source:MGI Symbol;Acc:MGI:96646]	GATGACCTTTGCTTGTGCATATTTATAATAGCGTTCGTTATCACAATAAATGTATTCAAA		Nucleus	Yes	16476	CCDS18364	CHEMBL5369		NM_010591	uc008tsq.2	5.23408	5.41408	5.41033	5.01946	4.30556	4.41075	4.43665	4.80112
ENSMUST00000167202	protein_coding	ASMM10EP3A123163906	protein_coding	up	1.53643	0.023444	0.136578	0.126179	-0.493403	U2af1l4	Ensembl	399	chr7:30563367-30565172:+	chr7	+	30563367	30565172	U2 small nuclear RNA auxiliary factor 1-like 4 [Source:MGI Symbol;Acc:MGI:2678374]	GTGTGACAACCTCGGGGACCACCTCGTGGGCAATGTCTACGTTAAGGTCACCTCCAAGGT			Yes	233073						0.537175	0.250465	-0.00301731	-0.279905	-0.401007	-0.810076	-0.434542	-0.327987
ENSMUST00000111267	protein_coding	ASMM10EP3A101172731	protein_coding	up	2.2051	0.00601507	0.0848009	3.69251	2.55167	Sap18	Ensembl	660	chr14:57798638-57802335:+	chr14	+	57798638	57802335	Sin3-associated polypeptide 18 [Source:MGI Symbol;Acc:MGI:1277978]	AAAAGGATACGATGGATGCAACCTTGAAAGAACTGACTAGTTTAGTGAAGGAAGTCTACC			Yes	20220						3.94719	3.99036	3.68566	3.14682	2.48296	2.05108	2.69785	2.97478
ENSMUST00000110832	protein_coding	ASMM10EP3A100757909	protein_coding	up	2.15625	0.00108627	0.0550923	1.54122	0.43269	Tmem184a	Ensembl	4326	chr5:139802485-139813243:-	chr5	-	139802485	139813243	transmembrane protein 184a [Source:MGI Symbol;Acc:MGI:2385897]	ACACCTTGCATTTTCTAGACTTTGTTGGGCTTTCTGTTCTTGTGGGGGCCTGTCTTCTGA				231832	CCDS39354			NM_144914	uc009ahe.2	1.77573	1.90194	1.42397	1.06323	0.461234	0.416691	0.41726	0.435575
ENSMUST00000092955	protein_coding	ASMM10EP3A109704004	protein_coding	up	2.98824	0.00393126	0.075721	0.274712	-1.30458	Ahnak	Ensembl	1046	chr19:8989295-9076714:+	chr19	+	8989295	9076714	AHNAK nucleoprotein (desmoyokin) [Source:MGI Symbol;Acc:MGI:1316648]	CCCAGATGCAGGGCTGTAGCAGTGGCCAGGAAGAAAACTGCCCCCACTGGAGGTTGTTTT		Cytoplasm;Nucleus		66395	CCDS50384			NM_001286518	uc008gok.2	0.960869	0.347223	-0.136365	-0.0728796	-1.73465	-1.12804	-1.6456	-0.710028
uc008fms.1	protein_coding	ASMM10EP3A118664946	protein_coding	up	2.07403	0.0109584	0.103046	1.4886	0.436161	Psmg2	knownGene	804	chr18:67641599-67646487:+	chr18	+	67641599	67646487	Mus musculus proteasome (prosome, macropain) assembly chaperone 2 (Psmg2), mRNA.	ACCGTCAAAGAAGCTAGTGGTGCTTCAGTTAAGGTCCATCTTTATTAAGGTTAGTATGCT				107047						2.0661	1.429	1.39178	1.06751	0.327222	-0.0198432	0.489209	0.948055
ENSMUST00000075072	protein_coding	ASMM10EP3A100077309	protein_coding	up	3.84032	0.00336784	0.0716411	0.483988	-1.45724	Gpr65	Ensembl	2069	chr12:98268635-98276644:+	chr12	+	98268635	98276644	G protein-coupled receptor 65 [Source:HGNC Symbol;Acc:HGNC:4517]	GGGATCTAGTCACCGAGTCACATAAAGTAAAAGTAAATGGATTTTGTATTTTGGTCTTGA				14744	CCDS26096			NM_008152	uc007olg.2	0.201935	1.03817	0.489425	0.206424	-1.4642	-1.98829	-1.95212	-0.424341
ENSMUST00000208235	protein_coding	ASMM10EP3A116843843	protein_coding	up	1.72163	0.0121708	0.107029	2.53584	1.75206	RP23-106P7.2	Ensembl	132	chrX:153725833-153741084:+	chrX	+	153725833	153741084		TTGACTGTGCCACTTGGAGACCGTATTTACAAACTGAGTATTATGATGTAATGACTGTGA				-1	CCDS85820			NM_027327	uc009ura.3	2.91527	2.60583	2.1693	2.45294	1.83609	1.37938	1.6624	2.13034
ENSMUST00000109288	protein_coding	ASMM10EP3A102785032	protein_coding	up	3.42144	0.0296846	0.150763	5.02894	3.25434	Kif21a	Ensembl	6142	chr15:90933276-91049948:-	chr15	-	90933276	91049948	Kinesin-like protein KIF21A [Source:UniProtKB/Swiss-Prot;Acc:Q9QXL2]	AGCTTCTTGCCCCATCTGGCTTACCTTCTAAGATAGGCAGCATGTCTGATGAAAGTGACT				16564	CCDS37179			NM_016705	uc007xht.3	4.59343	4.91691	4.92232	5.68309	3.60028	1.55593	3.67071	4.19042
uc009ugb.2	protein_coding	ASMM10EP3A105804017	protein_coding	up	1.57674	0.0198622	0.127854	1.52996	0.873015	Drp2	knownGene	6785	chrX:134427023-134456573:+	chrX	+	134427023	134456573	Mus musculus dystrophin related protein 2 (Drp2), mRNA.	CTCTCTCTGTCTTGTGTGAGAAAGGAAAAGAAACCCTCTATCCTAGGGGAGTATGGGCCT				13497						1.21933	1.99673	1.39567	1.5081	0.550175	1.08188	0.797097	1.0629
ENSMUST00000038227	protein_coding	ASMM10EP3A115007755	protein_coding	up	1.86804	0.0131991	0.110097	1.80528	0.903753	Ackr1	Ensembl	1153	chr1:173331890-173333502:-	chr1	-	173331890	173333502	atypical chemokine receptor 1 (Duffy blood group) [Source:MGI Symbol;Acc:MGI:1097689]	CCAGTGATGCTTACAATGGCTTCTGCGCCTTTCCATCCTCCAGAGACATGGAAGCTTTGA				13349	CCDS35789			NM_010045	uc007drg.1	2.46427	1.63889	1.24745	1.8705	0.774654	1.01496	0.926795	0.898606
ENSMUST00000020161	protein_coding	ASMM10EP3A117748595	protein_coding	up	14.5214	0.0191765	0.126273	2.70145	-1.15866	Arg1	Ensembl	1477	chr10:24915221-24927484:-	chr10	-	24915221	24927484	Arginase-1 [Source:UniProtKB/Swiss-Prot;Acc:Q61176]	AATTTACAAGACAGGGCTCCTTTCAGGACTAGATATCATGGAAGTGAACCCAACTCTTGG		Cytoplasm		11846	CCDS48523			NM_007482	uc007erg.2	4.44939	2.62119	3.66589	0.0693222	-0.25347	-2.20521	-2.65059	0.474631
ENSMUST00000024042	protein_coding	ASMM10EP3A100019042	protein_coding	up	1.80811	0.0475527	0.188342	4.69063	3.83614	Creld2	Ensembl	1366	chr15:88819646-88826683:+	chr15	+	88819646	88826683	Cysteine-rich with EGF-like domain protein 2 [Source:UniProtKB/Swiss-Prot;Acc:Q9CYA0]	CAAAAGCTGCATTTCTTGGTGGTTCTTACACAGATTTGTATATTTTGATATTGTTCTTTA				76737	CCDS27733			NM_029720	uc007xep.1	4.40592	5.27028	5.09516	3.99114	3.55914	3.54138	4.01471	4.22934
ENSMUST00000061294	protein_coding	ASMM10EP3A100098696	protein_coding	up	6.50114	1.79759e-05	0.0200043	2.73149	0.0307998	Crh	Ensembl	1320	chr3:19693401-19695396:-	chr3	-	19693401	19695396	Corticoliberin [Source:UniProtKB/Swiss-Prot;Acc:Q8CIT0]	CAGTAATAAAACATCTTTCTGATTCTTGGTCAATTTGGTTGTGTAAGAGAACGTTAAATA				12918	CCDS17258			NM_205769	uc008orx.2	3.11052	2.33249	2.48915	2.9938	-0.18415	0.173867	0.270578	-0.137096
ENSMUST00000053686	protein_coding	ASMM10EP3A100061422	protein_coding	up	1.71424	0.0459846	0.18534	2.91213	2.13455	Uck2	Ensembl	4731	chr1:167222883-167285320:-	chr1	-	167222883	167285320	uridine-cytidine kinase 2 [Source:MGI Symbol;Acc:MGI:1931744]	CACACCCTATGTACTTGGCTGTAAATAAAGACAAATAAAAACAATGAATTCAACTCTTCA				80914	CCDS15455			NM_030724	uc007dku.2	3.27471	3.39738	2.92366	2.05275	2.02525	2.10991	2.08814	2.31491
ENSMUST00000094544	protein_coding	ASMM10EP3A100125351	protein_coding	up	2.36407	0.000204094	0.0374451	1.42398	0.182715	RP23-308N2.9	Ensembl	905	chr4:141432672-141436105:-	chr4	-	141432672	141436105	Steroid receptor-associated and regulated protein [Source:UniProtKB/Swiss-Prot;Acc:Q3ULG3]	CGCACCACGGTTTTCTTGAAGCTTGGAAAGGGAGAGAGTTGAACAAGTGATCAAATAAAT				277744	CCDS51347			NM_001033374	uc008vok.2	1.28381	1.27063	1.37184	1.76965	0.245117	0.416979	0.137018	-0.0682548
ENSMUST00000028817	protein_coding	ASMM10EP3A100036501	protein_coding	up	1.78973	0.00128782	0.0574066	3.92886	3.08912	Pcna	Ensembl	1518	chr2:132249162-132253314:-	chr2	-	132249162	132253314	proliferating cell nuclear antigen [Source:MGI Symbol;Acc:MGI:97503]	TAGTTATACCCTGTTAGGTAAATGGGCTTTTGTTCTCTCTTCCATCGTGGAGATAGCAAT			Yes	18538	CCDS16771			NM_011045	uc008mml.1	4.24285	3.97467	3.9131	3.58483	3.0502	2.96465	3.09024	3.25139
ENSMUST00000171470	protein_coding	ASMM10EP3A102048792	protein_coding	up	6.51662	0.000251085	0.0396553	1.2076	-1.49653	Lox	Ensembl	4468	chr18:52516069-52529867:-	chr18	-	52516069	52529867	Protein-lysine 6-oxidase [Source:UniProtKB/Swiss-Prot;Acc:P28301]	GGGACAGTAAAAGCCATGCACTTACCTGCTACCCATTGGAAAATAAAACGACTGTCCCCA				16948				NM_001286182	uc008exf.2	1.72763	1.10059	1.10112	0.901052	-1.96108	-1.64754	-1.76497	-0.612515
ENSMUST00000016463	protein_coding	ASMM10EP3A100118152	protein_coding	up	2.0712	0.0104147	0.101231	5.87285	4.82238	Slc25a5	Ensembl	1240	chrX:36795651-36798807:+	chrX	+	36795651	36798807	solute carrier family 25 (mitochondrial carrier, adenine nucleotide translocator), member 5 [Source:MGI Symbol;Acc:MGI:1353496]	GGTGGCGCCTTTGTGCTTGTCTTGTATGATGAGATCAAGAAATACACATAATTATGTCCT		Exosome		11740	CCDS30062			NM_007451	uc009sxs.2	6.08558	5.9873	5.72459	5.69392	4.89497	4.06513	4.99736	5.33206
ENSMUST00000198464	protein_coding	ASMM10EP3A111991428	protein_coding	up	1.88112	0.0311501	0.154155	1.61781	0.706221	Txk	Ensembl	2271	chr5:72695980-72752773:-	chr5	-	72695980	72752773	TXK tyrosine kinase [Source:MGI Symbol;Acc:MGI:102960]	GGGTCGCCATGATCCTGTCCTCTTTGACAATGATCTCCTTTTCAGATAGCTCCTTCCAGT			Yes	22165	CCDS80298			NM_001289495	uc008xrx.3	2.01102	1.08188	1.06932	2.30902	0.587841	0.689105	0.656301	0.89164
ENSMUST00000186255	protein_coding	ASMM10EP3A106809322	protein_coding	up	1.55874	0.0478305	0.188855	3.26336	2.62298	Ptma	Ensembl	768	chr1:86526736-86530371:+	chr1	+	86526736	86530371	prothymosin alpha [Source:MGI Symbol;Acc:MGI:97803]	TGTGGAGGAGGCAGAGAATGGAAGAGATGCACCTGCCAATGGGAACGCTGTGAGGAGGAG		Exosome;Axon		19231						3.82127	3.33722	3.23192	2.66303	2.59468	2.53084	2.45327	2.91312
uc012dni.2	protein_coding	ASMM10EP3A100300070	protein_coding	up	2.15907	0.00389467	0.0755493	2.48686	1.37645	Cdc42	knownGene	1992	chr4:137319696-137357759:-	chr4	-	137319696	137357759	Mus musculus cell division cycle 42 (Cdc42), transcript variant 1, mRNA.	CGCCCCGGCGGAGAAGCTGAGGTTTTTGACAACTATGCAGTCACAGTTATGATTGGTGGA				12540						2.85071	2.57437	2.52201	2.00037	1.30477	0.951922	1.50521	1.74391
uc007mdf.1	protein_coding	ASMM10EP3A104768022	protein_coding	up	2.08424	0.0109549	0.103046	2.69206	1.63253	Abca8a	knownGene	5629	chr11:110025634-110091620:-	chr11	-	110025634	110091620	Mus musculus ATP-binding cassette, sub-family A (ABC1), member 8a (Abca8a), mRNA.	TCTCATTACAGATGGTTGTGAGCCCCCATGTGGTTGCTGGAATTCCTGTACACAGCACTT				217258						2.83663	2.77089	2.36892	2.79179	2.2046	0.899579	1.67436	1.7516
ENSMUST00000042493	protein_coding	ASMM10EP3A100031300	protein_coding	up	1.61812	0.0192342	0.126344	4.16827	3.47396	Ccdc115	Ensembl	1705	chr1:34436670-34439672:-	chr1	-	34436670	34439672	Coiled-coil domain-containing protein 115 [Source:UniProtKB/Swiss-Prot;Acc:Q8VE99]	GGGGAATGTAATTGTTTGTGGGGTGTAAATATTTCTTCCTAATTTGTTAATTTTGCTTAT				69668	CCDS14866			NM_027159	uc011wja.1	4.23144	4.63583	4.12653	3.6793	3.45878	3.27873	3.42025	3.73807
ENSMUST00000111887	protein_coding	ASMM10EP3A100044032	protein_coding	up	2.76884	0.000669922	0.0487505	1.77934	0.310061	Ivns1abp	Ensembl	2783	chr1:151344509-151356799:+	chr1	+	151344509	151356799	Influenza virus NS1A-binding protein homolog [Source:UniProtKB/Swiss-Prot;Acc:Q920Q8]	GGTCTGGATGTTTCTCCAGCAGAATGTATTAAAGCAGTATAGTTTCCTTGTGTTGATCGA		Nucleus;Dendrite	Yes	117198	CCDS35735			NM_001039511	uc007cym.1	1.7374	2.05879	1.84666	1.47452	0.209525	-0.194685	0.58433	0.641076
ENSMUST00000093940	protein_coding	ASMM10EP3A118276646	protein_coding	up	1.51814	0.0451325	0.183653	2.84884	2.24653	Arhgap23	Ensembl	2409	chr11:97491144-97502398:+	chr11	+	97491144	97502398	Rho GTPase-activating protein 23 [Source:UniProtKB/Swiss-Prot;Acc:Q69ZH9]	AGATTCCACCACCTGTAGCTCAGCCAAGTCCAAGGGTTCCTGGGTCCCCAAGAAAGAGCC				58996					uc007led.1	3.05375	2.53551	2.48311	3.323	2.52583	1.9206	2.2758	2.26391
ENSMUST00000094103	protein_coding	ASMM10EP3A100033152	protein_coding	up	2.97545	0.000954162	0.0536554	3.83573	2.26262	Hs3st3b1	Ensembl	4911	chr11:63885792-63922290:-	chr11	-	63885792	63922290	Heparan sulfate glucosamine 3-O-sulfotransferase 3B1 [Source:UniProtKB/Swiss-Prot;Acc:Q9QZS6]	CTGTGCAAATTCTCGCAGTATGTCTTCTATAACGTGGATGTTAGAATAGCCAATATGTAC				54710	CCDS24838			NM_018805	uc007jkn.1	3.73501	4.40682	3.8651	3.33598	2.18757	1.90639	2.41093	2.5456
ENSMUST00000124996	protein_coding	ASMM10EP3A117611726	protein_coding	up	1.8092	0.0423509	0.178319	1.67247	0.81712	Psmg4	Ensembl	474	chr13:34162964-34178168:+	chr13	+	34162964	34178168	Proteasome assembly chaperone 4 [Source:UniProtKB/Swiss-Prot;Acc:P0C7N9]	GGCCATGTGCAGCCGCTACCCCGGAAGACCAGCAAACAGGTGTTTGTCAGCTACAACCTC				69666	CCDS49231			NM_001110515	uc007qbf.3	2.36673	1.64577	1.39519	1.28219	1.13568	0.158509	0.876378	1.09792
uc007rpd.1	protein_coding	ASMM10EP3A125093305	protein_coding	up	1.86218	0.00575347	0.0835984	0.243761	-0.65323	Tnpo1	knownGene	5329	chr13:98842081-98890998:-	chr13	-	98842081	98890998	Mus musculus transportin 1 (Tnpo1), transcript variant 2, mRNA.	GGCGGACGTTGGCGCGGACCTTTGGAGCGGTCCGGCCGGGTTTCGGCAAACCAAGATGGA				238799						0.637138	-0.105731	0.575276	-0.131638	-0.542214	-0.68153	-0.748754	-0.640423
ENSMUST00000114936	protein_coding	ASMM10EP3A101409971	protein_coding	up	1.69114	0.00819285	0.0930353	-0.210298	-0.968293	Slc25a14	Ensembl	1582	chrX:48623765-48662294:+	chrX	+	48623765	48662294	Mus musculus solute carrier family 25 (mitochondrial carrier, brain), member 14 (Slc25a14), transcript variant 6, mRNA. [Source:RefSeq mRNA;Acc:NM_001359136]	AAGGGTGAAGTTTGCAACGGCGGCAGTGATTGTAAGCGGACATCAGAAAAGTTCCACTTT				20523	CCDS53066			NM_001166450	uc009tcr.2	-0.32239	0.0197575	0.0249397	-0.563499	-1.11229	-1.26585	-0.691855	-0.803173
NM_001359606	protein_coding	ASMM10EP3A119405349	protein_coding	up	2.14266	0.0218171	0.132084	1.36607	0.266667	Slc16a5	Refseq	3097	chr11:115462474-115474357:+	chr11	+	115462474	115474357		TGTCCCCTCTCGCACTGCAGGCCTGGGCATGTGTTTCAGCTTCCAGTCGAGCATCACGGT				217316				NM_001359606		0.544325	1.74438	1.87827	1.2973	0.307782	-0.292726	0.519114	0.532496
ENSMUST00000220187	protein_coding	ASMM10EP3A106428280	protein_coding	up	1.69134	0.0411942	0.1762	-0.0730703	-0.831236	Ppp1r36	Ensembl	504	chr12:76417626-76432221:+	chr12	+	76417626	76432221	Protein phosphatase 1 regulatory subunit 36 [Source:UniProtKB/Swiss-Prot;Acc:D3Z0R2]	CCTGCAGAGACTCTCGATGGAGAAGAATCCCCAAAGCCGCGTGGTAACAGTGTGTTTTCA				210762						0.719705	-0.39488	-0.576567	-0.0405386	-0.829313	-0.974252	-0.834814	-0.686563
ENSMUST00000140114	protein_coding	ASMM10EP3A102506219	protein_coding	up	2.77056	0.0165583	0.119665	6.17827	4.70809	Cgrrf1	Ensembl	419	chr14:46832219-46840414:+	chr14	+	46832219	46840414	Cell growth regulator with RING finger domain protein 1 [Source:UniProtKB/Swiss-Prot;Acc:Q8BMJ7]	TGCAGCTTCCCTAGCAAGTCGGTGGCTATTCCCCAGCTTCGCTCCCATCTCATGTCCTCT			Yes	68755					uc007thi.1	5.6333	6.11118	6.26087	6.70773	4.55048	3.71556	5.02595	5.54038
ENSMUST00000112551	protein_coding	ASMM10EP3A102846856	protein_coding	up	4.94718	0.00425746	0.0772924	3.67335	1.36675	Sat1	Ensembl	896	chrX:155213315-155216345:-	chrX	-	155213315	155216345	spermidine/spermine N1-acetyl transferase 1 [Source:MGI Symbol;Acc:MGI:98233]	GGCAAGTTGCTGTATCTTGAAGACTTCTTCGTGATGAGTGATTACAGAGAATTGTATTTC		Axon		20229						3.9703	3.87728	3.82232	3.02352	1.13781	0.20331	1.70795	2.41792
ENSMUST00000111269	protein_coding	ASMM10EP3A115413136	protein_coding	up	2.62902	0.00441315	0.0779133	2.79766	1.40313	Sap18	Ensembl	459	chr14:57798218-57804969:+	chr14	+	57798218	57804969	Sin3-associated polypeptide 18 [Source:MGI Symbol;Acc:MGI:1277978]	CGGGAACGTGCCTTCGAGCGAGCTGCAGATCTACACCTGGTGCCAAGGACTTAAGTACAA			Yes	20220						3.42467	2.84484	2.55675	2.36437	1.51459	0.881308	1.31003	1.90658
uc008dqb.1	protein_coding	ASMM10EP3A114700933	protein_coding	up	1.53078	0.0409959	0.175838	-1.60181	-2.21608	Cyp1b1	knownGene	3378	chr17:79706894-79715041:-	chr17	-	79706894	79715041	Mus musculus cytochrome P450, family 1, subfamily b, polypeptide 1 (Cyp1b1), mRNA.	GCCAGCAGTGTGATGATATTCTCAGTGGGCAAACGGAGGTGCATCGGATGGCACACCACG				13078						-1.86497	-1.24525	-1.30131	-1.99572	-2.36831	-2.28089	-2.40769	-1.80741
ENSMUST00000032440	protein_coding	ASMM10EP3A100604481	protein_coding	up	2.00657	0.02966	0.150741	3.29139	2.28666	Sec13	Ensembl	1353	chr6:113728062-113740743:-	chr6	-	113728062	113740743	SEC13 homolog, nuclear pore and COPII coat complex component [Source:HGNC Symbol;Acc:HGNC:10697]	CAGGTGGAGACAATAAGGTGACCCTGTGGAAAGAGTCGGTGGACGGACAGTGGGTGTGCA				110379	CCDS39596			NM_024206	uc009dhm.1	4.19664	3.15008	3.05283	2.76602	2.34915	1.88048	2.23032	2.68669
uc008dvv.1	protein_coding	ASMM10EP3A103621658	protein_coding	up	2.48821	0.00514265	0.0805762	-0.141238	-1.45634	Lhcgr	knownGene	3968	chr17:88739706-88791976:-	chr17	-	88739706	88791976	Mus musculus luteinizing hormone/choriogonadotropin receptor (Lhcgr), mRNA.	AAAGTTTCTTAGCCATATCCCAAGTGCTTCGTGGGTCTCACTAGTAATAGGAGGCACAGA				16867						0.377785	0.0132273	-0.0472337	-0.90873	-1.27621	-1.16923	-1.76724	-1.6127
ENSMUST00000025215	protein_coding	ASMM10EP3A124699282	protein_coding	up	4.1575	0.0492534	0.191357	6.21624	4.16053	Sil1	Ensembl	1695	chr18:35266396-35498929:-	chr18	-	35266396	35498929	Nucleotide exchange factor SIL1 [Source:UniProtKB/Swiss-Prot;Acc:Q9EPK6]	TGCCCCTCGGCTGCCGTGGAAAGCCGAAGGTCCTGGTTATGGCTCCTCAGCACCTGCCTT				81500	CCDS29140			NM_030749	uc008emc.2	6.49136	5.77098	5.62015	6.98248	4.90521	2.05035	4.05668	5.62986
ENSMUST00000119477	protein_coding	ASMM10EP3A108523449	protein_coding	up	1.78996	0.00797149	0.0921924	0.732594	-0.107332	Pbdc1	Ensembl	1239	chrX:105079761-105117090:+	chrX	+	105079761	105117090	Protein PBDC1 [Source:UniProtKB/Swiss-Prot;Acc:Q9D0B6]	ACCATCTTTGCATGAAAGCCCCTTCACGGATGAGGTGCCATCCAGTTCTCTGGCTTCGTG				67683	CCDS72419			NM_001281871	uc009uau.2	1.28842	0.536616	0.572848	0.532496	-0.11987	-0.344684	-0.149093	0.18432
ENSMUST00000015484	protein_coding	ASMM10EP3A101104512	protein_coding	up	1.5145	0.0220518	0.132739	-0.203215	-0.802054	Cybb	Ensembl	4752	chrX:9435252-9469324:-	chrX	-	9435252	9469324	Cytochrome b-245 heavy chain [Source:UniProtKB/Swiss-Prot;Acc:Q61093]	TGCAAGTGAACACCCTAACACCACAATAGGCGTTTTCCTGTGTGGCCCTGAAGCCTTGGC				13058	CCDS30010			NM_007807	uc009spv.3	-0.124831	-0.405192	-0.408151	0.125314	-0.998271	-0.964366	-0.879463	-0.366116
ENSMUST00000030394	protein_coding	ASMM10EP3A103701547	protein_coding	up	6.24136	0.000201845	0.0374451	4.81426	2.1724	Tmem269	Ensembl	1452	chr4:119205107-119218217:-	chr4	-	119205107	119218217	Transmembrane protein 269 [Source:UniProtKB/Swiss-Prot;Acc:Q9D4Y8]	TCGTTTATATAGGAGGTGTTATCCTGCTGTTTTTCTCTCCGTTCCCGCTCACCGCCTTTT				75180					uc008ulm.1	5.69763	4.72051	4.45083	4.38807	2.22522	1.87682	2.09081	2.49676
ENSMUST00000032194	protein_coding	ASMM10EP3A102190567	protein_coding	up	1.50089	0.00830063	0.0932425	-0.0642353	-0.650051	Bhlhe40	Ensembl	3113	chr6:108660629-108666925:+	chr6	+	108660629	108666925	Class E basic helix-loop-helix protein 40 [Source:UniProtKB/Swiss-Prot;Acc:O35185]	AGCAGCAGAAAATCATTGCCCTGCAGAGCGGTTTACAAGCTGGTGATTTGTCGGGAAGAA			Yes	20893	CCDS20400			NM_011498	uc009ddn.1	-0.110994	0.017672	0.204008	-0.367627	-0.636203	-0.395599	-0.755424	-0.81298
ENSMUST00000204870	protein_coding	ASMM10EP3A111706396	protein_coding	up	6.86104	0.00913352	0.0967881	5.62258	2.84415	Abcc9	Ensembl	1458	chr6:142691987-142702315:-	chr6	-	142691987	142702315	ATP-binding cassette, sub-family C (CFTR/MRP), member 9 [Source:MGI Symbol;Acc:MGI:1352630]	TCCCTAAATTACTTTTAGGTAAATATTCTCACAGGTTTTCTCGCCATCCTCCCCGAAAGA				20928					uc009epr.1	7.16652	6.22059	5.3822	3.72102	2.81935	2.83374	2.70061	3.02293
ENSMUST00000187549	protein_coding	ASMM10EP3A101970890	protein_coding	up	1.60784	0.0108049	0.10279	1.98389	1.29877	Mnat1	Ensembl	3688	chr12:73123717-73233548:+	chr12	+	73123717	73233548	CDK-activating kinase assembly factor MAT1 [Source:UniProtKB/Swiss-Prot;Acc:P51949]	TCCATGAAGCCAGTGACGTTTTCCACAGGAATTAAAATGGTTCTTTTCGAAGGTCCTGCA		Nucleus	Yes	17420					uc007nwe.1	2.24421	2.03379	1.9576	1.69997	1.27464	0.896418	1.41298	1.61104
ENSMUST00000040372	protein_coding	ASMM10EP3A101538656	protein_coding	up	1.88015	0.0207072	0.129809	1.36816	0.45731	Tmem258	Ensembl	606	chr19:10204014-10207824:+	chr19	+	10204014	10207824	transmembrane protein 258 [Source:MGI Symbol;Acc:MGI:1916288]	GGTGGCGGATCGGTGGTTTATCCTGTGCGGGGCAAAATGGAGCTCGAAGCCATGAGTAGG				69038	CCDS50385			NM_026919	uc008gpi.2	1.8836	1.42304	1.32962	0.836383	0.644365	-0.112984	0.508966	0.788893
uc008fdv.1	protein_coding	ASMM10EP3A107935925	protein_coding	up	2.25303	0.0435233	0.180646	0.778604	-0.393261	Piezo2	knownGene	3452	chr18:63079595-63145128:-	chr18	-	63079595	63145128	Mus musculus piezo-type mechanosensitive ion channel component 2 (Piezo2), mRNA.	TGCAACCCAGTACCCAACAGATGAGAGAAAAGGCCTGCTGGTGACCGTGAATGGCAACCC				667742						1.50118	0.754714	0.307323	0.551197	-0.725193	-0.875607	-0.715688	0.743442
ENSMUST00000037057	protein_coding	ASMM10EP3A106585226	protein_coding	up	2.23914	0.0484753	0.189899	2.81049	1.64755	Zfp40	Ensembl	4103	chr17:23173869-23193252:-	chr17	-	23173869	23193252	zinc finger protein 40 [Source:MGI Symbol;Acc:MGI:99185]	AGCAGTCTGGTTTCTCTAGATCTCACACTCCTCAGCCAGTCCTGCTTACCTGTGAAGCAG			Yes	22700	CCDS37473			NM_001357697	uc008asf.1	3.36535	2.24321	2.19845	3.43496	1.83943	0.932294	1.37021	2.44827
ENSMUST00000119311	protein_coding	ASMM10EP3A113856879	protein_coding	up	1.59222	0.0187048	0.125369	-0.650497	-1.32154	Auh	Ensembl	2627	chr13:52907045-52929654:-	chr13	-	52907045	52929654	AU RNA binding methylglutaconyl-CoA hydratase [Source:HGNC Symbol;Acc:HGNC:890]	TTCCTGCTCTGTTAATTGGGCCTGTGGACGATATAGTGTCCCCTGTTAGGTGGAGGAAGG				11992					uc007qnf.1	-0.481807	-0.504334	-0.801596	-0.81425	-1.79113	-1.45851	-1.07511	-0.961412
ENSMUST00000149330	protein_coding	ASMM10EP3A102411464	protein_coding	up	1.6452	0.0284521	0.14788	-0.297539	-1.0158	Alg13	Ensembl	479	chrX:144318003-144324177:+	chrX	+	144318003	144324177	Putative bifunctional UDP-N-acetylglucosamine transferase and deubiquitinase ALG13 [Source:UniProtKB/Swiss-Prot;Acc:Q9D8C3]	TGTTGGATTACAAAAATAAACTCTCAACACTTTAAAATACCCCTAAGTCCAGTTCATGGG				67574						-0.0156414	-0.297984	-0.282002	-0.594527	-0.855337	-1.63549	-0.971727	-0.600663
ENSMUST00000091309	protein_coding	ASMM10EP3A105790954	protein_coding	up	3.3827	0.0189787	0.12587	3.15065	1.39248	Cp	Ensembl	4029	chr3:19957054-19993138:+	chr3	+	19957054	19993138	Ceruloplasmin [Source:UniProtKB/Swiss-Prot;Acc:Q61147]	CCAGTAGAACAAGAGACTAAGTCTGGCTGAATGAAATAAATTGGCGATAAGTGGAAAACG				12870	CCDS38401		00860+1.16.3.1	NM_007752	uc008orz.2	2.38965	3.58705	4.21245	2.41345	1.20835	1.3287	0.75823	2.27463
uc011xdp.1	protein_coding	ASMM10EP3A104916268	protein_coding	up	1.90376	0.0330411	0.157957	-0.323419	-1.25227	Lin28b	knownGene	5146	chr10:45376619-45470201:-	chr10	-	45376619	45470201	Mus musculus lin-28 homolog B (C. elegans) (Lin28b), mRNA.	CCCTTGGATATTCCAGTGGATGTATTTGTACACCAAATGCTACAACTGTGGTGGTCTCGA			Yes	380669						-0.988139	-0.0889633	0.105344	-0.321917	-1.0983	-1.91016	-0.777607	-1.22302
ENSMUST00000155592	protein_coding	ASMM10EP3A117699388	protein_coding	up	1.58122	0.0168844	0.120594	0.721754	0.0607139	Tfpt	Ensembl	1091	chr7:3620324-3629884:-	chr7	-	3620324	3629884	TCF3 fusion partner homolog [Source:UniProtKB/Swiss-Prot;Acc:Q3U1J1]	TGGCCCCAGTGCAGATTAAGGTTGAGGAAGACTTTGGCTTTGAAGCAGATGAGGCCTTGG		Cytoplasm	Yes	69714	CCDS20720			NM_023524	uc009evf.2	0.521434	0.633464	0.601895	1.13023	0.358237	-0.33438	0.039638	0.17936
NM_001355070	protein_coding	ASMM10EP3A116364846	protein_coding	up	2.45015	0.0207405	0.129874	0.800648	-0.492223	Ecm1	Refseq	1897	chr3:95734147-95739569:-	chr3	-	95734147	95739569		TGGGCCAGCTCTGTGGAAGTGGAAGGGTCCTTAGCAAGCATAAACAGATTCCGGGGCTGA				13601	CCDS17619			NM_001355070	uc008qko.2	1.67616	0.521434	1.12483	-0.119835	-0.455979	-0.616385	-0.802463	-0.0940643
ENSMUST00000065678	protein_coding	ASMM10EP3A100107364	protein_coding	up	1.55516	0.0037016	0.0744913	5.66545	5.02838	Sec61b	Ensembl	564	chr4:47474658-47483242:+	chr4	+	47474658	47483242	Protein transport protein Sec61 subunit beta [Source:UniProtKB/Swiss-Prot;Acc:Q9CQS8]	GCAACTTCACGACTTCCCTCTTCCTGCCTCCTGTGCCCACCGTTCTTAGGCATCAGCATG		Exosome		66212	CCDS38759			NM_024171	uc008sur.1	5.96183	5.54878	5.52459	5.6266	5.12267	4.87395	4.86733	5.24958
ENSMUST00000063690	protein_coding	ASMM10EP3A100011316	protein_coding	up	1.95792	0.0239448	0.137683	-0.225851	-1.19517	Dhrs9	Ensembl	4281	chr2:69380445-69404533:+	chr2	+	69380445	69404533	Dehydrogenase/reductase SDR family member 9 [Source:UniProtKB/Swiss-Prot;Acc:Q58NB6]	TTGGGGTGCCACAAATACCAAGTCTCTTATTGCTGTTTTGTTTTGCTCTTTGTTTTGAAT				241452	CCDS16091			NM_175512	uc008jyb.1	0.00534889	0.117627	0.0686654	-1.09504	-1.22087	-1.54881	-1.14647	-0.864543
ENSMUST00000198183	protein_coding	ASMM10EP3A123469745	protein_coding	up	1.73804	0.0407627	0.175506	2.08827	1.2908	Psmd9	Ensembl	334	chr5:123241835-123248527:+	chr5	+	123241835	123248527	proteasome (prosome, macropain) 26S subunit, non-ATPase, 9 [Source:MGI Symbol;Acc:MGI:1914401]	GCATAGCGAGGGGCTGCAACATTATTCCTCTCCAGAGATGACTGTTTCCTGGGATCTGCC		Cytoplasm		67151						2.77948	1.8868	1.71874	1.96805	1.5148	0.771658	1.21714	1.65962
ENSMUST00000186389	protein_coding	ASMM10EP3A106052575	protein_coding	up	2.59186	0.0378888	0.168711	4.08998	2.71599	Nfasc	Ensembl	3476	chr1:132570423-132637091:-	chr1	-	132570423	132637091	Neurofascin [Source:UniProtKB/Swiss-Prot;Acc:Q810U3]	ACATATATAGTGCCCGAGGAGTTGCAGAAAGAACGCCCAGCTTCATGTATCCCCAGGGCA				269116					uc011wrx.1	4.33209	3.962	3.48289	4.58293	3.19506	1.52987	2.50104	3.63799
ENSMUST00000097536	protein_coding	ASMM10EP3A102657494	protein_coding	up	2.31874	0.00661666	0.0876945	1.67037	0.457029	Arpc5	Ensembl	1737	chr1:152766542-152775597:+	chr1	+	152766542	152775597	Actin-related protein 2/3 complex subunit 5 [Source:UniProtKB/Swiss-Prot;Acc:Q9CPW4]	CCAGGCAGTGAAGGCCCTTGCTGCTGGAGGAGTGGGGTCCATTGTTCGAGTTTTGACTGC				67771						2.03644	1.93255	1.80449	0.907993	0.137109	0.291362	0.600512	0.799133
ENSMUST00000033939	protein_coding	ASMM10EP3A120997575	protein_coding	up	1.55036	0.0114528	0.104829	1.33425	0.701645	Ikbkb	Ensembl	3580	chr8:22659212-22706578:-	chr8	-	22659212	22706578	inhibitor of kappaB kinase beta [Source:MGI Symbol;Acc:MGI:1338071]	CAGATCACCCCCCGACCCCAACCGGAAAGTGTCAGCTGTATCCTTCAGGAGCCCAAGCGG		Nucleus;Exosome	Yes	16150	CCDS52522			NM_001159774	uc009ldm.2	1.16653	1.19839	1.26574	1.70634	0.478972	1.05121	0.604385	0.672017
ENSMUST00000210428	protein_coding	ASMM10EP3A112786075	protein_coding	up	1.60649	0.0219989	0.132661	-1.83125	-2.51516	Msra	Ensembl	1180	chr14:64122626-64416948:-	chr14	-	64122626	64416948	Mitochondrial peptide methionine sulfoxide reductase [Source:UniProtKB/Swiss-Prot;Acc:Q9D6Y7]	GGTCGGTGAATTCGCGTTGTGAGGAGGAAATGAGCAAAGCCAAACACCATGTCAGTGGCA				110265	CCDS84147			NM_001253716	uc007uig.2	-1.29994	-2.08088	-2.13144	-1.81276	-2.77711	-2.31016	-2.33019	-2.64321
ENSMUST00000171880	protein_coding	ASMM10EP3A115749513	protein_coding	up	1.59229	0.00219251	0.0633457	2.67998	2.00887	Otoa	Ensembl	556	chr7:121083249-121091595:+	chr7	+	121083249	121091595	Otoancorin [Source:UniProtKB/Swiss-Prot;Acc:Q8K561]	GGCCAAGTGCAGCCTTTCCTTCCTGAGTGCTGGGATTACAGGCGTGTACATCCGATGCCA				246190						2.83847	2.81523	2.35011	2.7161	2.19536	1.87998	1.98801	1.97214
ENSMUST00000026289	protein_coding	ASMM10EP3A105212078	protein_coding	up	2.23616	0.0138165	0.112281	2.12241	0.961387	Hsd17b10	Ensembl	962	chrX:152001845-152004442:+	chrX	+	152001845	152004442	hydroxysteroid 17-beta dehydrogenase 10 [Source:HGNC Symbol;Acc:HGNC:4800]	AGCGGGTTATCAATGTGAATCTTATAGGCACTTTCAATGTGATCCGCCTGGTTGCTGGGG		Cytoplasm		15108	CCDS30471			NM_016763	uc009upu.1	1.82744	2.51215	2.44325	1.70679	0.846184	0.368499	0.970771	1.66009
ENSMUST00000029445	protein_coding	ASMM10EP3A115595688	protein_coding	up	2.3743	0.00393081	0.075721	2.12967	0.882163	Nras	Ensembl	4470	chr3:103058285-103067914:+	chr3	+	103058285	103067914	neuroblastoma ras oncogene [Source:MGI Symbol;Acc:MGI:97376]	TCCCCCTTACAGAACGTGTGAGCTTGGTTTTATCTTCCTTTGTATTTAGTCATAACCTCT				18176	CCDS38570			NM_010937	uc008qsm.1	2.28708	2.46855	2.37252	1.39052	0.80645	0.682945	0.822571	1.21669
NM_001359406	protein_coding	ASMM10EP3A113673385	protein_coding	up	1.55554	0.0094764	0.0981233	1.28509	0.647669	Sarnp	Refseq	1122	chr10:128821764-128877638:+	chr10	+	128821764	128877638		AACTTTTGGAGGTCACAGATATCTTTGAAACTCTGATGAAAGCTTGCTGAACTAAAGCAA		Nucleus;Exosome		66118				NM_001359406		1.47511	1.45965	1.20313	1.00246	0.435077	0.443898	0.756888	0.954813
uc008ggf.2	protein_coding	ASMM10EP3A117085955	protein_coding	up	1.73648	0.0208827	0.130212	-1.5907	-2.38687	Pola2	knownGene	2555	chr19:5949852-5964206:-	chr19	-	5949852	5964206	Mus musculus polymerase (DNA directed), alpha 2 (Pola2), transcript variant 2, mRNA.	GCCTACTGAAGAGGAGGGAGGTAAGTTCTGTTTCAAAATTTTCCTTGCCAACAACGGGGG				18969						-1.00935	-1.56288	-1.59576	-2.19482	-2.20072	-2.57451	-2.46828	-2.30398
NM_001356608	protein_coding	ASMM10EP3A102590345	protein_coding	up	2.00197	0.0178467	0.123491	-0.265676	-1.26709	S100a16	Refseq	1280	chr3:90537254-90543151:+	chr3	+	90537254	90543151		CAGGCCTCAGAGCCCTGCTGGAGGAGGTGGACTCACAGGAGGCAGGTTTTAGGGAAGATC		Cytoplasm		67860				NM_001356608		0.606525	-0.441942	-0.515665	-0.711622	-1.06086	-1.4986	-1.22416	-1.28476
ENSMUST00000092836	protein_coding	ASMM10EP3A100099957	protein_coding	up	8.42733	0.00116794	0.0560842	2.70141	-0.373669	Wfdc17	Ensembl	533	chr11:83703991-83706268:+	chr11	+	83703991	83706268	WAP four-disulfide core domain 17 [Source:MGI Symbol;Acc:MGI:3649773]	CTATATTGTGGTGACAATGCCCTAATATGTCTGTGTCCAAAATAAACTACCCTTAGCATT				100034251	CCDS36257			NM_001081957	uc007kpq.1	3.12462	3.19716	3.26246	1.22138	-0.641976	-0.699613	-0.307545	0.154457
NM_001301688	protein_coding	ASMM10EP3A103909784	protein_coding	up	1.97098	0.00351392	0.0729403	1.76724	0.788331	Azin1	Refseq	4620	chr15:38487430-38519266:-	chr15	-	38487430	38519266		AGCCTCTGTTTACAAGCAGCCTTTGGGGTCCATCCTGTGATGAGCTTTTCCACTGAAGCT		Nucleus		54375	CCDS37065			NM_001301688	uc007vnt.1	2.1864	1.83435	1.77226	1.27596	0.659192	0.68104	0.741104	1.07199
ENSMUST00000020321	protein_coding	ASMM10EP3A105874984	protein_coding	up	2.26798	0.000860038	0.0522748	0.21995	-0.96146	Plek	Ensembl	3896	chr11:16971464-17052381:-	chr11	-	16971464	17052381	pleckstrin [Source:MGI Symbol;Acc:MGI:1860485]	CGCGATGGAAAGGCGCACGAGTCCGGGGAAGTGTGTTTAATACCTGGAAACCCATGTGGG		Cytoplasm	Yes	56193					uc007ibw.2	0.373125	0.422552	0.296035	-0.211913	-1.12088	-1.0922	-1.0444	-0.588357
ENSMUST00000045151	protein_coding	ASMM10EP3A106244537	protein_coding	up	1.65876	0.0132418	0.110223	-1.95887	-2.68897	Cd300a	Ensembl	4633	chr11:114890041-114904654:+	chr11	+	114890041	114904654	Mus musculus CD300A molecule (Cd300a), transcript variant 2, mRNA. [Source:RefSeq mRNA;Acc:NM_001347654]	ATTGAGTTGTCTGTGGTTCCAAGTGAGGACCCAGGACCAACACTAGAGACACCTGTGGTG				217303	CCDS83923			NM_001347654	uc007mfz.1	-1.7461	-2.05595	-1.84062	-2.1928	-2.7296	-3.11517	-2.69475	-2.21638
ENSMUST00000065135	protein_coding	ASMM10EP3A100046153	protein_coding	up	1.5092	0.036737	0.16613	1.93246	1.33868	Ntpcr	Ensembl	1497	chr8:125734238-125739179:+	chr8	+	125734238	125739179	Cancer-related nucleoside-triphosphatase homolog [Source:UniProtKB/Swiss-Prot;Acc:Q9CQA9]	CAGTGACACCCTTAATTAGTTTCTTCGAGATACTTGGCCAGTTTACTAAAAGCATTTGCT		Cytoplasm		66566	CCDS80944			NM_001310688	uc009nyj.2	2.34665	1.89168	1.54324	1.94829	1.62391	0.921022	1.3787	1.43107
NM_001320721	protein_coding	ASMM10EP3A118406719	protein_coding	up	1.91759	0.00167051	0.0604999	-1.35821	-2.2975	Setdb2	Refseq	2934	chr14:59402009-59440880:-	chr14	-	59402009	59440880		AGATAAAGGATGGGTCTGCCACAAATGGAGATCATACACCTGTGACTCAGAGTGAACAGG			Yes	239122				NM_001320721		-1.15749	-1.54934	-1.54507	-1.18095	-2.37907	-2.62961	-1.99588	-2.18544
ENSMUST00000224918	protein_coding	ASMM10EP3A100210231	protein_coding	up	1.60723	0.00560895	0.0833469	5.38822	4.70364	Nsd1	Ensembl	1001	chr13:55211819-55240847:+	chr13	+	55211819	55240847	nuclear receptor-binding SET-domain protein 1 [Source:MGI Symbol;Acc:MGI:1276545]	CGGCTCCTCTCTCGGTGTCCTCCGCTCCGCTCGCGCCCCGGTGTAATGAGGGTCACCCCC			Yes	18193					uc007qqg.1	4.95959	5.48702	5.69434	5.41191	4.60748	4.71891	4.65339	4.83477
ENSMUST00000022518	protein_coding	ASMM10EP3A107493125	protein_coding	up	1.69049	0.0320659	0.156375	1.22391	0.466469	Eef1akmt1	Ensembl	880	chr14:57549597-57571612:-	chr14	-	57549597	57571612	EEF1A lysine methyltransferase 1 [Source:HGNC Symbol;Acc:HGNC:27351]	GTTTCTGACTCGGGGCAAGATTCTGCTGTGCACAGGAGCCATCATGGAAGAGCAGGCAGC				68043	CCDS27157			NM_026526	uc007udd.1	1.44318	1.32226	1.01395	1.11625	0.630885	-0.286007	0.682148	0.838849
ENSMUST00000112598	protein_coding	ASMM10EP3A111409767	protein_coding	up	1.59436	0.0312991	0.154585	0.648283	-0.0246988	Rpl15	Ensembl	802	chr14:18269000-18270626:-	chr14	-	18269000	18270626	ribosomal protein L15 [Source:MGI Symbol;Acc:MGI:1913730]	GCGATCGCTCTTTCGATTTGCTTCTTCCTCTCAAAAGGTGAGCCAAGATGGGTGCATACA		Exosome;Axon		66480						1.1827	0.519564	0.765073	0.125798	-0.294729	0.0837911	-0.00841368	0.120556
ENSMUST00000174257	protein_coding	ASMM10EP3A100013845	protein_coding	up	2.26601	0.0337095	0.159392	0.293345	-0.886806	Hlx	Ensembl	712	chr1:184727147-184731598:-	chr1	-	184727147	184731598	H2.0-like homeobox protein [Source:UniProtKB/Swiss-Prot;Acc:Q61670]	CCTACCTAAGCAGCTCACACTGTGAAATGTTCGGTGGAACTGTTCCTCTGAGCACCAGGG		Cytoplasm	Yes	15284						0.672822	0.570193	0.21449	-0.284123	-0.90913	-1.763	-0.934035	0.0589368
ENSMUST00000023248	protein_coding	ASMM10EP3A104174357	protein_coding	up	4.12678	8.98002e-05	0.029305	5.5311	3.48608	Ly6a	Ensembl	819	chr15:74994878-74997634:-	chr15	-	74994878	74997634	Lymphocyte antigen 6A-2/6E-1 [Source:UniProtKB/Swiss-Prot;Acc:P05533]	GGGGTCCTGCAATGTTCCCACATGTATCCTGAATGTCCCCCTGTTGAGTCCAATAAACCC				110454						5.96499	5.49332	5.27751	5.38857	3.39811	3.12637	3.51756	3.90228
ENSMUST00000127896	protein_coding	ASMM10EP3A122680146	protein_coding	up	3.89967	0.0148136	0.115619	3.32331	1.35996	Rps27l	Ensembl	575	chr9:66946091-66949514:+	chr9	+	66946091	66949514	ribosomal protein S27-like [Source:MGI Symbol;Acc:MGI:1915191]	TCAACTGTGTTGTGCCAGCCCACAGGAGGAAAAGCCAGGCTCACAGAAGAGAGCTGTGAA				67941	CCDS81028			NM_001311101	uc057cdt.1	4.17486	3.32214	3.07836	2.71787	1.8645	-0.0382646	1.43092	2.18267
ENSMUST00000213895	protein_coding	ASMM10EP3A127150750	protein_coding	up	1.62113	0.03936	0.17211	1.28356	0.586563	Rexo2	Ensembl	492	chr9:48473056-48480623:-	chr9	-	48473056	48480623	Mus musculus RNA exonuclease 2 (Rexo2), transcript variant 3, mRNA. [Source:RefSeq mRNA;Acc:NM_001357503]	GGCGGCAGGGGAGAGCATGGCTCAGCGAATGGTCTGGGTGGACCTGGAGGGTCCCAACCT			Yes	104444						1.78466	1.20874	1.34893	0.791915	0.688084	0.130818	0.58611	0.941242
ENSMUST00000025511	protein_coding	ASMM10EP3A105185680	protein_coding	up	2.3585	0.0376756	0.168329	4.21407	2.9762	Rps14	Ensembl	683	chr18:60774596-60778546:+	chr18	+	60774596	60778546	40S ribosomal protein S14 [Source:UniProtKB/Swiss-Prot;Acc:P62264]	TCCGGTGGAGGAGTCTGGAGACGACGATCAGAAATGGCGCCACGCAAGGGGAAGGAAAAG		Exosome;Axon		20044	CCDS29274			NM_020600	uc008fay.2	5.11319	4.16782	3.72777	3.8475	3.25991	2.12804	2.77672	3.74013
ENSMUST00000021412	protein_coding	ASMM10EP3A114618419	protein_coding	up	2.38541	0.0114414	0.104809	3.54525	2.29101	Psma6	Ensembl	1042	chr12:55398775-55418454:+	chr12	+	55398775	55418454	Proteasome subunit alpha type-6 [Source:UniProtKB/Swiss-Prot;Acc:Q9QUM9]	TCCCGAGGGCCGACTCTACCAAGTAGAATATGCTTTTAAGGCTATTAACCAGGGTGGACT				26443	CCDS25917			NM_011968	uc007noq.2	4.35066	3.43722	3.33936	3.05375	2.26462	1.82225	2.24391	2.83328
ENSMUST00000166930	protein_coding	ASMM10EP3A100180556	protein_coding	up	1.5522	0.0227436	0.134906	-1.01593	-1.65025	Morf4l2	Ensembl	1926	chrX:136732953-136741155:-	chrX	-	136732953	136741155	Mortality factor 4-like protein 2 [Source:UniProtKB/Swiss-Prot;Acc:Q9R0Q4]	CAGACGCGGATTCAGATGTGCCTAGTAAAATAGTGCGTGTGAGGCATTCGGTGTGAAGCC		Exosome	Yes	56397				NM_001168225		-1.33864	-0.78211	-0.617987	-1.32498	-1.89814	-1.45866	-1.69039	-1.5538
ENSMUST00000110299	protein_coding	ASMM10EP3A100086659	protein_coding	up	1.60939	0.000856772	0.0522748	4.79691	4.1104	Tgm3	Ensembl	4135	chr2:130012349-130050399:+	chr2	+	130012349	130050399	Protein-glutamine gamma-glutamyltransferase E Protein-glutamine gamma-glutamyltransferase E 50 kDa catalytic chain Protein-glutamine gamma-glutamyltransferase E 27 kDa non-catalytic chain [Source:UniProtKB/Swiss-Prot;Acc:Q08189]	AAAAGTCATCCTTGCCTTCCTTCCTTTCCTTCCTGTTGTTTGATCTGCAGAATTACAGCA				21818	CCDS38240			NM_009374	uc008mig.2	5.06733	4.83364	4.65486	4.63181	4.11264	3.98457	4.12323	4.22116
ENSMUST00000147189	protein_coding	ASMM10EP3A108798721	protein_coding	up	1.5255	0.0202457	0.128823	-1.5222	-2.13149	Pcdh15	Ensembl	6806	chr10:73821883-74632664:+	chr10	+	73821883	74632664	Protocadherin-15 [Source:UniProtKB/Swiss-Prot;Acc:Q99PJ1]	TACAACCCAGAAGATCCGGACCGTGCACAAAATCTGAATGAGAGGCGAACAACCACCACC				11994	CCDS48595			NM_001142738	uc011xgb.1	-1.66679	-1.7946	-1.51361	-1.11382	-2.09173	-2.21982	-1.80612	-2.40828
ENSMUST00000052596	protein_coding	ASMM10EP3A115921576	protein_coding	up	2.48746	0.0439557	0.181418	3.95162	2.63694	Cby3	Ensembl	703	chr11:50357761-50359699:+	chr11	+	50357761	50359699	3 [Source:UniProtKB/Swiss-Prot;Acc:Q9CVN6]	GCCACCACATCTTCCAGCAGTGCCACTGGCTCGCCTTCACCATTCCAGAACATCAGGGTT				-1					uc007isi.1	5.27251	3.40792	3.16377	3.96227	2.82364	2.18757	2.39615	3.14042
ENSMUST00000017878	protein_coding	ASMM10EP3A100093116	protein_coding	up	1.55482	0.000743428	0.0495073	3.94948	3.31273	Dbndd2	Ensembl	1338	chr2:164487821-164490767:+	chr2	+	164487821	164490767	Dysbindin domain-containing protein 2 [Source:UniProtKB/Swiss-Prot;Acc:Q9CRD4]	CCCCCACTGCGTTCTTTCTCATCCCCACATCTGTGCTTGCCTTACCCTATTCCCGCACAG		Cytoplasm		52840					uc008nva.1	4.14496	3.87876	4.002	3.7722	3.21845	3.40184	3.19656	3.43408
ENSMUST00000142868	protein_coding	ASMM10EP3A117923106	protein_coding	up	3.07268	0.00840005	0.093521	1.25909	-0.360405	Nmi	Ensembl	388	chr2:51948525-51952577:-	chr2	-	51948525	51952577	N-myc-interactor [Source:UniProtKB/Swiss-Prot;Acc:O35309]	GGAAGTCCAGAAGCGCTGTCATCACTTTTGTGGAAACTGGCGGTGTTTTCAGCTGTGTCC			Yes	64685						1.99502	1.41432	1.53277	0.0942646	-0.581417	-0.271846	-0.45811	-0.130249
ENSMUST00000076813	protein_coding	ASMM10EP3A118362282	protein_coding	up	1.88166	0.0096318	0.0986298	1.34923	0.437223	Iah1	Ensembl	1141	chr12:21316389-21323819:+	chr12	+	21316389	21323819	Isoamyl acetate-hydrolyzing esterase 1 homolog [Source:UniProtKB/Swiss-Prot;Acc:Q9DB29]	GGGACTGATGTCCTTGACCTGTGGACCCTGATGCAGAAGGACAGCCAGGACTTCTCATCC				67732	CCDS25835			NM_026347	uc007ndt.1	1.72548	1.30556	1.28842	1.07745	0.651302	0.0181698	0.185879	0.893541
NM_001164208	protein_coding	ASMM10EP3B104424073	protein_coding	up	2.41788	0.00106889	0.0550362	6.50558	5.23183	Tmem176b	Refseq	1069	chr6:48833812-48841374:-	chr6	-	48833812	48841374		ATGTCATTTTATCCAATGCCGATAAAGGAGAAACAACTTGAAAATAATACCCTCTCACAG				65963	CCDS20116			NM_001164208	uc009bvv.3	6.28497	6.87427	6.50256	6.36051	5.16987	4.83638	5.24608	5.67499
ENSMUST00000062356	protein_coding	ASMM10EP3A100157761	protein_coding	up	1.86882	0.00995419	0.0997979	4.6539	3.75177	Marcksl1	Ensembl	1605	chr4:129513581-129515985:+	chr4	+	129513581	129515985	MARCKS-related protein [Source:UniProtKB/Swiss-Prot;Acc:P28667]	CACCCGGATTTACTGTAACATTTGGAAAAGGAATAAATGTCGTCCCTTTAGTGATGTTTC				17357	CCDS18695			NM_010807	uc008uxf.2	4.29024	5.21241	4.79254	4.32041	3.72959	3.46526	3.95184	3.86039
ENSMUST00000024957	protein_coding	ASMM10EP3A100019043	protein_coding	up	1.50337	0.0152051	0.116451	2.8683	2.2801	Pigf	Ensembl	988	chr17:86997256-87025406:-	chr17	-	86997256	87025406	Phosphatidylinositol-glycan biosynthesis class F protein [Source:UniProtKB/Swiss-Prot;Acc:O09101]	TTAACTATGAAACCCCTGAGAGATTGTACCTTCTAGTTGAAATAAAGTATTTATAGTAGA		Nucleus		18701	CCDS29011			NM_008838	uc008dun.1	2.65212	3.27204	2.95644	2.59262	2.28041	2.11416	2.49079	2.23505
NM_001355296	protein_coding	ASMM10EP3B101612502	protein_coding	up	1.50021	0.0182308	0.124169	2.38241	1.79725	Orc4	Refseq	4022	chr2:48902826-48950234:-	chr2	-	48902826	48950234		TTGCAGTCATTACACATGCTATTGATGCTTGCTTTAAATCGAGTAACCGTATCACACCCA		Nucleus		26428	CCDS16022			NM_001355296	uc008jpp.2	2.59532	2.45624	2.50847	1.96963	1.47981	1.81595	1.86144	2.0318
ENSMUST00000079419	protein_coding	ASMM10EP3A115348901	protein_coding	up	1.80398	0.0238222	0.137352	1.21097	0.35979	Rpl15	Ensembl	883	chr14:18268960-18271029:-	chr14	-	18268960	18271029	ribosomal protein L15 [Source:MGI Symbol;Acc:MGI:1913730]	GCACGAGCGCCTAGTGAGGATACGGGGTGGAGAGGGTGAGCCAAGATGGGTGCATACAAG		Exosome;Axon		66480						1.87758	1.29247	1.11168	0.562176	0.359516	0.32017	0.182269	0.577205
ENSMUST00000196245	protein_coding	ASMM10EP3A100084179	protein_coding	up	1.68406	0.0283721	0.147677	-1.21243	-1.96437	Sh2b2	Ensembl	242	chr5:136232228-136246556:-	chr5	-	136232228	136246556	SH2B adaptor protein 2 [Source:MGI Symbol;Acc:MGI:1345171]	CAGAATCCTCGCCAGTCACTGACAGCTCACCATTGAATTTAAGCCACAACTTAGATCCAG		Cytoplasm		23921						-0.473605	-1.27621	-1.44045	-1.65945	-1.90241	-1.89951	-2.07806	-1.97752
ENSMUST00000105056	protein_coding	ASMM10EP3A127245855	protein_coding	up	1.88746	0.00887841	0.0954162	1.494	0.577551	RP23-132J20.12	Ensembl	890	chr11:99803557-99804446:-	chr11	-	99803557	99804446		AGCTGCTGTGTGTCCAGCTGCTGCCGCCCCAGCTGCTGTGTATCCAGCTGCTGCAGGCCT				670482	CCDS48920			NM_001099313	uc029rob.1	1.90566	1.27596	1.12607	1.6683	0.70989	0.169439	0.503337	0.927538
ENSMUST00000118765	protein_coding	ASMM10EP3A121809938	protein_coding	up	2.14343	0.00813463	0.0927977	1.65966	0.559741	Vps29	Ensembl	713	chr5:122354422-122363270:+	chr5	+	122354422	122363270	VPS29 retromer complex component [Source:MGI Symbol;Acc:MGI:1928344]	TCTGGCTGGCGACGTCCACATCGTGAGAGGAGACTTCGATGAGAAACATTATTCCATCGT				56433						1.99224	1.88136	1.64214	1.12291	0.457928	0.0623695	0.663066	1.0556
ENSMUST00000050555	protein_coding	ASMM10EP3A100123910	protein_coding	up	2.57039	0.0147396	0.115401	2.25552	0.893531	Kctd11	Ensembl	3146	chr11:69878261-69881406:-	chr11	-	69878261	69881406	BTB/POZ domain-containing protein KCTD11 [Source:UniProtKB/Swiss-Prot;Acc:Q8K485]	AGTCATTCATCTATCACTGTGACTTACAAGAAGAAAAATAAATTGCTTTCAGAACCATGA				216858	CCDS24918			NM_153143	uc007jsd.2	2.15136	3.10182	2.3423	1.42659	0.506575	0.950128	0.663878	1.45354
ENSMUST00000035276	protein_coding	ASMM10EP3A100048296	protein_coding	up	1.57882	0.0362638	0.165034	2.79239	2.13354	Dctpp1	Ensembl	676	chr7:127256959-127260709:-	chr7	-	127256959	127260709	dCTP pyrophosphatase 1 [Source:UniProtKB/Swiss-Prot;Acc:Q9QY93]	GGCCTTATTAAGTCTGGGCCCAAGTGTTTTCTCTCTCAATAAAATGACTTAAGGCAAAAA				66422	CCDS21862		00240+3.6.1.12	NM_023203	uc009juw.2	2.47081	3.34683	2.99804	2.35387	1.89714	2.18884	2.19705	2.25113
ENSMUST00000147458	protein_coding	ASMM10EP3A118749066	protein_coding	up	1.64827	0.0256346	0.141685	1.78414	1.06319	Pithd1	Ensembl	465	chr4:135976396-135986322:-	chr4	-	135976396	135986322	PITH domain-containing protein 1 [Source:UniProtKB/Swiss-Prot;Acc:Q8BWR2]	TGGTGGGTTTGAGAAAGTTTACGGGCAATGTCAAGCTGAAAGGCGTCATCATAATGGGCG				66193						2.32222	1.77514	1.78645	1.25276	0.921372	0.883854	1.36732	1.08021
ENSMUST00000149797	protein_coding	ASMM10EP3A116241799	protein_coding	up	2.21251	0.00229458	0.0638351	1.4977	0.352022	Arl6	Ensembl	811	chr16:59621219-59639129:-	chr16	-	59621219	59639129	ADP-ribosylation factor-like protein 6 [Source:UniProtKB/Swiss-Prot;Acc:O88848]	TGGTTGTGGCCAAAGAAGAGCTTGATACCCTTCTGAATCACCCAGGCATGCAGAAGCCCA				56297						1.96782	1.57813	1.43632	1.00855	0.230791	0.2301	0.268862	0.678334
ENSMUST00000116429	protein_coding	ASMM10EP3A115352092	protein_coding	up	1.93427	0.0110688	0.103326	0.796747	-0.155042	Slc12a4	Ensembl	3755	chr8:105943590-105966044:-	chr8	-	105943590	105966044	solute carrier family 12, member 4 [Source:MGI Symbol;Acc:MGI:1309465]	GCGAGGGCGACGAGAACTACATGGAATTCCTTGAAGTCCTAACCGAGGGCCTTGAACGGG				20498	CCDS22623			NM_009195	uc009ner.2	1.20351	0.815011	0.894034	0.274428	-0.603182	-0.122641	-0.16188	0.267537
ENSMUST00000024119	protein_coding	ASMM10EP3A104391860	protein_coding	up	2.146	0.00501946	0.0799264	1.43887	0.337215	Trip6	Ensembl	2168	chr5:137309654-137314404:-	chr5	-	137309654	137314404	thyroid hormone receptor interactor 6 [Source:MGI Symbol;Acc:MGI:1343458]	TGCTCTGGATCGAAGTTTCCACATCGGCTGTTACAAGTGTGAGGAGTGTGGGCTGCTGCT		Nucleus	Yes	22051	CCDS19765			NM_011639	uc009acd.1	1.90216	1.55728	1.22459	1.07143	0.343589	0.15203	0.0248063	0.828433
NM_001166557	protein_coding	ASMM10EP3A104812854	protein_coding	up	2.4031	0.00604526	0.0849242	-0.0539277	-1.31882	Abca6	Refseq	1441	chr11:110241243-110251776:-	chr11	-	110241243	110251776		GGTTTCCTGGTCATATTTACGCTGTTTTTCTTATATGGATTATCCTTGGTAAGTGTATGT				76184				NM_001166557		0.565588	0.21859	-0.297009	-0.70288	-1.04706	-1.33467	-1.63702	-1.25655
ENSMUST00000063854	protein_coding	ASMM10EP3A105642470	protein_coding	up	1.5946	0.0156457	0.117527	2.731	2.05781	Ppp4r2	Ensembl	4874	chr6:100833622-100869934:+	chr6	+	100833622	100869934	protein phosphatase 4 regulatory subunit 2 [Source:HGNC Symbol;Acc:HGNC:18296]	ACTTCAGTAATGTACCTGAGCTAAAATGACCGAGGCGTTAGGGGTGCACAGAAACCACCA				232314	CCDS20391			NM_182939	uc009dcb.1	2.79363	3.01726	2.82772	2.2854	1.71187	2.06327	2.1371	2.31902
ENSMUST00000203261	protein_coding	ASMM10EP3A107263630	protein_coding	up	1.55761	0.00181104	0.0614105	3.00137	2.36204	Smim4	Ensembl	1219	chr14:31088132-31128956:-	chr14	-	31088132	31128956	Small integral membrane protein 4 [Source:UniProtKB/Swiss-Prot;Acc:Q8C1Q6]	TGGAGTGGATCATGATTAAAGTGCGCGTGGGCCAGGAGACCTTCTGTTTTCTTCCTGAGA				66487	CCDS84104			NM_001308464	uc057ben.1	3.00265	3.13231	2.9144	2.95613	2.49219	2.03118	2.47967	2.44513
ENSMUST00000112254	protein_coding	ASMM10EP3A112143645	protein_coding	up	1.56087	0.0102223	0.100445	-1.13711	-1.77947	Vwf	Ensembl	8834	chr6:125552948-125686679:+	chr6	+	125552948	125686679	Von Willebrand factor [Source:MGI Symbol;Acc:MGI:98941]	TTGGTGAAGCCAACTTCAATAAGAGCAAGGAGTTCGTGGAGGAGGTAATCCAGCGCATGG				22371	CCDS20552			NM_011708	uc009dus.2	-1.08892	-1.26743	-1.26692	-0.925196	-1.60034	-1.94448	-2.12073	-1.45232
ENSMUST00000163600	protein_coding	ASMM10EP3A103542169	protein_coding	up	1.94915	0.00256307	0.0657788	1.78155	0.818698	Ccnh	Ensembl	1055	chr13:85189477-85212910:+	chr13	+	85189477	85212910	Cyclin-H [Source:UniProtKB/Swiss-Prot;Acc:Q61458]	ACAATCCATACAGACCATTTGAAGGCTTCCTCATCGATATAAAGATTGCCCTGACCGCCA		Nucleus	Yes	66671	CCDS84047					2.09327	1.91215	1.74438	1.37639	0.62828	0.661872	0.830969	1.15367
ENSMUST00000099270	protein_coding	ASMM10EP3A100134087	protein_coding	up	3.95526	0.0342729	0.160398	4.69196	2.70819	Thbd	Ensembl	3723	chr2:148404466-148408188:-	chr2	-	148404466	148408188	thrombomodulin [Source:MGI Symbol;Acc:MGI:98736]	CAGCATATTTGTACATATTTATTTATTGGAGTTTCGCTAGAACACAAGCAAAGCCTTTGC				21824	CCDS16838			NM_009378	uc008mtd.2	5.63859	4.77258	5.36983	2.98683	1.80758	2.96561	2.32571	3.73386
ENSMUST00000230517	protein_coding	ASMM10EP3A119116931	protein_coding	up	1.64082	0.0153402	0.116628	-1.38504	-2.09945	Smagp	Ensembl	583	chr15:100621769-100635559:-	chr15	-	100621769	100635559	Small cell adhesion glycoprotein [Source:UniProtKB/Swiss-Prot;Acc:Q99KC7]	ACGTGATTCAGACTGCTGCTTGGTGAGAAGTGGTGGGCAAAGAGGAACGGAGGACAGCCC		Cytoplasm		207818				NM_001285414	uc033gwq.1	-1.41145	-1.21797	-1.7316	-1.17912	-2.47272	-2.2923	-1.90735	-1.72546
ENSMUST00000025257	protein_coding	ASMM10EP3A106777377	protein_coding	up	1.97118	0.0130084	0.109369	0.851994	-0.127066	Aif1	Ensembl	847	chr17:35170994-35173278:-	chr17	-	35170994	35173278	Allograft inflammatory factor 1 [Source:UniProtKB/Swiss-Prot;Acc:O70200]	TGAAGCCTGAGGAGATTTCAAAAGCTGATGTGGAAGTGATGCCTGGGAGTTAGCAAGGGA				11629						0.776987	1.30666	0.909706	0.414621	0.0689663	-0.761833	0.074095	0.110509
ENSMUST00000036109	protein_coding	ASMM10EP3A100156379	protein_coding	up	5.29873	0.000784685	0.0501778	0.0403134	-2.36533	Fam101a	Ensembl	1681	chr5:125003221-125012547:+	chr5	+	125003221	125012547	Refilin-A [Source:UniProtKB/Swiss-Prot;Acc:Q7TS73]	GGTTAAAAGAACAGCCTAAGAAATTAGTGAATTATCTTAATAAAATATACCCACACAGCC		Exosome		73121	CCDS19682				uc008zqt.1	-0.18415	0.436929	0.58867	-0.680196	-2.28283	-2.92857	-2.52289	-1.72705
ENSMUST00000067485	protein_coding	ASMM10EP3A114358049	protein_coding	up	2.70955	0.00494906	0.0797202	-0.156421	-1.59448	Slc30a7	Ensembl	9020	chr3:115938973-116007406:-	chr3	-	115938973	116007406	Zinc transporter 7 [Source:UniProtKB/Swiss-Prot;Acc:Q9JKN1]	ACGCCAGGTGGATCTTAAGCCAAACGCATAATATTTTTACTCAGGCTGGAGTGAGACAGC				66500	CCDS17783			NM_023214	uc008rbt.2	0.469482	-0.00789853	-0.0878906	-0.999375	-1.78037	-1.74112	-1.63495	-1.22147
ENSMUST00000044781	protein_coding	ASMM10EP3A106077876	protein_coding	up	2.76918	0.0146539	0.115049	3.74309	2.27364	Ccdc30	Ensembl	1464	chr4:119352246-119383760:-	chr4	-	119352246	119383760	Coiled-coil domain-containing protein 30 [Source:UniProtKB/Swiss-Prot;Acc:Q8BVF4]	GCCCCACTGGCTTTCCTCTTCAATCCATCGCTGCTGACTGACAGGTCTCAAAGCTTGCAC				73332					uc008ume.1	3.66214	3.36642	3.51016	4.43366	2.4346	1.30427	2.30285	3.05283
ENSMUST00000165532	protein_coding	ASMM10EP3A115527817	protein_coding	up	1.65509	0.00197516	0.0620654	0.736888	0.00998175	Rpl14	Ensembl	1009	chr9:120571444-120574654:+	chr9	+	120571444	120574654	60S ribosomal protein L14 [Source:UniProtKB/Swiss-Prot;Acc:Q9CR57]	CGGTGGTAAATCTCATGTGTGGACTCTAAGCTTGTCGCCAAGTGGGAAATAGACTGGTGG		Exosome		67115	CCDS40809			NM_025974	uc009scr.1	0.835485	0.922064	0.600379	0.589624	0.230161	-0.299576	0.0515229	0.0578198
ENSMUST00000199183	protein_coding	ASMM10EP3A100027657	protein_coding	up	1.52126	0.00982352	0.0993658	0.209222	-0.396045	Il6	Ensembl	2343	chr5:30013144-30019981:+	chr5	+	30013144	30019981	interleukin 6 [Source:MGI Symbol;Acc:MGI:96559]	TAGCTCGTCTCATTCATTCTAAATTAGAACTTCTTCCCACAGCCCAGAACACGCCACAAG				16193					uc008wuv.2	0.616692	0.0966005	0.180447	-0.0568488	-0.482604	-0.173397	-0.481349	-0.446831
ENSMUST00000167004	protein_coding	ASMM10EP3A106976722	protein_coding	up	1.52282	0.0481838	0.18941	1.37018	0.763434	Gpat4	Ensembl	5518	chr8:23171265-23208346:-	chr8	-	23171265	23208346	glycerol-3-phosphate acyltransferase 4 [Source:MGI Symbol;Acc:MGI:2142716]	AGGGAGGATTGGTAGACCTGCTGTGGGACGGTGGATTGAAGAGAGAAAAGGTGAAGGACA				102247	CCDS22189			NM_018743	uc009leo.2	0.765291	1.43172	1.94294	1.34077	0.733249	0.664063	0.784126	0.872296
ENSMUST00000022663	protein_coding	ASMM10EP3A100043744	protein_coding	up	2.22768	0.0181957	0.124088	-0.479285	-1.63482	Tnfrsf10b	Ensembl	3179	chr14:69767472-69784411:+	chr14	+	69767472	69784411	Tumor necrosis factor receptor superfamily member 10B [Source:UniProtKB/Swiss-Prot;Acc:Q9QZM4]	TCTAGTGTGTTTGAAGCCAGTGGCAGTGTAATTACATACACAAAATAAATAAATCTTTTT				21933	CCDS27243			NM_020275	uc007umv.2	-0.724626	0.143621	-0.0245005	-1.31164	-1.96663	-1.34804	-1.67002	-1.55461
ENSMUST00000035092	protein_coding	ASMM10EP3A114913122	protein_coding	up	1.92106	0.0252003	0.140735	0.311659	-0.630245	Myd88	Ensembl	1960	chr9:119335934-119340041:-	chr9	-	119335934	119340041	myeloid differentiation primary response gene 88 [Source:MGI Symbol;Acc:MGI:108005]	AGGCATCACCACCCTTGATGACCCCCTAGGACAAACGCCGGAACTTTTCGATGCCTTTAT		Cytoplasm		17874	CCDS23612			NM_010851	uc009sar.1	1.16227	0.300755	0.0298691	-0.24626	-0.692351	-0.758095	-0.709111	-0.361424
ENSMUST00000045097	protein_coding	ASMM10EP3A115832617	protein_coding	up	2.03905	0.00419836	0.0770879	3.88435	2.85646	Gbp7	Ensembl	5614	chr3:142530342-142550149:+	chr3	+	142530342	142550149		TCCGGTGCAGGCTGACTTTTTGGGGTTTGCAGGTTACCATGGCATCTGGTCCCAACATGG				229900				NM_001083312	uc008rot.2	3.50249	3.94719	4.15626	3.93147	2.97136	2.3109	3.03571	3.10786
ENSMUST00000078357	protein_coding	ASMM10EP3A113078739	protein_coding	up	1.50456	0.0205349	0.129572	1.12427	0.534925	Emp2	Ensembl	3440	chr16:10281749-10313968:-	chr16	-	10281749	10313968	Epithelial membrane protein 2 [Source:UniProtKB/Swiss-Prot;Acc:O88662]	CCAGCTCATGTCCTGTCTGTGTGTCATGATCGGAGCTTCCATCTATACAGACCGGCGCCA				13731	CCDS37250			NM_007929	uc007ydj.1	0.9506	1.56287	0.967062	1.01654	0.657637	0.264444	0.422188	0.795431
ENSMUST00000077800	protein_coding	ASMM10EP3A100082818	protein_coding	up	2.18267	0.00683027	0.08809	1.93832	0.812223	Olfr298	Ensembl	999	chr7:86488551-86489549:-	chr7	-	86488551	86489549		GTAACAATTCAAAGTAACTGCCCATGGTTTTGTGGCTCACATATTAAGCAAATTTTGTAA				257905				NM_001011751	uc009ifb.1	2.28078	2.31491	1.48739	1.6702	0.772964	0.326862	1.18617	0.962897
ENSMUST00000038885	protein_coding	ASMM10EP3A114992305	protein_coding	up	1.96007	0.000440912	0.0455744	-0.214649	-1.18555	Fgf2	Ensembl	462	chr3:37348850-37404797:+	chr3	+	37348850	37404797	Fibroblast growth factor 2 [Source:UniProtKB/Swiss-Prot;Acc:P15655]	TGGATGGCGTCCGCGAGAAGAGCGACCCACACGTCAAACTACAACTCCAAGCAGAAGAGA				14173						-0.0245005	-0.203281	-0.15067	-0.480145	-1.26815	-0.919637	-1.39786	-1.15657
ENSMUST00000027012	protein_coding	ASMM10EP3A116492567	protein_coding	up	3.65474	0.000662501	0.0486645	0.535	-1.33477	Casp4	Ensembl	1435	chr9:5308849-5336783:+	chr9	+	5308849	5336783	Caspase-4 Caspase-4 subunit p10 Caspase-4 subunit p20 [Source:UniProtKB/Swiss-Prot;Acc:P70343]	GGGCAACCTTGACGAGATATTTCTACCTCTTTCCTGGCAACTGAGAACAAAGCAACAAGC				12363	CCDS22799	CHEMBL1075276		NM_007609	uc009obu.3	0.705436	1.05466	0.274182	0.105727	-1.65577	-1.14934	-1.66264	-0.871317
ENSMUST00000099497	protein_coding	ASMM10EP3A116040576	protein_coding	up	1.56353	0.0261145	0.142796	4.45059	3.80578	B3galt5	Ensembl	5147	chr16:96280798-96319857:+	chr16	+	96280798	96319857	Mus musculus UDP-Gal:betaGlcNAc beta 1,3-galactosyltransferase, polypeptide 5 (B3galt5), transcript variant 4, mRNA. [Source:RefSeq mRNA;Acc:NM_001358390]	CTGCCCTGTCCCTTCTCAGCTCCAGCAGGACGACGTTATTTCCGAGAGACACAATCATCA		Cytoplasm		93961				NM_033149	uc008acw.2	4.75774	4.40869	4.75396	3.88195	3.68361	3.76985	3.74523	4.02443
uc009tos.2	protein_coding	ASMM10EP3A113781674	protein_coding	up	1.63441	0.00186425	0.0615944	-1.53836	-2.24714	Ubl4a	knownGene	910	chrX:74356816-74368722:-	chrX	-	74356816	74368722	Mus musculus predicted readthrough transcript (NMD candidate), 44504 (Gm44504), transcript variant 2, mRNA.	AGAAATCCCAGTTTGTTTATATGGTGGATTACACTTTGAACCATACCTGCACCTCTGGGA				27643						-1.57072	-1.30311	-1.75084	-1.52878	-2.11716	-2.09078	-2.51724	-2.26336
ENSMUST00000115679	protein_coding	ASMM10EP3A120895079	protein_coding	up	1.64842	0.0209079	0.130244	4.31775	3.59667	Tfe3	Ensembl	3239	chrX:7762676-7775201:+	chrX	+	7762676	7775201	Transcription factor E3 [Source:UniProtKB/Swiss-Prot;Acc:Q64092]	AGCCAACCCCTATCCCTCCGCTCCAGGCCACACCGACCACCCCAGCTACACTCTCTGCGT		Cytoplasm	Yes	209446	CCDS72332			NM_001271489	uc009smg.2	4.70081	3.96049	4.0392	4.5705	3.71454	3.32613	3.41664	3.92937
ENSMUST00000216195	protein_coding	ASMM10EP3A108941839	protein_coding	up	1.66879	0.00310004	0.0698676	-0.505266	-1.24407	Olfr733	Ensembl	3669	chr14:50295891-50301522:-	chr14	-	50295891	50301522		AGGGGAATGGGGATGTTTGCTCTGTAAGAATATTGGTGCAGTTATTGAGGCATAACTTTA				258657	CCDS27009					-0.455068	-0.189338	-0.548264	-0.828395	-1.09543	-1.45743	-1.14176	-1.28166
ENSMUST00000095349	protein_coding	ASMM10EP3A110404464	protein_coding	up	1.56599	0.0251299	0.140578	1.0369	0.389822	Ubxn8	Ensembl	2808	chr8:33619586-33641967:-	chr8	-	33619586	33641967	UBX domain protein 8 [Source:MGI Symbol;Acc:MGI:1337129]	GGACGTGTTCTGAGGAGAAGATTTTTCAAGTCGTGGAATTCACAGGTCTTACTTGACTGG				108159	CCDS22234			NM_178648	uc009lke.1	1.53295	0.999837	1.06732	0.547477	0.271118	0.325947	0.324732	0.637492
ENSMUST00000035099	protein_coding	ASMM10EP3A112540513	protein_coding	up	2.10991	0.00582582	0.0839098	1.6987	0.621515	Gorasp1	Ensembl	3906	chr9:119925257-119937565:-	chr9	-	119925257	119937565	golgi reassembly stacking protein 1 [Source:MGI Symbol;Acc:MGI:1921748]	TCCAGGCAGAGTGACTTCATGGAGGCCCTACCACAAGTCCCTGGTAGCTTTATGGAGGGA		Cytoplasm		74498	CCDS23619			NM_028976	uc009sbq.1	2.11185	1.76138	1.51191	1.40965	0.739714	0.0135949	0.890054	0.842697
ENSMUST00000030117	protein_coding	ASMM10EP3A117949082	protein_coding	up	1.78024	0.00244448	0.0649064	3.73285	2.90078	Smu1	Ensembl	2418	chr4:40736542-40757923:-	chr4	-	40736542	40757923	WD40 repeat-containing protein SMU1 WD40 repeat-containing protein SMU1, N-terminally processed [Source:UniProtKB/Swiss-Prot;Acc:Q3UKJ7]	AACGCTGACGGTTCATGAGAAGGATGTGATTGGAATCGCACACCACCCGCACCAGAATTT				74255	CCDS18050			NM_021535	uc008shu.2	4.10602	3.75123	3.5839	3.49027	2.92973	2.69481	2.82753	3.15106
ENSMUST00000032374	protein_coding	ASMM10EP3A107724646	protein_coding	up	1.69337	0.00498481	0.0798632	0.243226	-0.516672	Kcnj8	Ensembl	2269	chr6:142564839-142571371:-	chr6	-	142564839	142571371	potassium inwardly-rectifying channel, subfamily J, member 8 [Source:MGI Symbol;Acc:MGI:1100508]	AAGAGTGGCCTGGAGTCCGCTGTCTGTGTGACCAATGTCAGGTTCAAGTGACCATTGGGT				16523						0.534551	0.357852	0.152933	-0.0724326	-0.270207	-0.803047	-0.601624	-0.39181
ENSMUST00000193973	protein_coding	ASMM10EP3A110437580	protein_coding	up	2.26533	0.0119454	0.106456	-0.495841	-1.67556	Fcer1g	Ensembl	683	chr1:171229579-171234307:-	chr1	-	171229579	171234307	High affinity immunoglobulin epsilon receptor subunit gamma [Source:UniProtKB/Swiss-Prot;Acc:P20491]	TCGACTCAAGATCCAGGTCCGAAAGGCAGCTATAGCCAGCCGTGAGGTATGGAGTCTCCC				14127						0.348101	-0.653939	-1.0219	-0.65563	-1.52639	-1.84869	-2.00025	-1.32691
ENSMUST00000155966	protein_coding	ASMM10EP3A102041778	protein_coding	up	1.80673	0.0194036	0.12685	-0.413437	-1.26682	Pigx	Ensembl	963	chr16:32084438-32099728:-	chr16	-	32084438	32099728	Phosphatidylinositol-glycan biosynthesis class X protein [Source:UniProtKB/Swiss-Prot;Acc:Q99LV7]	CTCCGGAACCTGGAGTTGTAGGGAGATCCTAGGGTGGAAGTGTTAGCCGAGTTCTGTTCG				72084	CCDS49824				uc012aei.2	0.151656	-0.387057	-0.576278	-0.842069	-1.09039	-1.53188	-1.56599	-0.879002
ENSMUST00000172912	protein_coding	ASMM10EP3A112039034	protein_coding	up	2.28081	0.0153163	0.116628	3.62512	2.43557	H2-K1	Ensembl	1570	chr17:33996017-34000289:-	chr17	-	33996017	34000289	histocompatibility 2, K1, K region [Source:MGI Symbol;Acc:MGI:95904]	TCCCAGATTGTAAAGCGTGAAGACAGCTGCCTGGAGTGGACTTGGTGACAGACAATGTCT				14972	CCDS84295			NM_001347346	uc008caq.1	4.14697	3.78649	3.62424	2.94277	2.34292	1.96377	2.29725	3.13835
uc008vix.3	protein_coding	ASMM10EP3A100092799	protein_coding	up	1.66405	0.0288893	0.149006	5.55358	4.81888	Cdc42	knownGene	2135	chr4:137319704-137357759:-	chr4	-	137319704	137357759	Mus musculus cell division cycle 42 (Cdc42), transcript variant 1, mRNA.	TGTGTCTCAACTCTTTGTATATGAATTCTTTTCAGATGTATTAAACAAACAAAACCCTTC				12540						5.2115	6.12074	5.7406	5.14147	4.53433	4.74793	4.9811	5.01216
ENSMUST00000099985	protein_coding	ASMM10EP3A119206775	protein_coding	up	1.84815	0.036198	0.164943	0.895754	0.00966887	Cenpw	Ensembl	1532	chr10:30196009-30200560:-	chr10	-	30196009	30200560	Centromere protein W [Source:UniProtKB/Swiss-Prot;Acc:Q3URR0]	TGTACTGGCTGCAGGAAAGGTAATTCTGAAGAAGAGCAGAGGTTAGGTGTCAGCATGTGC				66311	CCDS35876			NM_001109747	uc007etd.2	1.23888	1.26519	0.647409	0.431534	0.380182	-0.710121	0.0151787	0.353435
ENSMUST00000147289	protein_coding	ASMM10EP3A121662136	protein_coding	up	2.8819	0.0265136	0.143467	3.73594	2.20893	Zmynd15	Ensembl	362	chr11:70459940-70460862:+	chr11	+	70459940	70460862	zinc finger, MYND-type containing 15 [Source:MGI Symbol;Acc:MGI:3603821]	ACGCCCTGGCCTGATACTGCCTGACGTCACGACGGTCCTCCAGCACGAGTTTGTGGCAGA				574428						3.36064	3.73312	3.92558	3.92444	2.22839	0.899322	2.347	3.36098
ENSMUST00000045931	protein_coding	ASMM10EP3A100073223	protein_coding	up	1.78164	0.018704	0.125369	0.302518	-0.530687	Zfp410	Ensembl	2597	chr12:84316852-84343723:+	chr12	+	84316852	84343723	zinc finger protein 410 [Source:MGI Symbol;Acc:MGI:1289280]	GAACCCTGTGTGTGTCTCGGGCTGTGTATGCGTGTGTATGTAGCGGGGAGCGAAGGATCG			Yes	52708	CCDS26042			NM_144833	uc007oex.2	-0.385157	0.77445	0.603578	0.217202	-0.549304	-0.440932	-0.490966	-0.641545
ENSMUST00000057026	protein_coding	ASMM10EP3A113543294	protein_coding	up	1.98626	0.00191707	0.061706	-0.722468	-1.71252	Slc25a47	Ensembl	1580	chr12:108851129-108856815:+	chr12	+	108851129	108856815	Solute carrier family 25 member 47 [Source:UniProtKB/Swiss-Prot;Acc:Q6IS41]	AGTGTGGCATTGGCAGTAACACCGGAAACCTTCTCATTTTCTGTGCTGTCCATGGATTTT				104910	CCDS26165			NM_001012310	uc007pae.1	-0.367204	-0.750071	-0.715956	-1.05664	-2.00341	-1.70707	-1.74652	-1.3931
ENSMUST00000219236	protein_coding	ASMM10EP3A110531050	protein_coding	up	1.79948	0.0103086	0.100865	5.50628	4.65869	Myl6	Ensembl	692	chr10:128490863-128493847:-	chr10	-	128490863	128493847	myosin, light polypeptide 6, alkali, smooth muscle and non-muscle [Source:MGI Symbol;Acc:MGI:109318]	GACCATAACTAGCTTGTCCGGATGGTGCTGAATGGCTGAGGACATTCTGTATCCCGAGTC				17904				NM_001317217	uc057axr.1	5.91374	5.56432	5.02155	5.52549	4.77716	4.26811	4.67722	4.91228
NM_001356520	protein_coding	ASMM10EP3A108235988	protein_coding	up	1.93141	0.00415261	0.0767538	0.44847	-0.501184	Tvp23b	Refseq	1675	chr11:62879455-62895186:+	chr11	+	62879455	62895186		AGCCACTGGGTGTTTGAGTCCAGAAAGGCTGTGGTGATCATGGGTGTGGTGCTGCAAGGT		Nucleus;Axon		67510				NM_001356520		0.675694	0.631539	0.663575	-0.176929	-0.422718	-0.573162	-0.544208	-0.46465
NM_001347519	protein_coding	ASMM10EP3A120106283	protein_coding	up	1.90262	0.0140718	0.113029	2.29178	1.3638	Ktn1	Refseq	4365	chr14:47649311-47736564:+	chr14	+	47649311	47736564		TAGAGCTCGCGCCGCTGCATCGTCCCGGCCTGGTACCCGGCTGCGCAGGATTCTGCACAG		Nucleus		16709				NM_001347519		1.94667	2.11396	2.07609	3.03041	1.21703	1.4351	1.168	1.63506
ENSMUST00000029358	protein_coding	ASMM10EP3A107656911	protein_coding	up	2.31628	0.00178052	0.0614105	2.41982	1.20801	Nmd3	Ensembl	9135	chr3:69721985-69756373:+	chr3	+	69721985	69756373	60S ribosomal export protein NMD3 [Source:UniProtKB/Swiss-Prot;Acc:Q99L48]	AGAGTTCCAGATGTGGTGTTAATTAAGAAGAGCTATGACCGCACCAAACGCCAGCGCCGT		Nucleus		97112	CCDS17407			NM_133787	uc008pml.1	2.90084	2.49692	2.29071	1.99081	1.24288	0.955039	1.10074	1.53337
ENSMUST00000155690	protein_coding	ASMM10EP3A128590724	protein_coding	up	2.67679	0.00809759	0.0926673	-0.856539	-2.27704	Ddc	Ensembl	799	chr11:11846658-11890369:-	chr11	-	11846658	11890369	Aromatic-L-amino-acid decarboxylase [Source:UniProtKB/Swiss-Prot;Acc:O88533]	AGGAGGCGACTCCAGCTGCCTTTTTCAACATGGATTCCCGTGAATTCCGGAGGAGAGGCA				13195					uc007iaw.2	-0.541931	-1.28073	-0.912384	-0.691116	-2.10492	-3.19976	-1.64691	-2.15657
ENSMUST00000098250	protein_coding	ASMM10EP3A115640173	protein_coding	up	1.60178	0.00832519	0.0932425	6.66286	5.98318	Fchsd2	Ensembl	4316	chr7:101108775-101284382:+	chr7	+	101108775	101284382	F-BAR and double SH3 domains protein 2 [Source:UniProtKB/Swiss-Prot;Acc:Q3USJ8]	AGAGGAGCTCCCAGTTCTTCCCCCGGTCTCCTTCAGCCAATGAAAACAGCCTTCATGCTG				207278	CCDS52328			NM_001146010	uc009iod.2	6.42682	6.49866	6.90093	6.82501	5.7602	5.9069	5.9033	6.36233
ENSMUST00000015467	protein_coding	ASMM10EP3A100032054	protein_coding	up	2.22873	0.0181087	0.123879	6.53601	5.37979	Slc39a1	Ensembl	2364	chr3:90248172-90253612:+	chr3	+	90248172	90253612	Zinc transporter ZIP1 [Source:UniProtKB/Swiss-Prot;Acc:Q9QZ03]	AGGTCTGTACTCTGTAGAATCTATTTTACTAACTGACCTGTTTTGGGATATGTTACCCAA				30791	CCDS17525			NM_013901	uc012csu.1	6.68994	6.60924	6.37724	6.46763	5.73804	4.32892	5.64086	5.81135
NM_010561	protein_coding	ASMM10EP3A121625814	protein_coding	up	2.35297	0.00490444	0.0797202	-0.429292	-1.66377	Ilf3	Refseq	3603	chr9:21367871-21405363:+	chr9	+	21367871	21405363		TCCTCCTTTTCTCGCCATTGCAGTTGGGACTGAAGCAGCCCCGGCGAAAACCGCGTGGCT		Cytoplasm	Yes	16201				NM_010561	uc033jjk.1	0.275956	-0.393757	-0.522347	-1.07702	-1.7181	-1.55679	-1.56618	-1.81402
ENSMUST00000025273	protein_coding	ASMM10EP3A100086033	protein_coding	up	2.14204	0.000661457	0.0486645	-0.933253	-2.03224	Psors1c2	Ensembl	843	chr17:35533201-35534647:+	chr17	+	35533201	35534647	psoriasis susceptibility 1 candidate 2 (human) [Source:MGI Symbol;Acc:MGI:1930025]	CTGACAGTCGATCAGGATGGTGCTTCCAATGGAAAAATAAAAGCCACGTTTTCTTCTGAA				57390	CCDS50091			NM_020576	uc008chz.3	-1.16629	-0.617475	-0.749304	-1.19994	-1.95186	-1.92567	-1.96015	-2.29127
ENSMUST00000052068	protein_coding	ASMM10EP3A100056778	protein_coding	up	2.21172	0.0251891	0.140713	4.28906	3.1439	Rbp1	Ensembl	2652	chr9:98422961-98446575:+	chr9	+	98422961	98446575	retinol binding protein 1, cellular [Source:MGI Symbol;Acc:MGI:97876]	ATGAAGCGACCCCAATAAAAGTGATCTCTGTTTAAAGACATGTGTTTTGGAGGAATTTCA				19659	CCDS23424			NM_011254	uc009rdj.1	4.23687	4.54952	4.98993	3.37993	2.78461	3.30772	2.90302	3.58024
ENSMUST00000153707	protein_coding	ASMM10EP3A100103127	protein_coding	up	1.60516	0.0139479	0.11285	-1.59199	-2.27471	Pik3c2b	Ensembl	1269	chr1:133045667-133067229:+	chr1	+	133045667	133067229	phosphatidylinositol-4-phosphate 3-kinase catalytic subunit type 2 beta [Source:HGNC Symbol;Acc:HGNC:8972]	GAGCAAGGGGTTCCAGCCTGGAAAACGACGACAATCTGCCAGCGGGAAGTGGGATTGCTG		Cytoplasm		240752						-1.63798	-1.69372	-1.5776	-1.45866	-2.56955	-2.64278	-1.97832	-1.90819
NM_001195486	protein_coding	ASMM10EP3A109158244	protein_coding	up	2.51573	0.00771906	0.0916295	2.23615	0.905171	Srsf7	Refseq	2268	chr17:80200080-80207305:-	chr17	-	80200080	80207305		TCACTCAGAAGATCTAGATCCCGCTCAAGGTCGAGATCAAGATCCAGGTCTATTTCACGA				225027				NM_001195486		3.05395	2.17623	1.96428	1.75012	0.771791	0.511734	0.96488	1.37228
ENSMUST00000176828	protein_coding	ASMM10EP3A100507342	protein_coding	up	2.29873	0.0151482	0.11638	1.52658	0.325739	Frmd4a	Ensembl	4355	chr2:4559756-4612584:+	chr2	+	4559756	4612584	Mus musculus FERM domain containing 4A (Frmd4a), transcript variant 4, mRNA. [Source:RefSeq mRNA;Acc:NM_001347086]	CCCCACCACATCCTGACCTGGCAGACTGGGAGCTACAGTGACAGCTGCTTCCTGGATTCC				209630	CCDS57151			NM_001177844	uc008iev.2	2.39927	1.4033	1.0689	1.23484	0.470441	-0.189159	0.28407	0.737604
ENSMUST00000033170	protein_coding	ASMM10EP3A110134822	protein_coding	up	2.00307	0.00177545	0.0614105	2.48596	1.48375	Mrpl17	Ensembl	1028	chr7:105809680-105810996:-	chr7	-	105809680	105810996	39S ribosomal protein L17, mitochondrial [Source:UniProtKB/Swiss-Prot;Acc:Q9D8P4]	CCCCATCTAGGAGAAGGACTTGATCCCAAAGCTGTTTAAAGTGCTAGCGCCTCGGTTCCA				27397						2.7601	2.53363	2.49123	2.15888	1.53546	1.16411	1.39542	1.84002
ENSMUST00000079400	protein_coding	ASMM10EP3A117357704	protein_coding	up	1.85683	5.78001e-05	0.0277548	-0.995515	-1.88836	Aspg	Ensembl	2722	chr12:112106679-112127559:+	chr12	+	112106679	112127559	60 kDa lysophospholipase L-asparaginase Platelet-activating factor acetylhydrolase [Source:UniProtKB/Swiss-Prot;Acc:A0JNU3]	ACGCTGGTGACCTGGACACCCTGCAGGCCTTTGTGGAACTGGACAGAGACCTAAACCTGA				104816	CCDS36567			NM_001081169	uc007pek.1	-1.0449	-1.05789	-1.07389	-0.805389	-1.81969	-1.95442	-2.02731	-1.75203
ENSMUST00000126641	protein_coding	ASMM10EP3A104526045	protein_coding	up	1.81055	0.0257277	0.141832	0.0814894	-0.774936	Srsf10	Ensembl	3754	chr4:135855747-135869908:+	chr4	+	135855747	135869908	serine/arginine-rich splicing factor 10 [Source:MGI Symbol;Acc:MGI:1333805]	AGTGTCACAAATGTTTTGGATTCCTTAGTTCCTTATCAGGATATGAAGCTTGTTTATCCT		Nucleus;Exosome	Yes	14105	CCDS18791			NM_010178	uc033ifo.1	0.117539	0.411537	0.394349	-0.597468	-1.25063	-0.741537	-0.652383	-0.455194
ENSMUST00000169017	protein_coding	ASMM10EP3A105678715	protein_coding	up	2.55812	0.00432648	0.0776876	2.91283	1.55775	Fcgr3	Ensembl	1324	chr1:171051195-171059403:-	chr1	-	171051195	171059403	Mus musculus Fc receptor, IgG, low affinity III (Fcgr3), transcript variant 2, mRNA. [Source:RefSeq mRNA;Acc:NM_001356511]	ACACAGCACCAGTCCAAGCCTGTCACCATCACTGTCCAAGACCCAGCAACTACATCCTCC				14131					uc007dmz.2	3.79419	2.74702	2.49676	2.61337	1.67007	1.45938	1.4436	1.65795
ENSMUST00000019071	protein_coding	ASMM10EP3A100340920	protein_coding	up	8.10243	0.00146208	0.0583979	3.88654	0.868186	Ccl6	Ensembl	1440	chr11:83587882-83593087:-	chr11	-	83587882	83593087	C-C motif chemokine 6 CCL6(22-95) CCL6(23-95) [Source:UniProtKB/Swiss-Prot;Acc:P27784]	CCCTGCCACAATAGAGCAATGAGTGCCCCCAATAAAGTCCACTCCATGTAGCCACAGGAC				20305	CCDS25171			NM_009139	uc007kpm.1	4.94352	3.98035	4.16782	2.45447	0.818936	0.730147	0.594753	1.32891
ENSMUST00000223107	protein_coding	ASMM10EP3A117796063	protein_coding	up	1.9136	0.0468728	0.187137	5.53927	4.60298	Abcd4	Ensembl	2410	chr12:84602640-84617413:-	chr12	-	84602640	84617413	ATP-binding cassette, sub-family D (ALD), member 4 [Source:MGI Symbol;Acc:MGI:1349217]	AGACTCTCCTTCGCCCGTCTCTTCTACCTGCAGCCCAAGTATGCAGTTTCACTCCTGGGT		Nucleus		19300					uc007ofp.2	5.952	5.47026	6.06711	4.66771	4.18619	4.64016	4.45365	5.13192
ENSMUST00000150290	protein_coding	ASMM10EP3A119086023	protein_coding	up	2.43584	0.0194304	0.126873	0.129523	-1.1549	Lgals3	Ensembl	1298	chr14:47373889-47386088:+	chr14	+	47373889	47386088	galectin 3 [Source:HGNC Symbol;Acc:HGNC:6563]	GCGGGTGGAGCACTAATCAGGTGAGCGGCACAGAGAGCACTACCCAGGAAAATGGCAGAC				16854				NM_001145953	uc007tib.2	1.08286	0.175851	0.131324	-0.871948	-1.17961	-0.997163	-1.33852	-1.1043
ENSMUST00000081649	protein_coding	ASMM10EP3A100175613	protein_coding	up	4.29694	0.00449453	0.0783841	4.63032	2.52701	Ifitm2	Ensembl	655	chr7:140954837-140955987:-	chr7	-	140954837	140955987	Interferon-induced transmembrane protein 2 [Source:UniProtKB/Swiss-Prot;Acc:Q99J93]	TGTTACCTTCACCTATCTGTCCACAGTGGATTCAATAAAGTGCACGGGGTGGCAACTCTG				80876	CCDS21994			NM_030694	uc009kiz.1	5.47913	4.48457	4.26382	4.29377	2.86806	1.68551	2.151	3.40349
ENSMUST00000160289	protein_coding	ASMM10EP3A105551304	protein_coding	up	1.78229	0.00332718	0.0713248	4.32191	3.48818	Nsmce4a	Ensembl	1435	chr7:130532526-130547381:-	chr7	-	130532526	130547381	NSE4 homolog A, SMC5-SMC6 complex component [Source:HGNC Symbol;Acc:HGNC:25935]	ACCATGACTGGGAGGAGATTGTGAAGACCTTTGAGATTTCGGAGCCTGTGATCCCGCTGA				67872	CCDS52415			NM_001162855	uc009kad.2	4.52932	4.46551	4.11264	4.18018	3.60709	3.09629	3.4744	3.77493
ENSMUST00000163483	protein_coding	ASMM10EP3A114586265	protein_coding	up	2.09986	0.0225706	0.13426	4.24092	3.17063	Rab1a	Ensembl	2657	chr11:20201602-20226856:+	chr11	+	20201602	20226856	Ras-related protein Rab-1A [Source:UniProtKB/Swiss-Prot;Acc:P62821]	GACAGATCAGGAGTCCTTCAATAACGTTAAACAGTGGCTGCAGGAGATAGATCGCTACGC				19324	CCDS36115			NM_008996		5.08717	4.19377	4.12727	3.55546	2.90323	2.98145	3.21588	3.58195
ENSMUST00000162466	protein_coding	ASMM10EP3A101445266	protein_coding	up	1.58053	0.0322047	0.156534	0.698265	0.0378577	Nae1	Ensembl	1735	chr8:104511028-104534636:-	chr8	-	104511028	104534636	NEDD8-activating enzyme E1 regulatory subunit [Source:UniProtKB/Swiss-Prot;Acc:Q8VBW6]	GCAGTATTGGCAAGAGTCCAGAAAACCTTCTAGACAATGATCCTTCATTTTTCTGTAGGT				234664					uc009nas.2	0.750441	0.901266	0.833067	0.308283	-0.494486	-0.00517828	0.240024	0.411071
ENSMUST00000023353	protein_coding	ASMM10EP3A109912422	protein_coding	up	1.89206	0.00578963	0.0836366	1.46011	0.540157	Mcm4	Ensembl	3589	chr16:15623897-15637400:-	chr16	-	15623897	15637400	DNA replication licensing factor MCM4 [Source:UniProtKB/Swiss-Prot;Acc:P49717]	TTCGGGGACAGTCTGACACAGCAATTACCAAGGACATGTTTGAAGAAGCCCTGCGAGCTT		Nucleus	Yes	17217	CCDS27977			NM_008565	uc007yhr.2	1.63506	1.85015	1.29567	1.05957	0.302771	0.507524	0.434186	0.916147
ENSMUST00000125489	protein_coding	ASMM10EP3A125389948	protein_coding	up	3.35216	0.0335599	0.159138	2.22985	0.484759	Actl6b	Ensembl	432	chr5:137553555-137555032:+	chr5	+	137553555	137555032	actin-like 6B [Source:MGI Symbol;Acc:MGI:1933548]	GGTCCAGTCTGAGGCTGACTTCCCCACCACTGTGGGGCTGCTGGCCGCAGAAGAGGGGGG				83766						3.57212	1.59019	1.55117	2.20593	1.10716	-0.704583	0.437335	1.09912
ENSMUST00000179399	protein_coding	ASMM10EP3A100067075	protein_coding	up	1.53306	0.0320897	0.156375	2.49578	1.87937	RP23-332I1.2	Ensembl	1358	chr3:107230614-107234723:+	chr3	+	107230614	107234723	RIKEN cDNA A630076J17 gene [Source:MGI Symbol;Acc:MGI:2442999]	CTTGCTTGCTTGCTTGCTTTGGATAGCTGTCAATGTGGCCCAAGGCAAAAAGTGTAAGCT		Cytoplasm		319929	CCDS57252			NM_001256174	uc029uoc.1	2.17066	2.95842	2.7307	2.12335	2.04007	1.7593	1.72448	1.99361
ENSMUST00000032198	protein_coding	ASMM10EP3A110105878	protein_coding	up	4.53764	0.0335809	0.159181	1.14917	-1.03277	Usp18	Ensembl	1771	chr6:121245906-121270917:+	chr6	+	121245906	121270917	ubiquitin specific peptidase 18 [Source:MGI Symbol;Acc:MGI:1344364]	GGGAACCACAGATACCGCTGGCGGGAAACGGCCTATCTCTTGGTTTACACGAAGACTGGA				24110	CCDS20489			NM_011909	uc009dog.2	2.98365	0.800947	1.58302	-0.77092	-1.32256	-0.670396	-1.14318	-0.994945
NM_001359404	protein_coding	ASMM10EP3A119210183	protein_coding	up	1.69593	0.00545515	0.0824795	3.57953	2.81745	Sarnp	Refseq	1000	chr10:128821764-128877638:+	chr10	+	128821764	128877638		ACACCAAGCCTATGTCTGAGGATGATGAGAAGCTGAAGAAACGGAAGGAGAGATTTGGGA		Nucleus;Exosome		66118				NM_001359404		3.71747	3.71167	3.41034	3.47863	2.97027	2.3423	2.90193	3.0553
ENSMUST00000170033	protein_coding	ASMM10EP3A110370167	protein_coding	up	1.5148	0.0429182	0.179467	-0.722289	-1.32142	Lig4	Ensembl	3105	chr8:9970877-9977686:-	chr8	-	9970877	9977686	ligase IV, DNA, ATP-dependent [Source:MGI Symbol;Acc:MGI:1335098]	TCACTTATCTGCACTAAACTTTCTCTTCCACCATGCCTAACTTTCAGTTCAAACCGGAGG		Nucleus		319583					uc033jeh.1	-0.32752	-1.01294	-1.109	-0.439703	-1.54849	-1.47613	-1.27066	-0.99041
uc009sml.2	protein_coding	ASMM10EP3A116095762	protein_coding	up	1.58145	0.0470515	0.187415	3.60062	2.93937	Tfe3	knownGene	2662	chrX:7766548-7775202:+	chrX	+	7766548	7775202	Mus musculus transcription factor E3 (Tfe3), transcript variant 6, mRNA.	CTACAGCCTCCCAATATCACTGCAGGCCACACCGACCACCCCAGCTACACTCTCTGCGTC		Cytoplasm	Yes	209446						3.93929	3.43689	3.23117	3.79515	3.18241	2.36968	2.88789	3.31751
NM_001360842	protein_coding	ASMM10EP3A113067798	protein_coding	up	1.91674	0.0016083	0.0600471	0.473073	-0.465584	Ssr1	Refseq	4750	chr13:37975991-37994208:-	chr13	-	37975991	37994208		AGAAGCGATCGGTGGGATCTGATGAGTAAATGTTGTGTGTGCCGCAGTGCAGCCTGTGCT		Nucleus		107513				NM_001360842		0.446078	0.715401	0.649422	0.0813936	-0.728744	-0.486298	-0.367523	-0.279769
ENSMUST00000194701	protein_coding	ASMM10EP3A113749169	protein_coding	up	1.81249	0.00988465	0.0996621	0.831602	-0.0263748	Rhoa	Ensembl	852	chr9:108306797-108336734:+	chr9	+	108306797	108336734	ras homolog family member A [Source:MGI Symbol;Acc:MGI:1096342]	AGGGTTTGGGTGGATTTTCTGTTTTGAGTGCCGTATTATTGGAGATTGTCCTTGCATCTG		Dendrite	Yes	11848					uc057cei.1	0.534428	1.01142	1.30201	0.478543	-0.0548873	-0.352171	0.112225	0.189334
ENSMUST00000130599	protein_coding	ASMM10EP3A119178842	protein_coding	up	1.94139	0.00239221	0.0643956	-0.444177	-1.40127	Crem	Ensembl	764	chr18:3267514-3325474:-	chr18	-	3267514	3325474	cAMP-responsive element modulator [Source:UniProtKB/Swiss-Prot;Acc:P27699]	ACCATGGCAGTACCAACTAGCATATATCAGACTAGCACGGGGCAATACAATGAGGAGACT			Yes	12916				NM_001110857	uc033hfr.1	-0.0787415	-0.513456	-0.556426	-0.628084	-1.41844	-1.80027	-1.24044	-1.14592
NM_001360125	protein_coding	ASMM10EP3A111893306	protein_coding	up	1.72293	0.0150198	0.116003	4.54459	3.75973	Rps19	Refseq	528	chr7:24884592-24889811:+	chr7	+	24884592	24889811		ACACACGAGCTGGTGGTGCTGGGGTTGGTTCCATGACCAAGATCTATGGAGGACGGCAGA				20085				NM_001360125		5.03489	4.41805	4.25005	4.47538	3.87661	3.35085	3.70699	4.10447
ENSMUST00000167968	protein_coding	ASMM10EP3A102791232	protein_coding	up	1.68456	0.00270595	0.0671575	4.77037	4.018	Wnt7b	Ensembl	3400	chr15:85535447-85580729:-	chr15	-	85535447	85580729	wingless-type MMTV integration site family, member 7B [Source:MGI Symbol;Acc:MGI:98962]	AGCACCCTTCCCAGCTCTCTGCACCTCCGCCATCTTACAGAGCATTGTCATCCGTGGTGG				22422				NM_001163633		4.82603	4.60603	4.84329	4.80613	4.10794	3.60919	4.07758	4.27729
ENSMUST00000191431	protein_coding	ASMM10EP3A108963660	protein_coding	up	1.71187	0.00476644	0.0791907	0.311874	-0.463701	Hck	Ensembl	1575	chr2:153108693-153151149:+	chr2	+	153108693	153151149	Tyrosine-protein kinase HCK [Source:UniProtKB/Swiss-Prot;Acc:P08103]	GCTGATGGAAATTGTCACCTATGGCCGGATCCCTTACCCAGGTATGTCAAACCCAGAGGT				15162						0.371802	0.285453	0.413967	0.176273	-0.803876	-0.278147	-0.690016	-0.0827678
ENSMUST00000162439	protein_coding	ASMM10EP3A127122549	protein_coding	up	1.50498	0.0287802	0.148789	-0.847506	-1.43725	Shox2	Ensembl	1081	chr3:66973259-66981141:-	chr3	-	66973259	66981141	short stature homeobox 2 [Source:MGI Symbol;Acc:MGI:1201673]	GCAGAGGGCCCTGGACCCCAGCTTTGGGAGATACCGGGATAGTGGAGGGTGTCCCCTGAA		Nucleus	Yes	20429				NM_001302359		-0.590138	-0.871848	-1.10482	-0.823219	-1.28911	-1.96769	-1.24867	-1.24352
ENSMUST00000034264	protein_coding	ASMM10EP3A121621034	protein_coding	up	1.78134	0.0355328	0.163356	1.12926	0.296293	Pgls	Ensembl	893	chr8:71592176-71596269:+	chr8	+	71592176	71596269	6-phosphogluconolactonase [Source:MGI Symbol;Acc:MGI:1913421]	TGGCCACGGGGGAAGGCAAGGCAGCTGTGCTGAAGCGCATCCTGGAGGACAAGGAGGGCA		Nucleus;Cytoplasm		66171	CCDS22400		00030+3.1.1.31	NM_025396	uc009meb.1	1.68731	1.06774	0.759281	1.0027	0.557613	-0.327559	0.203665	0.751453
ENSMUST00000054654	protein_coding	ASMM10EP3A114329427	protein_coding	up	2.10861	0.00727814	0.0901851	2.03112	0.954831	Zfp286	Ensembl	3051	chr11:62778387-62789462:-	chr11	-	62778387	62789462	zinc finger protein 286 [Source:MGI Symbol;Acc:MGI:2384758]	AGAGACCATAATATGACCCTGGGGTGTGTCTGTGTGTGTATGATTTCACTTGCCCTGTGT			Yes	192651	CCDS24831			NM_138949	uc007jjx.1	1.76928	2.71852	2.09278	1.54391	1.00072	0.891373	0.752979	1.17426
ENSMUST00000050010	protein_coding	ASMM10EP3A100505819	protein_coding	up	1.9589	0.00222715	0.0635389	2.27466	1.30461	Vamp4	Ensembl	2532	chr1:162570828-162599078:+	chr1	+	162570828	162599078	vesicle-associated membrane protein 4 [Source:MGI Symbol;Acc:MGI:1858730]	TCATGGCTTTGGCTGCAGCGATCCTTTTGCTAATGATTATCACTCAGATCATCCTGCACT				53330				NM_016796		2.39769	2.42971	2.28992	1.9813	1.23399	0.910399	1.3944	1.67966
ENSMUST00000034215	protein_coding	ASMM10EP3A128457705	protein_coding	up	1.91299	0.00772347	0.0916295	-0.0425367	-0.978365	Mt1	Ensembl	549	chr8:94179082-94180327:+	chr8	+	94179082	94180327	Metallothionein-1 [Source:UniProtKB/Swiss-Prot;Acc:P02802]	ACCGCCTGCTGGGTGCAAACCCTTTGCGCCCGGACTCGTCCAACGACTATAAAGAGGGCA				17748	CCDS40438			NM_013602	uc009mvw.2	0.585883	-0.21765	-0.309559	-0.228821	-0.911577	-1.30766	-0.878135	-0.816086
ENSMUST00000109934	protein_coding	ASMM10EP3A100016309	protein_coding	up	1.66363	0.0197969	0.127719	0.136338	-0.597996	Syndig1	Ensembl	2081	chr2:149830843-150004392:+	chr2	+	149830843	150004392	Synapse differentiation-inducing protein 1 [Source:UniProtKB/Swiss-Prot;Acc:A2ANU3]	ATCCTTCCTTCACCTGATTCTGAGAGATAATCTGGATTGCCCATTTTGACCCTTTAACAG				433485						0.75401	0.0808418	-0.143288	-0.146211	-0.55135	-0.349458	-0.716261	-0.774914
ENSMUST00000124482	protein_coding	ASMM10EP3A100633082	protein_coding	up	1.99506	0.00164841	0.0604014	1.96464	0.968205	Mrpl17	Ensembl	7300	chr7:105803206-105811099:-	chr7	-	105803206	105811099	39S ribosomal protein L17, mitochondrial [Source:UniProtKB/Swiss-Prot;Acc:Q9D8P4]	TTGACTTTCTTGTCCTTCCCTAGGATTTATGGAAAGTAAGAGGCATCCAGATGCTCAGCC				27397	CCDS21662			NM_025301	uc009izl.1	2.39517	1.9591	1.90185	1.60243	0.983364	0.743236	0.990271	1.15595
ENSMUST00000127201	protein_coding	ASMM10EP3A100234233	protein_coding	up	2.67069	0.00460604	0.0785843	1.57849	0.161274	Zhx3	Ensembl	761	chr2:160781941-160872990:-	chr2	-	160781941	160872990	zinc fingers and homeoboxes 3 [Source:MGI Symbol;Acc:MGI:2444772]	AGTTGGTGCTGCTCGTCTTCGCCCCAGAAGCAGTCCGTGGATCTGGCGTCGCCACCGCCG		Nucleus	Yes	320799						1.64401	1.01518	1.40107	2.25368	0.0356207	-0.0300247	-0.0911377	0.730637
uc012frh.1	protein_coding	ASMM10EP3A128882635	protein_coding	up	3.00322	0.00667035	0.0877377	1.06135	-0.525163	Trim30a	knownGene	1076	chr7:104412215-104465193:-	chr7	-	104412215	104465193	Mus musculus tripartite motif-containing 30A (Trim30a), mRNA.	ACCTTAGAAATGCTGCAGGAGTCAGTCCTTAAGCCTGCAACAGCCCCAAACTGTCCCCCA			Yes	20128						1.93911	0.833602	1.34295	0.129725	-0.495773	-0.669447	-0.603589	-0.331841
NM_001177370	protein_coding	ASMM10EP3B101175048	protein_coding	up	1.62535	0.00323912	0.0707184	-0.320843	-1.02159	Nfkb2	Refseq	2973	chr19:46305930-46312090:+	chr19	+	46305930	46312090		CCCAGCACAGCAGAGGTGAAAGAAGACAGTGCCTATGGGAGCCAGTCAGTGGAGCAGGAG			Yes	18034				NM_001177370		-0.0837106	-0.157015	-0.458842	-0.583802	-1.15301	-0.922463	-1.18571	-0.825187
ENSMUST00000167323	protein_coding	ASMM10EP3A100100318	protein_coding	up	3.37938	0.000363076	0.0425152	3.06636	1.3096	Apold1	Ensembl	3567	chr6:134981718-134986836:+	chr6	+	134981718	134986836	apolipoprotein L domain containing 1 [Source:MGI Symbol;Acc:MGI:2685921]	TGTGGCGCAAATGAAAAGAGAGAAATAAATGTTAGGGTTTGGAAAATACATGTTTGTTCT				381823	CCDS51938			NM_001109914	uc012euq.1	2.80679	3.65744	3.18711	2.61409	1.24625	1.11154	1.46185	1.41877
ENSMUST00000196449	protein_coding	ASMM10EP3A107672786	protein_coding	up	2.19069	0.00194751	0.0618325	0.0327484	-1.09864	Vcam1	Ensembl	2532	chr3:116122280-116129457:-	chr3	-	116122280	116129457	vascular cell adhesion molecule 1 [Source:MGI Symbol;Acc:MGI:98926]	TTGGGAGAGACAAAGCAGAAGTGGAATTAGTTGTTCAAGATGGGAGAATGAAGTCTCAGA				22329					uc008rby.2	-0.0284193	0.16374	0.231158	-0.235486	-1.44388	-1.37487	-0.928646	-0.647141
ENSMUST00000038886	protein_coding	ASMM10EP3A100030594	protein_coding	up	2.05051	0.0163585	0.119175	2.27218	1.2362	Csf3	Ensembl	1413	chr11:98701263-98703629:+	chr11	+	98701263	98703629	Granulocyte colony-stimulating factor [Source:UniProtKB/Swiss-Prot;Acc:P09920]	TCACCCTCCACCCCACCTGTCACTATAGCCAAGCTTGCGGATAATAAAGTGTGGTGTTCC				12985	CCDS25360			NM_009971	uc007lgy.1	3.18082	2.11226	1.89591	1.89974	1.36576	1.31128	1.07883	1.18894
ENSMUST00000045114	protein_coding	ASMM10EP3A110286009	protein_coding	up	1.53291	0.0392344	0.171847	0.131246	-0.485028	Rpf2	Ensembl	1853	chr10:40223246-40247002:-	chr10	-	40223246	40247002	ribosome production factor 2 homolog [Source:MGI Symbol;Acc:MGI:1914489]	TTTGTGTGTGCACATGTATGTCACAGTGTGGGTGTGGCCAAAAGACATTATGGAGTCGGT		Exosome		67239	CCDS35885			NM_001042556	uc007ewo.1	-0.0350522	0.562038	0.433449	-0.435452	-0.581716	-0.54496	-0.476193	-0.337241
ENSMUST00000183111	protein_coding	ASMM10EP3A109519793	protein_coding	up	2.23455	0.000290874	0.0408576	-0.132268	-1.29225	Milr1	Ensembl	982	chr11:106751265-106768719:+	chr11	+	106751265	106768719	Allergin-1 [Source:UniProtKB/Swiss-Prot;Acc:Q3TB92]	TCTGAACTCACCCACTGAAGTGTGAAGAAACTGACTCTGGATTAGCCCATTTTCCAGCGT				380732				NM_001271375	uc007lzl.2	0.136127	0.034688	-0.164147	-0.535739	-1.29039	-1.39799	-1.29892	-1.18171
ENSMUST00000058714	protein_coding	ASMM10EP3A106410841	protein_coding	up	2.9981	0.0247343	0.139533	4.07744	2.49339	Cd24a	Ensembl	1816	chr10:43579169-43584265:+	chr10	+	43579169	43584265	Signal transducer CD24 [Source:UniProtKB/Swiss-Prot;Acc:P24807]	TGGAGACCCATTTTGTCATTGATTCATCTGACCGATAAGGCCATAGTGCAGTTAGGTGAT		Nucleus		12484	CCDS23821			NM_009846	uc007ezl.1	4.68693	4.67036	3.66432	3.28816	1.87827	1.97861	2.51098	3.60572
ENSMUST00000021114	protein_coding	ASMM10EP3A100085087	protein_coding	up	1.66181	0.00195243	0.0618325	3.50282	2.77006	Galk1	Ensembl	1406	chr11:116008457-116012719:-	chr11	-	116008457	116012719	Galactokinase [Source:UniProtKB/Swiss-Prot;Acc:Q9R0N0]	GGGCATCCTCCTTCTCTATCTGGGTGCTTAATAAACGTGTGCCTCTTAATGGCGGTAGCC				14635	CCDS25654			NM_016905	uc007mjn.1	3.35323	3.80999	3.60792	3.24013	2.75445	2.71063	2.68118	2.93398
ENSMUST00000110906	protein_coding	ASMM10EP3A120351811	protein_coding	up	1.82206	0.00055745	0.0471684	4.15795	3.29237	Meis2	Ensembl	3229	chr2:115863145-116064721:-	chr2	-	115863145	116064721	Homeobox protein Meis2 [Source:UniProtKB/Swiss-Prot;Acc:P97367]	TATTCACCGGCTTCTTTCCCCCCTGTGCCTCTGCGTGTGTGAGAGTGTGTGTGCGTGCGT			Yes	17536	CCDS50665			NM_001159569	uc008lqt.2	3.85135	4.05441	4.39922	4.3268	3.2772	3.32969	3.21118	3.35143
ENSMUST00000107459	protein_coding	ASMM10EP3A109687995	protein_coding	up	1.60046	0.0456225	0.184572	-0.522608	-1.20109	Cdc26	Ensembl	654	chr4:62394634-62408625:-	chr4	-	62394634	62408625	Anaphase-promoting complex subunit CDC26 [Source:UniProtKB/Swiss-Prot;Acc:Q99JP4]	GGGGAACTGCAGAGGCCTGAAAAGAGATTCATCTGTTTGTAGCTGAGGCTTGGCACCTGC				66440						-0.635308	-0.185285	-0.273474	-0.996363	-1.52447	-1.43299	-1.19564	-0.651279
ENSMUST00000033054	protein_coding	ASMM10EP3A101403606	protein_coding	up	1.51813	0.0167701	0.120293	-1.57025	-2.17255	Adm	Ensembl	1390	chr7:110627661-110629820:+	chr7	+	110627661	110629820	ADM Adrenomedullin Proadrenomedullin N-20 terminal peptide [Source:UniProtKB/Swiss-Prot;Acc:P97297]	TCCTTCGCAGTTCCGAAAGAAGTGGAATAAGTGGGCGCTAAGTCGTGGGAAGAGGGAACT				11535	CCDS21745			NM_009627	uc009jfj.1	-1.32978	-1.72453	-1.68116	-1.54553	-2.11801	-1.75227	-2.31743	-2.5025
ENSMUST00000074058	protein_coding	ASMM10EP3A100077795	protein_coding	up	1.68696	0.0324919	0.156933	6.41151	5.65708	Mbd2	Ensembl	1953	chr18:70568189-70626131:+	chr18	+	70568189	70626131	Methyl-CpG-binding domain protein 2 [Source:UniProtKB/Swiss-Prot;Acc:Q9Z2E1]	CAGATTTTTATACTTTATTGAAAGAAGATACCTGTACATTCTTCCATCATCACTGTAAAG			Yes	17191	CCDS29335			NM_010773	uc008fon.2	6.81755	6.56242	6.29079	5.97526	5.63052	5.17495	5.65055	6.1723
ENSMUST00000027503	protein_coding	ASMM10EP3A117089991	protein_coding	up	1.8754	0.00254529	0.0656319	2.3133	1.4061	Dtymk	Ensembl	1003	chr1:93792576-93801934:-	chr1	-	93792576	93801934	Thymidylate kinase [Source:UniProtKB/Swiss-Prot;Acc:P97930]	ACTCCGTGCACCTGCTCTTCTCTGCAAACCGCTGGGAACAAGTACCATTAATTAAGGCGA				21915	CCDS48329		00240+2.7.4.9	NM_001105667	uc007cek.2	2.7707	2.36011	2.04456	2.07783	1.4637	1.24937	1.33497	1.57636
ENSMUST00000029507	protein_coding	ASMM10EP3A109244198	protein_coding	up	2.13265	0.00653501	0.0872497	1.0852	-0.00744622	Dram2	Ensembl	1891	chr3:106547872-106574845:+	chr3	+	106547872	106574845	DNA damage-regulated autophagy modulator protein 2 [Source:UniProtKB/Swiss-Prot;Acc:Q9CR48]	ACTTGGGATACTGAGTTGTTTAGGACTTTCCCTTGTGGCAAATTTCCAGGGCTATGTGCT				67171	CCDS17724			NM_001025582	uc008qwe.2	1.3861	1.22288	1.34056	0.391278	-0.189614	-0.173647	-0.0391936	0.37267
ENSMUST00000164399	protein_coding	ASMM10EP3A127821340	protein_coding	up	1.60513	0.0238675	0.137486	-0.662424	-1.34511	Pkig	Ensembl	983	chr2:163658386-163726158:+	chr2	+	163658386	163726158	cAMP-dependent protein kinase inhibitor gamma [Source:UniProtKB/Swiss-Prot;Acc:O70139]	GCGGCCGGGGCTCTACGAGGCGACAAGGCGGCAGGCCTGAGGAGCGATGAGACAGGCATG				18769				NM_001164055	uc008nth.2	-0.546121	-0.830237	-0.878379	-0.394958	-0.959452	-1.87065	-1.38691	-1.16344
uc008dzy.1	protein_coding	ASMM10EP3A104103600	protein_coding	up	6.7037	0.0167339	0.120243	5.29652	2.55156	Mpp7	knownGene	854	chr18:7443808-7626859:-	chr18	-	7443808	7626859	Mus musculus membrane protein, palmitoylated 7 (MAGUK p55 subfamily member 7) (Mpp7), transcript variant 2, mRNA.	TCCGCCTGGTCAAAAATAGCGAGCCCCTGGTGAGACTGTTCTGCATCTATCTTCAGACAT				75739						4.18037	5.3822	5.52194	6.10155	2.38335	0.55389	3.45257	3.81643
ENSMUST00000075827	protein_coding	ASMM10EP3A105000534	protein_coding	up	1.51619	0.0441167	0.181692	0.035913	-0.564536	Jag2	Ensembl	5106	chr12:112907819-112929776:-	chr12	-	112907819	112929776	Protein jagged-2 [Source:UniProtKB/Swiss-Prot;Acc:Q9QYE5]	GTGGCCTGCTCTGTGACAAAGACCTGAACTACTGTGGCAGCCACCACCCCTGTGTCAACG				16450	CCDS26200			NM_010588	uc007pfl.1	0.406871	-0.125003	-0.497942	0.359726	-0.656286	-0.648238	-0.685072	-0.268548
ENSMUST00000039490	protein_coding	ASMM10EP3A100038534	protein_coding	up	4.13612	3.53916e-06	0.0136587	2.19441	0.146131	Tnfsf9	Ensembl	1230	chr17:57105325-57107757:+	chr17	+	57105325	57107757	tumor necrosis factor (ligand) superfamily, member 9 [Source:MGI Symbol;Acc:MGI:1101058]	AGACAAGACTTTATATAATTCACTAGATAGCATTAGTAAACTGCTGGGCAGCTGCTAGAT				21950	CCDS28926			NM_009404	uc008ded.1	2.14956	2.14578	2.39589	2.0864	-0.159228	0.164645	0.269045	0.310062
uc008abl.1	protein_coding	ASMM10EP3A123745639	protein_coding	up	1.6244	0.0138871	0.112604	-0.534269	-1.23418	Kcnj6	knownGene	2866	chr16:94761080-94856690:-	chr16	-	94761080	94856690	Mus musculus potassium inwardly-rectifying channel, subfamily J, member 6 (Kcnj6), transcript variant Girk2A-1, mRNA.	AGTCCTGGTGGCTTGTCAGAGCTCCAATGCTGCAGGCTTGAGCTAACGTCTTGGAAGGCG				16522						-0.531515	-0.401916	-0.150781	-1.05286	-1.34054	-1.31984	-1.25567	-1.02067
ENSMUST00000124947	protein_coding	ASMM10EP3A117033435	protein_coding	up	2.30419	0.00823637	0.0931983	-0.0434267	-1.24768	Mpv17l	Ensembl	768	chr16:13940644-13947296:+	chr16	+	13940644	13947296	Mpv17-like protein [Source:UniProtKB/Swiss-Prot;Acc:Q99MS3]	GGCACCCGGGGCAGGAAACATCAAAGACCTGGTGGCCTGTTATAGTCTCAGCTAATGCCA				93734	CCDS79426			NM_001289565	uc033gxv.1	0.108951	0.316898	0.349896	-0.949452	-1.29294	-1.14746	-1.36973	-1.18061
NM_001357351	protein_coding	ASMM10EP3A117832679	protein_coding	up	1.51302	0.0100092	0.0998992	-0.455265	-1.0527	Gart	Refseq	3326	chr16:91621397-91646972:-	chr16	-	91621397	91646972		GGGCTTGCAGGTGGTTGCATTTTGTTTCTGAATCCCTGCTTCGGAGACAGCCATGGCAGC		Cytoplasm		14450	CCDS28329	CHEMBL3690	00230+6.3.4.13	NM_001357351	uc007zxu.1	-0.301919	-0.403638	-0.228753	-0.886751	-0.951188	-1.17967	-1.14322	-0.936713
ENSMUST00000165307	protein_coding	ASMM10EP3A108242477	protein_coding	up	2.0307	0.0126023	0.108263	3.53453	2.51255	Anp32e	Ensembl	3274	chr3:95929246-95947390:+	chr3	+	95929246	95947390	Acidic leucine-rich nuclear phosphoprotein 32 family member E [Source:UniProtKB/Swiss-Prot;Acc:P97822]	TGTGCAGCTGTGCTTTGACTAACGCCATCACAGTGTTAAACACGAGGACGGGCAGCGCTG				66471	CCDS17626			NM_023210	uc008qlu.2	4.12912	3.47747	3.24621	3.28531	2.5076	2.00643	2.51722	3.01897
ENSMUST00000064910	protein_coding	ASMM10EP3A114064090	protein_coding	up	1.84699	0.0336855	0.159351	2.42293	1.53776	Strap	Ensembl	2650	chr6:137735078-137751932:+	chr6	+	137735078	137751932	serine/threonine kinase receptor associated protein [Source:MGI Symbol;Acc:MGI:1329037]	GTGCAGTAAGTCTGGAGCCAATTAAATCCTTTGAAGCTCCTGCGACCATCAATTCTGCGT		Nucleus		20901	CCDS51945			NM_011499	uc012euz.1	3.24889	2.24725	2.22211	1.97348	1.23098	1.32559	1.69195	1.9025
ENSMUST00000025989	protein_coding	ASMM10EP3A101263368	protein_coding	up	2.49783	0.00527762	0.0813335	3.36229	2.04161	Tm9sf3	Ensembl	6144	chr19:41210844-41263997:-	chr19	-	41210844	41263997	transmembrane 9 superfamily member 3 [Source:MGI Symbol;Acc:MGI:1914262]	AGCACAGCCTTGGGGATAATGTGTGGAGCAATCGGTTACATGGGAACAAGTGCCTTTGTT		Nucleus		107358	CCDS29808			NM_133352	uc008hls.1	3.96413	3.4308	3.44782	2.6064	1.87998	1.83389	2.04434	2.40824
ENSMUST00000191959	protein_coding	ASMM10EP3A109223838	protein_coding	up	1.76802	0.0320796	0.156375	1.38677	0.564629	Rsu1	Ensembl	720	chr2:13077195-13271394:-	chr2	-	13077195	13271394	Ras suppressor protein 1 [Source:MGI Symbol;Acc:MGI:103040]	GTTGGATGTCAACGGCTTGTCCTCTACGGCAGACACATGCAAGCGAACCCAGAACCTCCA				20163						1.83381	1.42035	1.04036	1.25255	0.830537	-0.152281	0.676949	0.903312
ENSMUST00000042081	protein_coding	ASMM10EP3A100081348	protein_coding	up	4.16802	8.14522e-05	0.0289686	0.994164	-1.0652	C3ar1	Ensembl	4305	chr6:122847138-122856161:-	chr6	-	122847138	122856161	C3a anaphylatoxin chemotactic receptor [Source:UniProtKB/Swiss-Prot;Acc:O09047]	TCTGCCTTTCCAGTATGAGCGGTTTACATATTCCCTATGAATAAATGCTTTTATCTACAA				12267	CCDS20504			NM_009779	uc009dps.1	0.769274	1.29146	1.32934	0.586582	-1.26071	-1.12334	-1.14157	-0.73518
ENSMUST00000102759	protein_coding	ASMM10EP3A111985352	protein_coding	up	1.66777	0.0286919	0.148564	3.51224	2.77432	Stam2	Ensembl	4717	chr2:52691664-52742200:-	chr2	-	52691664	52742200	signal transducing adaptor molecule (SH3 domain and ITAM motif) 2 [Source:MGI Symbol;Acc:MGI:1929100]	GAACTCGGTAACAGCACACACCGTCCAACCTCCATACTTAAGCACTGGACAGGACACTGT				56324	CCDS16037			NM_019667	uc008jre.1	3.70811	3.51636	3.2577	3.5668	3.00402	2.07069	2.88697	3.13561
NM_001256133	protein_coding	ASMM10EP3B105067680	protein_coding	up	2.26839	0.000912271	0.0534908	0.402437	-0.779234	Nipa2	Refseq	2723	chr7:55931266-55962493:-	chr7	-	55931266	55962493		CCGAAGGCTGTCCGAGGTCAAGGAGGCCATGCATATCTTAAGGAATGGTTGTGGTGGGCT		Nucleus		93790				NM_001256133	uc009hdr.2	0.621622	0.555233	0.511291	-0.0783969	-0.934348	-0.893663	-0.828532	-0.460394
ENSMUST00000074173	protein_coding	ASMM10EP3A115900908	protein_coding	up	1.92533	0.0238252	0.137352	2.76118	1.81607	Spatc1	Ensembl	1605	chr15:76268089-76292572:+	chr15	+	76268089	76292572	spermatogenesis and centriole associated 1 [Source:HGNC Symbol;Acc:HGNC:30510]	ACCTCAGCCTATGCAGGACCAGCTCCCACCTCCAAAGTCAATGATACCCGGGGTTCACGC				74281	CCDS27564			NM_028852	uc007wjm.1	3.44552	2.08419	2.51418	3.00083	1.84518	1.57249	1.75299	2.09363
ENSMUST00000066157	protein_coding	ASMM10EP3A100065769	protein_coding	up	2.93786	0.0152592	0.116561	0.124749	-1.43002	Gm9913	Ensembl	2793	chr2:125505089-125507881:+	chr2	+	125505089	125507881		GCACAAGTGAGCACATATACTCCAAATGTCGTCAAATAAAGAACCATTCATTGAAGAAGT				-1						-0.795923	-0.0736989	0.364245	1.00437	-1.27051	-2.11765	-1.49457	-0.837351
ENSMUST00000108021	protein_coding	ASMM10EP3A107320996	protein_coding	up	1.91892	0.00119086	0.0563083	1.94236	1.00207	Ptrh2	Ensembl	3132	chr11:86683985-86692457:+	chr11	+	86683985	86692457	Peptidyl-tRNA hydrolase 2, mitochondrial [Source:UniProtKB/Swiss-Prot;Acc:Q8R2Y8]	CCAGGCTGGCCTCGAACTCAGGAATCTGCTCAACTGCTGGGATTAATGGATGCTCTCCAA				217057				NM_175004	uc007ksy.1	2.17109	2.08487	1.60976	1.90372	1.24745	1.09327	0.90301	0.764538
ENSMUST00000068567	protein_coding	ASMM10EP3A107099607	protein_coding	up	1.96466	0.0288275	0.148879	2.34584	1.37156	Ncoa7	Ensembl	5105	chr10:30645584-30803107:-	chr10	-	30645584	30803107	nuclear receptor coactivator 7 [Source:MGI Symbol;Acc:MGI:2444847]	ACGCCTTGCCATCTGACCTACCTCGGGATCTTTGTCCTCTGTACAGGCCTGGAGAATGGG			Yes	211329				NM_172495	uc007etl.2	2.99674	2.07139	2.07051	2.24472	1.68916	0.639896	1.3709	1.78629
ENSMUST00000098792	protein_coding	ASMM10EP3A100099993	protein_coding	up	2.26133	0.0344817	0.160959	0.430834	-0.74634	C5ar2	Ensembl	3429	chr7:16234585-16242331:-	chr7	-	16234585	16242331	complement component 5a receptor 2 [Source:HGNC Symbol;Acc:HGNC:4527]	GTCTTAAAACAATGAAGGAGAAATTTCATGAGATCTTCCAAATGTATTTTCTGTGTAACT		Cytoplasm		319430	CCDS52036			NM_001146005	uc012fae.1	0.454402	0.882653	0.803414	-0.417131	-0.915281	-1.27918	-0.952487	0.161586
ENSMUST00000050785	protein_coding	ASMM10EP3A112375208	protein_coding	up	5.18329	0.0019989	0.0621775	3.77111	1.39724	Lcn2	Ensembl	915	chr2:32384633-32387797:-	chr2	-	32384633	32387797	Neutrophil gelatinase-associated lipocalin [Source:UniProtKB/Swiss-Prot;Acc:P11672]	TGGGCCTCAAGGACGACAACATCATCTTCTCTGTCCCCACCGACCAATGCATTGACAACT				16819	CCDS15913			NM_008491	uc008jfl.1	4.77716	3.4688	3.57035	3.26813	1.16892	0.972688	1.15331	2.29406
ENSMUST00000203632	protein_coding	ASMM10EP3A103261103	protein_coding	up	1.52355	0.0217899	0.132038	3.21265	2.60521	Suclg1	Ensembl	534	chr6:73248660-73276904:+	chr6	+	73248660	73276904	Succinate--CoA ligase [ADP/GDP-forming] subunit alpha, mitochondrial [Source:UniProtKB/Swiss-Prot;Acc:Q9WUM5]	TGCCAGGGTTTCACAGGCAAACAGGGGCAATTATTGCTGGAGGAAAAGGTGGCGCTAAAG				56451						3.63799	3.20755	3.04151	2.96353	2.44014	2.39399	2.63025	2.95644
ENSMUST00000109354	protein_coding	ASMM10EP3A115175244	protein_coding	up	2.42467	0.00248877	0.0652501	3.24701	1.96922	Npm1	Ensembl	1157	chr11:33154927-33163077:-	chr11	-	33154927	33163077	nucleophosmin 1 [Source:MGI Symbol;Acc:MGI:106184]	AAGGCAAAAATGCAAGCAAGTATAGAAAAAGCGCATTGAACATTCCTGGGCACTACTGGT		Exosome;Axon	Yes	18148	CCDS56765			NM_001252261	uc007ike.2	3.81945	3.30532	3.26964	2.59363	1.9031	1.90285	1.95697	2.11396
ENSMUST00000106312	protein_coding	ASMM10EP3A111151498	protein_coding	up	1.62832	0.00898536	0.096036	2.11772	1.41433	Zfp553	Ensembl	3342	chr7:127233061-127238179:+	chr7	+	127233061	127238179	zinc finger protein 553 [Source:MGI Symbol;Acc:MGI:2384725]	ATTAATAAATTGTCCCTTGTCTGAGGTTTGTGTGTGGTTATGTGTATGTGTGTGCATGGG			Yes	233887	CCDS21860				uc009jus.1	1.87022	2.61486	2.12627	1.85952	1.49539	1.34581	1.2962	1.51993
ENSMUST00000079294	protein_coding	ASMM10EP3A104133923	protein_coding	up	2.45738	0.0188017	0.125481	3.53787	2.24075	Ifi27	Ensembl	963	chr12:103434211-103440207:+	chr12	+	103434211	103440207		GGACAAAGCAAAATCTACCTGAAGGGTTTTGAGTTCTCCAGAGCCATGACAGTAGCTGCT				52668	CCDS36530			NM_194066	uc007ovr.2	4.16492	3.66172	3.64138	2.68344	2.2162	1.64497	2.17339	2.92842
ENSMUST00000111018	protein_coding	ASMM10EP3A110803776	protein_coding	up	2.0263	0.00145748	0.0583806	1.60306	0.58422	Srp9	Ensembl	823	chr1:182124737-182131919:+	chr1	+	182124737	182131919	signal recognition particle 9 [Source:MGI Symbol;Acc:MGI:1350930]	GGCGGCCGAGAAGCTCTACCTGGCGGACCCCATGAAGTGTTTGGTGTACAGAACAGACCA				27058					uc007dxu.2	1.98495	1.56698	1.62934	1.23098	0.405367	0.430218	0.686398	0.814897
ENSMUST00000077228	protein_coding	ASMM10EP3A103768574	protein_coding	up	2.19737	0.0211056	0.130701	-1.39919	-2.53497	Clec4b1	Ensembl	674	chr6:123049962-123071544:+	chr6	+	123049962	123071544	C-type lectin domain family 4, member b1 [Source:MGI Symbol;Acc:MGI:1917060]	CCTCAGCACCTGTTTCATTGCGAGCTGTGTGGACAAAGTCTGGAGCTGTTGCCCAAAGGA				69810	CCDS39625			NM_027218	uc009dpy.2	-1.92101	-1.26332	-0.760129	-1.6523	-2.1262	-2.89076	-3.08685	-2.03606
ENSMUST00000144455	protein_coding	ASMM10EP3A108907678	protein_coding	up	1.59865	0.0213065	0.131068	-0.188869	-0.86572	Trim6	Ensembl	520	chr7:104218837-104225896:+	chr7	+	104218837	104225896	Tripartite motif-containing protein 6 [Source:UniProtKB/Swiss-Prot;Acc:Q8BGE7]	GGCACGGATTCCAGATTGCCTTGCCCACAGCGGTGCCTGGGTATTACTGATTTTTATCCT			Yes	94088						-0.499838	0.12137	0.215964	-0.592973	-0.850911	-0.864298	-0.709263	-1.03841
ENSMUST00000107160	protein_coding	ASMM10EP3A100333760	protein_coding	up	1.59123	0.0192728	0.126493	-2.20555	-2.87569	Arnt	Ensembl	783	chr3:95434428-95460868:+	chr3	+	95434428	95460868	Aryl hydrocarbon receptor nuclear translocator [Source:UniProtKB/Swiss-Prot;Acc:P53762]	AGAGCGGTTTGCCAGGTAATGTACTAGAATTCTTGTCCTGGTTATGGGATCAAGCAGTCT			Yes	11863						-2.50036	-1.96655	-2.18476	-2.17052	-3.16707	-2.96578	-3.01974	-2.35016
ENSMUST00000190703	protein_coding	ASMM10EP3A117674045	protein_coding	up	1.95343	0.0477552	0.188656	-1.45662	-2.42263	Plin4	Ensembl	5756	chr17:56100591-56109803:-	chr17	-	56100591	56109803	Perilipin-4 [Source:UniProtKB/Swiss-Prot;Acc:O88492]	AGCTCCAGGAGGCCTTCCAGATGACAGACATGACCATGGAGGCTGCATGTGGGAAGCTGT				57435	CCDS79565			NM_020568	uc008day.2	-1.52358	-1.58503	-1.50793	-1.20994	-2.61411	-2.75026	-3.0164	-1.30973
ENSMUST00000110609	protein_coding	ASMM10EP3A108554155	protein_coding	up	2.42658	0.000769508	0.0497842	4.87934	3.60041	Ash2l	Ensembl	2300	chr8:25816886-25840457:-	chr8	-	25816886	25840457	Mus musculus ASH2 like histone lysine methyltransferase complex subunit (Ash2l), transcript variant 4, mRNA. [Source:RefSeq mRNA;Acc:NM_001359012]	CCGCTCCTCGGCTCCTCGGCTCCCATCAGCACCAGTGGATGCAAACTTGGTTGATGTAAG		Nucleus	Yes	23808				NM_001286207	uc033jeu.1	4.78602	4.51466	4.87589	5.34079	3.62004	3.41859	3.45878	3.90424
ENSMUST00000105702	protein_coding	ASMM10EP3A103959372	protein_coding	up	1.72705	0.0274042	0.145648	3.93233	3.14402	Tardbp	Ensembl	6425	chr4:148612382-148626996:-	chr4	-	148612382	148626996	TAR DNA binding protein [Source:MGI Symbol;Acc:MGI:2387629]	GGTGGTAATCCAGGAATACTTCTGTCTACATGCTTTCTCATCCAAGAATTCGTCATCACG			Yes	230908				NM_001008546		4.56096	3.87272	3.78259	3.51304	2.92528	2.8601	3.26088	3.5298
ENSMUST00000029877	protein_coding	ASMM10EP3A113995744	protein_coding	up	1.5454	0.0171097	0.121355	3.2185	2.59052	Decr1	Ensembl	2959	chr4:15917240-15945507:-	chr4	-	15917240	15945507	2,4-dienoyl-CoA reductase, mitochondrial [Source:UniProtKB/Swiss-Prot;Acc:Q9CQ62]	TCTCTAAAGAAGGTCACCAAGGAGGAGTGGGATATAATCGAAGGGCTCATCAGGAAGACA				67460	CCDS17985			NM_026172	uc008sbm.1	3.4858	3.29519	3.01813	3.07489	2.72671	2.22481	2.45349	2.95706
ENSMUST00000189907	protein_coding	ASMM10EP3A121925232	protein_coding	up	1.51343	0.0301698	0.151737	5.58004	4.98222	RP24-261L5.1	Ensembl	969	chr15:98398426-98416264:+	chr15	+	98398426	98416264	RIKEN cDNA 1700031M16 gene [Source:MGI Symbol;Acc:MGI:1920552]	TGGCACTCGTCCCACCTGTCCCCCCCAAGACTGGCTTCAAGCCTCCAGATCTCTCTACAC				-1						5.77359	5.74327	5.78949	5.01383	4.98218	4.78282	4.92495	5.23895
uc029vat.3	protein_coding	ASMM10EP3A107978580	protein_coding	up	1.65194	0.006023	0.084882	1.91281	1.18865	Gm21411	knownGene	602	chr4:146892406-146937406:-	chr4	-	146892406	146937406	SubName: Full=Protein Gm21411 ;	CAGCCGCGTACCCAAGAAGACACTGAGACCATATATAAAATGTAGAAGACCTTGATGTGA				-1						2.32409	1.92566	1.7099	1.69158	1.23069	1.02667	1.0601	1.43713
ENSMUST00000066475	protein_coding	ASMM10EP3A100012093	protein_coding	up	1.65853	0.0187209	0.125399	-0.484171	-1.21408	Cers3	Ensembl	3250	chr7:66743504-66823691:+	chr7	+	66743504	66823691	Ceramide synthase 3 [Source:UniProtKB/Swiss-Prot;Acc:Q1A3B0]	CTAGGGAAGGTAACCCCATTTCCTATAGCAAACAAGGGTTCAGTACCATGCGAGGTGACT			Yes	545975	CCDS52268			NM_001164201	uc009hhv.2	0.150401	-0.582983	-0.853569	-0.650532	-1.31632	-1.04027	-1.19267	-1.30705
ENSMUST00000029639	protein_coding	ASMM10EP3A106891857	protein_coding	up	2.05042	0.0263251	0.143146	1.67705	0.641129	Snx7	Ensembl	2021	chr3:117781647-117868936:-	chr3	-	117781647	117868936	sorting nexin 7 [Source:MGI Symbol;Acc:MGI:1923811]	TAAGAAATGGGTGTCTATGATGTGTTCATTTCTATCAGAGGTAAATCTTCTGAAATGGTT				76561	CCDS38615			NM_029655	uc008rdc.2	1.52448	2.38836	1.6212	1.17416	0.478082	0.386275	0.331885	1.36827
ENSMUST00000106742	protein_coding	ASMM10EP3A107131551	protein_coding	up	1.64609	0.00144851	0.0583521	1.69707	0.978033	Cacng5	Ensembl	3678	chr11:107874605-107911362:-	chr11	-	107874605	107911362	Voltage-dependent calcium channel gamma-5 subunit [Source:UniProtKB/Swiss-Prot;Acc:Q8VHW4]	TCGACTGCCTTTAGCTGACATTGAAAGAGCCCATTCTGCACTCCTTGCTGCCCATCACCA				140723				NM_080644	uc007mbb.1	1.92958	1.66327	1.42231	1.77313	1.15657	0.795929	0.976042	0.983591
ENSMUST00000210275	protein_coding	ASMM10EP3A101822839	protein_coding	up	1.76996	0.00576402	0.0835984	2.5967	1.77298	RP23-316L10.3	Ensembl	1776	chr5:110046139-110072513:-	chr5	-	110046139	110072513		TGTGGTTGCTGGGACTTGAACTTGGGACCTTTGGAAGAGCAGATGCATTGACCTATGATG				-1						2.61533	2.906	2.37944	2.48603	2.22481	1.49005	1.76053	1.61656
ENSMUST00000030336	protein_coding	ASMM10EP3A101337090	protein_coding	up	1.60658	0.0012156	0.0563911	-1.91415	-2.59814	Tnfrsf1b	Ensembl	3818	chr4:145213463-145246870:-	chr4	-	145213463	145246870	tumor necrosis factor receptor superfamily, member 1b [Source:MGI Symbol;Acc:MGI:1314883]	TGCCAAGGTGCCTCATGTGCCTGATGAGAAATCCCAGGATGCAGTAGGCCTTGAGCAGCA		Cytoplasm		21938	CCDS18914			NM_011610	uc008vrt.1	-1.94787	-1.82517	-2.02221	-1.86136	-2.88016	-2.38659	-2.46261	-2.6632
ENSMUST00000020317	protein_coding	ASMM10EP3A112210239	protein_coding	up	2.1675	0.0316474	0.155403	3.27933	2.1633	Pno1	Ensembl	1544	chr11:17203198-17211568:-	chr11	-	17203198	17211568	RNA-binding protein PNO1 [Source:UniProtKB/Swiss-Prot;Acc:Q9CPS7]	GCAACCTCATCCTAGGAAATCCTCCATCAAAGGTGTATGGCAATATCCGAGCTGTGGCCA		Nucleus		66249	CCDS24449			NM_025443	uc007icc.1	4.35466	3.18598	3.02519	2.55149	2.00599	2.02703	2.11438	2.5058
ENSMUST00000062601	protein_coding	ASMM10EP3A123772838	protein_coding	up	2.61758	0.0290919	0.149469	3.63831	2.25008	Rpl34	Ensembl	624	chr3:130726831-130730337:-	chr3	-	130726831	130730337	60S ribosomal protein L34 [Source:UniProtKB/Swiss-Prot;Acc:Q9D1R9]	AGATCAAACCCGGCTTCCGAAGCGGCACTCAGGATGGTCCAGCGTTTGACATACCGCCGT		Exosome		68436	CCDS17841			NM_026724	uc008rjd.2	4.30285	3.65294	3.42674	3.17071	2.66616	1.01927	2.41518	2.89969
ENSMUST00000042405	protein_coding	ASMM10EP3A100073559	protein_coding	up	2.31524	0.00388809	0.0755493	4.56876	3.3576	Fbl	Ensembl	1197	chr7:28169710-28179269:+	chr7	+	28169710	28179269	rRNA 2'-O-methyltransferase fibrillarin [Source:UniProtKB/Swiss-Prot;Acc:P35550]	ACTCAGAGCTGTCTGGATTGAAGAGATGTGTGTTGTTACTGTTGCACGTGTGGCTTGTGA				14113	CCDS21036			NM_007991	uc009fxy.1	5.04919	4.81113	4.42438	3.99036	3.45594	3.01305	3.32854	3.63287
ENSMUST00000224656	protein_coding	ASMM10EP3A111471165	protein_coding	up	1.56706	0.00329195	0.0711049	-0.338603	-0.986667	Ngly1	Ensembl	2329	chr14:16249327-16311532:+	chr14	+	16249327	16311532	Peptide-N(4)-(N-acetyl-beta-glucosaminyl)asparagine amidase [Source:UniProtKB/Swiss-Prot;Acc:Q9JI78]	TCGAGAAACTATTAATGGGCTTAATAAGCAGAGAAAGGAGATTCTGTTCATCCCTTCTGA		Nucleus;Cytoplasm		59007					uc007shb.1	-0.396333	-0.197577	-0.152086	-0.608417	-1.24473	-0.832528	-0.917077	-0.952337
ENSMUST00000021379	protein_coding	ASMM10EP3A116752273	protein_coding	up	1.8452	0.00635236	0.0862868	0.124541	-0.759234	Gemin2	Ensembl	1588	chr12:59013393-59028470:+	chr12	+	59013393	59028470	Gem-associated protein 2 [Source:UniProtKB/Swiss-Prot;Acc:Q9CQQ4]	AGCAAAGTGTGAACATTTCTCTTTCCGGATGCCAGCCTGCGCCTGAAGGTTACTCTCCAA		Nucleus		66603	CCDS36457			NM_025656	uc007npx.3	0.287162	0.103058	0.261279	-0.153337	-0.55633	-1.29699	-0.746944	-0.436668
ENSMUST00000029541	protein_coding	ASMM10EP3A103708538	protein_coding	up	1.62809	0.00472418	0.0790237	3.68637	2.9832	Slc27a3	Ensembl	2259	chr3:90385239-90389927:-	chr3	-	90385239	90389927	solute carrier family 27 (fatty acid transporter), member 3 [Source:MGI Symbol;Acc:MGI:1347358]	CCTGGCTTTACAAGCACATCTTCCCCTTCTCCTTGATTCGATACGATGTCATGACAGGGG				26568	CCDS17527			NM_011988	uc008qcc.3	3.95586	3.67979	3.83825	3.27159	2.85455	3.07967	2.90792	3.09066
ENSMUST00000018755	protein_coding	ASMM10EP3A116191634	protein_coding	up	4.18467	0.000183518	0.0368241	4.93785	2.87274	Pdlim4	Ensembl	1182	chr11:54054928-54069014:-	chr11	-	54054928	54069014	PDZ and LIM domain protein 4 [Source:UniProtKB/Swiss-Prot;Acc:P70271]	TGGCCTGTGTAAATATATGTCCTCCTGGCCTTTCTAATAAAGTCCTTCTGCTTGCTCTGG			Yes	30794	CCDS24690			NM_019417	uc007ixf.2	5.36762	5.21307	4.55825	4.61247	3.02403	2.5058	2.78144	3.17966
ENSMUST00000058897	protein_coding	ASMM10EP3A100865914	protein_coding	up	4.81076	0.000403647	0.0440283	1.77201	-0.494259	Pilra	Ensembl	2578	chr5:137821952-137836268:-	chr5	-	137821952	137836268	Paired immunoglobulin-like type 2 receptor alpha [Source:UniProtKB/Swiss-Prot;Acc:Q2YFS3]	ACTCTCAGCTTCCCACAGGCAGACACAGAAATTCACTCATCAGAAGGTCTGACCACAGAC		Cytoplasm		231805	CCDS19780			NM_153510	uc009aea.2	2.32646	1.78063	1.63825	1.34268	-0.52077	-0.670238	-0.973478	0.18745
ENSMUST00000119291	protein_coding	ASMM10EP3A112806255	protein_coding	up	1.55448	0.00305283	0.0697126	2.33432	1.69789	Gadl1	Ensembl	1729	chr9:115909455-116041216:+	chr9	+	115909455	116041216	glutamate decarboxylase like 1 [Source:HGNC Symbol;Acc:HGNC:27949]	AGTTCTGGAGAAAGCTTAGCTTGAGGACAGTCCAGTTTATCTGCCGAGGATTCCTTTTGG				73748						2.62827	2.33853	2.16995	2.20054	1.80628	1.47413	1.67609	1.83505
ENSMUST00000156530	protein_coding	ASMM10EP3A100084248	protein_coding	up	1.53314	0.000921744	0.0535342	0.549195	-0.0672898	Upk3bl	Ensembl	1035	chr5:136057267-136064319:+	chr5	+	136057267	136064319	uroplakin 3B-like [Source:MGI Symbol;Acc:MGI:1916915]	AAACAGTCCGTGCTGCGAATGCCCCTGTTGTTGCTGCTGACTTGTGTCCAGTCTGGGACG				69665					uc008zzs.1	0.453989	0.812058	0.385973	0.544761	-0.179859	-0.00183402	-0.015219	-0.0722478
ENSMUST00000153652	protein_coding	ASMM10EP3A116056860	protein_coding	up	1.55605	0.0179676	0.123879	2.03928	1.40139	Eif5a	Ensembl	840	chr11:69917182-69918304:-	chr11	-	69917182	69918304	Eukaryotic translation initiation factor 5A-1 [Source:UniProtKB/Swiss-Prot;Acc:P63242]	ATTTCTTTCTCTTGCCCAGGGTGGCGGTGGTGGCAGCAGTGATCCATGAGCCTACAGAGG		Exosome		276770					uc011xxj.1	2.47434	2.19337	1.89823	1.59116	1.40347	1.26319	1.52714	1.41177
ENSMUST00000052413	protein_coding	ASMM10EP3A102649834	protein_coding	up	3.19687	0.00189807	0.061706	0.423691	-1.25297	Lcp2	Ensembl	3644	chr11:34046920-34092295:+	chr11	+	34046920	34092295	Lymphocyte cytosolic protein 2 [Source:UniProtKB/Swiss-Prot;Acc:Q60787]	CACGTGACCTTAGCAAATCGCCGAGCACTTAGGAGTAGACTGTTAACTCGGGCCCAGAGT				16822	CCDS48768			NM_010696	uc007ikv.1	0.889178	0.568184	0.442641	-0.205239	-1.77276	-1.40281	-1.10273	-0.73359
ENSMUST00000034228	protein_coding	ASMM10EP3A102245725	protein_coding	up	1.72369	0.0412735	0.176331	6.58419	5.79869	Arl2bp	Ensembl	2063	chr8:94666600-94674425:+	chr8	+	94666600	94674425	ADP-ribosylation factor-like protein 2-binding protein [Source:UniProtKB/Swiss-Prot;Acc:Q9D385]	ACCTTGCTGGCCCTTGTCCAGAAACTCCTTCCCCTAGTCCGCTACCCTCATGTTCCCTGC				107566	CCDS22545			NM_024191	uc009mwt.3	6.16515	7.01101	7.12027	6.04034	5.46567	5.80941	5.98014	5.93955
ENSMUST00000030985	protein_coding	ASMM10EP3A119337127	protein_coding	up	1.58817	0.00501036	0.0799264	3.66781	3.00045	Hgfac	Ensembl	2135	chr5:35041509-35048424:+	chr5	+	35041509	35048424	hepatocyte growth factor activator [Source:MGI Symbol;Acc:MGI:1859281]	ACCTGCCCTGGCCACGTTCCCTGGCTACTCTGTTCCTGCTACACCTCACGCCAGCTCAGG				54426	CCDS19223			NM_019447	uc008xdj.3	3.767	3.55358	3.45279	3.89788	3.2183	2.69448	2.94439	3.14461
ENSMUST00000215682	protein_coding	ASMM10EP3A105600584	protein_coding	up	8.10044	0.00121125	0.0563911	4.71675	1.69875	Olfr1033	Ensembl	3625	chr2:86020640-86044808:+	chr2	+	86020640	86044808		AAGTTCCCTCTTCTCAGAAGGTGGCACCACCCTGAGTTGCTGGCATTTTATAGACTTTGA				258571						5.73202	4.75774	4.78458	3.59267	1.36271	1.884	1.12076	2.42755
ENSMUST00000079213	protein_coding	ASMM10EP3A102536119	protein_coding	up	1.86035	0.0133354	0.110578	0.225905	-0.669673	Prpf38a	Ensembl	1516	chr4:108564870-108579336:-	chr4	-	108564870	108579336	PRP38 pre-mRNA processing factor 38 (yeast) domain containing A [Source:MGI Symbol;Acc:MGI:1916962]	TCGAAAAATCAAGAGCCAGAACCGAAATGGAGAGTTTGTGCTGATGCATGTAGATGAGTT				230596	CCDS18452			NM_172697	uc008ubf.2	0.74038	0.237709	0.210564	-0.285035	-0.951391	-0.86298	-0.581417	-0.282903
ENSMUST00000171321	protein_coding	ASMM10EP3A122963075	protein_coding	up	1.8605	0.0269372	0.144543	-1.59461	-2.4903	Psmb9	Ensembl	433	chr17:34182036-34183731:-	chr17	-	34182036	34183731	proteasome (prosome, macropain) subunit, beta type 9 (large multifunctional peptidase 2) [Source:MGI Symbol;Acc:MGI:1346526]	AGCTGGCTGGGACCAATGTGAGGGGGGACAGCCATCACTCTGGCCATGAACCGAGATGGC				16912						-0.873299	-1.61862	-1.76976	-2.11675	-2.19825	-2.58863	-2.9018	-2.27251
ENSMUST00000002284	protein_coding	ASMM10EP3A110351561	protein_coding	up	4.02959	0.00873319	0.0950337	0.0172215	-1.99341	Plaur	Ensembl	1506	chr7:24462484-24475967:+	chr7	+	24462484	24475967	plasminogen activator, urokinase receptor [Source:MGI Symbol;Acc:MGI:97612]	ACCCTCCAGAGCACAGAAAGGAGCTTGAAGGATGAGGACTACACCCGAGGCTGTGGCAGT				18793	CCDS20950			NM_011113	uc009fpr.2	1.43467	-0.118321	-0.150147	-1.09731	-1.98339	-2.11716	-1.94559	-1.92751
ENSMUST00000068006	protein_coding	ASMM10EP3A100202649	protein_coding	up	1.55827	0.00111899	0.0552438	1.6444	1.00445	Mocos	Ensembl	2884	chr18:24653691-24701575:+	chr18	+	24653691	24701575	Molybdenum cofactor sulfurase [Source:UniProtKB/Swiss-Prot;Acc:Q14CH1]	CCTGCCTTGCTCACTTCCCGGGCTGGACGGTCTGGATCCCGCAGACTTCAGGCGCGATCC				68591	CCDS37750		00790+2.8.1.9	NM_026779	uc008egy.1	1.70889	1.43289	1.55037	1.88544	0.99375	0.966357	0.915074	1.14264
ENSMUST00000051867	protein_coding	ASMM10EP3A123900798	protein_coding	up	1.79188	0.00216966	0.0631659	-0.0637732	-0.905244	Lsm6	Ensembl	2107	chr8:78806451-78821140:-	chr8	-	78806451	78821140	LSM6 homolog, U6 small nuclear RNA and mRNA degradation associated [Source:MGI Symbol;Acc:MGI:1925901]	GCGCGTCCGCGGAAGCCCGGCCTGTGAGCGTTCTGGATCCGGCTGCAAGGGTTGTTAAAC				78651				NM_030145	uc009mie.2	0.129131	-0.0905065	-0.0975067	-0.19621	-0.884519	-1.32869	-0.759531	-0.648238
ENSMUST00000217969	protein_coding	ASMM10EP3A127902588	protein_coding	up	2.06092	0.00771216	0.0916295	4.15414	3.11084	Myl6	Ensembl	608	chr10:128490863-128493857:-	chr10	-	128490863	128493857	myosin, light polypeptide 6, alkali, smooth muscle and non-muscle [Source:MGI Symbol;Acc:MGI:109318]	GACCAGACCGCAGGTGATGGCAAGATCCTGTACAGCCAGTGTGGGGATGTGATGCGGGCC				17904				NM_001317220		4.72944	4.29024	3.80108	3.79578	3.22033	2.72556	3.09937	3.39811
ENSMUST00000159727	protein_coding	ASMM10EP3A112805619	protein_coding	up	1.9654	0.0409337	0.175838	2.73392	1.7591	Phf21a	Ensembl	554	chr2:92320429-92330698:+	chr2	+	92320429	92330698	PHD finger protein 21A isoform 4 [Source:RefSeq peptide;Acc:NP_001333633]	CAGTCACTCTGCAGGTTCAAGCAACACCTCCTCAGCCCATCAAAGTACCACAGTTTATCC		Nucleus	Yes	192285					uc008kxk.1	3.18173	2.19183	2.2686	3.29352	1.93438	1.24545	1.52987	2.32669
NM_001301308	protein_coding	ASMM10EP3B105950688	protein_coding	up	2.81529	0.0200486	0.128343	-0.167921	-1.6612	Arhgdib	Refseq	1012	chr6:136923661-136941756:-	chr6	-	136923661	136941756		ACACAGGGCCGACTGGAGCCTGGAATACCCAACAGTTCCCAACGTGACTGTTACCCGGCT		Cytoplasm		11857				NM_001301308	uc057afa.1	0.168715	0.126938	-0.466091	-0.501248	-1.55216	-2.57039	-2.02066	-0.501607
ENSMUST00000171100	protein_coding	ASMM10EP3A101876524	protein_coding	up	2.12115	0.00673754	0.0878249	2.64122	1.55637	Rab11a	Ensembl	508	chr9:64716903-64737730:-	chr9	-	64716903	64737730	RAB11A, member RAS oncogene family [Source:MGI Symbol;Acc:MGI:1858202]	ACGACGAGTACGACTACCTCTTTAAAGATACTATCGTGGAGCAGTAGGTGCCTTATTGGT				53869						3.16434	2.61954	2.35985	2.42113	1.6702	1.00551	1.61994	1.92983
ENSMUST00000163070	protein_coding	ASMM10EP3A123207192	protein_coding	up	1.79333	0.0119681	0.106558	2.68832	1.84567	Psma6	Ensembl	787	chr12:55384222-55418310:+	chr12	+	55384222	55418310	Proteasome subunit alpha type-6 [Source:UniProtKB/Swiss-Prot;Acc:Q9QUM9]	TGGTGGATATGGCCAGTCTCCGAAAAAAATATGCTTTTAAGGCTATTAACCAGGGTGGAC				26443	CCDS79114			NM_001310583	uc057bbh.1	3.33071	2.63387	2.57097	2.21772	1.74512	1.85872	1.82458	1.95426
ENSMUST00000017851	protein_coding	ASMM10EP3A108222707	protein_coding	up	2.74258	0.0241941	0.138178	3.24657	1.79103	Serinc3	Ensembl	3683	chr2:163623272-163645131:-	chr2	-	163623272	163645131	Serine incorporator 3 [Source:UniProtKB/Swiss-Prot;Acc:Q9QZI9]	TGTTTTCTGCCTTATATATTCTAGCTTCCGTACTTCGAGCAACAGCCAAGTTAACAAGCT				26943	CCDS17013			NM_012032	uc008ntg.2	4.48207	3.07586	2.9055	2.52284	1.40596	1.54857	1.76103	2.44857
ENSMUST00000167569	protein_coding	ASMM10EP3A117700391	protein_coding	up	2.12397	0.00386578	0.0755079	2.25562	1.16886	Rab11a	Ensembl	726	chr9:64716503-64737742:-	chr9	-	64716503	64737742	RAB11A, member RAS oncogene family [Source:MGI Symbol;Acc:MGI:1858202]	CGACGAGTACGACTACCTCTTTAAAGAGAAGAATGGTTTGTCATTCATTGAGACATCTGC				53869						2.45573	2.25531	2.11735	2.19409	1.10462	0.591392	1.29446	1.68496
ENSMUST00000034600	protein_coding	ASMM10EP3A100639092	protein_coding	up	1.67161	0.040675	0.175335	-0.762726	-1.50396	Mpzl2	Ensembl	3107	chr9:45042425-45054015:+	chr9	+	45042425	45054015	myelin protein zero-like 2 [Source:MGI Symbol;Acc:MGI:1289160]	ACAGACTAACACTTCGAGAAGCTGAGGATTTTTGAGGACACCATCAGCACCCCTTGAAAT				14012	CCDS23126			NM_001357727		-0.115799	-1.00664	-0.844776	-1.08369	-1.48199	-1.7621	-1.76848	-1.0033
ENSMUST00000049093	protein_coding	ASMM10EP3A112641589	protein_coding	up	1.8419	0.00924435	0.097255	0.127434	-0.753759	Txnip	Ensembl	2795	chr3:96557960-96561857:+	chr3	+	96557960	96561857	thioredoxin interacting protein [Source:MGI Symbol;Acc:MGI:1889549]	CAGCCTACAGGTGAGAACGAGATGGTGATCATGAGGCCTGGAAACAAATATGAGTACAAG		Nucleus	Yes	56338	CCDS17640			NM_023719	uc008qnd.2	0.0910619	0.284914	0.219461	-0.085701	-0.761933	-1.09671	-1.02252	-0.133876
ENSMUST00000006956	protein_coding	ASMM10EP3A113461443	protein_coding	up	27.4986	2.80825e-07	0.00372682	1.50114	-3.28014	Saa3	Ensembl	555	chr7:46711998-46715700:-	chr7	-	46711998	46715700	Serum amyloid A-3 protein [Source:UniProtKB/Swiss-Prot;Acc:P04918]	TGGGTCCAGTTCATGAAAGAAGCTGGTCAAGGGTCTAGAGACATGTGGCGAGCCTACTCT				20210	CCDS21282			NM_011315	uc009gyx.1	1.58884	1.45437	1.88172	1.07963	-3.21651	-3.11119	-3.23376	-3.55912
ENSMUST00000030121	protein_coding	ASMM10EP3A108452857	protein_coding	up	2.35247	0.0152791	0.116628	0.204679	-1.0295	B4galt1	Ensembl	3983	chr4:40804602-40854005:-	chr4	-	40804602	40854005	Beta-1,4-galactosyltransferase 1 Lactose synthase A protein N-acetyllactosamine synthase Beta-N-acetylglucosaminylglycopeptide beta-1,4-galactosyltransferase Beta-N-acetylglucosaminyl-glycolipid beta-1,4-galactosyltransferase Processed beta-1,4-galactosyltransferase 1 [Source:UniProtKB/Swiss-Prot;Acc:P15535]	CCGGCATTCAAGAGACAAGAAAAATGAGCCCAATCCTCAGAGGTTTGACCGGATCGCACA				14595	CCDS18051			NM_022305	uc008shw.2	0.542965	0.62439	0.480735	-0.829374	-1.16236	-1.17339	-1.12441	-0.657831
ENSMUST00000117221	protein_coding	ASMM10EP3A126903487	protein_coding	up	1.59294	0.021588	0.13171	-0.239904	-0.911597	Syt6	Ensembl	4394	chr3:103576126-103635178:+	chr3	+	103576126	103635178	synaptotagmin VI [Source:MGI Symbol;Acc:MGI:1859544]	ACAGCCGACCGGCCCGGCTGTGCTGGATGCCCTGGAGGAAGAAAGAGGCCTCCAGCCCTT		Nucleus		54524	CCDS71296			NM_001276679	uc008qtc.2	-0.329049	0.169114	-0.28093	-0.518751	-0.726823	-1.396	-0.735718	-0.78785
ENSMUST00000182908	protein_coding	ASMM10EP3A119007110	protein_coding	up	2.45257	0.00189814	0.061706	-0.831968	-2.12626	Milr1	Ensembl	811	chr11:106751240-106767145:+	chr11	+	106751240	106767145	Allergin-1 [Source:UniProtKB/Swiss-Prot;Acc:Q3TB92]	ACAATGGCCAGAAAGAAGACTCAGAGAGAGGACCAGTCCAAGGGTTCTGGAGATGCGCCT				380732	CCDS70335			NM_001271374	uc011ygm.2	-0.142441	-0.918356	-1.17508	-1.092	-2.01522	-2.24653	-2.24612	-1.99718
ENSMUST00000033900	protein_coding	ASMM10EP3A100180827	protein_coding	up	3.42313	0.00141638	0.0582075	1.75017	-0.0251417	Rab20	Ensembl	1392	chr8:11453518-11478710:-	chr8	-	11453518	11478710	Ras-related protein Rab-20 [Source:UniProtKB/Swiss-Prot;Acc:P35295]	TACTCCACTTTTAATTTATATAAAATCAGGAATGGCTGTTTTTATACTGGGTGAGGCCAG				19332	CCDS22095			NM_011227	uc009kvd.1	2.02336	2.24984	1.4138	1.31369	-0.259823	-0.0196867	-0.414829	0.593773
NM_001358444	protein_coding	ASMM10EP3B102676939	protein_coding	up	1.80156	0.0189863	0.12587	5.20036	4.35111	Prdx5	Refseq	1264	chr19:6906697-6910106:-	chr19	-	6906697	6910106		GCTCCTGGCTGACCCCACTGGAGCCTTTGGGAAGACTTATTATTGGATGATTCTTTGGTG				54683	CCDS29507			NM_001358444	uc008gjc.1	5.29345	5.44234	5.12112	4.94453	4.34672	3.67122	4.59709	4.78942
ENSMUST00000194046	protein_coding	ASMM10EP3A111039387	protein_coding	up	2.24027	0.00185156	0.0614301	1.49125	0.327574	Ackr1	Ensembl	1122	chr1:173331892-173333673:-	chr1	-	173331892	173333673	atypical chemokine receptor 1 (Duffy blood group) [Source:MGI Symbol;Acc:MGI:1097689]	TGCAACCTGGGCTACTGGAGACATGGAAGCTTTGAAGTACATGCATTATGCCATCTGTTT				13349						1.95524	1.39416	1.02526	1.59033	0.247671	0.0764196	0.441882	0.544325
ENSMUST00000074267	protein_coding	ASMM10EP3A113617377	protein_coding	up	1.91263	0.00107781	0.0550362	0.961963	0.0264065	Rps7	Ensembl	954	chr12:28630854-28635953:-	chr12	-	28630854	28635953	ribosomal protein S7 [Source:MGI Symbol;Acc:MGI:1333818]	GTTCTCGCGAGAGCCGTCCCTCTTTCTAAGCCGGCGATCCGTCAGGGTGAAGCCATGTTC		Exosome		20115	CCDS25851			NM_011300	uc007nfs.2	1.30044	0.674563	1.06155	0.811296	0.0737578	-0.151607	-0.0350522	0.218527
ENSMUST00000041649	protein_coding	ASMM10EP3A100199615	protein_coding	up	1.8557	0.0136949	0.111887	2.13771	1.24575	Prss22	Ensembl	1323	chr17:23993534-23998100:-	chr17	-	23993534	23998100	protease, serine 22 [Source:MGI Symbol;Acc:MGI:1918085]	AATCCTTCTGGTGCTGCTGACTTCCACAGCTCCCATCAGTGCTGCCACCATCCGAGTGTC				70835	CCDS37482			NM_133731	uc012amb.1	2.38525	1.90838	1.82553	2.4317	1.37109	0.770342	1.10213	1.73945
ENSMUST00000019962	protein_coding	ASMM10EP3A111441939	protein_coding	up	1.71768	0.0116177	0.105421	0.796404	0.015946	Cd164	Ensembl	2922	chr10:41519414-41531048:+	chr10	+	41519414	41531048	Sialomucin core protein 24 [Source:UniProtKB/Swiss-Prot;Acc:Q9R0L9]	ATTTAAAATATTCTGCATGAATCCGTGTGGCTGTCGTCTTTGTTTACCATGGCTGCTGCT		Nucleus		53599	CCDS23806			NM_016898	uc007exv.1	0.984889	0.911827	1.0483	0.240603	-0.110636	-0.221301	0.127053	0.268669
ENSMUST00000202165	protein_coding	ASMM10EP3A103573909	protein_coding	up	1.81822	0.0383744	0.169952	1.21888	0.356353	Gtf2ird1	Ensembl	579	chr5:134363334-134388461:-	chr5	-	134363334	134388461	ral transcription factor II-I repeat domain-containing protein 1 [Source:UniProtKB/Swiss-Prot;Acc:Q9JI57]	ACAAGAAATACGATGAGGATGATGCCAACAGACTGGGGGAGAAGGTGATCCTCCGAGAGC			Yes	57080						1.58652	1.6795	1.02421	0.585274	0.135753	0.0654917	0.275161	0.949005
ENSMUST00000146476	protein_coding	ASMM10EP3A106250773	protein_coding	up	2.22188	0.0102674	0.100685	2.06073	0.90895	Cops4	Ensembl	897	chr5:100518737-100537354:+	chr5	+	100518737	100537354	COP9 signalosome complex subunit 4 [Source:UniProtKB/Swiss-Prot;Acc:O88544]	GGTTCGCTGCCGCCCCTGCCTTCGCCGTGTTGGAGATATCGTCAGATTCTGGAAAAAGCC			Yes	26891						2.26658	1.96891	1.99592	2.01153	1.28483	-0.00218954	1.1827	1.17046
NM_001355184	protein_coding	ASMM10EP3A110058720	protein_coding	up	1.59529	0.0130321	0.109369	0.248425	-0.42539	Erp44	Refseq	5197	chr4:48190711-48279635:-	chr4	-	48190711	48279635		TTTATGCTGACTGCTGATATAGCCCAGAGGTACAGGATAAGCAAATACCCAACCCTGAAA		Nucleus		76299				NM_001355184		0.501767	0.237006	0.268536	-0.0136094	-0.372681	-0.868656	-0.370104	-0.0901206
ENSMUST00000066601	protein_coding	ASMM10EP3A103038955	protein_coding	up	1.57081	0.00225583	0.0635389	6.61804	5.96653	Hyou1	Ensembl	4432	chr9:44379490-44392369:+	chr9	+	44379490	44392369	Hypoxia up-regulated protein 1 [Source:UniProtKB/Swiss-Prot;Acc:Q9JKR6]	TCTGAGTGCCTCTTTTCTCTTCTGTGTCTTCTCTTCCCTTGTCCTTCCTCCTTGGCTCTT				12282	CCDS23107			NM_021395	uc009pdf.2	6.86617	6.64086	6.42552	6.53959	5.94396	5.7847	5.93223	6.20523
ENSMUST00000112576	protein_coding	ASMM10EP3A112186360	protein_coding	up	1.94792	0.000932492	0.0536054	1.00752	0.0455866	Pdcd1lg2	Ensembl	1645	chr19:29410919-29471161:+	chr19	+	29410919	29471161	programmed cell death 1 ligand 2 [Source:MGI Symbol;Acc:MGI:1930125]	AGGAGCTGTGCTGGGTGCTGATATTGACACAGACCATGCTGCTCCTGCTGCCGATACTGA				58205	CCDS29736			NM_021396	uc008hdk.2	1.22426	0.9572	0.668581	1.18003	0.0115356	-0.171485	0.0475868	0.294709
NM_001326359	protein_coding	ASMM10EP3A111568428	protein_coding	up	2.19618	0.0190071	0.12587	1.53059	0.395592	Aasdhppt	Refseq	2708	chr9:4294793-4309494:-	chr9	-	4294793	4309494		TGCTGCAGAACCTGAGGCACTGAAAGAAAGCTTCATAAAAGCCATTGGAGTTGGATTGGG				67618	CCDS22794		00770+2.7.8.7	NM_001326359	uc009obe.2	2.04199	1.5528	1.32514	1.20243	0.518949	-0.49008	0.667605	0.885893
ENSMUST00000001009	protein_coding	ASMM10EP3A114500061	protein_coding	up	2.34905	0.00459843	0.0785843	1.30556	0.0734795	Wfdc18	Ensembl	521	chr11:83709015-83711348:+	chr11	+	83709015	83711348	WAP four-disulfide core domain 18 [Source:MGI Symbol;Acc:MGI:107506]	GCAATGGCTGTGGTCATGCCTGCAAACCTCCTGTCTTTTAACCATGTGGAAGATGGATCT				14038	CCDS25175			NM_007969	uc007kpr.1	1.7008	1.47071	1.51598	0.534748	0.202209	-0.224312	0.190156	0.125866
ENSMUST00000227052	protein_coding	ASMM10EP3A100052186	protein_coding	up	4.15795	0.00544294	0.0823327	1.55668	-0.499193	RP23-243M12.7	Ensembl	750	chr14:50944517-50963136:+	chr14	+	50944517	50963136		CTAAAGATGCTGGGGGCAGATGCTGTTGTGCAAGGTCACGCAGGCCGACTGGTGTTTGGA				18950					uc007tme.2	2.10449	1.87998	1.63397	0.608281	-0.549974	-1.45012	-0.225679	0.228997
NM_001302216	protein_coding	ASMM10EP3B105408534	protein_coding	up	1.57144	0.00838628	0.0934736	0.274195	-0.377897	Atp5j	Refseq	547	chr16:84827871-84834998:-	chr16	-	84827871	84834998		GCGTCGAACGACTGAAGCCGCGGCCCATAGTGCCTTGCGATGGCGGTACAGAGACTCAGC				11957				NM_001302216		0.273044	0.447398	0.431103	-0.0547669	-0.596519	-0.552163	-0.292643	-0.0702612
ENSMUST00000173535	protein_coding	ASMM10EP3A114708279	protein_coding	up	2.12538	0.00718616	0.0899694	0.766395	-0.321325	Bag6	Ensembl	1722	chr17:35135486-35142595:+	chr17	+	35135486	35142595	Large proline-rich protein BAG6 [Source:UniProtKB/Swiss-Prot;Acc:Q9Z1R2]	AGCCACAGGGTGGTGGGCTGTGTATGTGTGTTTGTATGTGTTTGGTCGCGTGTTGGTTAA				224727					uc008cgd.1	0.404213	1.49097	0.851198	0.319202	-0.28045	-0.404365	-0.395663	-0.204823
ENSMUST00000119437	protein_coding	ASMM10EP3A117589162	protein_coding	up	1.59285	0.00855923	0.0941511	1.69373	1.02212	Tmed5	Ensembl	3436	chr5:108123061-108132549:-	chr5	-	108123061	108132549	transmembrane p24 trafficking protein 5 [Source:MGI Symbol;Acc:MGI:1921586]	GTATTCATCTCCAGGAATCCATCAACAGCATCAAGTCCAGACTAAGCAAAAGTGGCCACA		Nucleus;Exosome		73130					uc008ynq.2	2.06836	1.40361	1.79148	1.51147	0.838022	1.19637	0.893839	1.16025
ENSMUST00000118006	protein_coding	ASMM10EP3A109414467	protein_coding	up	2.33907	0.0460259	0.185375	1.35897	0.133034	Cxcl10	Ensembl	1353	chr5:92346805-92348889:-	chr5	-	92346805	92348889	C-X-C motif chemokine 10 [Source:UniProtKB/Swiss-Prot;Acc:P17515]	AGCTTGAAATCATCCCTGCGAGCCTATCCTGCCCACGTGTTGAGATCATTGCCACGATGA				15945					uc008yda.2	2.63725	1.2368	1.24937	0.312467	0.328818	0.213823	0.112996	-0.1235
ENSMUST00000061516	protein_coding	ASMM10EP3A100140583	protein_coding	up	2.33133	0.00878495	0.0951456	1.15184	-0.069317	Fpr1	Ensembl	1324	chr17:17876471-17883940:-	chr17	-	17876471	17883940	fMet-Leu-Phe receptor [Source:UniProtKB/Swiss-Prot;Acc:P33766]	ATTCCCTGTTGACCTTCAGGCTACATGCTCATTAGGAAAACTTGAAATAACCTTTTAGAC				14293	CCDS28418	CHEMBL1770037		NM_013521	uc008apt.1	1.66284	1.28253	1.07331	0.58867	0.223914	-0.569167	-0.332825	0.40081
ENSMUST00000172073	protein_coding	ASMM10EP3A114265353	protein_coding	up	2.06903	0.00532823	0.0816173	1.7056	0.656651	Tardbp	Ensembl	6513	chr4:148612382-148626996:-	chr4	-	148612382	148626996	TAR DNA binding protein [Source:MGI Symbol;Acc:MGI:2387629]	TGGAAGATTTGGTGGTAATCCAGGTGGCTTTGGGAATCAGGTTCATCTCATTTCAAATGT			Yes	230908				NM_001008545		2.25921	1.62391	1.47543	1.46387	0.770342	0.33758	0.469867	1.04881
NM_001360816	protein_coding	ASMM10EP3A100128513	protein_coding	up	1.91047	0.0325731	0.157102	0.0110481	-0.922877	Pde6d	Refseq	1273	chr1:86543012-86582785:-	chr1	-	86543012	86582785		TCTAGGCAACAACACGAAAGAAAATTCTGTCCTCCGGGACTCTCCAAGAGGGCCTTTCCC				18582				NM_001360816		-0.855504	0.0867414	0.351722	0.461234	-1.2386	-1.12811	-0.748117	-0.576683
ENSMUST00000023709	protein_coding	ASMM10EP3A100032786	protein_coding	up	1.65469	0.00132232	0.0574066	1.08911	0.362549	Krt5	Ensembl	2197	chr15:101707070-101712898:-	chr15	-	101707070	101712898	keratin 5 [Source:MGI Symbol;Acc:MGI:96702]	AAATTCTGTCCTGGTTCTGACTTCCTCCAGAGTCTGTCCAATAAAATGCTTTTATAATAA				110308	CCDS27861			NM_027011	uc007xtw.1	1.0185	1.33713	1.12426	0.876548	0.371978	0.140175	0.386845	0.551197
NM_001347523	protein_coding	ASMM10EP3A120106282	protein_coding	up	1.97187	0.0203569	0.129138	2.9368	1.95723	Ktn1	Refseq	4368	chr14:47649311-47736564:+	chr14	+	47649311	47736564		CGCCGCTGCATCGTCCCGGCCTGGTACCCGGCTGCGCAGGATTCTGCACAGGCTCTCGTT		Nucleus		16709				NM_001347523		2.30891	2.85221	2.9047	3.68137	1.74261	1.8942	1.84027	2.35185
ENSMUST00000122064	protein_coding	ASMM10EP3A105649992	protein_coding	up	1.52385	0.0186191	0.125148	0.15596	-0.451758	Emcn	Ensembl	2588	chr3:137341067-137432185:+	chr3	+	137341067	137432185	Endomucin [Source:UniProtKB/Swiss-Prot;Acc:Q9R0H2]	ACTCCAACTTCAAATGCTAATTCAACGCTACCAGGTTCCCAGAACAAGACTGAGAATCAG				59308	CCDS51075			NM_001163522	uc008rml.2	0.566126	0.137362	0.216897	-0.296545	-0.525945	-0.313033	-0.363342	-0.604711
ENSMUST00000176637	protein_coding	ASMM10EP3A112456345	protein_coding	up	1.54287	0.0174492	0.122285	3.09206	2.46644	Gnb1	Ensembl	2832	chr4:155527453-155559267:+	chr4	+	155527453	155559267	guanine nucleotide binding protein (G protein), beta 1 [Source:MGI Symbol;Acc:MGI:95781]	AGATCTGGAACTAAAGCCAGGAGCAGCAGGTGGATGGATGCCATGGCGACTGGAAGACCA		Nucleus		14688						3.5998	3.08611	2.89507	2.78725	2.58036	2.28078	2.45294	2.5517
uc012akf.1	protein_coding	ASMM10EP3A109700752	protein_coding	up	1.56811	0.00122257	0.0563911	3.03703	2.388	Mas1	knownGene	1986	chr17:12841005-12854637:-	chr17	-	12841005	12854637	Mus musculus MAS1 oncogene (Mas1), mRNA.	GCACCCAGCTCATTGTCAAAGTTCAATAAATATCCATCTCTCCTCATCCTTTAACTAGAA				17171						2.79278	2.9938	3.32733	3.03422	2.354	2.44575	2.33619	2.41608
ENSMUST00000106619	protein_coding	ASMM10EP3A100045272	protein_coding	up	1.75179	0.0119912	0.106587	4.13371	3.32488	Ttc39a	Ensembl	1778	chr4:109407110-109424238:+	chr4	+	109407110	109424238	tetratricopeptide repeat domain 39A [Source:MGI Symbol;Acc:MGI:2444350]	TAGACCAAACCAGCCTTGAACTCACAGCAATCCACTTGCCTCTGCCTCTCAAGTGTTGAG		Cytoplasm		230603					uc008uci.2	4.63752	4.15664	3.77656	3.96413	3.57939	2.95387	3.3596	3.40667
ENSMUST00000206880	protein_coding	ASMM10EP3A101651510	protein_coding	up	1.66405	0.00618184	0.085339	1.77613	1.04144	Hs3st2	Ensembl	1149	chr7:121391859-121398067:+	chr7	+	121391859	121398067	Heparan sulfate glucosamine 3-O-sulfotransferase 2 [Source:UniProtKB/Swiss-Prot;Acc:Q673U1]	AGTGAGCTTGTTCCTGTGCTAGTGTATGTGTGGTGCATGTGTGGCTTCCTGTGCTGCTGC				195646					uc009jnq.1	1.49379	2.24577	1.84899	1.51598	1.11211	1.03885	1.00041	1.01438
NM_001163161	protein_coding	ASMM10EP3A101423073	protein_coding	up	44.6008	0.00441146	0.0779133	2.13437	-3.34463	Clec4d	Refseq	1333	chr6:123262107-123275268:+	chr6	+	123262107	123275268		TCATAGAAATAAAGAACACACTGGGTCATAGACCACTGTTAACCATGAGGATGTTTTTCA				17474	CCDS20513			NM_001163161	uc009dqg.2	3.71305	2.3788	2.54607	-0.100436	-4.061	-3.95832	-4.78262	-0.576567
ENSMUST00000122087	protein_coding	ASMM10EP3A113344307	protein_coding	up	2.05346	0.00644227	0.0867483	0.0442709	-0.993783	Gtf2a2	Ensembl	588	chr9:70012595-70019486:+	chr9	+	70012595	70019486	Transcription initiation factor IIA subunit 2 [Source:UniProtKB/Swiss-Prot;Acc:Q80ZM7]	AAGTACTACAAGGACATCAATGCAAGCCTGAAGAAAAAGTAATTGCTTCCTTTTAAGCCA		Nucleus	Yes	235459						0.636322	0.00213897	-0.160235	-0.301141	-0.938589	-1.36287	-1.02619	-0.64749
NM_001164406	protein_coding	ASMM10EP3A112173506	protein_coding	up	2.18861	0.00122542	0.0563911	4.58981	3.4598	Sra1	Refseq	876	chr18:36667187-36670311:-	chr18	-	36667187	36670311		TAAACATCTCAATGGTGGGAAGTGGGTAGGAAAGATGAGCCATTCTGATGTCAGACTGGT		Nucleus;Axon	Yes	24068				NM_001164406		4.63237	4.89012	4.57633	4.26043	3.4416	3.06344	3.56096	3.7732
ENSMUST00000061506	protein_coding	ASMM10EP3A101505030	protein_coding	up	1.50112	0.00703321	0.0892046	1.7761	1.19007	Tmtc2	Ensembl	5629	chr10:105187663-105574435:-	chr10	-	105187663	105574435	transmembrane and tetratricopeptide repeat containing 2 [Source:MGI Symbol;Acc:MGI:1914057]	GAGACCTAATTACCCTGCTGCTCTCATGAACCTAGGGGCCATTCTGCATCTCAATGGGCG		Nucleus		278279	CCDS24157			NM_177368	uc007gym.1	2.1371	1.77585	1.61674	1.57472	1.35414	1.02404	1.13881	1.24327
NM_001359064	protein_coding	ASMM10EP3A122115581	protein_coding	up	1.62151	0.00673331	0.0878249	1.14961	0.45227	Gtf2i	Refseq	4254	chr5:134237832-134312398:-	chr5	-	134237832	134312398		CCTAGTGCTTGTTAGTGCTGGAATTAAAGGCGTGCGCCCCCACGTCCGGCGGCAGCTGGG			Yes	14886				NM_001359064	uc008zvo.3	0.937024	1.42595	0.820352	1.41511	0.596477	0.480163	0.463903	0.268536
uc012ffl.1	protein_coding	ASMM10EP3A110324648	protein_coding	up	1.96127	0.0128885	0.109082	5.41578	4.44399	Irgq	knownGene	5913	chr7:24531338-24538600:+	chr7	+	24531338	24538600	Mus musculus immunity-related GTPase family, Q (Irgq), mRNA.	GCTCCCTGACCAATTTCTTTCCCCGCCTCTTGCTTTCCAGCAATGCCTCTGCCTCAGGGT				210146						4.9349	5.01525	5.80196	5.91099	4.29377	4.76479	4.33487	4.3825
ENSMUST00000107249	protein_coding	ASMM10EP3A119171317	protein_coding	up	2.38611	0.00693052	0.0886726	4.38437	3.12971	Rpl27	Ensembl	732	chr11:101442446-101445529:+	chr11	+	101442446	101445529	60S ribosomal protein L27 [Source:UniProtKB/Swiss-Prot;Acc:P61358]	TTGTCTCTGCAGAGATGGGCAAGTTCATGAAACCCGGGAAAGTGGTGCTGGTCCTGGCCG		Exosome;Axon		19942						4.83477	4.58719	4.22067	3.89485	3.30667	2.46044	3.20856	3.54317
ENSMUST00000031625	protein_coding	ASMM10EP3A121189293	protein_coding	up	2.34145	0.0238752	0.137486	2.94008	1.71267	Arpc1a	Ensembl	1632	chr5:145083830-145108761:+	chr5	+	145083830	145108761	Actin-related protein 2/3 complex subunit 1A [Source:UniProtKB/Swiss-Prot;Acc:Q9R0Q6]	CAGCACAGTGTCTGTTGCTGATGCCTCAAAAAGTGTGCAGGTTTCAACTCTGAGAACAGA				56443	CCDS19855			NM_019767	uc009ama.1	3.57144	2.97794	2.71191	2.49902	1.73808	0.802759	1.89366	2.4162
ENSMUST00000048192	protein_coding	ASMM10EP3A100817857	protein_coding	up	1.61257	0.00481698	0.0794221	-0.95652	-1.64589	Haus1	Ensembl	1004	chr18:77757568-77767780:-	chr18	-	77757568	77767780	HAUS augmin-like complex subunit 1 [Source:UniProtKB/Swiss-Prot;Acc:Q8BHX1]	CGGAGGAGAAAGCATTGCAGGTCGCTGAGTGGTTGAAAAAGGTATTTGGAGACCATCCCA		Nucleus		225745	CCDS29357			NM_146089	uc008frs.1	-1.13354	-0.771043	-0.671534	-1.24996	-1.8498	-1.50551	-1.56484	-1.6634
ENSMUST00000085679	protein_coding	ASMM10EP3A100121102	protein_coding	up	3.60004	0.00113572	0.0557416	2.38981	0.541792	Arpc1b	Ensembl	3105	chr5:145114215-145129699:+	chr5	+	145114215	145129699	Actin-related protein 2/3 complex subunit 1B [Source:UniProtKB/Swiss-Prot;Acc:Q9WV32]	GAGCAAAGATAGAGATAGCTGATAGAGAAACTGCCAAACAAGGAATTACGATGTTGTCGT				11867	CCDS19856			NM_023142	uc009amb.2	2.49355	2.71364	2.31615	2.03588	0.258098	0.422188	0.115192	1.37169
ENSMUST00000025680	protein_coding	ASMM10EP3A100069448	protein_coding	up	1.53793	0.0078346	0.0917849	0.757923	0.136929	Lipf	Ensembl	1411	chr19:33961187-33976810:+	chr19	+	33961187	33976810	Gastric triacylglycerol lipase [Source:UniProtKB/Swiss-Prot;Acc:Q9CPP7]	CCCTTCCTCCTTTCATACACAGTTTTAAATAAATGTAATACATGTTATTGTAATTTTGGC				67717	CCDS29754			NM_026334	uc008hfw.1	1.10871	0.763722	0.62208	0.537175	0.00355984	0.423097	0.054083	0.0669759
ENSMUST00000052505	protein_coding	ASMM10EP3A100022997	protein_coding	up	1.6087	0.003001	0.0694909	3.45194	2.76604	Tmem186	Ensembl	3391	chr16:8633229-8637712:-	chr16	-	8633229	8637712	transmembrane protein 186 [Source:MGI Symbol;Acc:MGI:1913940]	GAAATCCTCTAGCCTTTGCCTCCTGAGTGTTGGGATTAAATAAAGAGGTATGCACCACAA				66690	CCDS27940			NM_025708	uc007ycq.1	3.43458	3.81519	3.32807	3.22992	2.92225	2.80464	2.70916	2.62812
NM_001286651	protein_coding	ASMM10EP3B104424072	protein_coding	up	2.28253	0.000695491	0.0488984	6.41409	5.22346	Tmem176b	Refseq	1274	chr6:48833811-48841137:-	chr6	-	48833811	48841137		TGTCATTTTATCCAATGCCGATAAAGGAGAAACAACTTGAAAATAATACCCTCTCACAGA				65963				NM_001286651	uc012eli.2	6.20912	6.77567	6.39402	6.27755	5.08941	4.97117	5.23021	5.60303
ENSMUST00000040166	protein_coding	ASMM10EP3A103930465	protein_coding	up	1.6206	0.000285239	0.0408576	-0.311801	-1.00833	Susd1	Ensembl	3295	chr4:59314683-59438633:-	chr4	-	59314683	59438633	sushi domain containing 1 [Source:HGNC Symbol;Acc:HGNC:25413]	ACGGATCACAAGTGAATGGAATAAGGTGAGAAGATATTCCTGTGCTGTCTGGGCTGAGGT				634731	CCDS51184			NM_001163288		-0.301027	-0.186148	-0.460394	-0.299637	-1.20096	-1.04403	-0.904802	-0.883538
NM_001360770	protein_coding	ASMM10EP3A103552841	protein_coding	up	1.63369	0.00401207	0.0759288	2.39152	1.68339	Tmem14c	Refseq	893	chr13:41016250-41022582:+	chr13	+	41016250	41022582		CCGGCTCCGGCTCCGGCTCCAGTGTTGGTTGGGATGCCTTTACATTATTTTGGTTTCGGC				66154				NM_001360770		2.63949	2.07822	2.17526	2.67312	1.63873	1.76074	1.67542	1.65868
uc008aya.2	protein_coding	ASMM10EP3A129382281	protein_coding	up	3.59165	0.00985588	0.0995162	4.55685	2.7122	Rps2	knownGene	825	chr17:24720063-24721927:+	chr17	+	24720063	24721927	Mus musculus ribosomal protein S2 (Rps2), mRNA.	GGGCTGGCCAGCGGACCAGGTTCAAGGTGACAGGCCGCTGTGGCTCTGTGCTGGTGCGTC		Exosome;Axon		16898						5.45817	4.52537	4.31043	3.93341	2.91811	1.77439	2.57881	3.57748
ENSMUST00000022529	protein_coding	ASMM10EP3A100161130	protein_coding	up	1.5619	0.0133428	0.110578	2.11228	1.46898	Tkt	Ensembl	3223	chr14:30549131-30574720:+	chr14	+	30549131	30574720	Transketolase [Source:UniProtKB/Swiss-Prot;Acc:P40142]	CTAAGGATTGGTCTATGTATTGCAATGCTAAATTCTGTACCCAAAAGTCTACAGGCTTTT				21881	CCDS26894			NM_009388	uc007svc.2	2.50731	2.17689	1.92439	1.84054	1.46145	1.1895	1.50234	1.72265
ENSMUST00000150102	protein_coding	ASMM10EP3A100214759	protein_coding	up	1.95499	0.00298096	0.0693769	-1.52028	-2.48745	Sorbs2	Ensembl	430	chr8:45688333-45759141:+	chr8	+	45688333	45759141	sorbin and SH3 domain containing 2 [Source:MGI Symbol;Acc:MGI:1924574]	AGGCACACTTAGTGAGTTGGATTTTTATCATTTTTGTCATGGGAGACCTGGCTCGTCAGG			Yes	234214						-1.41086	-1.49246	-1.72793	-1.44987	-2.07705	-2.53493	-2.97592	-2.36189
NM_001163757	protein_coding	ASMM10EP3A117832029	protein_coding	up	1.69227	0.0131475	0.109886	3.00504	2.24608	Skor1	Refseq	3613	chr9:63138164-63147011:-	chr9	-	63138164	63147011		AAATTAAAAGCTCACGACGCCCTGCACCACTTCTCCTGCAAGATGCTGACACCCCGGCAC		Exosome	Yes	207667				NM_001163757		2.93098	2.93768	2.91661	3.23487	2.41541	1.72022	2.16797	2.68071
ENSMUST00000108253	protein_coding	ASMM10EP3A102919706	protein_coding	up	2.0144	0.0033636	0.0716411	3.72183	2.71148	Rmdn1	Ensembl	806	chr4:19575162-19598654:+	chr4	+	19575162	19598654	Regulator of microtubule dynamics protein 1 [Source:UniProtKB/Swiss-Prot;Acc:Q9DCV4]	ATCAAGGAGCATTTTGAGGTTTTCTCTGTGTAGCCCTGGCTGTCCTGGAACTCACTCTGT				66302						4.19377	3.87158	3.41071	3.41125	2.95814	2.7864	2.56677	2.53459
ENSMUST00000155281	protein_coding	ASMM10EP3A100005678	protein_coding	up	1.56406	0.000580325	0.0479128	-1.57596	-2.22126	Znfx1	Ensembl	2751	chr2:167044032-167060425:-	chr2	-	167044032	167060425	zinc finger, NFX1-type containing 1 [Source:MGI Symbol;Acc:MGI:2138982]	GTTTGGGAGTTGATGACTCTCTCTTTCTGACCCCAAGCAAGTGAAGGAGTCCGGGAATGG			Yes	98999					uc008nzd.1	-1.70529	-1.61983	-1.36965	-1.60907	-2.37043	-2.06475	-2.2775	-2.17235
ENSMUST00000006625	protein_coding	ASMM10EP3A110598705	protein_coding	up	1.66681	0.018417	0.124754	0.852608	0.11552	Rbm14	Ensembl	3165	chr19:4800569-4811634:-	chr19	-	4800569	4811634	RNA-binding protein 14 [Source:UniProtKB/Swiss-Prot;Acc:Q8C2Q3]	GGGCGATTCGTGGTTTGGAAACCTGGTTGTCATTGTCTTGATTGCACTGTCAGGTGAGCC			Yes	56275	CCDS29437			NM_019869	uc008gaz.2	0.620601	1.28803	0.840792	0.661011	-0.0187084	-0.291686	0.279249	0.493225
ENSMUST00000028087	protein_coding	ASMM10EP3A100170781	protein_coding	up	2.11833	0.0049313	0.0797202	2.73185	1.64892	Ppp6c	Ensembl	4115	chr2:39194354-39226451:-	chr2	-	39194354	39226451	Serine/threonine-protein phosphatase 6 catalytic subunit [Source:UniProtKB/Swiss-Prot;Acc:Q9CQR6]	GGTGCTGCATTCCCTCGGTGTCAATTAATAAAAAGATTATAGGAAGTTTGTGAAAAATAA				67857	CCDS16017			NM_024209	uc008joi.1	2.52636	3.20795	2.98979	2.2033	1.50637	1.4342	1.77414	1.88098
ENSMUST00000155522	protein_coding	ASMM10EP3A105295152	protein_coding	up	1.52862	0.0110507	0.103318	-0.946744	-1.55897	Wdr31	Ensembl	537	chr4:62463344-62470896:-	chr4	-	62463344	62470896	WD repeat domain 31 [Source:MGI Symbol;Acc:MGI:1918604]	GCCACCCACCCGAAAGATTAGGAAGTGGCTGTCTGACTTGTTTCCGAAGGCTGAATGAAC				71354						-1.12619	-0.836638	-0.649281	-1.17487	-1.38371	-1.86194	-1.61144	-1.3788
ENSMUST00000110194	protein_coding	ASMM10EP3A119066338	protein_coding	up	2.03709	0.0389728	0.171425	5.19028	4.16377	Rnf24	Ensembl	5944	chr2:131298067-131328988:-	chr2	-	131298067	131328988	ring finger protein 24 [Source:MGI Symbol;Acc:MGI:1261771]	GCTGCCCTGACTTCCCTCAGTGATAGACTGTTACCTACAAGTATAAGTTCATCCATGAGC			Yes	51902					uc008mlk.2	5.15977	4.93419	5.04985	5.61732	3.86455	3.87953	3.67555	5.23545
ENSMUST00000218731	protein_coding	ASMM10EP3A108894448	protein_coding	up	1.56806	0.0373222	0.167555	2.46498	1.816	Tmem19	Ensembl	1346	chr10:115339674-115362231:-	chr10	-	115339674	115362231	transmembrane protein 19 [Source:MGI Symbol;Acc:MGI:1914476]	GGCCCCGAGAGTGAACTTTCTTTTCCTTCCCAAGCAGTCGATACTGATGCAGCGAGACCA				67226					uc007hba.1	3.10834	2.30769	2.25825	2.18566	1.98082	1.54049	1.72379	2.01889
ENSMUST00000112010	protein_coding	ASMM10EP3A122208139	protein_coding	up	1.58139	0.0012965	0.0574066	3.33764	2.67645	Atf2	Ensembl	4037	chr2:73816509-73892536:-	chr2	-	73816509	73892536	Cyclic AMP-dependent transcription factor ATF-2 [Source:UniProtKB/Swiss-Prot;Acc:P16951]	TGATGACAAACCCTTTCTATGCACTGCCCCTGGGTGTGGCCAGATCAGACTCCAACGCCA		Nucleus	Yes	11909	CCDS16135	CHEMBL2176797		NM_001284369	uc008kdg.2	3.55243	3.20856	3.16601	3.42356	2.72951	2.51215	2.61454	2.84958
ENSMUST00000132726	protein_coding	ASMM10EP3A125824779	protein_coding	up	1.63364	0.00200824	0.0621775	2.3364	1.62831	Mepce	Ensembl	524	chr5:137782429-137786715:-	chr5	-	137782429	137786715	7SK snRNA methylphosphate capping enzyme [Source:UniProtKB/Swiss-Prot;Acc:Q8K3A9]	GCTCCCGTTCCCCGCCTACGGGTAACTATGTCCTGGACCGAGATGAGCTGGTGGATGCCC				231803						2.03248	2.32142	2.4619	2.5298	1.50722	1.55557	1.58787	1.86258
ENSMUST00000076362	protein_coding	ASMM10EP3A108384172	protein_coding	up	1.66982	0.0341232	0.160211	2.73975	2.00006	Eif4e2	Ensembl	3394	chr1:87213914-87240488:+	chr1	+	87213914	87240488	Mus musculus eukaryotic translation initiation factor 4E member 2 (Eif4e2), transcript variant 4, mRNA. [Source:RefSeq mRNA;Acc:NM_001347083]	CCTCCCAACACCATTATGGAATACAAAACTCACACCGACAGCATCAAGGACAATTCAAGC				26987	CCDS15130			NM_023314	uc007bwl.1	3.49046	2.59994	2.50087	2.36775	2.05136	1.81932	1.8947	2.23484
ENSMUST00000126033	protein_coding	ASMM10EP3A107665215	protein_coding	up	1.53367	0.00118653	0.0562479	-0.534014	-1.151	Slc35a1	Ensembl	751	chr4:34669498-34683369:-	chr4	-	34669498	34683369	CMP-sialic acid transporter [Source:UniProtKB/Swiss-Prot;Acc:Q61420]	GCTGACTGGGAAGGTAGCGCAGAATCCATTGTTAGGCTTTGGTGCTATAGCTATTGCTGT		Nucleus		24060						-0.597879	-0.457109	-0.353481	-0.727585	-1.30659	-0.970685	-1.17536	-1.15137
ENSMUST00000187281	protein_coding	ASMM10EP3A121689257	protein_coding	up	1.92084	0.00894268	0.0957341	2.95665	2.01491	Tns1	Ensembl	586	chr1:73993163-74037133:-	chr1	-	73993163	74037133	tensin 1 [Source:MGI Symbol;Acc:MGI:104552]	CCACCCAGTGGCTCCTCGTTTGCAAAGGTGGCTGCCCCTTGCGTTCCTCCGTCCAGCCAT				21961						2.85443	2.59396	2.77419	3.60401	2.00138	1.81899	1.91812	2.32115
uc008cgs.2	protein_coding	ASMM10EP3A115496423	protein_coding	up	9.32847	7.52054e-05	0.0279827	-0.625055	-3.8467	Tnf	knownGene	1650	chr17:35199367-35202007:-	chr17	-	35199367	35202007	Mus musculus tumor necrosis factor (Tnf), transcript variant 1, mRNA.	CCGTGACTGTAATCGCCCTACGGGTCATTGAGAGAAATAAAGATCGCTTGGAAAAGAAAT				21926						-0.351959	-0.388589	-0.445195	-1.31448	-3.9389	-4.50602	-3.49822	-3.44365
ENSMUST00000050660	protein_coding	ASMM10EP3A100115198	protein_coding	up	1.71561	0.0426761	0.179079	-0.173698	-0.95242	Teddm1a	Ensembl	1317	chr1:153891742-153893058:+	chr1	+	153891742	153893058		CGCTGTTTCTCTGAGGCACCACCGAATGCTTCACCTGAGGGAATAAAGATTCCTCACAGC				240819	CCDS15380			NM_178244	uc007dap.2	0.482423	-0.20864	-0.307932	-0.660644	-1.05123	-0.480777	-1.38205	-0.895618
ENSMUST00000132157	protein_coding	ASMM10EP3A124410284	protein_coding	up	2.60006	0.00202836	0.0621775	-1.40719	-2.78573	Ldha	Ensembl	645	chr7:46847505-46850996:+	chr7	+	46847505	46850996	L-lactate dehydrogenase A chain [Source:UniProtKB/Swiss-Prot;Acc:P06151]	TTTTTTAAATACAGGGACTTGGTGAGTATACCTTGGGCAGGTTACAATGACACACGGTGT		Exosome;Ribosome		16828						-1.44428	-1.06697	-1.34543	-1.77209	-3.13417	-2.92071	-2.95333	-2.13473
ENSMUST00000106242	protein_coding	ASMM10EP3A100096060	protein_coding	up	3.75911	0.00226007	0.0635389	3.75146	1.84107	Itgam	Ensembl	4649	chr7:128062669-128118490:+	chr7	+	128062669	128118490	integrin alpha M [Source:MGI Symbol;Acc:MGI:96607]	TAAAGGGTATATGTTTAGAATCTATTCCACAAAGATTGTAGGTACCTATATACACACACA				16409	CCDS21889			NM_008401		3.97153	4.18497	4.03222	2.81711	1.74684	1.37058	1.88098	2.36586
ENSMUST00000198393	protein_coding	ASMM10EP3A112793935	protein_coding	up	1.88409	0.0037214	0.0746022	2.29202	1.37816	Cnn3	Ensembl	836	chr3:121449766-121457143:+	chr3	+	121449766	121457143	Calponin-3 [Source:UniProtKB/Swiss-Prot;Acc:Q9DAW9]	CCGGAACTTGTATTTCAGATTGCATCCAAGTATGACCAGCAGGCCGAGGAAGATCTGCGC				71994					uc012cwy.1	2.63931	2.55256	2.09591	1.88032	1.59658	1.25472	1.40575	1.25558
ENSMUST00000192960	protein_coding	ASMM10EP3A128314873	protein_coding	up	2.24399	0.0215067	0.131473	3.55962	2.39355	Txndc9	Ensembl	472	chr1:37987640-37995845:-	chr1	-	37987640	37995845	thioredoxin domain containing 9 [Source:MGI Symbol;Acc:MGI:2138153]	GCCATTTCTACAGAGACACCACATTCAGTGGAAATTTAATGGAGCCACCATTTCAGAGCC				98258						4.49961	3.39288	3.16081	3.18516	2.56315	1.85559	2.33586	2.8196
ENSMUST00000033008	protein_coding	ASMM10EP3A115667655	protein_coding	up	1.63531	0.00598075	0.0845266	5.13399	4.42442	Psma1	Ensembl	1201	chr7:114264606-114276118:-	chr7	-	114264606	114276118	proteasome (prosome, macropain) subunit, alpha type 1 [Source:MGI Symbol;Acc:MGI:1347005]	ACCAACAGCTGCAGTGTATTGGGTGGTATGTTTTAGAAATCAGTCCAGATGTAAGTTTTC				26440	CCDS40094			NM_011965	uc009jhy.1	5.21307	5.39826	5.06733	4.85731	4.31673	4.13033	4.54123	4.70942
ENSMUST00000186651	protein_coding	ASMM10EP3A113149439	protein_coding	up	1.90704	0.00232912	0.0639779	0.781002	-0.150333	Wdr75	Ensembl	412	chr1:45822558-45823616:+	chr1	+	45822558	45823616	WD repeat domain 75 [Source:MGI Symbol;Acc:MGI:1920924]	TGCTGCTGTCTAAAGAGACTAAAAGATATGGAGGGAAACAAAGAAAGTGATGATTCAGAT		Nucleus;Exosome		73674						0.67238	1.12024	0.956836	0.37455	-0.195044	-0.346211	-0.118113	0.0580338
ENSMUST00000033713	protein_coding	ASMM10EP3A100643021	protein_coding	up	1.72588	0.0029663	0.0693323	0.705782	-0.0815541	Cetn2	Ensembl	1026	chrX:72913704-72916856:-	chrX	-	72913704	72916856	Centrin-2 [Source:UniProtKB/Swiss-Prot;Acc:Q9R1K9]	GGAACTGCAGGAAATGATTGATGAAGCTGATCGAGATGGAGATGGTGAGGTCAATGAGCA				26370					uc009tkt.1	0.797454	0.902666	0.718897	0.404111	-0.25366	-0.230521	-0.120579	0.278543
ENSMUST00000115735	protein_coding	ASMM10EP3A112612748	protein_coding	up	1.91827	0.00377101	0.0748352	2.19342	1.25361	Paip2	Ensembl	1521	chr18:35598649-35617183:+	chr18	+	35598649	35617183	Polyadenylate-binding protein-interacting protein 2 [Source:UniProtKB/Swiss-Prot;Acc:Q9D6V8]	CCGCTGCCGTGCACTGGCCTGGAACTCACTTTGTAGACCAGACTGGCCTCGAACTCAGAA				67869						2.6575	2.24089	1.78096	2.09434	1.35998	1.4637	1.12871	1.06207
uc007uqp.1	protein_coding	ASMM10EP3A113835516	protein_coding	up	1.88267	0.0326557	0.157314	-1.63902	-2.5518	Lcp1	knownGene	1205	chr14:75198069-75212526:+	chr14	+	75198069	75212526	Mus musculus lymphocyte cytosolic protein 1 (Lcp1), transcript variant 2, mRNA.	TGAAGAAGGGATCCCGGCGGTTGTGATTGACATGTCAGGACTGAGGGAGAAGGATGACAT				18826						-1.60571	-1.57638	-1.52051	-1.8535	-2.35453	-3.48944	-2.34116	-2.02208
ENSMUST00000002303	protein_coding	ASMM10EP3A113731697	protein_coding	up	3.03248	0.0049161	0.0797202	4.27806	2.67757	Rhoc	Ensembl	1202	chr3:104788888-104794459:+	chr3	+	104788888	104794459	Rho-related GTP-binding protein RhoC [Source:UniProtKB/Swiss-Prot;Acc:Q62159]	ACACACCAGCACTTTATATATTTTTGGCTCACAGGAGGAGTCTAGGGTAGGGACTGGGGT				11853						4.89012	4.54715	4.28391	3.39108	2.80285	2.23101	2.57624	3.10016
ENSMUST00000109108	protein_coding	ASMM10EP3A115320830	protein_coding	up	1.89214	0.0127561	0.108718	0.0696884	-0.85033	Wwox	Ensembl	1771	chr8:114439695-114875238:+	chr8	+	114439695	114875238	WW domain-containing oxidoreductase [Source:MGI Symbol;Acc:MGI:1931237]	GCTGCTGTTCACCTTGGCCAGGCCGTTCACCAAGTCCATGAAGCCATGTATGATCGGGCA		Exosome	Yes	80707						0.483679	-0.35978	0.159073	-0.00421747	-0.896875	-1.30547	-0.847055	-0.35192
ENSMUST00000022310	protein_coding	ASMM10EP3A114650519	protein_coding	up	1.64684	0.0180865	0.123879	0.89338	0.173676	Ngly1	Ensembl	2935	chr14:16249280-16311926:+	chr14	+	16249280	16311926	Peptide-N(4)-(N-acetyl-beta-glucosaminyl)asparagine amidase [Source:UniProtKB/Swiss-Prot;Acc:Q9JI78]	TTTTGCTTTATGCCTTTTCAGTGCTTACCTTGCCTAAAAATTGGCTTTCCTGGGTATGAG		Nucleus;Cytoplasm		59007	CCDS26832			NM_021504	uc007sgz.1	1.28655	1.01117	0.767213	0.508586	0.0429749	-0.157787	0.277356	0.532162
ENSMUST00000119654	protein_coding	ASMM10EP3A123875695	protein_coding	up	4.28295	0.00141919	0.0582498	1.01693	-1.08168	Pdpn	Ensembl	762	chr4:143268346-143299463:-	chr4	-	143268346	143299463	Podoplanin [Source:UniProtKB/Swiss-Prot;Acc:Q62011]	ACCCCAATAGAGATGGCTTGCCAGTAGTCACCCTGGTTGGAATCATAGTTGGCGTCTTGT				14726	CCDS71511			NM_001290822	uc056zyi.1	1.38024	1.25809	1.46977	-0.0403766	-1.45138	-0.985085	-1.00367	-0.886569
ENSMUST00000153451	protein_coding	ASMM10EP3A120631850	protein_coding	up	1.80944	0.0290457	0.149365	3.31987	2.46433	Rps19	Ensembl	604	chr7:24884651-24888950:+	chr7	+	24884651	24888950	40S ribosomal protein S19 [Source:UniProtKB/Swiss-Prot;Acc:Q9CZX8]	CGGAGGGTTAGATGCCCGGAGTTACTGTAAAAGACGTTAACCAGCAGGAGTTCGTCAGAG				20085					uc009fqs.1	4.00441	3.27993	3.04128	2.95387	2.59433	1.9782	2.44207	2.84273
ENSMUST00000025601	protein_coding	ASMM10EP3A107561693	protein_coding	up	1.95078	0.0262231	0.143016	0.281662	-0.682387	Lpxn	Ensembl	1675	chr19:12798597-12833807:+	chr19	+	12798597	12833807	Leupaxin [Source:UniProtKB/Swiss-Prot;Acc:Q99N69]	GGACAATGGAAGAGCTGGATGCCTTATTGGAGGAATTGGAACGCTGCACCTTTCAGGACA				107321	CCDS29638			NM_134152	uc008guq.1	-0.0112634	0.837606	0.722064	-0.421758	-0.644429	-1.03614	-0.38781	-0.661165
ENSMUST00000057885	protein_coding	ASMM10EP3A104025086	protein_coding	up	1.62559	0.0321227	0.156375	1.98875	1.28778	Rpl9	Ensembl	738	chr5:65388364-65391444:-	chr5	-	65388364	65391444	ribosomal protein L9 [Source:MGI Symbol;Acc:MGI:1298373]	CGAAAGACGTTCTCTCTTTGCCCCATCTACTGCGAGGATGAAGACCATTCTCAGCAATCA		Exosome		20005	CCDS39097			NM_011292		2.69084	1.85418	1.83202	1.57795	1.30316	1.18387	1.18163	1.48247
ENSMUST00000029140	protein_coding	ASMM10EP3A113205853	protein_coding	up	2.57293	0.0159004	0.118035	0.759829	-0.603585	Procr	Ensembl	1597	chr2:155751117-155755471:+	chr2	+	155751117	155755471	protein C receptor, endothelial [Source:MGI Symbol;Acc:MGI:104596]	CCACGCAAAACATGAAAGGGAGCCAAACAGGTCGCTCTTACACATCACTGGTCCTGGGCA				19124	CCDS16954			NM_011171	uc008nlh.2	1.63889	0.826679	0.801199	-0.22745	-0.838859	-0.175163	-0.755825	-0.644493
ENSMUST00000035211	protein_coding	ASMM10EP3A119774279	protein_coding	up	1.76426	0.0197562	0.127666	0.769362	-0.0497043	Mst1	Ensembl	2262	chr9:108080436-108085003:+	chr9	+	108080436	108085003	macrophage stimulating 1 (hepatocyte growth factor-like) [Source:MGI Symbol;Acc:MGI:96080]	GCCTAACCTGCCTCCGACCGTCAAAGGATCCAAGTCACAGCGGCGCAACAAGGGCAAGGC		Nucleus		15235	CCDS40766			NM_008243	uc009ror.2	0.456847	0.710167	0.842545	1.06789	0.15788	-0.727585	0.160104	0.210783
ENSMUST00000125366	protein_coding	ASMM10EP3A105881641	protein_coding	up	1.64665	0.00240887	0.0646169	1.39859	0.67905	H13	Ensembl	5204	chr2:152669461-152708670:+	chr2	+	152669461	152708670	Minor histocompatibility antigen H13 [Source:UniProtKB/Swiss-Prot;Acc:Q9D8V0]	AGGGAGAAGTGGCCGAGATGTTCAGTTATGAGGAGTCCAACCCTAAAGATCCAGCAGCCG				14950	CCDS16896			NM_010376	uc008ngb.2	1.67247	1.37526	1.4165	1.13011	0.830692	0.543373	0.501891	0.840243
ENSMUST00000021335	protein_coding	ASMM10EP3A103532145	protein_coding	up	1.66681	0.0327842	0.157466	2.9653	2.2282	Scfd1	Ensembl	2096	chr12:51377580-51450101:+	chr12	+	51377580	51450101	Sec1 family domain-containing protein 1 [Source:UniProtKB/Swiss-Prot;Acc:Q8BRF7]	TGATCCCAAAATGCTGCGGAGTAATGACAGCTCAGTTCCTAGGAACAAAAGTCCATTCCA				76983	CCDS36439			NM_029825	uc007nmq.2	3.74633	2.68265	2.69359	2.73861	2.09421	2.23246	2.2113	2.37484
ENSMUST00000022460	protein_coding	ASMM10EP3A116231794	protein_coding	up	2.86742	0.0259743	0.142401	0.303982	-1.21577	Galnt15	Ensembl	6326	chr14:32028989-32062197:+	chr14	+	32028989	32062197	Polypeptide N-acetylgalactosaminyltransferase 15 [Source:UniProtKB/Swiss-Prot;Acc:Q9D2N8]	ATGAAAGACTACATTGTGTTGTGTGTGTTCTGGTGATTAACAAACAGACCCAGATGGCTC				78754	CCDS36859			NM_030166	uc007syb.1	-0.373267	0.726294	1.41483	-0.551929	-1.4246	-1.40012	-1.49341	-0.54496
ENSMUST00000172298	protein_coding	ASMM10EP3A105044131	protein_coding	up	2.73738	0.00212383	0.0629692	2.44211	0.989311	Rab11a	Ensembl	2336	chr9:64715299-64737758:-	chr9	-	64715299	64737758	RAB11A, member RAS oncogene family [Source:MGI Symbol;Acc:MGI:1858202]	TGGTCCTGATCAGATCTAAGACAACCTTAGAAATAAGCTATTGTTTTGCCACAGAGCAGC				53869	CCDS23282			NM_017382	uc009qce.1	2.88579	2.49004	2.41454	1.97804	0.674563	0.648356	1.08166	1.55266
NM_001167829	protein_coding	ASMM10EP3A113941805	protein_coding	up	1.79919	0.00131367	0.0574066	-1.06016	-1.9075	Fam45a	Refseq	2371	chr19:60811555-60836235:+	chr19	+	60811555	60836235		TGCTGAAGAGCTAGAAGGCCTACAGATGTGCACAGAATTGGAGGTGAGCAACAGACCAGA				67894				NM_001167829		-0.678193	-1.09543	-1.25595	-1.21106	-1.90666	-2.07373	-1.92464	-1.72499
ENSMUST00000062962	protein_coding	ASMM10EP3A110097575	protein_coding	up	1.51633	0.0381609	0.169366	1.58637	0.985779	Slc35f6	Ensembl	3088	chr5:30647933-30659729:+	chr5	+	30647933	30659729	Solute carrier family 35 member F6 [Source:UniProtKB/Swiss-Prot;Acc:Q8VE96]	TTCTGCAGAGTTGGAAGATACTCCTGAAGCCTGTCTAAAAACCTAGTTTCTGACCCAGCC				74919	CCDS19161			NM_175675	uc008wvs.2	2.24984	1.3419	1.42208	1.33165	1.04891	0.880129	0.937414	1.07666
NM_001358500	protein_coding	ASMM10EP3B104594649	protein_coding	up	1.8255	0.00769185	0.091605	1.59608	0.727786	Atp5j	Refseq	647	chr16:84827871-84834976:-	chr16	-	84827871	84834976		TGACCGTCTTGGCAGTTAGATTGGGAGCAGGTTGACTGTGGAATGTTAGAGACTCAGCCA				11957				NM_001358500		1.79107	1.72923	1.5505	1.31351	0.885818	0.210491	0.694951	1.11989
ENSMUST00000025764	protein_coding	ASMM10EP3A100178797	protein_coding	up	1.75158	0.00374292	0.0746844	1.36552	0.556864	Cst6	Ensembl	3951	chr19:5344705-5349574:-	chr19	-	5344705	5349574	cystatin E/M [Source:MGI Symbol;Acc:MGI:1920970]	CTCACAGTTCCACCTGCCTCTGATTCTCCAGTACTGGGATTAAAGGCATGTGTCACCAAC				73720	CCDS29457			NM_028623	uc008gcq.1	1.81836	1.43344	1.10356	1.10672	0.697961	0.528162	0.483009	0.518324
ENSMUST00000021707	protein_coding	ASMM10EP3A107491461	protein_coding	up	1.51982	0.00403158	0.0759288	1.18415	0.58025	Amn	Ensembl	1701	chr12:111271095-111276426:+	chr12	+	111271095	111276426	Protein amnionless [Source:UniProtKB/Swiss-Prot;Acc:Q99JB7]	CCTGGTACGAGACAGTCACGCCATCTCGGATATGCTCCTGCCTCTGGACGGGGAGTTGGT				93835	CCDS36564			NM_033603	uc007pcp.2	1.41277	1.10552	0.972242	1.24608	0.675876	0.458234	0.389793	0.797097
uc009pdg.1	protein_coding	ASMM10EP3A103038956	protein_coding	up	1.5157	0.00567863	0.0835984	6.40488	5.80489	Hyou1	knownGene	3329	chr9:44384437-44392369:+	chr9	+	44384437	44392369	Mus musculus hypoxia up-regulated 1 (Hyou1), mRNA.	TTCTGAGTGCCTCTTTTCTCTTCTGTGTCTTCTCTTCCCTTGTCCTTCCTCCTTGGCTCT				12282						6.68547	6.45309	6.13598	6.34497	5.78583	5.66716	5.71568	6.05088
ENSMUST00000120965	protein_coding	ASMM10EP3A101377169	protein_coding	up	1.83974	0.0090279	0.0962581	1.29881	0.419306	Tspan12	Ensembl	2157	chr6:21771395-21852088:-	chr6	-	21771395	21852088	Tetraspanin-12 [Source:UniProtKB/Swiss-Prot;Acc:Q8BKT6]	ACCGAGGTATAGATGGCTTACACACGCTTGGAATTATTTTCAGAGAGAGGGTTGTGGGAA				269831					uc012eij.1	1.59451	1.4537	1.47398	0.673031	0.357754	0.187231	0.494427	0.637813
ENSMUST00000191683	protein_coding	ASMM10EP3A102857134	protein_coding	up	1.6297	0.00452275	0.0785037	0.590678	-0.113933	Sntg1	Ensembl	4510	chr1:8361475-9298864:-	chr1	-	8361475	9298864	gamma-1-syntrophin isoform 3 [Source:RefSeq peptide;Acc:NP_001277321]	CTGGGTTCCTGTAGCCAAGGTGTGTCGGGGTATCCAGGACTGGGTGAGGTGGGAGTTCTG				71096				NM_001290390	uc007agi.2	0.893683	0.778997	0.430088	0.259942	-0.175467	0.0460581	-0.232995	-0.0933269
ENSMUST00000120679	protein_coding	ASMM10EP3A116371488	protein_coding	up	1.9918	0.00844085	0.0938178	2.33503	1.34096	Ccnc	Ensembl	1453	chr4:21727726-21759922:+	chr4	+	21727726	21759922	Cyclin-C [Source:UniProtKB/Swiss-Prot;Acc:Q62447]	TAGTAAGATGCCGAAACCAAAACCACCTCCAAACAGCTAAACAAGAGAACACCAGACGGT		Nucleus	Yes	51813	CCDS71350			NM_001290420	uc056zvj.1	2.86983	2.32964	2.13859	2.00205	1.4537	0.865865	1.34949	1.69477
ENSMUST00000029013	protein_coding	ASMM10EP3A110007922	protein_coding	up	1.54805	0.049365	0.191575	1.57142	0.940967	Rae1	Ensembl	1742	chr2:173000117-173015739:+	chr2	+	173000117	173015739	mRNA export factor [Source:UniProtKB/Swiss-Prot;Acc:Q8C570]	GCAGCATTGAGGGGAGAGTTGCCATTCACTACATCAACCCTCCAAATCCGGCCAAAGATA				66679	CCDS17138			NM_175112	uc008odg.2	2.21486	1.29437	1.1669	1.60956	0.827215	0.902024	0.784353	1.25028
uc012aik.1	protein_coding	ASMM10EP3A113605800	protein_coding	up	1.57103	0.0072587	0.0901125	2.06405	1.41233	Cryzl1	knownGene	1146	chr16:91692599-91728802:-	chr16	-	91692599	91728802	Mus musculus crystallin, zeta (quinone reductase)-like 1 (Cryzl1), transcript variant 1, mRNA.	TTCTCAACTCTCTCCTGGAAAGTCTGTGCTGATCATGGACGGGGCATTTGGCACAATAGC		Nucleus		66609						2.1314	2.20437	2.24835	1.67208	1.37969	1.168	1.479	1.62265
ENSMUST00000128057	protein_coding	ASMM10EP3A122025598	protein_coding	up	1.72694	0.00365923	0.0741289	0.758024	-0.030197	Oraov1	Ensembl	2231	chr7:144915100-144930748:+	chr7	+	144915100	144930748	Mus musculus oral cancer overexpressed 1 (Oraov1), transcript variant 3, mRNA. [Source:RefSeq mRNA;Acc:NM_001347537]	GGCGCTGGTGAAAAAGACAGTACCACTCTGCTGCACTGGCTGCCTGGCTGCTGCACCCCA				72284	CCDS85486			NM_001347537	uc012fyb.1	1.04541	0.786565	0.464083	0.736044	-0.066135	-0.292173	-0.0635244	0.301045
ENSMUST00000156529	protein_coding	ASMM10EP3A128450492	protein_coding	up	1.71306	0.0425397	0.17884	-1.21761	-1.99419	Pgap2	Ensembl	2034	chr7:102223028-102238567:+	chr7	+	102223028	102238567	Post-GPI attachment to proteins factor 2 [Source:UniProtKB/Swiss-Prot;Acc:Q3TQR0]	TCCTGAGGTTCACTAAGGTTAGGGTTCAGAGCAGTGGCTGCTACCTGAAGACCGCAGCCA				233575				NM_145583		-0.507002	-1.33511	-1.55887	-1.46946	-1.95493	-2.31889	-2.20669	-1.49624
ENSMUST00000162543	protein_coding	ASMM10EP3A105505492	protein_coding	up	1.55613	0.0391	0.171641	2.6588	2.02083	Tmem33	Ensembl	664	chr5:67260651-67264612:+	chr5	+	67260651	67264612	transmembrane protein 33 [Source:MGI Symbol;Acc:MGI:1915128]	GCTGTATTCACTCATCTTCGTCAACTCCTACCCTGTCACAAGTATCCTTTCATTGCTGGG		Nucleus		67878					uc008xpo.2	3.28895	2.55696	2.34207	2.44722	2.11926	1.68989	2.07498	2.19921
ENSMUST00000020271	protein_coding	ASMM10EP3A116980076	protein_coding	up	13.7688	0.00115687	0.0558777	5.8331	2.04978	Srgn	Ensembl	938	chr10:62494428-62507755:-	chr10	-	62494428	62507755	Mus musculus serglycin (Srgn), transcript variant 2, mRNA. [Source:RefSeq mRNA;Acc:NM_001358965]	CTCGTAAGGAATTATGCTTTAATGCTGTTACCTATCTTGTTGTTCTGGAAAATGCCTGCA				19073				NM_011157		6.65283	6.30919	6.03065	4.33975	1.62188	1.4264	1.93388	3.21694
ENSMUST00000085065	protein_coding	ASMM10EP3A120671583	protein_coding	up	2.41792	0.0196526	0.127449	3.77792	2.50416	Ifi27	Ensembl	977	chr12:103434259-103440239:+	chr12	+	103434259	103440239		AGGACAAAGCAAAATCTACCTGAAGGGTTTTGAGTTCTCCAGAGCCAAGGCTGTTGTGGC				52668	CCDS36529			NM_026790	uc007ovp.2	4.53743	3.78719	3.80468	2.98238	2.3984	2.03823	2.37053	3.20946
uc011zmy.1	protein_coding	ASMM10EP3A104143240	protein_coding	up	1.5334	0.00654279	0.0873242	-0.505955	-1.12269	RP23-379C1.5	knownGene	429	chr14:60221583-60232156:-	chr14	-	60221583	60232156	Mus musculus nucleoporin like 1 (Nupl1), mRNA.	AACGCCATTCGGCTCAGGATTTGGAACTAGCTCTGGTTTCGGATGCGGTACCACAGGGGC				-1						-0.473215	-0.255776	-0.391451	-0.903376	-1.12056	-1.04558	-1.28708	-1.03754
ENSMUST00000031795	protein_coding	ASMM10EP3A101372873	protein_coding	up	1.63158	6.58933e-05	0.0277548	0.579147	-0.127125	Fkbp9	Ensembl	3009	chr6:56832059-56879358:+	chr6	+	56832059	56879358	Peptidyl-prolyl cis-trans isomerase FKBP9 [Source:UniProtKB/Swiss-Prot;Acc:Q9Z247]	TGGGCTATGGAGAAGCTGGTGTGGATGGAGAGGTCCCTGGCAGTGCCGTCCTAGTGTTTG		Nucleus		27055	CCDS39494			NM_012056	uc009cbp.2	0.643315	0.722967	0.529592	0.420713	-0.0875374	-0.149344	-0.199297	-0.0723238
ENSMUST00000102955	protein_coding	ASMM10EP3A106391613	protein_coding	up	1.55669	0.00602902	0.0848951	-0.138124	-0.776602	Cetn4	Ensembl	1064	chr3:37308622-37312446:-	chr3	-	37308622	37312446	Centrin-4 [Source:UniProtKB/Swiss-Prot;Acc:Q8K4K1]	ACCGAAGATGAATTACAGGAAATGCTTGATGAAGCTGATCGTGACGGGGATGGAGAGATT				207175	CCDS17318			NM_145825		-0.500241	0.1418	0.0475868	-0.241641	-0.842578	-0.819128	-0.628366	-0.816337
NM_001355110	protein_coding	ASMM10EP3A113770818	protein_coding	up	1.81779	0.0250985	0.140578	0.0447875	-0.817401	Gata3	Refseq	3212	chr2:9857078-9878600:-	chr2	-	9857078	9878600		GGGGACCCGGTCTGCAATGCCTGTGGGCTGTACTACAAGCTTCATAATATTAACAGACCC			Yes	14462				NM_001355110		0.372939	-0.308843	-0.142305	0.257359	-0.477389	-0.977769	-1.42869	-0.385753
ENSMUST00000063444	protein_coding	ASMM10EP3A109071353	protein_coding	up	1.59607	0.0288932	0.149006	1.36914	0.694617	Rasgef1c	Ensembl	3378	chr11:49902161-49980994:+	chr11	+	49902161	49980994	Ras-GEF domain-containing family member 1C [Source:UniProtKB/Swiss-Prot;Acc:Q9D300]	ACACATGTTTGTACGCCCGTCCTGCACATGAGTGTCCATATGTCTGATCCTTAGGCCCAA				74563	CCDS83798					1.15681	1.91162	1.3851	1.02303	0.478019	0.616074	0.604949	1.07943
ENSMUST00000041388	protein_coding	ASMM10EP3A114217351	protein_coding	up	8.28238	0.0105764	0.101805	1.80422	-1.24583	Serpine1	Ensembl	3011	chr5:137061504-137072259:-	chr5	-	137061504	137072259	serine (or cysteine) peptidase inhibitor, clade E, member 1 [Source:MGI Symbol;Acc:MGI:97608]	GGGCAAAGTGGTTTCAAATTTTTCCAAGGCATTCAGAAGCAGAGAGGGAAAAGGGGCTGT				18787	CCDS19761			NM_008871	uc009abn.2	3.33856	2.29805	2.12991	-0.549637	-1.3554	-1.11554	-1.42719	-1.08517
ENSMUST00000114560	protein_coding	ASMM10EP3A112863955	protein_coding	up	1.51189	0.0042319	0.0771084	6.51418	5.91783	Zfp467	Ensembl	3266	chr6:48436613-48445090:-	chr6	-	48436613	48445090	zinc finger protein 467 [Source:MGI Symbol;Acc:MGI:1916160]	GGAGGAGGTGGAATGGCCCCAGCATCTCTCCTTCCTTCCCAGTCCTTTTCCCACTCCTGA			Yes	68910	CCDS51764			NM_001085415	uc009buf.1	6.42301	6.50256	6.66626	6.4649	5.86752	5.5971	6.05225	6.15446
ENSMUST00000148314	protein_coding	ASMM10EP3A100016514	protein_coding	up	1.83555	0.00252466	0.0654499	6.64254	5.76633	RP23-375N21.2	Ensembl	1240	chr2:93955810-93957049:-	chr2	-	93955810	93957049	predicted gene 13889 [Source:MGI Symbol;Acc:MGI:3652053]	TACCTGGATGTTGTCTGTGAGGAGTCTAAATGGACACAAATAAAGCCAATATATTTACAC				620695	CCDS79830			NM_001145034	uc012bzx.1	6.90362	6.94163	6.46135	6.26355	5.76217	5.85123	5.60703	5.84487
ENSMUST00000082262	protein_coding	ASMM10EP3A111310024	protein_coding	up	1.82386	0.00342469	0.0719882	3.12103	2.25404	Emc1	Ensembl	6226	chr4:139352593-139378730:+	chr4	+	139352593	139378730	ER membrane protein complex subunit 1 [Source:UniProtKB/Swiss-Prot;Acc:Q8C7X2]	TCCTGTATAGGCTTCTGTGTGGTGTGTGTGCATTCCTGTCTGAGTTTCTGTGTGGGGTGT				230866						3.01305	3.5357	3.20489	2.73047	2.16756	2.18795	2.17767	2.48296
ENSMUST00000056071	protein_coding	ASMM10EP3A104783786	protein_coding	up	1.5108	0.0180935	0.123879	-1.64826	-2.24358	Ifi209	Ensembl	3439	chr1:173630917-173647928:+	chr1	+	173630917	173647928	Pyrin and HIN domain-containing protein 1 [Source:UniProtKB/Swiss-Prot;Acc:Q8BV49]	TGCCCAGGCACTAGGAGTTCCTCTAGCAACAATAGCCAAGAGACAGAGACTGAAAAATGT				236312	CCDS35791			NM_175026	uc007drr.2	-1.52922	-1.85003	-1.31139	-1.90241	-1.94023	-2.5001	-2.17263	-2.36135
ENSMUST00000136548	protein_coding	ASMM10EP3A117362446	protein_coding	up	1.52115	0.010738	0.102474	0.324212	-0.280953	Hk1	Ensembl	471	chr10:62315476-62375100:-	chr10	-	62315476	62375100	Hexokinase-1 [Source:UniProtKB/Swiss-Prot;Acc:P17710]	TGATTTGAGAAGTCTCCAGGCAGCATTTCATAGATCAGAAAACCCCGCTTCTGAGGACAG				15275						0.177372	-0.0339858	0.422022	0.731438	-0.315596	-0.290853	-0.221532	-0.295833
ENSMUST00000102647	protein_coding	ASMM10EP3A113670059	protein_coding	up	1.58446	0.0101878	0.100398	3.7106	3.04661	RP23-387F9.3	Ensembl	654	chr2:84669221-84670708:-	chr2	-	84669221	84670708	Selenoprotein H [Source:UniProtKB/Swiss-Prot;Acc:Q3UQA7]	ACCTTTCATAAAGAGCTTTCAGTCCCTGGAGATGTTGAAGCATTTATGATGGTGCATGGC				72657				NM_001037279		3.80434	3.86006	3.48696	3.69105	3.1815	2.58121	3.119	3.30475
ENSMUST00000150350	protein_coding	ASMM10EP3A126374981	protein_coding	up	2.54287	0.0318372	0.155908	2.68136	1.3349	Rpl13a	Ensembl	1047	chr7:45125558-45128761:-	chr7	-	45125558	45128761	ribosomal protein L13A [Source:MGI Symbol;Acc:MGI:1351455]	TCCTTTCCCAGGCGGCTGCCGAAGATGGCGGAGGGGCAGGTTCTGGTATTGGATGGCCGA		Exosome		22121	CCDS21230			NM_009438	uc009gtk.2	3.31427	2.77597	2.72155	1.91363	1.57593	0.206061	1.57843	1.97918
ENSMUST00000065049	protein_coding	ASMM10EP3A125696396	protein_coding	up	1.71614	0.0106736	0.102126	0.250325	-0.52884	Rnaseh2a	Ensembl	1006	chr8:84957667-84966041:-	chr8	-	84957667	84966041	Ribonuclease H2 subunit A [Source:UniProtKB/Swiss-Prot;Acc:Q9CWY8]	AGCACAGCCCAGGCCATCCTGGAGAAGGAGGCAGAAGATGTCATTTGAAGCTGAGGAGGA		Cytoplasm		69724						0.540964	0.132241	0.0810798	0.247014	-0.503517	-1.0638	-0.307989	-0.240056
ENSMUST00000217152	protein_coding	ASMM10EP3A118269554	protein_coding	up	2.94355	0.00149551	0.0590445	4.85389	3.29633	Olfr734	Ensembl	4416	chr14:50316506-50326761:-	chr14	-	50316506	50326761		ACTGTGTCTCTGTTTAGTTTATGTTTCCATGATCTGTCCATTGCTGAGAGTAGGGTGTTG				258658	CCDS27010					5.4352	5.20964	4.48207	4.28864	3.35034	3.16247	3.26106	3.41146
ENSMUST00000113952	protein_coding	ASMM10EP3A108443030	protein_coding	up	1.54156	0.00298641	0.0693769	2.35085	1.72646	Wdr5	Ensembl	2890	chr2:27515157-27536535:+	chr2	+	27515157	27536535	WD repeat domain 5 [Source:MGI Symbol;Acc:MGI:2155884]	CTTGCCAATTCTGTCTCTGCCTGGGGAAGTTCCTGGTCTGTTCTGTGCTCAGAGGCAACA			Yes	140858	CCDS15829			NM_080848	uc012bsw.2	2.23349	2.58374	2.30538	2.28078	1.8237	1.41718	1.83864	1.82631
ENSMUST00000196126	protein_coding	ASMM10EP3A106914369	protein_coding	up	3.74061	0.00431597	0.0776114	0.784243	-1.11903	Anxa3	Ensembl	453	chr5:96841998-96845860:+	chr5	+	96841998	96845860	Annexin A3 [Source:UniProtKB/Swiss-Prot;Acc:O35639]	ACAGCATCATCTAGCCAAGTGCTAAATTCAGATACTTCTGGAGACTACAGAACCGTGCTC		Axon		11745						1.60038	0.616999	0.98175	-0.0621556	-1.33956	-1.2653	-1.4859	-0.385359
ENSMUST00000215821	protein_coding	ASMM10EP3A114402244	protein_coding	up	1.77222	0.0105672	0.101805	0.799211	-0.0263452	Tmod3	Ensembl	898	chr9:75520900-75559594:-	chr9	-	75520900	75559594	tropomodulin 3 [Source:MGI Symbol;Acc:MGI:1355315]	ACTCGGTTCCAAGTCTGTAGCTCCTGTAGTGTGGTTTGAGGTTTGGCAATACCCCCACTT		Nucleus;Cytoplasm		50875						1.0988	0.667357	0.646035	0.784655	0.151172	-0.623351	0.141646	0.225152
ENSMUST00000098911	protein_coding	ASMM10EP3A123370651	protein_coding	up	1.82187	0.0189821	0.12587	-0.0141652	-0.879585	S100a16	Ensembl	1127	chr3:90537254-90543148:+	chr3	+	90537254	90543148	Mus musculus S100 calcium binding protein A16 (S100a16), transcript variant 1, mRNA. [Source:RefSeq mRNA;Acc:NM_001356605]	AGCCCAGGCCTCAGAGCCCTGCTGGAGGAGGTGGACTCACAGGAGGCAGGCCCAGAGAGG		Cytoplasm		67860	CCDS17536			NM_001356606	uc008qcw.1	0.760976	-0.243871	-0.0914023	-0.482363	-0.866924	-0.855069	-0.841864	-0.954482
ENSMUST00000052396	protein_coding	ASMM10EP3A105186938	protein_coding	up	2.07404	0.00673389	0.0878249	0.367115	-0.685328	Rnf138	Ensembl	3110	chr18:21001991-21028224:+	chr18	+	21001991	21028224	E3 ubiquitin-protein ligase RNF138 [Source:UniProtKB/Swiss-Prot;Acc:Q9CQE0]	CGTTAGTCATCTAAATCAAAGACATCAGTTTGATTATGGAGAATTTGTGAATCTTCAGCT			Yes	56515	CCDS29090			NM_207623	uc056zfx.1	0.777796	0.480317	0.520531	-0.310182	-0.884023	-0.848236	-0.592886	-0.416169
NM_001110858	protein_coding	ASMM10EP3A119640004	protein_coding	up	1.84943	0.0168577	0.120581	-0.774642	-1.66173	Crem	Refseq	1990	chr18:3266354-3327591:-	chr18	-	3266354	3327591		AGCACGGGGCAATACACTGCCACAGGTGACATGCCAACTTACCAGATCCGAGCTCCTACT			Yes	12916				NM_001110858	uc033hfn.1	-0.202329	-0.806624	-0.800364	-1.28925	-2.01374	-1.80433	-1.31953	-1.50931
ENSMUST00000115330	protein_coding	ASMM10EP3A110895403	protein_coding	up	1.66496	0.00336947	0.0716411	1.19352	0.458034	Pot1a	Ensembl	3151	chr6:25743737-25809226:-	chr6	-	25743737	25809226	protection of telomeres 1A [Source:MGI Symbol;Acc:MGI:2141503]	AGAAAAGATCATGACTCTTTGAGATTCCCAGAAGACATTTTGCTATTGTGAAAAAGTGTT		Nucleus		101185	CCDS39442			NM_133931	uc009bce.1	1.33998	1.30727	1.1145	1.01232	0.230694	0.288092	0.479934	0.833414
ENSMUST00000100775	protein_coding	ASMM10EP3A109916049	protein_coding	up	2.06878	0.00972352	0.0990587	0.72229	-0.326493	Rad1	Ensembl	4085	chr15:10486069-10499063:+	chr15	+	10486069	10499063	Cell cycle checkpoint protein RAD1 [Source:UniProtKB/Swiss-Prot;Acc:Q9QWZ1]	TTCCGACTTGGTGGAAGCCTTTCACTGTGATAAGACCCAGGTCAACAGAATTTCGGATGT				19355	CCDS70618			NM_001289448	uc033gtc.1	1.02569	0.753391	0.730147	0.379931	-0.530228	-0.838781	-0.26643	0.329468
ENSMUST00000132281	protein_coding	ASMM10EP3A123259276	protein_coding	up	2.11964	0.00170273	0.0607851	0.698317	-0.385505	Fam213b	Ensembl	451	chr4:154897335-154899135:-	chr4	-	154897335	154899135	Prostamide/prostaglandin F synthase [Source:UniProtKB/Swiss-Prot;Acc:Q9DB60]	TGGCTGAAGAGGCTGCGCAGGAGAAAGCTTGTGTGGTGGCCGGTCTGCGACGCTTCGGCT				66469						0.828038	0.767877	0.693632	0.503721	-0.464459	-0.815463	-0.363055	0.100955
ENSMUST00000032779	protein_coding	ASMM10EP3A115639873	protein_coding	up	1.58955	2.33521e-05	0.0205092	0.703946	0.0353308	Ctsc	Ensembl	2493	chr7:88278085-88310888:+	chr7	+	88278085	88310888	cathepsin C [Source:MGI Symbol;Acc:MGI:109553]	AGTCCTCAGGAGGTTGTATCTTGCAGCCCCTATGCCCAAGGTTGTGATGGTGGATTCCCA				13032	CCDS21438	CHEMBL3454		NM_009982	uc009ifu.3	0.794597	0.673862	0.613416	0.733909	0.0414365	-0.0512099	0.00441554	0.146681
ENSMUST00000141557	protein_coding	ASMM10EP3A116991443	protein_coding	up	2.03878	0.00414192	0.076684	1.09382	0.0661125	Trappc13	Ensembl	3502	chr13:104142156-104178425:-	chr13	-	104142156	104178425	Trafficking protein particle complex subunit 13 [Source:UniProtKB/Swiss-Prot;Acc:Q3TIR1]	AGTGACCTCAGTTCTGTGACTGATGAAGTATTTCTTGAAGCACAAATTCAGAATATTACA		Nucleus		66975	CCDS49352			NM_001093759	uc007rst.1	1.43575	1.07116	1.02758	0.840792	-0.170173	-0.34635	0.445542	0.335431
ENSMUST00000144794	protein_coding	ASMM10EP3A100889564	protein_coding	up	1.50875	0.00265369	0.0664473	-0.666689	-1.26004	Lgals3	Ensembl	368	chr14:47373916-47380317:+	chr14	+	47373916	47380317	galectin 3 [Source:HGNC Symbol;Acc:HGNC:6563]	CGGAGCGGCGGGTGGAGCACTAATCAGGCTCGAATACCAATAACCAACCCCCTTTGGCTT				16854						-0.388639	-0.704058	-0.740569	-0.833491	-1.1926	-1.08873	-1.37381	-1.38504
NM_001360151	protein_coding	ASMM10EP3A122586108	protein_coding	up	1.74606	0.0401942	0.174149	1.97401	1.1699	Glrx	Refseq	1324	chr13:75839885-75850151:+	chr13	+	75839885	75850151		TAAAAGGGGTGGCAGAGTCCATGCTGACACAGCTGTCTAACCATGCTGATGGCCAGTGCC				93692				NM_001360151		2.75445	1.81305	1.68939	1.63915	1.26872	0.691409	1.33455	1.38494
ENSMUST00000210238	protein_coding	ASMM10EP3A117530199	protein_coding	up	1.52116	0.011259	0.104103	-0.871272	-1.47644	Arntl	Ensembl	2976	chr7:113207557-113314126:+	chr7	+	113207557	113314126	Mus musculus aryl hydrocarbon receptor nuclear translocator-like (Arntl), transcript variant 3, mRNA. [Source:RefSeq mRNA;Acc:NM_001357070]	ACCCTGCCTAGGTCAACAGGAACAAGAAAATGACTGTCTAGGTGGAGGATTTTGGAAGAA			Yes	11865						-1.05977	-0.853274	-0.837121	-0.734923	-1.51627	-1.58757	-1.7592	-1.04272
ENSMUST00000019302	protein_coding	ASMM10EP3A100341515	protein_coding	up	1.63292	0.0489858	0.190866	3.27757	2.57011	Tmem160	Ensembl	815	chr7:16452779-16455490:+	chr7	+	16452779	16455490	Transmembrane protein 160 [Source:UniProtKB/Swiss-Prot;Acc:Q9D938]	CGCAAGGCACATGAGACAGCTTTTCTCTCCTGGTTCCGAAATGGACTTCTGTCATCCGGC		Cytoplasm		69094	CCDS20849			NM_026938	uc009fhu.1	3.82081	3.27034	2.95991	3.05921	2.77771	1.98026	2.55751	2.96496
ENSMUST00000033809	protein_coding	ASMM10EP3A104591366	protein_coding	up	1.8246	0.0135313	0.111301	2.72079	1.85321	Prps1	Ensembl	1965	chrX:140456613-140476140:+	chrX	+	140456613	140476140	Ribose-phosphate pyrophosphokinase 1 [Source:UniProtKB/Swiss-Prot;Acc:Q9D7G0]	ACCATACCTCAGGAGGACAAGATGAAACACTGCTCCAAGATACAGGTGATTGACATCTCT		Nucleus		19139	CCDS30439		00030+2.7.6.1	NM_021463	uc009uky.2	3.36462	2.67697	2.46832	2.37326	1.71102	1.64957	1.89628	2.15599
ENSMUST00000000193	protein_coding	ASMM10EP3A115739638	protein_coding	up	46.1591	0.000822411	0.0514013	3.3875	-2.14104	Ccl2	Ensembl	813	chr11:82035571-82037453:+	chr11	+	82035571	82037453	C-C motif chemokine 2 [Source:UniProtKB/Swiss-Prot;Acc:P10148]	GTCCCAAAGAAGCTGTAGTTTTTGTCACCAAGCTCAAGAGAGAGGTCTGTGCTGACCCCA		Axon		20296	CCDS25139			NM_011333	uc007kmp.1	5.2757	3.8057	3.45613	1.01247	-2.14884	-2.46865	-2.11562	-1.83108
ENSMUST00000073942	protein_coding	ASMM10EP3A116561985	protein_coding	up	1.9622	0.00466416	0.0787842	3.09857	2.12609	Cnbd2	Ensembl	1758	chr2:156312592-156357102:+	chr2	+	156312592	156357102	Cyclic nucleotide-binding domain-containing protein 2 [Source:UniProtKB/Swiss-Prot;Acc:Q9D5U8]	ATTCATGACAATGGGTTTCTCTGTGTAGCCCTGGCTGTCCTGGTGAAAGACCCCCGAGGT				70873				NM_001316755	uc057boy.1	3.40792	3.40992	2.90376	2.67267	2.43301	2.20833	1.96805	1.89498
ENSMUST00000072040	protein_coding	ASMM10EP3A118576215	protein_coding	up	1.65033	0.0187313	0.125399	0.559967	-0.162785	Vrk1	Ensembl	1509	chr12:106010228-106075220:+	chr12	+	106010228	106075220	vaccinia related kinase 1 [Source:MGI Symbol;Acc:MGI:1261847]	ACATGGAGTGCTCAGACACACAGGTGCAAGAGGCCGCACAGACCCGTTCACGAACCAGAA				22367	CCDS26158			NM_001029844	uc007ozd.1	1.1795	0.465292	0.247785	0.347286	-0.325938	-0.142648	-0.235425	0.0528715
ENSMUST00000046746	protein_coding	ASMM10EP3A121842878	protein_coding	up	2.86422	0.00220606	0.0634978	3.02743	1.50929	Igfbp7	Ensembl	1116	chr5:77349240-77408041:-	chr5	-	77349240	77408041	insulin like growth factor binding protein 7 [Source:HGNC Symbol;Acc:HGNC:5476]	GGGCACCTGCGAGCAAGGTCCTTCCATAGTGACGCCCCCCAAGGACATCTGGAACGTCAC		Axon		29817	CCDS51529			NM_008048	uc008xwf.2	3.67665	3.03571	2.79554	2.6018	1.52963	1.25982	1.22698	2.02071
ENSMUST00000134656	protein_coding	ASMM10EP3A116029319	protein_coding	up	4.94837	0.00223741	0.0635389	0.382208	-1.92475	Ecscr	Ensembl	619	chr18:35713273-35717290:-	chr18	-	35713273	35717290	Endothelial cell-specific chemotaxis regulator [Source:UniProtKB/Swiss-Prot;Acc:Q3TZW0]	CAGGGAGTTCAGGGCTGTCTGAAAGATTCTTTAAGAGTGACCTGGAGTCGCCATGGGTCC				68545						0.891423	0.544761	0.018101	0.0745469	-1.95824	-2.79234	-2.10256	-0.845847
ENSMUST00000164574	protein_coding	ASMM10EP3A115274367	protein_coding	up	2.32269	0.00541638	0.0822121	3.18967	1.97387	Snrpe	Ensembl	597	chr1:133608861-133610215:-	chr1	-	133608861	133610215	small nuclear ribonucleoprotein E [Source:MGI Symbol;Acc:MGI:98346]	TGGCTGTATGAACAAGTGAATATGCGGATAGAAGGTTGTATTATTGTGAGTACCCAGGCT		Exosome		20643						3.16281	3.45497	3.22477	2.91611	2.00708	1.23561	2.17974	2.47304
ENSMUST00000079738	protein_coding	ASMM10EP3A119428198	protein_coding	up	1.88988	0.00977226	0.0992002	-1.07496	-1.99326	AC102232.1	Ensembl	1013	chr18:57533780-57731065:+	chr18	+	57533780	57731065	RIKEN cDNA 1700011I03 gene [Source:MGI Symbol;Acc:MGI:1922694]	AGCAGAGCAGTGCCAGGGATTCCAAAACCCTAAGGAATGAGGTTAGTCGGTGTCTGTCCA				75444	CCDS50295			NM_029290	uc008ezg.3	-1.38235	-0.750409	-0.766771	-1.40032	-1.54801	-2.33077	-1.97671	-2.11754
ENSMUST00000030047	protein_coding	ASMM10EP3A100070569	protein_coding	up	1.72351	0.00135542	0.0578682	0.767952	-0.0173968	Tnfsf8	Ensembl	3807	chr4:63831308-63861347:-	chr4	-	63831308	63861347	tumor necrosis factor (ligand) superfamily, member 8 [Source:MGI Symbol;Acc:MGI:88328]	CTATGCCTGCCTTCCATTTACATAAATTTACATTTGTTTTCTAATAAGAATGTATAGGAC				21949	CCDS18264			NM_009403	uc008thd.1	0.681586	1.14926	0.650553	0.590414	0.121582	0.0168902	-0.122181	-0.0858786
ENSMUST00000032185	protein_coding	ASMM10EP3A106141177	protein_coding	up	1.6141	0.0372965	0.167528	1.01701	0.326279	Slc6a6	Ensembl	6186	chr6:91684053-91759066:+	chr6	+	91684053	91759066	solute carrier family 6 (neurotransmitter transporter, taurine), member 6 [Source:MGI Symbol;Acc:MGI:98488]	CTGGATATATGGCGGTGATAACTTATATGACGGTATTGAGGACATGATTGGCTATCGGCC		Nucleus		21366	CCDS39570			NM_009320	uc009cyh.2	0.959691	0.89619	1.48454	0.727608	-0.0755601	0.107755	0.430887	0.842033
ENSMUST00000150740	protein_coding	ASMM10EP3A117587518	protein_coding	up	2.22366	0.0381521	0.169366	3.97142	2.81849	l7Rn6	Ensembl	772	chr7:89919572-89923715:-	chr7	-	89919572	89923715	Protein Hikeshi [Source:UniProtKB/Swiss-Prot;Acc:Q9DD02]	TCCATCAGAAATGTTCATCCCAGCAAATGTGGTTCTGAAATGGTATGAGCCAATTCCAAT				67669						4.40551	4.0857	3.7722	3.62229	3.09376	1.66132	3.02615	3.49272
ENSMUST00000174211	protein_coding	ASMM10EP3A119726865	protein_coding	up	1.57556	0.0174885	0.122423	3.47898	2.82311	Egfl7	Ensembl	1163	chr2:26586630-26592681:+	chr2	+	26586630	26592681	EGF like domain multiple 7 [Source:HGNC Symbol;Acc:HGNC:20594]	ACATCTGGGGTCCTGCTCCTGCAAAAAAGATCTGTGATAACCTCTCACCACCCAGGCTGG				353156				NM_001164564	uc008ivs.2	4.02254	3.34654	3.16641	3.38043	2.83374	2.7689	2.66519	3.02463
ENSMUST00000048572	protein_coding	ASMM10EP3A109479701	protein_coding	up	1.87033	0.00548332	0.0826609	-0.165755	-1.06905	Hlx	Ensembl	2278	chr1:184727140-184732619:-	chr1	-	184727140	184732619	H2.0-like homeobox protein [Source:UniProtKB/Swiss-Prot;Acc:Q61670]	ACATTTCCAGGTCCCTATGCTGTGCTCACTAAGGACACCATGCCACAGACATACAAGCGG		Cytoplasm	Yes	15284	CCDS15593			NM_008250	uc007dyn.2	0.389665	-0.151801	-0.355716	-0.545168	-0.994487	-0.926672	-1.24237	-1.11267
ENSMUST00000119905	protein_coding	ASMM10EP3A126070109	protein_coding	up	1.79735	0.0473577	0.187981	2.12986	1.28398	Gtf2a2	Ensembl	622	chr9:70012565-70022737:+	chr9	+	70012565	70022737	Transcription initiation factor IIA subunit 2 [Source:UniProtKB/Swiss-Prot;Acc:Q80ZM7]	GCATTGGCTCAGAGAGTCAGGAACAGAGTCAATTTCAGGATACTGGCTCGAATACTACGG		Nucleus	Yes	235459	CCDS72269			NM_001282084	uc033jld.1	2.90792	1.95536	1.71102	1.94512	1.50401	0.676411	1.31935	1.63617
NM_001357520	protein_coding	ASMM10EP3A106021025	protein_coding	up	1.64813	0.017298	0.121826	-0.447145	-1.16797	Xrcc5	Refseq	2845	chr1:72307421-72394953:+	chr1	+	72307421	72394953		AACCTGGGTTCTAAAAATCTTTCTGTTGTGCTGTGTGTGGATGTGGGGGTTGCCATGGGT			Yes	22596				NM_001357520		-0.714954	0.0115356	-0.220864	-0.864298	-1.35175	-0.973576	-1.23869	-1.10787
ENSMUST00000102581	protein_coding	ASMM10EP3A105806774	protein_coding	up	2.10425	0.00652279	0.0872097	2.75315	1.67984	Kctd10	Ensembl	3103	chr5:114363567-114380508:-	chr5	-	114363567	114380508	potassium channel tetramerisation domain containing 10 [Source:MGI Symbol;Acc:MGI:2141207]	ACCTTTCTCTTGTATCTGACACAAAACCTATGATAAATACTCAAACAATCCCGACTGGAT				330171	CCDS19563			NM_026145	uc008yzm.2	2.83112	3.19027	2.6151	2.37611	1.35602	1.48641	1.6245	2.25244
ENSMUST00000058269	protein_coding	ASMM10EP3A107218872	protein_coding	up	1.53386	0.00832231	0.0932425	-1.18192	-1.79908	Fam161a	Ensembl	1927	chr11:23013387-23023731:+	chr11	+	23013387	23023731		ACCTTGGGAACTCTGATCATTCTTCTGTTTGTTTGTTTTCGAGGTTGGGTTTCTCTGTGT				73873				NM_028672	uc007ier.2	-1.22531	-0.882442	-1.05937	-1.56056	-1.96136	-1.62669	-1.80912	-1.79915
ENSMUST00000036004	protein_coding	ASMM10EP3A112730679	protein_coding	up	1.75903	0.00450267	0.0783972	2.01452	1.19974	Hnrnpa1	Ensembl	1918	chr15:103240432-103244955:+	chr15	+	103240432	103244955	Heteroous nuclear ribonucleoprotein A1 Heteroous nuclear ribonucleoprotein A1, N-terminally processed [Source:UniProtKB/Swiss-Prot;Acc:P49312]	GGCGGAGGCGGCTTTGGCGGTGGTAGTGGAAGCAATTTTGGAGGTGGTGGAAGCTACAAT		Exosome		15382	CCDS37232			NM_001039129	uc007xxr.2	2.30402	2.23246	1.99398	1.52761	1.07612	1.16206	1.20806	1.35272
NM_001355079	protein_coding	ASMM10EP3A113723199	protein_coding	up	2.25339	0.00507851	0.0802402	1.04001	-0.132082	Fkbp7	Refseq	895	chr2:76663034-76673098:-	chr2	-	76663034	76673098		CGTTTGCATATGGAAAAGAAGGCTACGAAGGCAAGATTCCACCCAATGCAACTCTGATGT		Nucleus		14231	CCDS16161			NM_001355079	uc008kfh.2	1.47887	0.840368	1.08557	0.755253	-0.135764	-0.54477	-0.322592	0.474799
ENSMUST00000217733	protein_coding	ASMM10EP3A107357081	protein_coding	up	2.05999	0.0310372	0.153884	5.45332	4.41068	Myl6	Ensembl	1668	chr10:128490861-128493854:-	chr10	-	128490861	128493854	myosin, light polypeptide 6, alkali, smooth muscle and non-muscle [Source:MGI Symbol;Acc:MGI:109318]	TCTTCTCCACAGAGCTTGTCCGGATGGTGCTGAATGGCTGAGGACATTCTGTATCCCGAG				17904					uc007hnd.2	5.86906	5.50434	4.93782	5.50207	4.70676	3.46673	4.61604	4.85319
ENSMUST00000210616	protein_coding	ASMM10EP3A107089893	protein_coding	up	4.10803	0.00802687	0.0922824	1.81797	-0.220475	Letm2	Ensembl	2974	chr8:25591654-25597496:-	chr8	-	25591654	25597496	LETM1 domain-containing protein LETM2, mitochondrial [Source:UniProtKB/Swiss-Prot;Acc:Q7TNU7]	AGACAGAAAATAGAGTTGCCATATTCCACATATTCAGCTCTCACAGCCTGTGGGTTTGCT				270035					uc009lgj.2	2.81258	2.36729	1.66153	0.430471	-0.110539	-0.35499	-0.294804	-0.121566
ENSMUST00000185265	protein_coding	ASMM10EP3A105224987	protein_coding	up	1.55691	0.0293455	0.150047	3.77707	3.13838	Sumo1	Ensembl	532	chr1:59639944-59670739:-	chr1	-	59639944	59670739	Small ubiquitin-related modifier 1 [Source:UniProtKB/Swiss-Prot;Acc:P63166]	ACTCAAAGTTATTGGACAGGGAGTTCCAATGAATTCACTCAGGTTTCTCTTTGAAGGTCA			Yes	22218						4.3237	3.70924	3.62107	3.45425	2.97329	2.90691	3.25589	3.41742
ENSMUST00000115079	protein_coding	ASMM10EP3A125275759	protein_coding	up	2.35666	0.023778	0.137299	2.48549	1.24874	Rpl35a	Ensembl	510	chr16:33056466-33060176:+	chr16	+	33056466	33060176	ribosomal protein L35A [Source:MGI Symbol;Acc:MGI:1928894]	TGCTGCTGAGCTTTGGGGCCCGATTGCTGGGGCCTGCTGGGAACAGGACTTCTAACAGCA		Exosome;Axon		57808				NM_001130484	uc007yzw.2	3.11555	2.45447	2.28349	2.08845	1.62029	0.293354	1.21537	1.86597
ENSMUST00000126610	protein_coding	ASMM10EP3A113454808	protein_coding	up	1.88827	0.0255947	0.141567	1.32036	0.403292	Rpl12	Ensembl	1242	chr2:32961559-32964496:+	chr2	+	32961559	32964496	ribosomal protein L12 [Source:MGI Symbol;Acc:MGI:98002]	GCAGGATCCGTCTTTTCGGCTTTCGGCTCGGAGGAGGCAACGGTGCAACTTTCTTCGGTC		Nucleus;Exosome;Axon		269261	CCDS15936			NM_009076	uc008jhe.2	2.09444	1.16278	1.26937	0.754827	0.410775	0.0910075	0.370281	0.741104
ENSMUST00000030299	protein_coding	ASMM10EP3A100057169	protein_coding	up	3.95493	0.00162333	0.0600944	3.58436	1.60071	Cyp2j5	Ensembl	2345	chr4:96628773-96664154:-	chr4	-	96628773	96664154	Cytochrome P450 2J5 [Source:UniProtKB/Swiss-Prot;Acc:O54749]	TTTTGTTTTAGGGTGAAATGTTCTGTAGATATCTGTTAAATCCATCTGATTCAGAACCTC				13109	CCDS18371			NM_010007	uc008ttl.1	4.18158	4.08099	3.22957	2.8453	1.86214	1.11875	1.75187	1.67007
ENSMUST00000063417	protein_coding	ASMM10EP3A101238715	protein_coding	up	2.29423	0.0129091	0.109165	3.52256	2.32455	Srsf7	Ensembl	2279	chr17:80200080-80207305:-	chr17	-	80200080	80207305	serine/arginine-rich splicing factor 7 [Source:MGI Symbol;Acc:MGI:1926232]	TCGAGGTATTTCCAATCCCGCTCAAGGTCGAGATCAAGATCCAGGTCTATTTCACGACCA				225027	CCDS28988			NM_001195485	uc008dqq.2	4.40382	3.47189	3.31751	2.89704	2.23543	2.0586	2.3348	2.66938
ENSMUST00000038423	protein_coding	ASMM10EP3A105441932	protein_coding	up	2.88367	0.0285783	0.148264	1.75607	0.228168	Rtp4	Ensembl	1573	chr16:23609919-23614222:+	chr16	+	23609919	23614222	Receptor-transporting protein 4 [Source:UniProtKB/Swiss-Prot;Acc:Q9ER80]	CGTATTGTTCTCAAGCTATGTTGATTAAATAAATCTTGATTATAACTAACAGTCACCTGT				67775				NM_023386		1.95475	1.99592	2.74666	0.326957	0.0371953	0.109269	0.0737578	0.692451
ENSMUST00000026624	protein_coding	ASMM10EP3A108381292	protein_coding	up	1.85067	0.0198391	0.127787	0.821313	-0.0667372	Tm9sf2	Ensembl	3107	chr14:122107038-122159604:+	chr14	+	122107038	122159604	transmembrane 9 superfamily member 2 [Source:MGI Symbol;Acc:MGI:1915309]	ATTAGTTTTGAGGAAGAGAAAAACATCAGATGGGCGTCTAGGTGGGACTATATTCTGGAG		Nucleus		68059	CCDS27345			NM_080556	uc007vaw.1	1.44599	0.830537	0.913216	0.0955079	-0.137507	-0.130453	-0.0725662	0.073578
ENSMUST00000057927	protein_coding	ASMM10EP3A100157550	protein_coding	up	2.35349	0.00939955	0.0978286	4.27592	3.04112	Rasip1	Ensembl	3202	chr7:45627488-45639093:+	chr7	+	45627488	45639093	Ras-interacting protein 1 [Source:UniProtKB/Swiss-Prot;Acc:Q3U0S6]	TGAGTTGTTGGGTTGGTAGACGATGGGACAGTGGGAAGATGGGCTTGGGATGTGAATGCC				69903	CCDS21256			NM_028544	uc009gwi.1	5.11052	4.27199	4.1019	3.61927	3.10148	2.78209	2.98921	3.29168
ENSMUST00000029564	protein_coding	ASMM10EP3A112434519	protein_coding	up	1.57839	0.035142	0.162498	-0.809534	-1.46799	Pmvk	Ensembl	1194	chr3:89459118-89469013:+	chr3	+	89459118	89469013	Phosphomevalonate kinase [Source:UniProtKB/Swiss-Prot;Acc:Q9D1G2]	GGGTCCACTTCGTGCTTGGCTGCATTTCAGGGGTCCGAAGTGTCAGCTTTAGGCCTGGTG		Cytoplasm		68603	CCDS17511			NM_026784	uc008pzt.2	-0.275227	-0.903833	-0.925864	-1.13321	-1.47741	-1.86388	-1.43446	-1.09622
ENSMUST00000203775	protein_coding	ASMM10EP3A107724060	protein_coding	up	7.02884	0.0205719	0.129625	5.16094	2.34766	Tacr1	Ensembl	4933	chr6:82402787-82560104:+	chr6	+	82402787	82560104	tachykinin receptor 1 [Source:MGI Symbol;Acc:MGI:98475]	CTACTGCTGCCTCAATGACAGGTTCCGTCTGGGCTTCAAGCATGCCTTTCGCTGCTGCCC				21336					uc009cli.2	3.71454	5.32509	5.50967	6.09448	2.29759	0.32911	2.92111	3.84282
ENSMUST00000059579	protein_coding	ASMM10EP3A107066952	protein_coding	up	1.52501	0.00487702	0.0795523	0.754906	0.14609	Fam76b	Ensembl	3702	chr9:13827716-13846541:+	chr9	+	13827716	13846541	Mus musculus family with sequence similarity 76, member B (Fam76b), transcript variant 2, mRNA. [Source:RefSeq mRNA;Acc:NM_001358259]	ATGGAGATAGTAGCTCTATAAATCAGTCAGCAGATAGTGGGGGAACAGACAATTTTGTCC		Nucleus		72826	CCDS22819			NM_001358259	uc009oef.1	0.720951	0.773222	1.08166	0.443788	0.186282	-0.00625848	0.204322	0.200015
ENSMUST00000052798	protein_coding	ASMM10EP3A107328280	protein_coding	up	2.13915	0.00154586	0.0595371	4.07689	2.97986	Ptges3	Ensembl	2000	chr10:128058954-128077272:+	chr10	+	128058954	128077272	Prostaglandin E synthase 3 [Source:UniProtKB/Swiss-Prot;Acc:Q9R0Q7]	TTCTTTCTAATAAACTGTTGGAAGATTTCTTGGCTGTCCTTTTAAGTGTCTGTTTGCTGT		Exosome		56351	CCDS36087			NM_019766	uc007hld.1	4.22984	4.4103	3.92222	3.74523	2.92428	2.64954	3.0586	3.28699
ENSMUST00000075452	protein_coding	ASMM10EP3A106904770	protein_coding	up	3.06546	0.00543059	0.0822893	1.57469	-0.0414112	Chic2	Ensembl	9699	chr5:74997988-75044774:-	chr5	-	74997988	75044774	Cysteine-rich hydrophobic domain-containing protein 2 [Source:UniProtKB/Swiss-Prot;Acc:Q9D9G3]	TGGAGACTGAGCAAAAGGAAATGTGAAACGAACAACATGATGGAATATGTCATCCTCATA				74277	CCDS19349			NM_028850	uc008xtw.2	1.72348	1.98686	1.67194	0.916501	0.414955	-0.898132	-0.0474346	0.364967
ENSMUST00000092486	protein_coding	ASMM10EP3A100141536	protein_coding	up	1.65611	0.0159825	0.118208	-0.323855	-1.05165	Adamts14	Ensembl	5188	chr10:61197112-61273438:-	chr10	-	61197112	61273438	a disintegrin-like and metallopeptidase (reprolysin type) with thrombospondin type 1 motif, 14 [Source:MGI Symbol;Acc:MGI:2179942]	TCAAGTCATGTGTGGACCGGCCTGGAGATGCTGATTTTTAAAACGTTACCTATTTATTAA				237360	CCDS35915			NM_001081127	uc007ffu.1	-0.55623	-0.0633862	0.00433175	-0.680135	-0.961471	-1.1126	-1.38838	-0.744142
ENSMUST00000146312	protein_coding	ASMM10EP3A103116287	protein_coding	up	1.55038	0.00374387	0.0746844	0.94734	0.314716	Stag1	Ensembl	1012	chr9:100643448-100796791:+	chr9	+	100643448	100796791	Cohesin subunit SA-1 [Source:UniProtKB/Swiss-Prot;Acc:Q9D3E6]	GCTGGGGAAGAGTGCAATGCAGGACAGTGGTGACTACCCCCTTACAATGCCTGGTCCTCA		Cytoplasm;Nucleus;Exosome	Yes	20842					uc012gzf.1	0.775159	1.08274	1.10242	0.829041	0.340815	0.00057815	0.485258	0.432215
ENSMUST00000047498	protein_coding	ASMM10EP3A117290164	protein_coding	up	3.66565	0.0326678	0.157314	0.243079	-1.63099	RP23-101F14.3	Ensembl	792	chr2:122637850-122641191:+	chr2	+	122637850	122641191	Normal mucosa of esophagus-specific 1 protein [Source:UniProtKB/Swiss-Prot;Acc:Q810Q5]	GGCCGCAGCCGCCCTAGATTTGGAATTCTACACTAAAGTCATCATGGGCGTTTTCCAGAT				433470	CCDS38224			NM_001004174	uc008may.1	1.69705	0.0631527	0.604385	-1.39227	-1.4673	-1.18376	-1.66192	-2.21098
ENSMUST00000223205	protein_coding	ASMM10EP3A103211164	protein_coding	up	1.71507	0.0058455	0.0839098	-0.977208	-1.75547	Ispd	Ensembl	2361	chr12:36381757-36689503:+	chr12	+	36381757	36689503	D-ribitol-5-phosphate cytidylyltransferase [Source:UniProtKB/Swiss-Prot;Acc:Q5RJG7]	AGGAACATGGGTGTAGTGATTTTGACTTGGAATTTGGAACAGAGTGCTTGCAGTTGGCTC				75847				NM_001289502	uc007nkc.3	-1.02288	-0.688879	-0.834584	-1.36248	-1.74328	-1.71235	-2.06548	-1.50079
ENSMUST00000214673	protein_coding	ASMM10EP3A100315679	protein_coding	up	1.86065	0.00170396	0.0607851	2.74793	1.85213	Camta1	Ensembl	243	chr4:151792494-151861669:-	chr4	-	151792494	151861669	Calmodulin-binding transcription activator 1 [Source:UniProtKB/Swiss-Prot;Acc:A2A891]	TGCGGAACTAGCACCTACTGTGTTCTCAACACCGTGCCACCTATAGAAGATGATCATGGG			Yes	100072				NM_001195565		3.00843	2.52919	2.46216	2.99195	1.85146	1.79605	1.69121	2.06979
ENSMUST00000163718	protein_coding	ASMM10EP3A100133727	protein_coding	up	3.03508	0.000278717	0.0408576	-1.16847	-2.77021	RP23-400M20.3	Ensembl	1236	chrX:23892784-23907497:+	chrX	+	23892784	23907497		TCCTATGCTCCTGCTGCAGCAAGTGTCTTATCGGAGAAAAGTTCATACCTGTGGAAGGGA				236749				NM_001034864		-1.3093	-0.846924	-0.979858	-1.53781	-2.92691	-2.79451	-2.99779	-2.36163
ENSMUST00000032844	protein_coding	ASMM10EP3A106142299	protein_coding	up	1.62189	0.0483446	0.189735	3.09725	2.39957	Tmem126a	Ensembl	799	chr7:90450700-90457229:-	chr7	-	90450700	90457229	transmembrane protein 126A [Source:MGI Symbol;Acc:MGI:1913521]	AAACAACTTCCAGAATCAGACAGGAATCTGCTTGAATATGGATCAGCATATATTGGACTT		Nucleus		66271	CCDS21447			NM_025460		3.69283	3.03812	2.92831	2.72974	2.34088	2.03284	2.29149	2.93308
ENSMUST00000202133	protein_coding	ASMM10EP3A102562552	protein_coding	up	1.89239	0.00237024	0.0641512	-0.629485	-1.54969	Hmgb1	Ensembl	685	chr5:149048793-149184489:-	chr5	-	149048793	149184489	High mobility group protein B1 [Source:UniProtKB/Swiss-Prot;Acc:P63158]	TGGGAAATGAATCCGGACATCACACCCGTGCTGGAAAATCAACTAAACATGGGCAAAGGA		Exosome;Axon	Yes	15289						-0.207165	-0.729097	-0.577289	-1.00439	-1.65071	-1.54129	-1.66894	-1.33782
ENSMUST00000108261	protein_coding	ASMM10EP3A115773118	protein_coding	up	1.66752	0.00696022	0.0888734	-0.963018	-1.70072	Gpr160	Ensembl	2213	chr3:30855950-30897190:+	chr3	+	30855950	30897190	G protein-coupled receptor 160 [Source:MGI Symbol;Acc:MGI:1919112]	GCAGCAGGCAGAGAGGTGAGGTGGGTTGCACAGAGAATCCTCCTGGCTGATGGATAGACA				71862	CCDS50883			NM_001286994	uc033hsr.1	-0.620554	-0.907252	-1.21268	-1.11159	-1.75131	-1.56513	-2.03885	-1.44759
ENSMUST00000018577	protein_coding	ASMM10EP3A109814791	protein_coding	up	1.5087	0.0040869	0.0763189	0.492262	-0.101047	Nol11	Ensembl	3158	chr11:107166663-107189381:-	chr11	-	107166663	107189381	Nucleolar protein 11 [Source:UniProtKB/Swiss-Prot;Acc:Q8BJW5]	TCCTGAGTCCACCACCTGTGCTTGCTTAAAACTTTTCTTGAGCGTTGGTGATGACTGTCT				68979	CCDS25566			NM_133702	uc007mai.2	0.779634	0.508479	0.499737	0.181198	-0.0468124	-0.220621	-0.136216	-0.000539499
ENSMUST00000036503	protein_coding	ASMM10EP3A112706190	protein_coding	up	2.62133	0.00167156	0.0604999	-1.28646	-2.67676	Zfand4	Ensembl	3123	chr6:116264263-116330299:+	chr6	+	116264263	116330299	zinc finger, AN1-type domain 4 [Source:MGI Symbol;Acc:MGI:1914742]	AGCTGCTGAAGGCTAAGATGGAGAACATGAATCTCAGCAAAAAGCCTAAGAAAGTTGTCA				67492				NM_001309446		-1.23109	-1.62413	-1.18894	-1.10169	-3.2745	-2.80373	-2.32241	-2.30641
ENSMUST00000115231	protein_coding	ASMM10EP3A116059697	protein_coding	up	1.53878	0.00321373	0.0706331	4.5362	3.91441	Rpl39	Ensembl	612	chrX:37082520-37085402:-	chrX	-	37082520	37085402	ribosomal protein L39 [Source:MGI Symbol;Acc:MGI:1914498]	CGTTCTTCCGGTCCCGGCCTTTCTCTTCTCCATTCCTCCGCCATCGTGCGCGCTATTCTT		Cytoplasm;Exosome		67248	CCDS40927			NM_026055	uc009syc.2	4.82973	4.48652	4.6079	4.22067	3.96156	3.83698	3.87916	3.97996
ENSMUST00000101014	protein_coding	ASMM10EP3A127232183	protein_coding	up	1.87235	0.0346319	0.161322	5.0475	4.14265	Rpl26	Ensembl	657	chr11:68901610-68904510:+	chr11	+	68901610	68904510	60S ribosomal protein L26 [Source:UniProtKB/Swiss-Prot;Acc:P61255]	GGAAGGATGACGAAGTTGTTCGCGGACACTACAAAGGCCAGCAGATTGGCAAGGTGGTCC		Exosome		19941					uc007joi.1	5.46567	4.9699	4.74867	5.00574	4.56827	3.28453	4.20928	4.50852
ENSMUST00000128241	protein_coding	ASMM10EP3A100273482	protein_coding	up	4.94613	0.000308501	0.041078	1.23408	-1.07222	Aire	Ensembl	1938	chr10:78030022-78043580:-	chr10	-	78030022	78043580	Autoimmune regulator [Source:UniProtKB/Swiss-Prot;Acc:Q9Z0E3]	TAGAGATGCAAGGCCACCCCATATCCTGGAATTAAAGTCACTTCTATGTACTTTGAGGTA		Dendrite	Yes	11634	CCDS23961			NM_009646	uc007fwr.2	0.779888	0.692229	1.62984	1.83435	-1.25358	-0.810777	-1.25095	-0.973576
ENSMUST00000089497	protein_coding	ASMM10EP3A108520650	protein_coding	up	1.7833	0.00846223	0.0938982	1.19205	0.357498	Isy1	Ensembl	5837	chr6:87814269-87838798:-	chr6	-	87814269	87838798	Pre-mRNA-splicing factor ISY1 homolog [Source:UniProtKB/Swiss-Prot;Acc:Q69ZQ2]	TCTCAGCAGGAGATTGAGGAGGCGCTTGTACGGAGGAAGAAAATGGAACTGCTCCAGAAA		Exosome		57905	CCDS39548			NM_133934	uc009cub.1	1.68829	1.21417	1.00188	0.863865	0.341302	0.136219	0.257278	0.695193
ENSMUST00000107722	protein_coding	ASMM10EP3A128752083	protein_coding	up	2.35814	0.0058474	0.0839098	-0.88996	-2.12761	Spop	Ensembl	3063	chr11:95414098-95493406:+	chr11	+	95414098	95493406	Mus musculus speckle-type POZ protein (Spop), transcript variant 2, mRNA. [Source:RefSeq mRNA;Acc:NM_001359107]	GCGTCGACGTGCTGACGACAGGACGCCCAGGCCGGTGTGTGTCGGTGTGTATGTGTGTGT				20747	CCDS36286			NM_001359107	uc007lak.1	-1.35823	-0.212118	-0.756156	-1.23333	-2.31889	-2.28243	-2.19915	-1.70997
ENSMUST00000196872	protein_coding	ASMM10EP3A121373803	protein_coding	up	1.86536	0.0252748	0.140835	-0.99593	-1.89538	Tyms	Ensembl	559	chr5:30061980-30073581:-	chr5	-	30061980	30073581	thymidylate synthase [Source:MGI Symbol;Acc:MGI:98878]	AGGCACGATACAGCCTGAGAGATTACTCGGGACAAGGAGTAGACCAGCTGCAAAAAGTGA				22171					uc012dty.1	-0.57454	-0.612423	-1.10577	-1.69098	-2.06767	-1.94727	-2.1228	-1.44378
NM_001358647	protein_coding	ASMM10EP3A107474580	protein_coding	up	1.50357	0.0325001	0.156954	1.4468	0.858406	Pcmt1	Refseq	4115	chr10:7627845-7663608:-	chr10	-	7627845	7663608		ACGCTATTCATGTGGGAGCTGCAGCCCCAGTTGTGCCCCAGGCAGGATGAACTGTGAAAG				18537				NM_001358647		1.13011	1.81179	1.75071	1.09457	0.765073	0.685106	0.897074	1.08637
ENSMUST00000048260	protein_coding	ASMM10EP3A106336978	protein_coding	up	1.61678	0.0221929	0.133107	1.36905	0.675934	Lman1	Ensembl	3563	chr18:65980738-66002639:-	chr18	-	65980738	66002639	Protein ERGIC-53 [Source:UniProtKB/Swiss-Prot;Acc:Q9D0F3]	TGACCTTCATTTTCCTATATGTACATCATCTGGGCTAGACTTTCGCTGGCTTCAAGACAA		Nucleus		70361	CCDS29313			NM_027400	uc008ffn.2	1.25013	1.71655	1.694	0.81554	0.633887	0.605104	0.566229	0.898515
ENSMUST00000139456	protein_coding	ASMM10EP3A114090765	protein_coding	up	1.69379	0.0168765	0.120594	4.89624	4.13598	Ndufab1	Ensembl	452	chr7:122091526-122101735:-	chr7	-	122091526	122101735	NADH dehydrogenase (ubiquinone) 1, alpha/beta subcomplex, 1 [Source:MGI Symbol;Acc:MGI:1917566]	AGATTACATTGCAGATAAGAAGGATGTGTATGAATAAAGTATCAGGTAAGTAATCAGACA				70316						4.75933	5.13987	4.85601	4.82973	3.97071	3.60552	4.4103	4.55741
ENSMUST00000113879	protein_coding	ASMM10EP3A100058174	protein_coding	up	1.86753	0.0277424	0.146203	3.40662	2.50549	H2-Q6	Ensembl	981	chr17:35424877-35428361:+	chr17	+	35424877	35428361	histocompatibility 2, Q region locus 6 [Source:MGI Symbol;Acc:MGI:95935]	GTAGCTATTCTGGTTGTCCTTGTAGCTTGGCCATCATTGGAGCTGTGGTGGATTTTGTGA				15019				NM_207648		3.78943	3.4826	3.71039	2.64405	2.32777	2.3535	2.32927	3.01141
ENSMUST00000116551	protein_coding	ASMM10EP3A111079116	protein_coding	up	1.86844	0.0160369	0.118434	0.591493	-0.310342	Trmt112	Ensembl	985	chr19:6909747-6911028:+	chr19	+	6909747	6911028	tRNA methyltransferase 11-2 [Source:MGI Symbol;Acc:MGI:1914924]	GCAGCCGGTTTACACGTGACTTGCATAGTGTGTACTCTCTTCAGCGAGCGGGATTCGGCG				67674				NM_001166370	uc008gje.2	0.428931	0.821705	1.04625	0.0690881	-0.506025	-0.615975	-0.246523	0.127155
ENSMUST00000020203	protein_coding	ASMM10EP3A100186258	protein_coding	up	1.82811	0.0131517	0.109886	1.4431	0.572747	Snrpf	Ensembl	861	chr10:93583029-93589706:-	chr10	-	93583029	93589706	small nuclear ribonucleoprotein polypeptide F [Source:MGI Symbol;Acc:MGI:1917128]	GTGTTGTTTAAGGTTTCCAAACCACTTGTAACATCCATAAAGTTAAACATTTTCTTAGTA				69878	CCDS48672			NM_027246	uc007guw.2	1.04858	1.87212	1.65217	1.19954	0.385799	0.218893	0.872539	0.813758
ENSMUST00000135573	protein_coding	ASMM10EP3A103733272	protein_coding	up	2.93159	0.0418611	0.177302	5.23604	3.68435	Prdx1	Ensembl	2294	chr4:116685544-116700822:+	chr4	+	116685544	116700822	Peroxiredoxin-1 [Source:UniProtKB/Swiss-Prot;Acc:P35700]	GTATTTCTCTAAGCAGAAGTGAGCACTGGACCATTTTTCTGCCAGGCAGCATTGAGCAGC		Nucleus		18477	CCDS18515		00480+1.11.1.15	NM_011034	uc008uhd.1	6.28433	4.94724	4.68123	5.03135	4.30679	2.37126	3.54808	4.51129
ENSMUST00000130998	protein_coding	ASMM10EP3A115245308	protein_coding	up	1.73044	0.0435621	0.180658	3.28192	2.49078	Gad1	Ensembl	1705	chr2:70562899-70585121:+	chr2	+	70562899	70585121	glutamate decarboxylase 1 [Source:MGI Symbol;Acc:MGI:95632]	AAATTCTTCTCCTTCTCCCAGCAGACATATCCTGAGGATCCTCTTGGGTCTGTTGTCCTC				14415					uc008jzl.1	3.11218	3.23192	4.0891	2.69448	2.22746	2.72719	2.54072	2.46775
ENSMUST00000122330	protein_coding	ASMM10EP3A106889206	protein_coding	up	1.73607	0.0123458	0.10746	0.572351	-0.22347	Ufm1	Ensembl	637	chr3:53858811-53863766:-	chr3	-	53858811	53863766	ubiquitin-fold modifier 1 [Source:MGI Symbol;Acc:MGI:1915140]	GGAATAAATCCTGCACAGACTGCTGGTGAGTGTCTGCTTGTGTGCCCATCGAAACTGAAT				67890						0.944824	0.633887	0.57427	0.136422	-0.112757	-0.556426	-0.366345	0.141646
ENSMUST00000136327	protein_coding	ASMM10EP3A112943624	protein_coding	up	1.55121	0.0419086	0.177396	2.61385	1.98046	Hmgn2	Ensembl	772	chr4:133965501-133967894:-	chr4	-	133965501	133967894	Non-histone chromosomal protein HMG-17 [Source:UniProtKB/Swiss-Prot;Acc:P09602]	TGTTTTTCATTTAGGCACAGAAAGCTGAAGGTGCTGGAGATGCCAAGTGATGTGTGTGCA		Exosome		15331						3.13498	2.785	2.41792	2.1175	1.75272	2.13034	1.84381	2.19497
ENSMUST00000034132	protein_coding	ASMM10EP3A108550485	protein_coding	up	1.83731	0.0161497	0.118682	0.465729	-0.411864	Orc6	Ensembl	1287	chr8:85299791-85308071:+	chr8	+	85299791	85308071	origin recognition complex subunit 6 [Source:HGNC Symbol;Acc:HGNC:17151]	TGGGCAGCAGATTAACAGAGACTCTGCAGATTTAGCTAGACCAGCACTGAAGAGAAAGAA				56452	CCDS22497			NM_019716		1.14554	0.425679	0.337383	-0.0456851	-0.514429	-0.579255	-0.389627	-0.164147
ENSMUST00000115802	protein_coding	ASMM10EP3A101208834	protein_coding	up	1.84411	0.00193582	0.061706	2.89477	2.01184	Pdxdc1	Ensembl	2466	chr16:13849277-13903131:-	chr16	-	13849277	13903131	pyridoxal-dependent decarboxylase domain containing 1 [Source:MGI Symbol;Acc:MGI:1920909]	AGTGGACCACATCAAAATCTTGGGTTTCTCTGTATAGCCCTGGCTGTCCTGGAACTCACT				94184						3.20795	3.07353	2.67285	2.62475	2.2183	2.08768	1.87795	1.86345
ENSMUST00000021479	protein_coding	ASMM10EP3A112242132	protein_coding	up	2.1745	0.0269749	0.144585	3.62085	2.50016	Actr10	Ensembl	4022	chr12:70937857-70964718:+	chr12	+	70937857	70964718	Actin-related protein 10 [Source:UniProtKB/Swiss-Prot;Acc:Q9QZB7]	TGGTGCAGCTAAAGGACAGAGCCTTCCCTCAGTGATGGGTTCAGTTCCAGAAGGTGTGCT				56444	CCDS25960			NM_019785	uc007nty.2	4.6561	3.42202	3.35779	3.04748	2.52473	2.19064	2.38446	2.90084
ENSMUST00000133191	protein_coding	ASMM10EP3A116758227	protein_coding	up	1.51261	0.00320221	0.0705924	1.75034	1.1533	Nbeal2	Ensembl	8782	chr9:110624789-110654161:-	chr9	-	110624789	110654161	Neurobeachin-like protein 2 [Source:UniProtKB/Swiss-Prot;Acc:Q6ZQA0]	CCCCAGCTCTGCCAGGGCCTTTATAAGCTGTTTGTAGGGACAGACTGCCTGAATCTCTCA				235627					uc009rul.2	1.59107	1.64989	1.6713	2.0891	1.05311	1.08292	1.19039	1.28679
ENSMUST00000047761	protein_coding	ASMM10EP3A108323021	protein_coding	up	3.03736	0.00635927	0.0863217	2.57987	0.977055	Cldn10	Ensembl	1148	chr14:118787908-118874524:+	chr14	+	118787908	118874524	Claudin-10 [Source:UniProtKB/Swiss-Prot;Acc:Q9Z0S6]	GGGCTCCTTCCACTGCCGGCCACATTTCACTATCTTCAAAGTAGAAGGTTACATCCAGGC				58187	CCDS37009			NM_023878	uc007uyw.2	2.52085	2.12716	2.51253	3.15896	1.18882	0.260395	0.681799	1.7772
ENSMUST00000004379	protein_coding	ASMM10EP3A105024594	protein_coding	up	2.3228	0.000596732	0.04819	1.76315	0.547284	Emg1	Ensembl	1034	chr6:124704381-124712178:-	chr6	-	124704381	124712178	Ribosomal RNA small subunit methyltransferase NEP1 [Source:UniProtKB/Swiss-Prot;Acc:O35130]	GCGTCCGAGCAGCCGACGGCCCTCAGAAGCTATTGAAGGTAATTAAGAATCCAGTGTCCG				14791	CCDS20524			NM_013536	uc009drg.2	1.85437	2.00939	1.86144	1.32739	0.37455	0.345087	0.706107	0.763393
ENSMUST00000018315	protein_coding	ASMM10EP3A101920839	protein_coding	up	2.82084	0.00142632	0.0583311	1.46209	-0.0340294	Vmp1	Ensembl	2787	chr11:86583865-86683836:-	chr11	-	86583865	86683836	vacuole membrane protein 1 [Source:MGI Symbol;Acc:MGI:1923159]	CCTGTTCATTTTGTTTTGCCTGGTAGGAAAATAAACAGCTTTCTTTCCTAGAATTGGCAT				75909	CCDS25203			NM_029478	uc007ksv.1	1.54132	1.84454	1.66298	0.799531	-0.192386	-0.34732	0.179095	0.224493
ENSMUST00000020502	protein_coding	ASMM10EP3A102463756	protein_coding	up	2.01554	0.00573357	0.0835984	4.26908	3.25792	Slc36a3	Ensembl	1768	chr11:55124815-55151708:-	chr11	-	55124815	55151708	Proton-coupled amino acid transporter 3 [Source:UniProtKB/Swiss-Prot;Acc:Q811P0]	ATAGCTCTTCCTTTCTCCACCCTCTGTTGGATTTGCATTATATGTGTTCATCAAAATCCA				215332	CCDS24708			NM_172258	uc007iyx.1	4.95474	4.16518	4.10055	3.85586	3.2458	3.18026	3.2405	3.36512
ENSMUST00000106562	protein_coding	ASMM10EP3A108778848	protein_coding	up	1.95198	0.00838552	0.0934736	-1.18443	-2.14937	Cd300lf	Ensembl	1762	chr11:115116214-115133992:-	chr11	-	115116214	115133992	Mus musculus CD300 molecule like family member F (Cd300lf), transcript variant 3, mRNA. [Source:RefSeq mRNA;Acc:NM_001347648]	ATGTTTAAAGTTACTGTGAACATTGGCCCAGGTAAGAGGCATGGCGGTGGTGACAGTGGC				246746	CCDS83925			NM_001347648	uc011yhi.1	-0.793765	-1.074	-1.10632	-1.76364	-1.9453	-1.99084	-2.56724	-2.09411
ENSMUST00000160881	protein_coding	ASMM10EP3A127766580	protein_coding	up	1.7439	0.0385193	0.170359	0.232456	-0.569862	Pigc	Ensembl	704	chr1:161969299-161970872:+	chr1	+	161969299	161970872	Phosphatidylinositol N-acetylglucosaminyltransferase subunit C [Source:UniProtKB/Swiss-Prot;Acc:Q9CXR4]	CGGCAGCGGCGGGCGGGGCAGGCCGGTTGGGAATTTAGCTGTGTTGTCCTGACCCTCAGG		Nucleus		67292						-0.0967022	-0.0922517	-0.0149396	1.13372	-0.682937	-0.578839	-0.494565	-0.523106
ENSMUST00000090935	protein_coding	ASMM10EP3A107625477	protein_coding	up	1.80139	0.0210008	0.130411	0.272002	-0.577109	Acvr1	Ensembl	3293	chr2:58446441-58566826:-	chr2	-	58446441	58566826	Mus musculus activin A receptor, type 1 (Acvr1), transcript variant 5, mRNA. [Source:RefSeq mRNA;Acc:NM_001355049]	GACCCCGGCTTGACTTACCTGTTATACAATGGTCGATGGAGTAATGATCCTTCCTGTGCT		Nucleus;Exosome		11477				NM_001110204	uc008jst.1	0.854826	0.171707	-0.222477	0.283954	-0.317466	-0.989921	-0.336437	-0.664614
ENSMUST00000030882	protein_coding	ASMM10EP3A121808226	protein_coding	up	1.92859	0.0115559	0.105232	1.87901	0.931461	Pmpcb	Ensembl	1615	chr5:21737141-21757152:+	chr5	+	21737141	21757152	peptidase (mitochondrial processing) beta [Source:MGI Symbol;Acc:MGI:1920328]	GGCTGCCGCCGGAGGTGTTTGCCATAACGAACTGCTGGAGTTAGCAAAGTTCCATTTTGG				73078	CCDS19106			NM_028431	uc008wox.1	2.4943	1.85711	1.79373	1.3709	0.692313	0.894128	0.850144	1.28926
ENSMUST00000019942	protein_coding	ASMM10EP3A112209355	protein_coding	up	1.72363	0.017864	0.123507	0.786643	0.00119021	Aig1	Ensembl	1439	chr10:13652451-13868957:-	chr10	-	13652451	13868957	Mus musculus androgen-induced 1 (Aig1), transcript variant 2, mRNA. [Source:RefSeq mRNA;Acc:NM_001347362]	ACACAGAGAACAAAGGCTCCTTCTTGTCAAGACACCCAATCTTCTCTAAGCTGTGCCAAA				66253	CCDS23703			NM_025446	uc007elc.1	1.04668	0.454311	0.568847	1.07674	0.22207	-0.410074	-0.189097	0.381861
ENSMUST00000196904	protein_coding	ASMM10EP3A113445868	protein_coding	up	1.51797	0.0180237	0.123879	-1.23057	-1.83272	Arhgap29	Ensembl	412	chr3:121953230-121988916:+	chr3	+	121953230	121988916	Mus musculus Rho GTPase activating protein 29 (Arhgap29), transcript variant 2, mRNA. [Source:RefSeq mRNA;Acc:NM_001356524]	CCGGGACGCGGGATGGAGCCCCACGACTGTTTTAAAGAAGTCATTCATATCCGTCTGGAT				214137						-1.36561	-1.16368	-0.983566	-1.40944	-2.07277	-1.62541	-2.13376	-1.49894
ENSMUST00000170600	protein_coding	ASMM10EP3A117001198	protein_coding	up	2.29581	0.00708187	0.0895081	3.47156	2.27256	Oxnad1	Ensembl	717	chr14:32085826-32099500:+	chr14	+	32085826	32099500	Oxidoreductase NAD-binding domain-containing protein 1 [Source:UniProtKB/Swiss-Prot;Acc:Q8VE38]	ACCCTCCTGCTGTCTGGGTTCACAATAAGCCCACAGATGCCCCTCGAAACCTCATCTTGA				218885						2.76345	3.76147	3.94719	3.41415	2.1653	1.94188	2.34321	2.63986
ENSMUST00000021921	protein_coding	ASMM10EP3A100102012	protein_coding	up	1.77746	0.0051911	0.0809213	-2.03755	-2.86737	Ptch1	Ensembl	7725	chr13:63508328-63565735:-	chr13	-	63508328	63565735	Mus musculus patched 1 (Ptch1), transcript variant 2, mRNA. [Source:RefSeq mRNA;Acc:NM_001328514]	AAAGAGCTGTGCTGTGTAAGGCTCACAGTTCAGTGTGGTAGTGACCATAATGTGACCTCC			Yes	19206	CCDS26592			NM_008957	uc007qxv.1	-2.23201	-1.90899	-2.11415	-1.89507	-2.97298	-2.8601	-3.2389	-2.39748
uc009epl.1	protein_coding	ASMM10EP3A107742776	protein_coding	up	1.85483	0.0013924	0.0580478	0.412962	-0.478327	Kcnj8	knownGene	2183	chr6:142564939-142571356:-	chr6	-	142564939	142571356	Mus musculus potassium inwardly-rectifying channel, subfamily J, member 8 (Kcnj8), mRNA.	AGAAGAGTGGCCTGGAGTCCGCTGTCTGTGTGACCAATGTCAGGTCATTCACGTCTGCGT				16523						0.729778	0.480921	0.258531	0.182618	-0.315183	-0.766102	-0.470172	-0.361852
uc007wrs.1	protein_coding	ASMM10EP3A105175676	protein_coding	up	1.79061	0.0119821	0.106578	6.31233	5.47187	Sh3bp1	knownGene	798	chr15:78902474-78905175:+	chr15	+	78902474	78905175	Mus musculus SH3-domain binding protein 1 (Sh3bp1), transcript variant 2, mRNA.	CCCCACCCCTCCCCGCAGAAGAAGCTTCCTCTCATGGCTCTTTCTACCACGATGGCAGAG		Cytoplasm		20401						5.89069	6.03316	6.3881	6.93736	5.36983	5.49585	5.55615	5.46567
ENSMUST00000062129	protein_coding	ASMM10EP3A100065063	protein_coding	up	2.25599	0.00312869	0.0702325	0.477359	-0.696402	Sprr4	Ensembl	231	chr3:92500263-92500493:-	chr3	-	92500263	92500493	Small proline-rich protein 4 [Source:UniProtKB/Swiss-Prot;Acc:Q8CGN8]	ACTAACCCAGCTCAAGAGAAGTGTCCTGCACAGCAAGACCCTAAGTGTAAGCAGAAGTAA		Cytoplasm		229562	CCDS38513			NM_173070	uc008qee.1	0.0562072	0.605628	0.600311	0.647292	-0.379675	-1.26788	-0.696932	-0.44112
ENSMUST00000071526	protein_coding	ASMM10EP3A110413637	protein_coding	up	4.54729	0.00151599	0.0591094	1.81297	-0.372039	Ctsj	Ensembl	1271	chr13:61000278-61005911:-	chr13	-	61000278	61005911	cathepsin J [Source:MGI Symbol;Acc:MGI:1349426]	GGCTGATCAAGAACAGCTGGGGTGAAGAATGGGGCATGAATGGCTACATGCAGATTGCCA				26898	CCDS49291			NM_012007	uc007qwa.1	1.77947	2.43158	2.18973	0.851086	-0.579711	-0.596691	-0.513965	0.202209
ENSMUST00000171263	protein_coding	ASMM10EP3A115843416	protein_coding	up	1.97613	0.0140279	0.113029	0.12245	-0.860226	Gbp7	Ensembl	2497	chr3:142530342-142547050:+	chr3	+	142530342	142547050		GGTGCTGAATCCAGGTAGCAGAGAATCCGGTGCAGGCTGGTTACCATGGCATCTGGTCCC				229900	CCDS38657				uc008ros.2	0.175145	-0.120579	-0.0576343	0.492868	-0.625144	-1.59128	-0.75832	-0.466164
NM_001253867	protein_coding	ASMM10EP3B103198140	protein_coding	up	1.69576	0.00595859	0.0844418	-0.162813	-0.924747	Tmem205	Refseq	807	chr9:21921009-21927535:-	chr9	-	21921009	21927535		CCTGGGAAATCTCAGGGCTGCAGAATGGAAAAAGGAGAGGACCCGGGAAGTCTGATTAAA				235043	CCDS22913			NM_001253867	uc009omw.2	0.0796656	0.0236578	-0.198032	-0.556542	-1.02846	-1.03081	-1.05346	-0.586263
ENSMUST00000111353	protein_coding	ASMM10EP3A101323346	protein_coding	up	2.05489	0.00633722	0.0861812	0.729744	-0.309317	Hsd17b7	Ensembl	1446	chr1:169955501-169969241:-	chr1	-	169955501	169969241	hydroxysteroid (17-beta) dehydrogenase 7 [Source:MGI Symbol;Acc:MGI:1330808]	GCGAGCGCCACCTCGGGATTTGGGACTAATTACGTCACGGGCCAAAAGGTACATAATCCG		Nucleus		15490					uc007dlq.1	1.33378	0.778187	0.572647	0.234361	-0.135425	-0.455869	-0.523333	-0.122641
ENSMUST00000109509	protein_coding	ASMM10EP3A113714556	protein_coding	up	1.78389	0.000987013	0.0540344	-0.649847	-1.48487	Fancl	Ensembl	1187	chr11:26387202-26471421:+	chr11	+	26387202	26471421	E3 ubiquitin-protein ligase FANCL [Source:UniProtKB/Swiss-Prot;Acc:Q9CR14]	GTGACAAAACCCCTGGGAATGAAGCTGAGTGGTAGCATTCATTTATGTCTGTTACAAAAT				67030	CCDS70152			NM_001277273	uc011xsj.2	-0.600875	-0.591949	-0.429211	-0.977354	-1.64012	-1.58048	-1.42299	-1.2959
ENSMUST00000138349	protein_coding	ASMM10EP3A124051614	protein_coding	up	1.62627	0.00693289	0.0886726	1.39535	0.69378	Il15ra	Ensembl	1936	chr2:11705290-11734317:+	chr2	+	11705290	11734317	Interleukin-15 receptor subunit alpha Soluble interleukin-15 receptor subunit alpha [Source:UniProtKB/Swiss-Prot;Acc:Q60819]	GGAAAGTGACCCGGGTGTAGAATCGTCCGCCCAGAACTTCCCGTTGGCTGCACTGGGGCG				16169	CCDS15687			NM_001271497	uc008iit.2	1.86545	1.3378	1.09315	1.28499	0.67151	0.80956	0.550056	0.743995
NM_001317219	protein_coding	ASMM10EP3A108941865	protein_coding	up	1.85297	0.0383889	0.169952	6.16076	5.27092	Myl6	Refseq	687	chr10:128490859-128493009:-	chr10	-	128490859	128493009		GCTAGTGGCGGGGCATGAGGACAGCAATGGTTGCATCAACTATGAAGCATTTGTGAGGCA				17904				NM_001317219	uc057axq.1	6.64086	6.18472	5.65176	6.16572	5.39732	4.55869	5.26782	5.85986
ENSMUST00000122266	protein_coding	ASMM10EP3A105243877	protein_coding	up	1.60323	0.0277582	0.146203	4.62146	3.94048	Speg	Ensembl	917	chr1:75401010-75404207:+	chr1	+	75401010	75404207	SPEG complex locus [Source:MGI Symbol;Acc:MGI:109282]	TCCTTTCCCTTGATCCTCTCATCTCTCTTCCAGGCGGCTCCACATCCCCTTTCAGCAGCC				11790						4.2227	4.2471	4.84111	5.17495	3.88713	4.02903	3.89092	3.95486
ENSMUST00000174807	protein_coding	ASMM10EP3A110745330	protein_coding	up	1.81853	0.0366209	0.165963	0.976131	0.113359	Mrps18b	Ensembl	848	chr17:35910386-35916330:-	chr17	-	35910386	35916330	mitochondrial ribosomal protein S18B [Source:MGI Symbol;Acc:MGI:1914223]	GTGCACACACGGGTATCATCTTTCACGCCCCATACACAGGTGAACCTTGGTACCCATGGT				66973						1.81384	0.719061	0.685813	0.685813	0.100483	-0.246134	0.0648708	0.534217
ENSMUST00000078019	protein_coding	ASMM10EP3A101206413	protein_coding	up	2.47397	0.00074264	0.0495073	0.0869915	-1.21984	Dab2	Ensembl	3793	chr15:6299788-6440712:+	chr15	+	6299788	6440712	DAB2, clathrin adaptor protein [Source:HGNC Symbol;Acc:HGNC:2662]	TTGGGGACATGTCTACACCTCCTGACCTAAATAGTCCAACATCTTCAGCAAACGACTTGC		Cytoplasm	Yes	13132	CCDS37030			NM_001008702	uc007vdd.1	0.323436	0.154867	0.161165	-0.291502	-1.16923	-1.68432	-1.04721	-0.978592
ENSMUST00000037356	protein_coding	ASMM10EP3A103223616	protein_coding	up	2.3635	0.0153441	0.116628	3.617	2.37607	Pramef8	Ensembl	3260	chr4:143412987-143421091:+	chr4	+	143412987	143421091	PRAME family member 8 [Source:MGI Symbol;Acc:MGI:2140473]	TGCCTGGGCCTGCTGGGATTCTGAGTTCTGCCATCAGTTCTTGTTTCTGGATCCTTGACA				242736					uc008vqe.1	2.87699	3.7966	3.86583	3.92858	2.53241	1.56497	2.64363	2.76327
NM_001357452	protein_coding	ASMM10EP3A125638154	protein_coding	up	1.54766	0.0476697	0.188513	-1.09705	-1.72714	Nmnat3	Refseq	980	chr9:98296570-98420533:+	chr9	+	98296570	98420533		CCCCGCGACGCGCAGCAGGGTGGCCACTGCGGGTGTGGAGGTGTGTGACAGCATGAAGAA				74080				NM_001357452		-1.67425	-0.731882	-0.70426	-1.27781	-1.66729	-2.0021	-1.71313	-1.52603
ENSMUST00000038830	protein_coding	ASMM10EP3A104679557	protein_coding	up	2.0039	0.0138535	0.112432	2.51994	1.51713	RP23-341M13.1	Ensembl	1614	chr19:21597312-21652976:-	chr19	-	21597312	21652976	RIKEN cDNA 1110059E24 gene [Source:MGI Symbol;Acc:MGI:1913456]	TGTGTAGACTGTATAGTTACTGTCTAGAAAGGAAAACCCAACCTTCATACTGGAGTGGAG				66206	CCDS29699			NM_025423	uc008gyz.1	3.11098	2.43023	2.23914	2.29939	1.49263	0.993451	1.55493	2.0275
ENSMUST00000118001	protein_coding	ASMM10EP3A125101497	protein_coding	up	1.70612	0.00402812	0.0759288	-0.39818	-1.1689	Tbp	Ensembl	1652	chr17:15499910-15517427:+	chr17	+	15499910	15517427	TATA box binding protein [Source:MGI Symbol;Acc:MGI:101838]	TGCGTTGATTTTCAGTTCTGGAAAAATGGTGTGCACAGGAGCCAAGAGCTATGAGCCAGA		Nucleus	Yes	21374					uc008aom.2	-0.496689	-0.33934	-0.16117	-0.595522	-1.45131	-1.34879	-1.04268	-0.832822
ENSMUST00000169759	protein_coding	ASMM10EP3A117808634	protein_coding	up	2.09904	0.0277744	0.146203	4.31394	3.24421	Eci2	Ensembl	646	chr13:34990218-34993462:-	chr13	-	34990218	34993462	Enoyl-CoA delta isomerase 2, mitochondrial [Source:UniProtKB/Swiss-Prot;Acc:Q9WUR2]	GCTGGCCTTGAACTCAGAAATCCGCCTGCCTCTGTTGTAGATGCATGCTGTTCTGATCAA				23986						4.78942	4.44518	3.92975	4.09142	4.00257	2.45041	3.27591	3.24796
ENSMUST00000073507	protein_coding	ASMM10EP3A104902968	protein_coding	up	8.36788	0.00245831	0.065064	0.0636127	-3.00125	Olfr235	Ensembl	1079	chr19:12268163-12269241:+	chr19	+	12268163	12269241		AGTGCATTTTCTCATTTCCTTTCTGATTTAGGAGCACTAGCACTGAAGACATGATTGGGG				258681				NM_146686	uc008gtu.1	0.501717	0.98015	0.389793	-1.61721	-2.71925	-3.32254	-3.40949	-2.55372
ENSMUST00000106787	protein_coding	ASMM10EP3A121515178	protein_coding	up	2.39578	0.0209108	0.130244	-1.13862	-2.39911	Rhoc	Ensembl	959	chr3:104789034-104794344:+	chr3	+	104789034	104794344	Rho-related GTP-binding protein RhoC [Source:UniProtKB/Swiss-Prot;Acc:Q62159]	GGGGCCCCAGCTGTTTCAGCCATGGCTGCGATCCGAAAGAAGCTGGTGATTGTGGGTGAC				11853				NM_001291859		-0.429955	-1.24723	-1.13505	-1.74222	-2.08043	-3.30457	-2.07185	-2.13959
ENSMUST00000031011	protein_coding	ASMM10EP3A115607994	protein_coding	up	1.72337	0.0148551	0.115621	1.73506	0.949832	Rab28	Ensembl	1635	chr5:41624976-41708154:-	chr5	-	41624976	41708154	RAB28, member RAS oncogene family [Source:MGI Symbol;Acc:MGI:1917285]	AGAACAGTCACAGAGAGTGGTGAAGGCAGATATTGTAAACTACAACCAGGAGCCCTTGTC				100972	CCDS19258			NM_001310592	uc008xha.2	2.372	1.72307	1.44727	1.39791	0.773979	0.97172	0.995029	1.0586
ENSMUST00000020851	protein_coding	ASMM10EP3A112237824	protein_coding	up	2.21698	0.000629204	0.0484196	2.76181	1.61322	Cox11	Ensembl	1224	chr11:90638173-90644931:+	chr11	+	90638173	90644931	Cytochrome c oxidase assembly protein COX11, mitochondrial [Source:UniProtKB/Swiss-Prot;Acc:Q6P8I6]	GCCTTGTATTTTAAATGGTTTTACCTTTCTTTCTTTCTTTGCACCTTCATTTATCCCACT				69802	CCDS25243			NM_199008	uc007kwz.1	2.68314	3.08367	2.84857	2.43187	1.53022	1.36397	1.67007	1.8886
ENSMUST00000100720	protein_coding	ASMM10EP3A100083254	protein_coding	up	2.03972	0.0113774	0.104563	-1.22332	-2.2517	Gdf2	Ensembl	2988	chr14:33941039-33947198:+	chr14	+	33941039	33947198	Growth/differentiation factor 2 [Source:UniProtKB/Swiss-Prot;Acc:Q9WV56]	CCAGTGACGTGTCTGTGTGTGAGGGAGAGTTTTACTTAGAAATAAAGTCTAATGCCTGGT				12165	CCDS26928			NM_019506	uc007tac.1	-1.38335	-0.589127	-1.10497	-1.81584	-2.14046	-2.29582	-2.57695	-1.99356
ENSMUST00000215893	protein_coding	ASMM10EP3A103350671	protein_coding	up	2.04375	0.0158205	0.117841	0.937485	-0.0937316	Olfr203	Ensembl	1521	chr16:59298881-59304413:+	chr16	+	59298881	59304413		TAGGAATTAGTGAGAAGGCTGATGTGATGTTATGGAGGTGAACAGGACCCTGGTGACTGC				258479	CCDS79469			NM_146486		0.334129	1.31338	1.13194	0.97049	-0.195781	-0.646143	0.430088	0.0369087
ENSMUST00000108592	protein_coding	ASMM10EP3A105060269	protein_coding	up	1.62266	0.0240572	0.137806	3.28617	2.58782	Gabarap	Ensembl	750	chr11:69991639-69994940:+	chr11	+	69991639	69994940	Gamma-aminobutyric acid receptor-associated protein [Source:UniProtKB/Swiss-Prot;Acc:Q9DCD6]	ACCTGGACAAAAAGAAATACCTGGTGCCTTCTGATCTTACAGTGCCACGATGGGTCAGCT				56486						3.7659	3.35402	3.03535	2.98943	2.7744	2.16612	2.59363	2.81711
ENSMUST00000173014	protein_coding	ASMM10EP3A100041584	protein_coding	up	9.94727	0.00548009	0.0826609	0.613686	-2.70061	Dio3	Ensembl	2030	chr12:110279068-110281097:+	chr12	+	110279068	110281097	Thyroxine 5-deiodinase [Source:UniProtKB/Swiss-Prot;Acc:Q91ZI8]	ATTCCTTGTGTATAAACTTTTAAGCTACAATAATAAAGACTTGAAGGAAGTTGCTCTGAT				107585	CCDS26171			NM_172119	uc007pbi.1	0.196293	0.949777	0.549619	0.759055	-3.84878	-3.13977	-3.36847	-0.445441
ENSMUST00000167290	protein_coding	ASMM10EP3A104812538	protein_coding	up	2.3602	0.0126999	0.108549	2.71537	1.47647	Smim7	Ensembl	2892	chr8:72565188-72571088:-	chr8	-	72565188	72571088	Small integral membrane protein 7 [Source:UniProtKB/Swiss-Prot;Acc:Q5RKS2]	CCTGACCTGGGCTATTTCTTGGTTGAATTGATGGTGATTGTTTTGGTTTGATTTGGGTGT				66818	CCDS40390			NM_172396	uc009mgh.1	2.41506	3.22394	3.12614	2.09634	1.2725	0.986434	1.63205	2.01487
ENSMUST00000221640	protein_coding	ASMM10EP3A105130565	protein_coding	up	1.65383	0.0068969	0.088462	1.94631	1.2205	Fastkd3	Ensembl	460	chr13:68590124-68592279:+	chr13	+	68590124	68592279	FAST kinase domain-containing protein 3, mitochondrial [Source:UniProtKB/Swiss-Prot;Acc:Q8BSN9]	TGCGGTTACTTGGTTACCAGGTTGTTCAGTTTTTCTTCCACAGCTTCCCTATCATGAGCT				69577						2.26021	1.90152	1.86746	1.75606	1.34268	0.81165	1.25535	1.4723
ENSMUST00000139818	protein_coding	ASMM10EP3A109791584	protein_coding	up	2.27496	0.0172466	0.12165	0.654999	-0.530841	Rps9	Ensembl	333	chr7:3704042-3704721:+	chr7	+	3704042	3704721	40S ribosomal protein S9 [Source:UniProtKB/Swiss-Prot;Acc:Q6ZWN5]	CGGGCCTGAGTTCGTAGTTTTCTAAGGCGGATTTCTCTGAGAGCCGAGTTGGTGTCGCCG		Exosome		76846						1.21053	0.614588	0.644862	0.150017	-0.437317	-1.27111	-0.565563	0.150627
ENSMUST00000216082	protein_coding	ASMM10EP3A100049812	protein_coding	up	1.74799	0.0163997	0.119268	-0.188038	-0.993733	Olfr1132	Ensembl	3260	chr2:87632583-87637535:-	chr2	-	87632583	87637535		TCTAAGGAAAAAGAGTTGGGTGCCTGGGAAGACTTTGGGAGAATGGGGAGAGGAGACAAT				258833	CCDS16299					-0.429162	0.31329	0.0903769	-0.726658	-0.91016	-1.15749	-0.930995	-0.976287
ENSMUST00000092143	protein_coding	ASMM10EP3A115140085	protein_coding	up	1.54906	0.0415733	0.176707	-1.24088	-1.87227	Msrb3	Ensembl	3843	chr10:120781096-120899101:-	chr10	-	120781096	120899101	methionine sulfoxide reductase B3 [Source:HGNC Symbol;Acc:HGNC:27375]	TGGCATCATTTTCTTCCAATGCATACCTTCCTTCAAGTTTTGTCCTTGTAGGTACCCTCC				320183	CCDS24208			NM_177092	uc007hfh.2	-0.929688	-1.35585	-1.1617	-1.51627	-2.07295	-2.2079	-1.94164	-1.26659
uc011yee.1	protein_coding	ASMM10EP3A102699975	protein_coding	up	1.86819	0.00658225	0.0875871	3.75254	2.8509	Gsdma2	knownGene	1635	chr11:98646759-98657957:+	chr11	+	98646759	98657957	Mus musculus gasdermin A2 (Gsdma2), mRNA.	CCCAGCATCACCCTTCCCTGAGACAATGTCTATGTTTGAGGATGTCACCCGGGCCCTGGC				76758						3.62662	3.68137	3.63243	4.06975	2.86509	2.33422	2.92925	3.27505
ENSMUST00000034344	protein_coding	ASMM10EP3A112879012	protein_coding	up	2.82228	0.0204751	0.129434	0.168773	-1.32809	Cmtm2a	Ensembl	1081	chr8:104281042-104293178:-	chr8	-	104281042	104293178	CKLF-like MARVEL transmembrane domain-containing protein 2A [Source:UniProtKB/Swiss-Prot;Acc:Q9DAR1]	AGGTTAAGGAAGTGGTAACTGTGACATCTATGATCTTTTTCATCGTGGGACAAGCCCCTG				73381	CCDS40451			NM_027022	uc009nah.1	0.411138	0.204112	0.0502411	0.00960095	-1.26906	-2.63613	-0.98714	-0.420028
NM_001355518	protein_coding	ASMM10EP3A125229925	protein_coding	up	2.25266	0.0105726	0.101805	3.02412	1.85249	Rps21	Refseq	401	chr2:180257379-180258444:+	chr2	+	180257379	180258444		CTCGCTGGACAAGTGAGCAGGTAGGCCTCGGGACGGCCTCAGGATGCAGAACGACGCCGG		Exosome;Axon		66481				NM_001355518		3.26854	3.04891	2.80805	2.97098	2.11493	0.980673	1.9282	2.38616
ENSMUST00000027612	protein_coding	ASMM10EP3A121708881	protein_coding	up	1.68979	0.0494383	0.191721	-0.143098	-0.899941	RP24-145O12.1	Ensembl	2958	chr1:139697632-139781236:-	chr1	-	139697632	139781236	complement factor H-related protein C isoform 2 [Source:RefSeq peptide;Acc:NP_001153775]	TGGCCGGTGGATTGGAAAGCCAGTATGCAAAGACTCAAGAGGGAAATGTGGGCCTCCTCC				214403					uc007cwo.2	-0.501117	-0.261821	0.658556	-0.46801	-0.846466	-0.701308	-1.32238	-0.72961
ENSMUST00000101429	protein_coding	ASMM10EP3A106114018	protein_coding	up	2.00379	0.000977035	0.0538428	-0.997912	-2.00064	Tmem176b	Ensembl	1238	chr6:48833830-48841117:-	chr6	-	48833830	48841117	Transmembrane protein 176B [Source:UniProtKB/Swiss-Prot;Acc:Q9R1Q6]	TCCTGTGCTTTCGGCTCTGAGGTGCACGGCAGGAAAGATGGTCCAGAGCACAGTGACTGT				65963				NM_001286651	uc012eli.2	-0.878747	-0.985571	-1.08706	-1.04027	-1.55912	-2.0012	-2.32246	-2.11979
ENSMUST00000029165	protein_coding	ASMM10EP3A112430687	protein_coding	up	1.64687	0.0258744	0.142166	4.70197	3.98225	RP24-482A24.5	Ensembl	1045	chr2:156863128-156873563:+	chr2	+	156863128	156873563	RIKEN cDNA 1110008F13 gene [Source:MGI Symbol;Acc:MGI:1914638]	TGCGCCTCTGGATCCGGATGAAACATTGTCTTCCTTGGTTCTCCGTCAGGTGTACAGTTT				67388	CCDS16970			NM_026124	uc008noc.2	5.2218	4.60748	4.40869	4.5699	4.07448	3.53323	3.98498	4.33629
ENSMUST00000130293	protein_coding	ASMM10EP3A111143138	protein_coding	up	3.44114	0.0321061	0.156375	5.27025	3.48736	Phgr1	Ensembl	542	chr2:118772769-118778165:+	chr2	+	118772769	118778165	Proline, histidine and glycine-rich protein 1 [Source:UniProtKB/Swiss-Prot;Acc:Q8K0G7]	ACACTCTCAGGTGCTCCGTGTGTCACTTCCTGCTCTTGCCCTGTAAAGATGCATCCAGGT				53906	CCDS57182			NM_001145644	uc033hpm.1	6.2764	5.58431	4.75968	4.46061	3.37296	2.33564	3.49734	4.74352
ENSMUST00000016672	protein_coding	ASMM10EP3A111393979	protein_coding	up	1.79566	0.00675683	0.087919	0.839059	-0.00545742	Mapkapk2	Ensembl	2854	chr1:131053700-131097826:-	chr1	-	131053700	131097826	MAP kinase-activated protein kinase 2 [Source:UniProtKB/Swiss-Prot;Acc:P49138]	AGGAACGATGGGAGGATGTCAAGGAGGAGATGACCAGTGCCTTGGCCACGATGCGTGTTG		Cytoplasm;Axon		17164	CCDS15266	CHEMBL4990		NM_008551	uc007cmv.2	1.16723	0.917678	0.98726	0.28407	-0.0691482	-0.144457	-0.036486	0.228262
ENSMUST00000155126	protein_coding	ASMM10EP3A100160022	protein_coding	up	2.15224	0.0448372	0.183096	2.34429	1.23845	Nr1i3	Ensembl	2980	chr1:171213986-171220701:+	chr1	+	171213986	171220701	Nuclear receptor subfamily 1 group I member 3 [Source:UniProtKB/Swiss-Prot;Acc:O35627]	GCCTGCTGTGTCTGGGTGGGGAGAGTAACAAATAAAATACCCTTCTCTCTGTTTATATTC			Yes	12355					uc011wvy.2	1.41529	2.86541	3.10248	1.99398	1.12871	0.797281	1.28292	1.74488
ENSMUST00000103122	protein_coding	ASMM10EP3A113406312	protein_coding	up	2.14468	0.000252204	0.0396553	1.44113	0.340373	Tgm2	Ensembl	3596	chr2:158116402-158146436:-	chr2	-	158116402	158146436	Protein-glutamine gamma-glutamyltransferase 2 [Source:UniProtKB/Swiss-Prot;Acc:P21981]	GTGTGGCACTGAGGACATCAACCTGACCCTGGATCCCTACTCTGAGAACAGCATCCCACT				21817	CCDS16985	CHEMBL2079853		NM_009373	uc008npr.1	1.75807	1.44242	1.4005	1.16355	0.269764	0.428655	0.168077	0.494995
ENSMUST00000207982	protein_coding	ASMM10EP3A113275499	protein_coding	up	2.8704	0.00980914	0.0993658	2.32244	0.801189	Tyrobp	Ensembl	597	chr7:30413760-30417582:+	chr7	+	30413760	30417582	TYRO protein tyrosine kinase binding protein [Source:MGI Symbol;Acc:MGI:1277211]	GAGGTCAAGGGACAGCGGAAGGGACCCGGAAACAACACATTGCTGAGACTGAGTCGCCTT				22177					uc009gef.1	3.23117	2.21291	1.95386	1.89183	1.11551	0.156523	0.595718	1.337
ENSMUST00000030348	protein_coding	ASMM10EP3A100541137	protein_coding	up	2.71774	0.00137939	0.0579302	2.2088	0.766388	Magoh	Ensembl	692	chr4:107879755-107887424:+	chr4	+	107879755	107887424	Protein mago nashi homolog [Source:UniProtKB/Swiss-Prot;Acc:P61327]	ACGCCAACAACAGCAATTACAAAAATGACGTCATGATCAGGAAAGAGGCTTATGTGCATA				17149	CCDS18441			NM_001282737	uc008uaj.2	2.33586	2.42568	2.27267	1.80097	0.873633	0.194332	0.758551	1.23904
ENSMUST00000182229	protein_coding	ASMM10EP3A103227781	protein_coding	up	1.82634	0.0175506	0.122599	-1.33983	-2.20878	Sbsn	Ensembl	732	chr7:30751471-30756134:+	chr7	+	30751471	30756134		CAGAGAAGTTTGCCCATGGGGTCAACCACGCCGCTGGACAGGGGTCTCATCAAGGTCAAG				282619	CCDS59725			NM_001083903	uc009ggf.1	-0.751603	-1.74942	-1.0934	-1.7649	-2.39112	-1.98648	-2.33177	-2.12577
ENSMUST00000174231	protein_coding	ASMM10EP3A104335102	protein_coding	up	1.52131	0.00315843	0.0704463	0.3384	-0.266918	Rpp40	Ensembl	276	chr13:35896704-35898868:-	chr13	-	35896704	35898868	Ribonuclease P protein subunit p40 [Source:UniProtKB/Swiss-Prot;Acc:Q8R1F9]	TGGCTTGGTGCTGTCTTCTGCAGTGCGGACCTTCACTACTTCGATGAACCAAAGTTGGCT				208366						0.3821	0.513461	0.387722	0.0703186	-0.129891	-0.311901	-0.490391	-0.135488
ENSMUST00000034392	protein_coding	ASMM10EP3A103013614	protein_coding	up	1.93885	0.0069735	0.0889101	2.81445	1.85925	Nip7	Ensembl	3036	chr8:107056877-107060931:+	chr8	+	107056877	107060931	60S ribosome subunit biosis [Source:UniProtKB/Swiss-Prot;Acc:Q9CXK8]	AGGGAGTGGTTGTCTATTCCATGGCGGACATTCCTCTGGGTTTTGGGGTGGCAGCAAAGT				66164	CCDS22644			NM_025391	uc009ngz.2	3.33007	2.85577	2.84586	2.22611	1.65645	1.87716	1.90216	2.00123
ENSMUST00000200517	protein_coding	ASMM10EP3A100971943	protein_coding	up	2.26201	0.0107382	0.102474	3.7253	2.54769	Rpl34	Ensembl	1232	chr3:130728838-130730346:-	chr3	-	130728838	130730346	60S ribosomal protein L34 [Source:UniProtKB/Swiss-Prot;Acc:Q9D1R9]	TGTGTTCTCTCTAAATTGTAGGCACTCAGGATGGTCCAGCGTTTGACATACCGCCGTAGG		Exosome		68436						4.27729	3.78045	3.60401	3.23944	2.77497	1.9091	2.48109	3.02561
ENSMUST00000119783	protein_coding	ASMM10EP3A112971523	protein_coding	up	1.50287	0.0164902	0.119408	1.9829	1.39518	Gatad1	Ensembl	1278	chr5:3643077-3647806:-	chr5	-	3643077	3647806	GATA zinc finger domain-containing protein 1 [Source:UniProtKB/Swiss-Prot;Acc:Q920S3]	CCCTCGCCAGTCCCAGAGACCAGTTTGATCCTGCATCATATATAATAGGTGAAGCCCAGC			Yes	67210					uc008whi.2	2.42774	1.90264	1.755	1.8462	1.53924	1.12024	1.43152	1.48971
ENSMUST00000028314	protein_coding	ASMM10EP3A109208838	protein_coding	up	1.78856	0.000400933	0.0439885	-1.64287	-2.48167	Nmi	Ensembl	1291	chr2:51948487-51973224:-	chr2	-	51948487	51973224	N-myc-interactor [Source:UniProtKB/Swiss-Prot;Acc:O35309]	AGCGCTGCTCGTCGCTGAAGCCAGAGAGTCATGGATGCTGATAAAGACAACATAAAGCAA			Yes	64685	CCDS16031			NM_001141948	uc008jqo.2	-1.37195	-1.82743	-1.60263	-1.76948	-2.44475	-2.33782	-2.52027	-2.62383
uc009mcs.2	protein_coding	ASMM10EP3A103427975	protein_coding	up	1.57369	0.0471337	0.187565	2.74363	2.08948	Use1	knownGene	915	chr8:71367235-71369732:+	chr8	+	71367235	71369732	Mus musculus unconventional SNARE in the ER 1 homolog (S. cerevisiae) (Use1), transcript variant 1, mRNA.	GGACATGAGGAAACGAGCCAGTGCGAAGGGGTCCAGACCTGCAGATGAGAGGCAGTCAGC			Yes	67023						3.20946	2.62309	2.43516	2.70682	2.28658	1.5617	2.00205	2.5076
ENSMUST00000033899	protein_coding	ASMM10EP3A100637466	protein_coding	up	1.64291	0.00826657	0.0931983	0.485936	-0.230314	Col4a2	Ensembl	6450	chr8:11312805-11449287:+	chr8	+	11312805	11449287	Collagen alpha-2(IV) chain Canstatin [Source:UniProtKB/Swiss-Prot;Acc:P08122]	GCTGGGTGGCGGAGTTTGTGGATCGGATATTCATTCCTCATGCACACTGCAGCCGGGGAT				12827	CCDS40220			NM_009932	uc009kvc.3	0.404718	0.794378	0.611006	0.133642	-0.361513	-0.491954	-0.0919551	0.0241678
ENSMUST00000042610	protein_coding	ASMM10EP3A117609722	protein_coding	up	3.60531	0.00928093	0.0973765	0.548945	-1.30118	Ifi207	Ensembl	3422	chr1:173723427-173741747:-	chr1	-	173723427	173741747		ACTTCCACAGCTCAGGCGGGGACTTCTACAGCCCAGACAAAGAGAAAACAAATCACAAAA		Cytoplasm		226691	CCDS56659			NM_001204910	uc007dru.3	1.26033	0.494868	0.92575	-0.485164	-1.63677	-1.7487	-1.43357	-0.385677
ENSMUST00000212146	protein_coding	ASMM10EP3A123799938	protein_coding	up	1.62526	0.0301754	0.151746	-0.711869	-1.41254	Il12rb1	Ensembl	729	chr8:70808487-70811201:+	chr8	+	70808487	70811201	Interleukin-12 receptor subunit beta-1 [Source:UniProtKB/Swiss-Prot;Acc:Q60837]	GCCAGCTAGGCGGCTTCTAGGGAGACCCTGGTGCTGGAACACCTCAGTGGAATCCCCACA				16161						-0.086889	-0.798301	-1.20696	-0.755323	-1.23328	-1.50423	-1.61284	-1.29979
ENSMUST00000143681	protein_coding	ASMM10EP3A108568041	protein_coding	up	1.84161	0.00167122	0.0604999	2.88515	2.00418	Rbbp7	Ensembl	784	chrX:162774578-162778445:+	chrX	+	162774578	162778445	retinoblastoma binding protein 7, chromatin remodeling factor [Source:MGI Symbol;Acc:MGI:1194910]	TGTTATCTCCAGGCTGAAAATATTTACAATGATGAAGAGTCAGATGTCACGGCATCGGAA			Yes	245688						3.14691	2.80415	2.73427	2.85525	1.86948	1.83532	1.9025	2.4094
ENSMUST00000112890	protein_coding	ASMM10EP3A115533847	protein_coding	up	1.56688	0.00262495	0.06615	2.25561	1.60771	Dtymk	Ensembl	1055	chr1:93800065-93801906:-	chr1	-	93800065	93801906	Thymidylate kinase [Source:UniProtKB/Swiss-Prot;Acc:P97930]	CCTGCTCTTCTCTGCAAACCGCTGGGAACAAGTGTAAAGACCTGCGTCGTTGCTCCCCGG				21915	CCDS35672			NM_023136	uc007cem.2	2.36718	2.40983	2.35777	1.88766	1.48454	1.65916	1.59543	1.69172
ENSMUST00000154147	protein_coding	ASMM10EP3A116052932	protein_coding	up	1.6673	0.0202359	0.128813	0.264001	-0.473511	RP23-382C19.3	Ensembl	755	chr11:101593743-101599256:-	chr11	-	101593743	101599256		TCCTTCCAGGCCGCGTCAACTAATTACATCCAGCAGTGGTGATCCAGAGACGGACTCCAA				-1						0.79929	-0.0560511	-0.0780572	0.390822	-0.214687	-0.737531	-0.525741	-0.416085
ENSMUST00000185470	protein_coding	ASMM10EP3A123959546	protein_coding	up	1.5648	0.011081	0.103366	0.892291	0.246308	Ankrd34c	Ensembl	2475	chr9:89728249-89738475:-	chr9	-	89728249	89738475	Ankyrin repeat domain-containing protein 34C [Source:UniProtKB/Swiss-Prot;Acc:Q8BLB8]	GGCTCTGTCCAAGTCCTGGACCAAGGTAGCATCTCTGGGTCTGATTACTCCTGTGGCTCA				330998				NM_207260		0.990478	1.21523	0.919226	0.444226	0.163465	0.0792302	0.356453	0.386086
NM_001361467	protein_coding	ASMM10EP3A101757936	protein_coding	up	1.61122	0.0120539	0.106587	1.55051	0.862351	Tmed5	Refseq	3687	chr5:108121556-108132620:-	chr5	-	108121556	108132620		ATGGTGTTCATACGAATCCATCAACAGCATCAAGTCCAGACTAAGCAAAAGTGGCCACAT		Nucleus;Exosome		73130				NM_001361467		2.02422	1.28411	1.5626	1.33108	0.656654	0.979919	0.753256	1.05957
ENSMUST00000130349	protein_coding	ASMM10EP3A116301083	protein_coding	up	2.30355	0.0164754	0.119337	0.511395	-0.692466	Prdx4	Ensembl	935	chrX:155328446-155340754:-	chrX	-	155328446	155340754	peroxiredoxin 4 [Source:MGI Symbol;Acc:MGI:1859815]	GGAAACTGTAATGATCTCCAAGCCAGCACCTTATTGGGAAGGAACAGCTGTGATTAACGG				53381					uc057cgd.1	1.10829	0.312248	0.403975	0.221065	-0.540328	-1.51577	-0.658713	-0.0550497
NM_001361501	protein_coding	ASMM10EP3A118655560	protein_coding	up	2.05678	0.0143808	0.113984	0.846968	-0.193418	Aif1	Refseq	935	chr17:35170986-35176052:-	chr17	-	35170986	35176052		AGCCTGAGGAGATTTCAACAGAAGCTGATGTGGAAGTGATGCCTGGGAGTTAGCAAGGGA				11629				NM_001361501		0.659985	1.36911	1.04953	0.309241	-0.0460037	-0.79176	0.0404348	0.0236578
ENSMUST00000022060	protein_coding	ASMM10EP3A101959734	protein_coding	up	2.16906	0.0187984	0.125481	3.15777	2.0407	Pdcd6	Ensembl	1131	chr13:74303509-74317321:-	chr13	-	74303509	74317321	Programmed cell death protein 6 [Source:UniProtKB/Swiss-Prot;Acc:P12815]	ACAAGCACTCTCAGGTTTTGGCTACCGGCTCTCTGATCAGTTCCATGACATCCTCATCCG				18570	CCDS26642			NM_011051	uc007rey.2	3.90061	2.95931	2.92332	2.84785	2.10245	1.34708	2.20957	2.5037
ENSMUST00000060442	protein_coding	ASMM10EP3A111945734	protein_coding	up	4.65252	0.0128681	0.109003	3.7767	1.55868	Gpr85	Ensembl	3661	chr6:13834458-13839942:-	chr6	-	13834458	13839942	Mus musculus G protein-coupled receptor 85 (Gpr85), transcript variant 2, mRNA. [Source:RefSeq mRNA;Acc:NM_001330666]	TAACACCATCGGATGCAGTTCTGCCTGGGCTTCCATCAGCATATTCCAGATGTTCTGATG		Nucleus		64450	CCDS19916			NM_001330666	uc009ays.1	2.2854	3.90522	4.3701	4.54606	1.42427	0.600199	1.8727	2.33756
ENSMUST00000038558	protein_coding	ASMM10EP3A100122508	protein_coding	up	1.9529	0.0297854	0.151032	4.25348	3.28786	Klf16	Ensembl	2674	chr10:80567124-80577321:-	chr10	-	80567124	80577321	Krueppel-like factor 16 [Source:UniProtKB/Swiss-Prot;Acc:P58334]	TCCTCCATTCCGCCTGGCCTCTCACCCATATATTTAAATTAAAGAAGCCCTTTTTAAAAA		Cytoplasm	Yes	118445	CCDS24026			NM_078477	uc007gdt.1	3.33582	4.25376	4.80829	4.61604	3.15064	3.09376	3.45425	3.45279
ENSMUST00000117098	protein_coding	ASMM10EP3A115102506	protein_coding	up	1.78287	0.0115681	0.105255	-0.773758	-1.60796	Cnpy1	Ensembl	2661	chr5:28205768-28210168:-	chr5	-	28205768	28210168	1 [Source:UniProtKB/Swiss-Prot;Acc:Q4VAB4]	TGCAGCCCCTTTCAGCGCAGTTGTCATGCAAACTTCCTTCTTTGATCAGCAGAGGGTGGA				269637						-0.370277	-1.09182	-0.447865	-1.18507	-1.42466	-1.58839	-1.8763	-1.54249
ENSMUST00000058866	protein_coding	ASMM10EP3A100106868	protein_coding	up	1.5721	0.00389261	0.0755493	2.57639	1.92369	Nxph3	Ensembl	2099	chr11:95509845-95514570:-	chr11	-	95509845	95514570	Neurexophilin-3 [Source:UniProtKB/Swiss-Prot;Acc:Q91VX5]	CCTGTCACTTCTCTGTGCAGAGTCTTGTCCTTGGAGCAGGAAATAAAGCATTCCCAGGAC				104079	CCDS25278			NM_130858	uc007lal.1	2.29406	2.91147	2.50685	2.59317	1.82813	1.82503	2.09866	1.94294
ENSMUST00000113231	protein_coding	ASMM10EP3A112344673	protein_coding	up	1.89096	0.0217744	0.132038	2.66842	1.7493	Eif4e2	Ensembl	1119	chr1:87214286-87228064:+	chr1	+	87214286	87228064	Mus musculus eukaryotic translation initiation factor 4E member 2 (Eif4e2), transcript variant 4, mRNA. [Source:RefSeq mRNA;Acc:NM_001347083]	CCTCCCAACACCATTATGGAATACAAAACTCACACCGACAGCATCAAAATGCCAGGCAGG				26987	CCDS15131			NM_001039169	uc007bwn.1	3.4617	2.60718	2.38369	2.2211	1.87515	1.5061	1.6139	2.00205
ENSMUST00000022082	protein_coding	ASMM10EP3A121755548	protein_coding	up	1.66345	0.0378652	0.168628	2.07662	1.34244	Glrx	Ensembl	1345	chr13:75839868-75850151:+	chr13	+	75839868	75850151	Glutaredoxin-1 [Source:UniProtKB/Swiss-Prot;Acc:Q9QUH0]	AAAGGGGTGGCAGGCAGAGTCCATGCTGACACAGCTGTCTAACCATGCTGATGGCCAGTG				93692	CCDS26651			NM_053108	uc007rfx.2	2.8196	1.95016	1.76213	1.77457	1.44097	1.02315	1.34178	1.56385
ENSMUST00000025293	protein_coding	ASMM10EP3A115475288	protein_coding	up	2.3912	0.0333926	0.15876	5.14714	3.8894	Ndfip1	Ensembl	930	chr18:38418969-38464839:+	chr18	+	38418969	38464839	NEDD4 family-interacting protein 1 [Source:UniProtKB/Swiss-Prot;Acc:Q8R0W6]	TCCCCAGGACCAGAGTTCTCTTTATTTATTAAAGATGTTTTCTGGCAAAGGCTTCCTGCA				65113	CCDS37789			NM_022996	uc008esj.1	6.25938	4.94941	4.55048	4.82928	4.002	3.23927	3.84095	4.47538
ENSMUST00000126666	protein_coding	ASMM10EP3A100007480	protein_coding	up	1.52143	0.0243993	0.138852	-1.97551	-2.58094	Tnfaip8	Ensembl	906	chr18:50019567-50090794:+	chr18	+	50019567	50090794	Tumor necrosis factor alpha-induced protein 8 [Source:UniProtKB/Swiss-Prot;Acc:Q921Z5]	CTTCAGAAACCAAGAGCTTCCAGAGCCGAGCTTGTACCTCTCATGGGGAAGTCACATCAG				106869						-1.77007	-2.21602	-2.33388	-1.58207	-2.80702	-2.5418	-2.62788	-2.34706
ENSMUST00000101367	protein_coding	ASMM10EP3A103738506	protein_coding	up	3.15882	0.0118926	0.106209	1.07985	-0.579537	Nt5c3	Ensembl	1519	chr6:56882400-56901886:-	chr6	-	56882400	56901886	5'-nucleotidase, cytosolic III [Source:MGI Symbol;Acc:MGI:1927186]	TTCTTTTGCTGGTGCTGCCGTACGTAGCTTGTCCGGTTACCTTCAGAAAGATTGGATAAC				107569	CCDS57424			NM_001252374	uc009cbq.3	0.644365	0.94152	1.04068	1.69282	-0.808294	-1.53555	-0.405192	0.430887
ENSMUST00000109679	protein_coding	ASMM10EP3A118603678	protein_coding	up	1.76652	0.0301014	0.151576	4.36312	3.54221	Slc6a18	Ensembl	4149	chr13:73661752-73678023:-	chr13	-	73661752	73678023	solute carrier family 6 (neurotransmitter transporter), member 18 [Source:MGI Symbol;Acc:MGI:1336892]	GGTACCTCACTCAGGATGATAGCATTTCCTTCAGATACATCCATTTGCCCAAGAATTTCA				22598	CCDS49312			NM_001168644	uc007rdx.2	4.93419	4.36883	3.90106	4.24838	3.70021	2.98455	3.59425	3.88982
NM_011751	protein_coding	ASMM10EP3A124021723	protein_coding	up	1.65338	0.0218023	0.132038	2.89809	2.17267	Zfp207	Refseq	2271	chr11:80383279-80396248:+	chr11	+	80383279	80396248		ACCACCTCTGATGCCAGGTATGCCCCCACCTGTTCCACGTCCTGGAATTCCTCCAATGAC		Nucleus	Yes	22680				NM_011751		3.57939	2.77799	2.56483	2.67016	2.19358	2.09756	2.10311	2.29645
ENSMUST00000069968	protein_coding	ASMM10EP3A106720631	protein_coding	up	1.6677	0.0463854	0.186164	1.77319	1.03533	Pdlim7	Ensembl	1006	chr13:55506773-55513438:-	chr13	-	55506773	55513438	PDZ and LIM domain protein 7 [Source:UniProtKB/Swiss-Prot;Acc:Q3TJD7]	ACCCGGATGAGGAATTCATGAAGAAGTCAAGGGAAAAGTATGTCCTGGAGCTACAGAGCC				67399	CCDS49276			NM_001114087	uc007qrk.3	2.00519	2.05243	1.42709	1.60804	0.995884	0.508966	0.914565	1.72189
ENSMUST00000004784	protein_coding	ASMM10EP3A107417633	protein_coding	up	1.73953	0.0397997	0.173174	1.65974	0.861038	Cnn2	Ensembl	2460	chr10:79988584-79996062:+	chr10	+	79988584	79996062	Calponin-2 [Source:UniProtKB/Swiss-Prot;Acc:Q08093]	CCCTGTGTGGGCTTTGGGGTTTTCATTGTGTTTTGTGTTTGGAAACTGGTCATCTCTTTG				12798	CCDS24003			NM_007725	uc007gaz.1	1.40633	2.3127	1.8812	1.03871	0.593324	0.770142	0.883702	1.19698
NM_001313711	protein_coding	ASMM10EP3A109191223	protein_coding	up	2.24873	0.0281307	0.14711	3.49833	2.32922	Prdx4	Refseq	964	chrX:155323918-155338460:-	chrX	-	155323918	155338460		TGGTTCAAGCCTTCCAGTACACTGACAAGCATGGAGAAGATAATCCCAGATCCAGCTGGA				53381	CCDS30496			NM_001313711	uc009uru.2	4.09693	3.4732	3.28398	3.13922	2.81603	1.34241	2.34408	2.81435
ENSMUST00000112898	protein_coding	ASMM10EP3A106644969	protein_coding	up	1.82985	0.00434656	0.0776876	3.01687	2.14514	Mrps18c	Ensembl	460	chr5:100798737-100804461:+	chr5	+	100798737	100804461	28S ribosomal protein S18c, mitochondrial [Source:UniProtKB/Swiss-Prot;Acc:Q8R2L5]	TGTGTGAGAAACGTGTAGATTACAAGAATGTGCAGGTCTTTGTGGAAAGAAACAGAGGGA				68735					uc008yic.1	2.60256	3.36512	3.20946	2.89033	1.9695	1.98455	2.28111	2.3454
ENSMUST00000033012	protein_coding	ASMM10EP3A110899511	protein_coding	up	2.29871	0.019993	0.128287	1.45098	0.250161	Copb1	Ensembl	3346	chr7:114215559-114254711:-	chr7	-	114215559	114254711	Coatomer subunit beta [Source:UniProtKB/Swiss-Prot;Acc:Q9JIF7]	GCTGAGTTCCGTCAGATGTGGGCCGAATTTGAATGGGAAAATAAAGTGACAGTTAACACC		Nucleus		70349	CCDS21759			NM_033370	uc009jhx.1	1.568	1.73579	1.78154	0.718607	0.0786447	-0.489975	0.609813	0.802163
ENSMUST00000160854	protein_coding	ASMM10EP3A100082455	protein_coding	up	3.06271	0.0011555	0.0558777	1.33888	-0.275929	Gulp1	Ensembl	1399	chr1:44551693-44788874:+	chr1	+	44551693	44788874	PTB domain-containing engulfment adapter protein 1 [Source:UniProtKB/Swiss-Prot;Acc:Q8K2A1]	CCTTCTTTCTTTCTTTCTTTCTTTTGAATGAATCAATACATAATGGGAAGAAGATGGTTA		Cytoplasm		70676					uc007awl.2	1.91612	1.31286	0.704044	1.42249	0.0097384	-0.548791	-0.407647	-0.157015
ENSMUST00000201376	protein_coding	ASMM10EP3A117995651	protein_coding	up	1.90976	0.0136862	0.111864	3.70721	2.77382	Pomp	Ensembl	383	chr5:147860628-147875521:+	chr5	+	147860628	147875521	Proteasome maturation protein [Source:UniProtKB/Swiss-Prot;Acc:Q9CQT5]	TGCTCCCCTGAAGTTACAGATGGAATTCAAGGCAGTGCAGCAGATCCATCACAAAGTGAA				66537						4.36946	3.64327	3.6497	3.16641	2.8576	2.47712	2.77112	2.98943
ENSMUST00000145353	protein_coding	ASMM10EP3A122371693	protein_coding	up	1.63777	0.0487744	0.190526	-0.560443	-1.27218	Cnot6	Ensembl	5736	chr11:49671503-49712723:-	chr11	-	49671503	49712723	CCR4-NOT transcription complex subunit 6 [Source:UniProtKB/Swiss-Prot;Acc:Q8K3P5]	TGTCAGGTACTGCAAAAAGAATTTCAACAGAACAACCACCTCCAAGATCTTGGATCATGT		Nucleus	Yes	104625	CCDS70172			NM_001290741	uc007irb.3	-0.122919	-0.677823	-0.511119	-0.929913	-1.96669	-1.0333	-0.96403	-1.1247
ENSMUST00000168376	protein_coding	ASMM10EP3A100159259	protein_coding	up	4.30015	0.0298773	0.151177	3.52433	1.41994	Cpt1b	Ensembl	629	chr15:89424836-89425795:-	chr15	-	89424836	89425795	Carnitine O-palmitoyltransferase 1, muscle isoform [Source:UniProtKB/Swiss-Prot;Acc:Q924X2]	CATCCCACAGCACTTCACCCTTACTCTCAGCCAAGCTATCCGGGCGAGGACAGTGCTGGG				12895						3.96741	2.70682	3.03041	4.39268	1.89274	-0.176707	1.15764	2.8061
NM_001357501	protein_coding	ASMM10EP3A108575662	protein_coding	up	1.5681	0.00765472	0.0914726	5.02742	4.37841	Rexo2	Refseq	993	chr9:48468512-48480611:-	chr9	-	48468512	48480611		AAGAGCTTCAGTTTTACCGAAATAACATCTTCAAGAAAAAGACAGACGAAAAGAAGAGGA			Yes	104444				NM_001357501		5.15896	5.2118	5.06394	4.67499	4.33872	4.09731	4.44579	4.63181
ENSMUST00000046470	protein_coding	ASMM10EP3A115013178	protein_coding	up	2.04274	0.0394783	0.172303	0.213384	-0.817125	Mettl22	Ensembl	1825	chr16:8470788-8490684:+	chr16	+	8470788	8490684	Methyltransferase-like protein 22 [Source:UniProtKB/Swiss-Prot;Acc:Q8R1C6]	TAGGGTTCCGCGTGGGACTTCAGACCAGTGTCATGGCGGGTGCATCCCAGGAATAGCATG		Cytoplasm		239706	CCDS27938			NM_146247	uc007ycl.1	1.1112	0.197675	-0.106839	-0.348503	-1.09191	-1.06552	-0.97679	-0.13428
ENSMUST00000186832	protein_coding	ASMM10EP3A120131366	protein_coding	up	2.84606	0.0467007	0.186718	-0.0142392	-1.5232	Ccl20	Ensembl	772	chr1:83116793-83119167:+	chr1	+	83116793	83119167	C-C motif chemokine 20 [Source:UniProtKB/Swiss-Prot;Acc:O89093]	GGCTGTGAACCTCCTCAGCCTAAGAGTCAAGAAGATGTAAAAAACTGATGCTTTTTTGGG				20297	CCDS78638			NM_001159738	uc007bsl.2	0.456643	-0.792222	-0.381224	0.659846	-0.967968	-2.94613	-1.44705	-0.731672
ENSMUST00000109116	protein_coding	ASMM10EP3A117917108	protein_coding	up	1.64288	0.0112781	0.10418	0.086103	-0.630126	Zbp1	Ensembl	770	chr2:173213735-173218910:-	chr2	-	173213735	173218910	Z-DNA binding protein 1 [Source:MGI Symbol;Acc:MGI:1927449]	ACGTCAGGAAGGCCAAGACATAGTCTTGCCATGTAGCCCTGGATGTCCTAGAACTCACCA			Yes	58203	CCDS50813			NM_001139519	uc008odp.2	0.565727	-0.00162943	0.111328	-0.331014	-0.586667	-0.47687	-0.638515	-0.818451
NM_001360118	protein_coding	ASMM10EP3A120631851	protein_coding	up	1.77697	0.0158377	0.117881	3.12785	2.29843	Rps19	Refseq	661	chr7:24884676-24889811:+	chr7	+	24884676	24889811		CCGGAGGGTTAGATGCCCGGAGTTACTGTAAAAGACGTTAACCAGCAGGAGTTCGTCAGA				20085				NM_001360118		3.46231	3.20888	2.96321	2.87699	2.53551	1.69925	2.31225	2.64669
ENSMUST00000213728	protein_coding	ASMM10EP3A113684033	protein_coding	up	1.62345	0.0382951	0.169744	0.176064	-0.522997	Ifi47	Ensembl	1678	chr11:49088264-49096960:+	chr11	+	49088264	49096960		AATGGCTGGCAGGTCCTTTGGGGGTGTTTTGGCAACAGAGCTTCCCTGGTAACTGCCATG				15953					uc033fvd.1	0.313225	0.539919	0.358376	-0.507263	-0.469901	-0.833254	-0.560011	-0.228821
ENSMUST00000060050	protein_coding	ASMM10EP3A100056992	protein_coding	up	1.89416	8.71816e-05	0.0289686	3.97641	3.05485	Grrp1	Ensembl	1226	chr4:134251110-134254106:-	chr4	-	134251110	134254106	glycine/arginine rich protein 1 [Source:MGI Symbol;Acc:MGI:1919940]	AGCGATGGACTTGGGGTGAGAGATGAACGAACTACTGAATAAAGCTAAAATGTTATTTAA				72690	CCDS38913			NM_001099296	uc008veo.1	3.89408	4.16976	3.83698	4.00483	3.08298	3.23192	2.94565	2.95885
ENSMUST00000196876	protein_coding	ASMM10EP3A104636388	protein_coding	up	1.59368	0.00196812	0.0619269	-0.0519573	-0.724318	Nradd	Ensembl	354	chr9:110621885-110624378:-	chr9	-	110621885	110624378	Death domain-containing membrane protein NRADD [Source:UniProtKB/Swiss-Prot;Acc:Q8CJ26]	ACGTCAGCAAAGGTGTGGTCTATTCAGCTACAGTGATCCTTGGTCTGCTGGCCTATGTGG				67169						-0.248425	0.0938138	0.0773645	-0.130582	-1.00816	-0.700541	-0.571248	-0.617322
ENSMUST00000049207	protein_coding	ASMM10EP3A114228256	protein_coding	up	2.15863	0.0183401	0.124468	1.62805	0.517941	Alg1	Ensembl	1669	chr16:5233638-5244912:+	chr16	+	5233638	5244912	Chitobiosyldiphosphodolichol beta-mannosyltransferase [Source:UniProtKB/Swiss-Prot;Acc:Q921Q3]	TGAACTTCAAGTGTCTGCACGAGCTAGTAAGACATGGAGAGAATGGTCTGGTCTTCAAGG				208211					uc012aba.2	2.34861	1.49539	1.43575	1.23246	0.650985	-0.0990488	0.453012	1.06682
ENSMUST00000000194	protein_coding	ASMM10EP3A111784729	protein_coding	up	2.3694	0.00131304	0.0574066	-0.80053	-2.04505	Ccl12	Ensembl	537	chr11:82101845-82103400:+	chr11	+	82101845	82103400	C-C motif chemokine 12 [Source:UniProtKB/Swiss-Prot;Acc:Q62401]	GCTACCACCATCAGTCCTCAGGTATTGGCTGGACCAGATGCGGTGAGCACCCCAGTCACG				20293	CCDS36247			NM_011331	uc007kms.1	-0.31891	-0.624796	-1.0444	-1.21401	-1.79009	-2.13177	-2.15413	-2.10423
NM_001159375	protein_coding	ASMM10EP3A109652161	protein_coding	up	3.5967	0.000340132	0.0421847	3.55814	1.71147	Eif4a1	Refseq	1886	chr11:69666936-69672423:-	chr11	-	69666936	69672423		TCCCACCAACAGGGAAAACTACATCCACAGGTGGTCGGTTTGGTCGTAAGGGTGTGGCTA				13681				NM_001159375		4.27835	3.36233	3.23409	3.35779	1.63127	1.58097	1.71023	1.92339
ENSMUST00000059851	protein_coding	ASMM10EP3A100157675	protein_coding	up	1.7264	0.0201003	0.128467	-0.975048	-1.76281	Dcun1d3	Ensembl	5985	chr7:119852796-119895745:-	chr7	-	119852796	119895745	DCN1-like protein 3 [Source:UniProtKB/Swiss-Prot;Acc:Q8K0V2]	AATTCATCTGCAAAATAAAGGGCATTGGTATTAGGATTTAAGAAAAAGTCTGTGAAACAC				233805	CCDS21789			NM_001163703	uc009jlz.2	-1.18446	-0.590056	-0.745177	-1.3805	-2.13327	-1.74503	-1.85744	-1.3155
ENSMUST00000034497	protein_coding	ASMM10EP3A100140416	protein_coding	up	49.0392	0.00182876	0.0614105	1.06523	-4.55063	Mmp3	Ensembl	1801	chr9:7445822-7455975:+	chr9	+	7445822	7455975	matrix metallopeptidase 3 [Source:MGI Symbol;Acc:MGI:97010]	CAAGTGTCTGAACTGTGTAGATGGTTTGTTTTATTTAATAAAGATTGTGTGTCGTTTATT				17392	CCDS22806			NM_010809	uc009oco.1	1.43107	1.62635	3.0586	-1.8551	-4.74358	-3.95314	-4.9	-4.60582
ENSMUST00000034534	protein_coding	ASMM10EP3A114908319	protein_coding	up	1.72961	0.0438548	0.181195	0.00764784	-0.782796	Ets1	Ensembl	5080	chr9:32696022-32757820:+	chr9	+	32696022	32757820	Protein C-ets-1 [Source:UniProtKB/Swiss-Prot;Acc:P27577]	TTCCTTTGATTCACTGTCAGGCTTTGGACTTAGTGTTAGTTACGGGGCGTTAAGTCTCTG			Yes	23871	CCDS22954			NM_011808	uc009osb.1	0.202985	0.377388	0.302651	-0.852432	-1.08561	-0.767017	-0.748557	-0.530001
ENSMUST00000113859	protein_coding	ASMM10EP3A117587106	protein_coding	up	1.53967	0.0229724	0.135406	7.12644	6.50382	Kcnj15	Ensembl	5046	chr16:95258036-95300211:+	chr16	+	95258036	95300211	ATP-sensitive inward rectifier potassium channel 15 [Source:UniProtKB/Swiss-Prot;Acc:O88932]	GCTTCCTTCCCCTCTCAGTCTCTTCCAATCTCCTCCTTTCTCTGTTCATTTCCCTCAGGT		Exosome		16516					uc008abx.1	6.70651	7.0034	7.21474	7.5811	6.30521	6.74582	6.49508	6.46915
NM_001356607	protein_coding	ASMM10EP3A119210173	protein_coding	up	2.05023	0.00892329	0.095655	0.0919639	-0.94382	S100a16	Refseq	1321	chr3:90537254-90543151:+	chr3	+	90537254	90543151		GCTGGAGGAGGTGGACTCACAGGAGGCAGGAAGGCTTCAGTGTACACTGGTATCCCATGT		Cytoplasm		67860				NM_001356607		0.836147	-0.0385603	-0.0243692	-0.405362	-0.861391	-0.79204	-1.04359	-1.07826
ENSMUST00000075451	protein_coding	ASMM10EP3A105058470	protein_coding	up	1.82073	0.0306659	0.153053	3.11602	2.25151	Cr1l	Ensembl	1651	chr1:195103790-195131561:-	chr1	-	195103790	195131561	Mus musculus complement component (3b/4b) receptor 1-like (Cr1l), transcript variant 2, mRNA. [Source:RefSeq mRNA;Acc:NM_001355060]	TCCGCCTTCAGTCTCTGCTCACAAGTCAGGAGAACAGCAGTACCACTAGCCCAGCACGGA				12946	CCDS15641			NM_001355060	uc007eew.1	3.93303	3.00992	2.79627	2.72488	2.28305	1.9701	2.16592	2.58696
ENSMUST00000034713	protein_coding	ASMM10EP3A108577240	protein_coding	up	2.18216	0.00955101	0.0983175	5.29342	4.16766	Ldlr	Ensembl	4627	chr9:21723483-21749919:+	chr9	+	21723483	21749919	Low-density lipoprotein receptor [Source:UniProtKB/Swiss-Prot;Acc:P35951]	AAAATCACCCCATTGCAGACTCCTCCCCCGCCTGGAAACCTCGCCCCTAGTACTGGGAAT		Nucleus		16835	CCDS22910			NM_010700	uc009omi.2	4.49354	5.25015	5.60374	5.82624	3.98261	4.13182	4.24838	4.30783
ENSMUST00000050106	protein_coding	ASMM10EP3A128551461	protein_coding	up	1.87609	0.00549731	0.0827151	2.01453	1.1068	Krtap4-13	Ensembl	815	chr11:99809078-99809892:-	chr11	-	99809078	99809892		TGTGTGTCCAGCTGCTGCAGACCCAGCTGCTGCCGCCCCAGCTGCTGTGTATCCAGCTGC				69464	CCDS48921			NM_027087		2.40676	1.85619	1.64278	2.15239	1.28292	0.755571	1.04164	1.34708
ENSMUST00000086535	protein_coding	ASMM10EP3A102585753	protein_coding	up	1.51285	0.00395541	0.0758193	3.80335	3.20608	Rpl31	Ensembl	1049	chr1:39367842-39371911:+	chr1	+	39367842	39371911	ribosomal protein L31 [Source:MGI Symbol;Acc:MGI:2149632]	AGTTGCAGAACTGCCTTCAGGGTTTGGTTTTCCTTTCTGTTGTCTGCCTCATGGGTGGAA		Nucleus;Exosome		114641	CCDS14904			NM_053257	uc007atf.2	3.81086	3.94507	3.67294	3.78451	2.98365	3.01746	3.38774	3.43546
ENSMUST00000212939	protein_coding	ASMM10EP3A110412931	protein_coding	up	1.81202	0.00638837	0.0865692	0.736955	-0.120641	Cklf	Ensembl	737	chr8:104250944-104258496:+	chr8	+	104250944	104258496	Chemokine-like factor [Source:UniProtKB/Swiss-Prot;Acc:Q9DAS1]	ACGTGTGGACTTGACAAGATAATGAGATCTTTCTTTTGGCCTTTGCTTAAAAGAATACAC		Nucleus		75458						0.740148	1.03734	0.802374	0.367955	-0.300876	-0.428166	-0.0339858	0.280464
uc012bly.1	protein_coding	ASMM10EP3A125060617	protein_coding	up	1.60794	0.0386965	0.170725	-0.140934	-0.826144	Pyroxd2	knownGene	3182	chr19:42725858-42752775:-	chr19	-	42725858	42752775	Mus musculus pyridine nucleotide-disulphide oxidoreductase domain 2 (Pyroxd2), mRNA.	GCAGGACACAATGGGCTGGTGGCTGCCCGGCAGTGAGGCTCCTTGGTCAACCCCAAGAGA		Nucleus		74580						-0.318624	0.033657	-0.576683	0.297913	-0.989808	-1.20474	-0.710869	-0.39916
ENSMUST00000120285	protein_coding	ASMM10EP3A100475629	protein_coding	up	2.37466	0.00463225	0.0785843	3.33203	2.08431	Sec11a	Ensembl	875	chr7:80907716-80947513:-	chr7	-	80907716	80947513	SEC11 homolog A, signal peptidase complex subunit [Source:MGI Symbol;Acc:MGI:1929464]	GTGACGATCCTCATGAATGACTATCCTAAATTTAAGCCTGCCGATCCCCACCGTGCTGGG		Nucleus		56529					uc009ibn.1	3.1704	3.767	3.53892	2.8518	1.82287	1.73052	2.1693	2.61454
ENSMUST00000034992	protein_coding	ASMM10EP3A108580331	protein_coding	up	2.23398	0.0233708	0.136352	-0.945611	-2.10523	Nt5e	Ensembl	3995	chr9:88327197-88372092:+	chr9	+	88327197	88372092	5' nucleotidase, ecto [Source:MGI Symbol;Acc:MGI:99782]	GCATGACTCTGGTGATCAAGATATCAGCGTGGTTTCTGAATACATCTCAAAAATGAAAGT				23959	CCDS23386			NM_011851	uc009qyj.2	-0.632768	-0.668794	-0.513887	-1.967	-2.30063	-1.9386	-2.4767	-1.70497
ENSMUST00000195978	protein_coding	ASMM10EP3A114729337	protein_coding	up	15.1276	0.000546679	0.0470085	0.120385	-3.79873	Il6	Ensembl	651	chr5:30013168-30019597:+	chr5	+	30013168	30019597	interleukin 6 [Source:MGI Symbol;Acc:MGI:96559]	ACAGAAACTCTAATTCATATCTTCAACCAAGAGATAAGCTGGAGTCACAGAAGGAGTGGC				16193	CCDS84856			NM_001314054	uc057btq.1	1.14524	0.800664	-0.000377516	-1.46399	-3.9392	-3.58473	-3.71637	-3.95463
ENSMUST00000046384	protein_coding	ASMM10EP3A100005421	protein_coding	up	2.58386	0.000523935	0.0461238	4.68471	3.31518	C1qb	Ensembl	1088	chr4:136880129-136886187:-	chr4	-	136880129	136886187	Complement C1q subcomponent subunit B [Source:UniProtKB/Swiss-Prot;Acc:P14106]	AGACCAGAGCCCTGTAGATGTTACAGAACGAATGGGTCAATAAACTCTTCAAGGCCAAAA				12260	CCDS18810			NM_009777	uc008vip.2	4.62189	4.73365	4.68608	4.69721	3.50151	2.72876	3.38906	3.64138
ENSMUST00000200935	protein_coding	ASMM10EP3A117206276	protein_coding	up	1.74326	0.0171103	0.121355	3.83487	3.03308	Ociad1	Ensembl	1139	chr5:73292895-73313941:+	chr5	+	73292895	73313941	OCIA domain-containing protein 1 [Source:UniProtKB/Swiss-Prot;Acc:Q9CRD0]	TGAACGAGTCCACTCCCACTGGTATTACTGACCATATTGCCCAAGTCAAAGTAAACAAAT		Nucleus		68095	CCDS80300			NM_001159887		4.45961	3.70519	3.48934	3.68535	3.12509	2.68669	3.07857	3.24198
ENSMUST00000071555	protein_coding	ASMM10EP3A112844920	protein_coding	up	2.38336	0.0164389	0.11928	5.87359	4.6206	Actg1	Ensembl	1952	chr11:120345690-120348542:-	chr11	-	120345690	120348542	Actin, cytoplasmic 2 Actin, cytoplasmic 2, N-terminally processed [Source:UniProtKB/Swiss-Prot;Acc:P63260]	AGCCCCAGCCTGGTGGATCTCTGTGAGCACCACTGAGTGATCTGTGCAGGGTATTAACCA				11465	CCDS25730			NM_009609	uc007msi.2	6.69196	5.90745	5.34901	5.54595	4.85564	3.98174	4.56435	5.08066
ENSMUST00000202082	protein_coding	ASMM10EP3A118787208	protein_coding	up	1.68529	0.0140101	0.113029	2.95411	2.20111	Ube2k	Ensembl	4506	chr5:65537320-65598929:+	chr5	+	65537320	65598929	ubiquitin-conjugating enzyme E2K [Source:MGI Symbol;Acc:MGI:1858216]	GGTGGTCGTAGCGGTGGCGGAGGAGGCGGGTCCGGTTTATCACTAAAATATGGCACCCTA			Yes	53323					uc012dwq.1	3.27578	3.04128	2.85666	2.64271	2.14267	1.78923	2.23891	2.63363
ENSMUST00000031420	protein_coding	ASMM10EP3A114031403	protein_coding	up	1.51526	0.045349	0.184082	0.663848	0.0642867	Gpn3	Ensembl	1592	chr5:122372451-122382902:+	chr5	+	122372451	122382902	GPN-loop GTPase 3 [Source:MGI Symbol;Acc:MGI:1289326]	TGGACCTGCTGAGTAAGAAAGCCAAGAAGGAGATTGAGAAGTTTCTAGATCCAGACATGT				68080	CCDS19647			NM_024216		1.22475	0.733446	0.453243	0.243957	-0.0962596	-0.0151248	-0.0142743	0.382805
ENSMUST00000134542	protein_coding	ASMM10EP3A101197918	protein_coding	up	2.29412	0.012604	0.108263	2.46143	1.26349	Btf3	Ensembl	780	chr13:98309942-98316376:-	chr13	-	98309942	98316376	Transcription factor BTF3 [Source:UniProtKB/Swiss-Prot;Acc:Q64152]	CTCTCTTTGTAGATGAAAGAAACAATCATGAACCAGGAGAAACTCGCCAAACTGCAGGCA			Yes	218490						3.40076	2.23914	1.99266	2.21317	1.2911	1.00188	1.17487	1.58613
ENSMUST00000114296	protein_coding	ASMM10EP3A110792649	protein_coding	up	1.61317	0.0254628	0.141239	0.617918	-0.0719825	Stradb	Ensembl	1348	chr1:58973522-58991512:+	chr1	+	58973522	58991512	STE20-related kinase adapter protein beta [Source:UniProtKB/Swiss-Prot;Acc:Q8K4T3]	AGGGTTGAACTATCTGCACCAAAATGGCTGTATCCATAGGTATTTGCTTATTTACAGTCT				227154					uc007bcx.1	0.667357	0.647729	0.740148	0.41644	-0.354819	-0.52816	0.166626	0.428423
ENSMUST00000097193	protein_coding	ASMM10EP3A104090112	protein_coding	up	1.91901	0.0148987	0.115761	1.43101	0.490644	Mrps14	Ensembl	787	chr1:160195303-160199812:+	chr1	+	160195303	160199812	28S ribosomal protein S14, mitochondrial [Source:UniProtKB/Swiss-Prot;Acc:Q9CR88]	AGGAGCCGAGTGCAGTTCCTCCATCAGCGTCAGGTCAAGTTCGAGGTTACTATGTAGACT				64659	CCDS83613					1.96202	1.41418	1.39791	0.949912	0.712366	-0.0145794	0.444439	0.820352
ENSMUST00000111836	protein_coding	ASMM10EP3A118249216	protein_coding	up	1.65634	0.0102078	0.100445	4.81686	4.08886	Smg7	Ensembl	3928	chr1:152838870-152902646:-	chr1	-	152838870	152902646	Protein SMG7 [Source:UniProtKB/Swiss-Prot;Acc:Q5RJH6]	AGCTCTGCTGGGTCCTCTCGCCTCTCTTCCTGGACGAAGCCTCTTTAAATCCTTATTGGA		Nucleus		226517	CCDS48395			NM_001160256	uc007czp.2	4.58172	4.89314	5.11396	4.67862	4.17452	3.62499	4.23031	4.32561
ENSMUST00000013755	protein_coding	ASMM10EP3A100034345	protein_coding	up	1.59755	0.0316015	0.155285	-0.575298	-1.25116	Snx31	Ensembl	2696	chr15:36504062-36555573:-	chr15	-	36504062	36555573	Mus musculus sorting nexin 31 (Snx31), transcript variant 2, mRNA. [Source:RefSeq mRNA;Acc:NM_001347022]	GCCGTCTCAGACAGCAGGAACCCAGACTCTGTATTGAGATCAGAAGGTTGAACAGTATGT				66696	CCDS27430			NM_025712	uc007vmv.1	-0.0207588	-1.10531	-0.724704	-0.450421	-1.14219	-1.30896	-1.45224	-1.10123
ENSMUST00000217317	protein_coding	ASMM10EP3A100088061	protein_coding	up	1.73213	0.0029899	0.0693769	-0.0299179	-0.822461	Rpsa	Ensembl	1599	chr9:120127844-120131559:+	chr9	+	120127844	120131559	40S ribosomal protein SA [Source:UniProtKB/Swiss-Prot;Acc:P14206]	AAAAATCGAAAGGCAAGGAGGAATAAGAACACAACCCATTTCAGCTCAGATGATGTGCTG		Exosome;Axon		16785					uc009scf.1	0.223569	-0.048655	-0.0384491	-0.256137	-0.577605	-1.19054	-0.823219	-0.698476
ENSMUST00000084892	protein_coding	ASMM10EP3A115096165	protein_coding	up	1.57463	0.019745	0.127666	-0.235987	-0.890998	Dpy19l4	Ensembl	6754	chr4:11261315-11322137:-	chr4	-	11261315	11322137	Probable C-mannosyltransferase DPY19L4 [Source:UniProtKB/Swiss-Prot;Acc:A2AJQ3]	CACGAGAGGCTGTCGGGTTAAAGACTTACTAGATATTGCAAATGGACATGTGGTTTTCGA		Nucleus		381510	CCDS38692			NM_001081201		-0.344354	-0.107586	0.0765847	-0.568592	-1.32437	-0.888657	-0.694111	-0.656859
ENSMUST00000119829	protein_coding	ASMM10EP3A119302964	protein_coding	up	2.09373	0.0087653	0.0950901	3.99484	2.92876	Spsb3	Ensembl	1955	chr17:24886737-24892137:+	chr17	+	24886737	24892137	SPRY domain-containing SOCS box protein 3 [Source:UniProtKB/Swiss-Prot;Acc:Q571F5]	GCTGGCAGTACAGCAGACCTCCCAGGATCACCCCATTGCTCCTCGCAGGGCTCCTCCACC		Cytoplasm		79043					uc012amu.1	4.05895	3.57173	3.70944	4.63924	2.97443	2.75332	2.66678	3.32053
ENSMUST00000031472	protein_coding	ASMM10EP3A117193994	protein_coding	up	1.85696	0.0112362	0.10401	0.208849	-0.684092	Pxmp2	Ensembl	1041	chr5:110274282-110286186:-	chr5	-	110274282	110286186	peroxisomal membrane protein 2 [Source:HGNC Symbol;Acc:HGNC:9716]	ACTTGCTGGAGGGGAAAAACGTCAGTGTCTTTGTTGCCAAGATGAGGAGTGGCTTCTGGC				19301	CCDS19524			NM_008993	uc008yqj.1	0.271719	0.21449	0.0848277	0.26436	-0.723753	-1.07086	-0.955558	0.0138014
ENSMUST00000100654	protein_coding	ASMM10EP3A103573908	protein_coding	up	1.90391	0.0486124	0.190198	1.40521	0.476247	Gtf2ird1	Ensembl	3156	chr5:134357679-134456584:-	chr5	-	134357679	134456584	ral transcription factor II-I repeat domain-containing protein 1 [Source:UniProtKB/Swiss-Prot;Acc:Q9JI57]	CAAGAAATACGATGAGGATGATGCCAACAGACTGGGGGAGAAGGTGATCCTCCGAGAGCA			Yes	57080	CCDS39303			NM_001081468	uc008zvz.2	1.84874	1.9282	1.24274	0.601169	0.181377	0.403036	0.21449	1.10609
ENSMUST00000076133	protein_coding	ASMM10EP3A124838120	protein_coding	up	2.29355	0.0106611	0.102117	1.95616	0.758582	Ube2e2	Ensembl	606	chr14:18574294-18888441:-	chr14	-	18574294	18888441	ubiquitin-conjugating enzyme E2E 2 [Source:MGI Symbol;Acc:MGI:2384997]	TGGTGGGCAGTATTGCCACACAGTACATGACCAACAGAGCGGAGCATGACCGGATGGCCA				218793						2.82956	1.71983	1.62842	1.64686	0.67788	0.494089	0.674755	1.1876
ENSMUST00000046122	protein_coding	ASMM10EP3A117388233	protein_coding	up	1.60995	0.030961	0.153728	2.39924	1.71222	Lap3	Ensembl	2267	chr5:45493374-45512691:+	chr5	+	45493374	45512691	leucine aminopeptidase 3 [Source:MGI Symbol;Acc:MGI:1914238]	TCGGCCATTGTGTCTGCGGCAAAGCTCAACTTGCCCATTAACATCATTGGTTTGGCCCCT				66988	CCDS19274		00480+3.4.11.1	NM_024434	uc008xiy.2	2.97304	2.26184	2.30647	2.05559	1.33825	1.789	1.69477	2.02687
ENSMUST00000151011	protein_coding	ASMM10EP3A100052208	protein_coding	up	1.88721	0.019075	0.126078	1.27739	0.36114	Slc39a14	Ensembl	508	chr14:70316500-70323814:-	chr14	-	70316500	70323814	solute carrier family 39 (zinc transporter), member 14 [Source:MGI Symbol;Acc:MGI:2384851]	CTCAGGCTCAGCTCTCTGGGAGGACGACAGTTGCCCCTGTACACCACTGAGGGAGGAACT				213053						2.07569	1.07023	0.940263	1.02338	0.442217	0.250971	0.132083	0.619288
ENSMUST00000115614	protein_coding	ASMM10EP3A126606814	protein_coding	up	1.60931	0.0039644	0.0758579	-1.9131	-2.59954	Arvcf	Ensembl	4698	chr16:18348182-18407076:+	chr16	+	18348182	18407076	Armadillo repeat protein deleted in velo-cardio-facial syndrome homolog [Source:UniProtKB/Swiss-Prot;Acc:P98203]	TTGCGCACGGGCAGCGGGAGGGGTAGGAGGGCTAGCCTGCTTGCTGGCTGCTCCAGTAGG		Cytoplasm		11877	CCDS70693			NM_001272029	uc007ynm.2	-1.7664	-2.00351	-2.0054	-1.87709	-2.3398	-2.8558	-2.3748	-2.82777
ENSMUST00000153856	protein_coding	ASMM10EP3A105728089	protein_coding	up	2.02908	0.0120201	0.106587	1.81624	0.795412	Chil1	Ensembl	1839	chr1:134182404-134190181:+	chr1	+	134182404	134190181	Chitinase-3-like protein 1 [Source:UniProtKB/Swiss-Prot;Acc:Q61362]	TAATTCCACAGCTGTTCAATAAAGCGCCAGAACCTAACGGTGTGCTATAATTGCGGCCGT				12654						1.19637	2.33443	1.8096	1.92455	0.863865	0.391633	1.18867	0.737482
ENSMUST00000040218	protein_coding	ASMM10EP3A111058657	protein_coding	up	1.56032	0.0129812	0.10931	1.84529	1.20345	Fbxo8	Ensembl	3571	chr8:56551090-56593939:+	chr8	+	56551090	56593939	F-box only protein 8 [Source:UniProtKB/Swiss-Prot;Acc:Q9QZN3]	GCCTTAGTCCTGATGCTGTCTATGTACTGTGCTACTCTTTGATTCTACTTTCCATTGACC		Nucleus		50753	CCDS22314			NM_015791	uc009lsr.1	1.884	1.93151	1.80246	1.7632	1.02483	0.871746	1.21761	1.69963
ENSMUST00000034932	protein_coding	ASMM10EP3A100639802	protein_coding	up	1.89667	0.0083953	0.0935127	-0.456122	-1.37959	Plscr2	Ensembl	1874	chr9:92275602-92297731:+	chr9	+	92275602	92297731	Phospholipid scramblase 2 [Source:UniProtKB/Swiss-Prot;Acc:Q9DCW2]	GCTGCATGAGAAAGGCTTGCAAATGGAGGCTCCTCGCTCAGGAACATACTTGCCAGCTGG				18828	CCDS23405				uc009rao.2	-0.262259	-0.689492	-0.656113	-0.216625	-1.46203	-1.73736	-1.52482	-0.79414
ENSMUST00000030417	protein_coding	ASMM10EP3A112151600	protein_coding	up	2.18017	0.00152788	0.0592881	3.96094	2.8365	Cdc42	Ensembl	1448	chr4:137321762-137357699:-	chr4	-	137321762	137357699	Cell division control [Source:UniProtKB/Swiss-Prot;Acc:P60766]	TGCCCTCACACAGAGAGGTCTGAAGAATGTGTTTGATGAGGCTATCCTAGCTGCCCTCGA				12540	CCDS57305			NM_001243769	uc008viy.2	4.24224	4.05364	3.72723	3.82064	2.91949	2.35966	2.91218	3.15466
ENSMUST00000117354	protein_coding	ASMM10EP3A117570232	protein_coding	up	1.89809	0.0471505	0.187568	3.49745	2.5729	l7Rn6	Ensembl	297	chr7:89918953-89923686:-	chr7	-	89918953	89923686	Protein Hikeshi [Source:UniProtKB/Swiss-Prot;Acc:Q9DD02]	GCAGTGCTGCCGTGTCCTCCGTTGACTCCTTTACGCAGTTCACACAGAAGATGTTGGACA				67669	CCDS80747			NM_001291288	uc009igj.2	4.26245	3.32501	3.13945	3.26291	2.7317	1.90372	2.47259	3.1836
ENSMUST00000199675	protein_coding	ASMM10EP3A115787133	protein_coding	up	1.63906	0.00374012	0.0746844	4.01307	3.3002	P2ry12	Ensembl	619	chr3:59217905-59220200:-	chr3	-	59217905	59220200	purinergic receptor P2Y, G-protein coupled 12 [Source:MGI Symbol;Acc:MGI:1918089]	AGGTGTGCTTTCTTCCCTTCTTCCTTTCTCTTTCTCTAGAACACTCAAGGCTGCCTTGCT				70839						4.09196	4.04874	4.23399	3.67758	3.07857	3.5661	3.28453	3.27159
uc012akw.1	protein_coding	ASMM10EP3A110752721	protein_coding	up	2.43972	0.00788879	0.0918885	-0.891236	-2.17795	Chd1	knownGene	1063	chr17:15704967-15728387:+	chr17	+	15704967	15728387	Mus musculus chromodomain helicase DNA binding protein 1 (Chd1), mRNA.	AGCACAATGAGTATGTGATTTCATTCAGCTGACTCGTGTTGTGTTGTGTTGTGTTTGTTC		Nucleus	Yes	12648						-1.04289	-0.33232	-0.591311	-1.59842	-2.49289	-2.43741	-2.03627	-1.74523
NM_001163481	protein_coding	ASMM10EP3B101990834	protein_coding	up	1.69134	0.0105402	0.10178	3.30473	2.54657	Fkbp10	Refseq	2616	chr11:100415694-100424840:+	chr11	+	100415694	100424840		TGATCCAGTCCTTTCTCCTTTGTGTCAATAAAAGGCTAAACTGAAGACCTCCAGAAGTGG				14230	CCDS25422			NM_001163481	uc007llb.2	3.42638	3.489	3.55764	2.74592	2.36729	2.60529	2.45482	2.75886
ENSMUST00000034026	protein_coding	ASMM10EP3A100079718	protein_coding	up	2.59423	0.00166119	0.0604999	5.21294	3.83764	Hpgd	Ensembl	1683	chr8:56294585-56321043:+	chr8	+	56294585	56321043	15-hydroxyprostaglandin dehydrogenase [NAD(+)] [Source:UniProtKB/Swiss-Prot;Acc:Q8VCC1]	TGTTGGTTTGTACCATTTTCAAAAGTGCCTATCTTTCAATAAAACTCTGTATTCTAACTC				15446	CCDS40341			NM_008278	uc009lso.1	5.69485	5.35621	5.2218	4.57892	3.85216	3.55581	4.03331	3.90927
ENSMUST00000127730	protein_coding	ASMM10EP3A111284336	protein_coding	up	2.9324	0.01239	0.107573	0.785966	-0.766118	Ifi207	Ensembl	3145	chr1:173723683-173741747:-	chr1	-	173723683	173741747		ACTTCCACAGCTCAGGCGGGGACTTCCACAGCTCAGACAAAGAGAAAACAAATCACAAAA		Cytoplasm		226691						1.55891	0.732126	1.12784	-0.275012	-0.935212	-0.902587	-1.0521	-0.174571
ENSMUST00000100486	protein_coding	ASMM10EP3A114530086	protein_coding	up	1.52907	0.0216624	0.131794	2.80286	2.1902	Txn2	Ensembl	676	chr15:77926398-77928997:-	chr15	-	77926398	77928997	thioredoxin 2 [Source:MGI Symbol;Acc:MGI:1929468]	GTTGTGGACTTTCATGCACAGAGAGTTCCTGCTCCCCAGCCAAGGAGGGATCGCTCCCGT				56551						3.18962	2.63669	2.57363	2.81151	2.44777	1.83651	2.08188	2.39466
ENSMUST00000153543	protein_coding	ASMM10EP3A106911764	protein_coding	up	1.86218	0.0092931	0.0973765	-0.64488	-1.54187	Lnx1	Ensembl	2208	chr5:74597104-74677629:-	chr5	-	74597104	74677629	ligand of numb-protein X 1 [Source:MGI Symbol;Acc:MGI:1278335]	GGGCAACCTGCACTTCCTGTACTCGGAACTAGGTGAACCCTGATTCGTTCAGACGAGTGA				16924	CCDS51522				uc008xtr.2	-0.14915	-0.746212	-1.09266	-0.5915	-1.15577	-1.78088	-1.57617	-1.65467
ENSMUST00000134174	protein_coding	ASMM10EP3A126251542	protein_coding	up	1.87838	0.0279611	0.146688	2.61928	1.7098	Gar1	Ensembl	520	chr3:129824916-129829366:-	chr3	-	129824916	129829366	H/ACA ribonucleoprotein complex subunit 1 [Source:UniProtKB/Swiss-Prot;Acc:Q9CY66]	AGGAGGCGGTGGCCGAGGAAGGGGACATTAGCTGTCCAGTTGGCAGACCTGACCACTTGT				68147						3.41859	2.61066	2.19497	2.2529	1.8868	1.31878	1.68615	1.94746
ENSMUST00000062058	protein_coding	ASMM10EP3A118275229	protein_coding	up	2.70014	0.00271775	0.0671575	1.95589	0.522854	Lix1l	Ensembl	3312	chr3:96601149-96626171:+	chr3	+	96601149	96626171	limb and CNS expressed 1 like [Source:HGNC Symbol;Acc:HGNC:28715]	TGGCAGCCTTAAGGCCATGAGGGAAAGACAGTGCTCTCGACAGGAGGTGTTGGCTCATTA				280411	CCDS51004			NM_001163170	uc008qnh.1	2.59891	1.98731	1.62366	1.61367	0.791338	0.0164045	0.5223	0.761373
ENSMUST00000053491	protein_coding	ASMM10EP3A100016610	protein_coding	up	1.59557	0.00567257	0.0835984	3.0666	2.39253	Pou3f1	Ensembl	3849	chr4:124656807-124660655:+	chr4	+	124656807	124660655	POU domain, class 3, transcription factor 1 [Source:UniProtKB/Swiss-Prot;Acc:P21952]	CTTCCCCCTTCACCATTTCTTCATCTGTTTGTTAAGGTTTCAGCTTAAATTTTGTTTTTA			Yes	18991	CCDS57296			NM_011141	uc029uzh.1	3.29261	3.05999	3.29015	2.62366	2.46832	2.34389	2.34016	2.41777
NM_001304992	protein_coding	ASMM10EP3A123426511	protein_coding	up	1.55985	0.0190828	0.126078	-0.271939	-0.913344	Ppp3cc	Refseq	1932	chr14:70217865-70289497:-	chr14	-	70217865	70289497		AGCAGGAGAAGACCATGATAGAGGTGGAGGCTCCGATCACAGTGTGTGCTGTATCTATGG				19057				NM_001304992		-0.0250623	-0.11987	-0.468052	-0.474773	-0.823698	-1.39674	-0.664614	-0.768325
ENSMUST00000190458	protein_coding	ASMM10EP3A120274086	protein_coding	up	2.73377	0.00260653	0.0661152	0.822804	-0.628089	RP23-461O23.5	Ensembl	589	chr18:35553413-35572208:+	chr18	+	35553413	35572208		TCGCGTTCATCAGGACTTCAGGTTTCTGACAACACTGTTTTGAAGTTGTCTGCTGGTTCT				-1						1.32976	0.776045	0.873418	0.311995	-0.618998	-1.16064	-0.581048	-0.151673
ENSMUST00000105501	protein_coding	ASMM10EP3A100006643	protein_coding	up	1.8696	0.0454356	0.184284	-0.503721	-1.40645	Foxo3	Ensembl	1316	chr10:42247431-42276755:-	chr10	-	42247431	42276755	Forkhead box protein O3 [Source:UniProtKB/Swiss-Prot;Acc:Q9WVH4]	TGCTGTGGGATTGTCTATAGCCAAGTTTTGTAGAGCCAGTGGCATCTGGTTTTGTTGTTG			Yes	56484					uc007eyp.1	-0.085952	-0.553433	-0.851066	-0.524435	-1.44085	-2.21087	-1.33685	-0.63724
ENSMUST00000103146	protein_coding	ASMM10EP3A116036621	protein_coding	up	2.17951	0.00131249	0.0574066	3.9434	2.8194	Rpl23	Ensembl	1059	chr11:97777527-97782437:-	chr11	-	97777527	97782437	60S ribosomal protein L23 [Source:UniProtKB/Swiss-Prot;Acc:P62830]	AGTCTCTGCTCTGAGAGCTGGTCTTCTTGACACCTTTTCCAATATCAGCTTTGCAGAAGG		Exosome		65019	CCDS25331			NM_022891	uc007leu.2	3.96494	4.17486	3.9841	3.6497	2.75047	2.37638	3.07633	3.07441
ENSMUST00000022494	protein_coding	ASMM10EP3A112244092	protein_coding	up	2.91742	0.00567841	0.0835984	1.82536	0.280667	Ebpl	Ensembl	10092	chr14:61331742-61360439:-	chr14	-	61331742	61360439	Emopamil-binding protein-like [Source:UniProtKB/Swiss-Prot;Acc:Q9D0P0]	CCCAAGGCTTGATTGCATCTTTATGGAAAGAGTATGGCAAGGCTGACACAAGATGGCTGT				68177	CCDS27183			NM_026598	uc007ufv.2	2.20957	1.8766	1.90086	1.31441	0.452081	-0.50014	0.149166	1.02156
ENSMUST00000187910	protein_coding	ASMM10EP3A121715465	protein_coding	up	1.71965	0.00715736	0.0899182	3.03864	2.25652	Eloc	Ensembl	620	chr1:16643169-16657038:-	chr1	-	16643169	16657038	Elongin-C [Source:UniProtKB/Swiss-Prot;Acc:P83940]	TCGTCGTCATGATGGAGAGGAGAAGACCTATGGTGGCTGTGAAGGCCCTGATGCTATGTA		Nucleus	Yes	67923	CCDS78549			NM_001310470	uc057aud.1	3.27265	3.20174	2.89845	2.78172	2.38135	1.82553	2.26021	2.559
ENSMUST00000217336	protein_coding	ASMM10EP3A100104743	protein_coding	up	3.04723	0.0391691	0.171709	1.74664	0.139139	Dock6	Ensembl	6880	chr9:21799860-21852635:-	chr9	-	21799860	21852635	Dedicator of cytokinesis protein 6 [Source:UniProtKB/Swiss-Prot;Acc:Q8VDR9]	CCTCAGCCTCAGCCTTTTCTACTAAGTGCTGGGATTAAATGGTTTATCATTTTTAATTGT				319899	CCDS40555			NM_177030	uc033jjl.1	2.02687	1.10031	1.36743	2.49194	0.61017	-1.30906	0.128705	1.12674
ENSMUST00000025957	protein_coding	ASMM10EP3A111569006	protein_coding	up	1.63309	0.0013294	0.0574066	-0.358564	-1.06616	Fam45a	Ensembl	2307	chr19:60811611-60836227:+	chr19	+	60811611	60836227	Mus musculus family with sequence similarity 45, member A (Fam45a), transcript variant 3, mRNA. [Source:RefSeq mRNA;Acc:NM_001347464]	TGCCGCCTTCACTAGGATATTGTGTAGAATATATTTGAAATATGGAAGTCCGGTTAAAAT				67894	CCDS29942			NM_026437	uc008ica.2	-0.460457	-0.151607	-0.314667	-0.507526	-1.23592	-1.2148	-0.836734	-0.977203
ENSMUST00000229275	protein_coding	ASMM10EP3A126358917	protein_coding	up	1.53302	0.00827469	0.0931983	2.80575	2.18938	Pcbp2	Ensembl	516	chr15:102470677-102474764:+	chr15	+	102470677	102474764	Poly(rC)-binding protein 2 [Source:UniProtKB/Swiss-Prot;Acc:Q61990]	TGCCATCTTCAAAGCCTTTGCTATGATCATTGACAAACTGGAAGAGGTTTGTTGTACCTT			Yes	18521					uc007xvv.3	2.9183	2.98968	2.68944	2.62558	2.05933	1.95697	2.17638	2.56483
NM_001272032	protein_coding	ASMM10EP3B107484504	protein_coding	up	2.8993	0.0219342	0.132494	0.789874	-0.745832	Arvcf	Refseq	4312	chr16:18392563-18407074:+	chr16	+	18392563	18407074		CTGGTCTTGGCCGCTGCCAGGTCCGCCTGCACTGGAGGGAGTCAGTAGAGCCGGAGCGGC		Cytoplasm		11877				NM_001272032		0.780886	0.465506	0.485837	1.42727	-0.449571	-1.90485	-0.859863	0.230954
ENSMUST00000024846	protein_coding	ASMM10EP3A104392377	protein_coding	up	2.13472	0.00730766	0.0903259	1.9536	0.859547	Myl12a	Ensembl	980	chr17:70994294-70998012:-	chr17	-	70994294	70998012		TCTGAAGAATGGATTTAACCGCCACCATGTCTAGCAAAAGGGCAAAGACCAAGACCACCA				67268						2.53739	2.06785	1.84088	1.36827	0.660482	0.920177	0.658556	1.19897
ENSMUST00000025418	protein_coding	ASMM10EP3A102814004	protein_coding	up	1.67206	0.0192883	0.12653	2.47356	1.73193	Psmg2	Ensembl	1059	chr18:67641599-67654162:+	chr18	+	67641599	67654162	Proteasome assembly chaperone 2 [Source:UniProtKB/Swiss-Prot;Acc:Q9EST4]	TGTGGAGTACCTTAATGAATGGCTTCAGATAATCAAACCCTGTAACGACGGCCCCATGGC				107047	CCDS29324			NM_134138	uc008fmt.1	2.86399	2.43335	2.30167	2.29522	1.85157	1.22882	1.70016	2.14718
NM_001313962	protein_coding	ASMM10EP3A111377807	protein_coding	up	1.55903	0.00591129	0.0843562	-0.417148	-1.05779	Rhoa	Refseq	1944	chr9:108306797-108337943:+	chr9	+	108306797	108337943		GCGAAGCGCGTGTGGCTGTCGGGAGTTGGACTAGCCTTGCATCTGAGAAGTTCCAGGTAC		Dendrite	Yes	11848				NM_001313962		-0.255086	-0.192312	-0.650118	-0.571075	-0.851211	-1.34578	-1.02712	-1.00706
ENSMUST00000100338	protein_coding	ASMM10EP3A100058331	protein_coding	up	1.59527	0.026886	0.144425	-0.825529	-1.49933	Gm10842	Ensembl	369	chr11:105146893-105147261:+	chr11	+	105146893	105147261		GACTAGATTATGGGCTGTTTGGGGGAAGGAGGTGGTTTTGTTCCTTGCAGAGCACAATGC				-1						-0.783325	-0.82089	-0.488692	-1.20921	-1.41656	-2.00245	-1.16391	-1.41439
uc008prf.1	protein_coding	ASMM10EP3A100564687	protein_coding	up	2.16675	0.0210319	0.130452	0.102538	-1.01299	Lrba	knownGene	1733	chr3:86224690-86286633:+	chr3	+	86224690	86286633	Mus musculus LPS-responsive beige-like anchor (Lrba), transcript variant 3, mRNA.	AGGACAATGGGTAAAGAGAACAAGTGAAAATGAAACACCCTAAGCCCTAAACGCACTAGT				80877						0.332756	-0.0478889	-0.6601	0.785385	-1.18012	-1.43662	-0.868162	-0.567068
uc008fdy.1	protein_coding	ASMM10EP3A110750855	protein_coding	up	1.60061	0.0132643	0.110271	4.9457	4.26708	Txnl1	knownGene	1089	chr18:63664108-63692359:-	chr18	-	63664108	63692359	Mus musculus thioredoxin-like 1 (Txnl1), mRNA.	TGGTACTCCATACCAATAAATCATTGCTTTTGTTCAGATGGCATCACTAGTGTTTGTAGT				53382						5.17495	5.12339	4.75289	4.73158	4.18344	3.87562	4.40954	4.59971
ENSMUST00000210913	protein_coding	ASMM10EP3A111106626	protein_coding	up	2.15462	0.00928384	0.0973765	1.82678	0.71934	Saa3	Ensembl	2200	chr7:46712959-46715700:-	chr7	-	46712959	46715700	Serum amyloid A-3 protein [Source:UniProtKB/Swiss-Prot;Acc:P04918]	TGCATAAGCACCATGGTGGATAGCACTCTTCCCTGTTCCTGGAGAGGAGGTAGGGGTTTT				20210						1.36046	1.75733	2.63136	1.55795	0.634284	0.8532	0.511938	0.877937
ENSMUST00000219215	protein_coding	ASMM10EP3A115524078	protein_coding	up	1.61523	0.0252857	0.140852	-1.26697	-1.95871	Ormdl2	Ensembl	1051	chr10:128818482-128821606:-	chr10	-	128818482	128821606	Mus musculus ORM1-like 2 (S. cerevisiae) (Ormdl2), transcript variant 4, mRNA. [Source:RefSeq mRNA;Acc:NM_001359171]	CAAGACTTCAGGGGATTTTGGCTTTTCAGGAGACAGCTGGGGAACAAGCTCAATCAGGGC				66844					uc011xqj.1	-0.884785	-1.2534	-1.30016	-1.62951	-2.44651	-1.99456	-1.68533	-1.70842
ENSMUST00000203011	protein_coding	ASMM10EP3A118977083	protein_coding	up	1.55337	0.0135677	0.111479	1.19365	0.558248	Atp6v0e2	Ensembl	1612	chr6:48537665-48541801:+	chr6	+	48537665	48541801	Mus musculus ATPase, H+ transporting, lysosomal V0 subunit E2 (Atp6v0e2), transcript variant 2, mRNA. [Source:RefSeq mRNA;Acc:NM_001347164]	GCTGGTAGCTACTGCTGTCTGCTGTTACCTCTTATGCCCTGCTGTGAAGGGTGAATGGCC				76252	CCDS85039			NM_001347164		1.17141	1.46479	0.893839	1.24456	0.645657	0.164772	0.588148	0.834417
ENSMUST00000078286	protein_coding	ASMM10EP3A108887396	protein_coding	up	1.80898	0.0151858	0.116451	2.11169	1.25652	Rpl7l1	Ensembl	2606	chr17:46773907-46782656:-	chr17	-	46773907	46782656	60S ribosomal protein L7-like 1 [Source:UniProtKB/Swiss-Prot;Acc:Q9D8M4]	TCAACTAGAGCAGGAGCAGGTTTTCCAAAAGCACCCCTCGGAAGTGTTTTTGTCGTCGTT				66229	CCDS28842			NM_025433	uc008cuj.1	2.81858	2.01345	1.90819	1.70653	1.16129	1.23993	1.16115	1.4637
ENSMUST00000095719	protein_coding	ASMM10EP3A114265358	protein_coding	up	2.08404	0.00250223	0.0653335	1.97595	0.916563	Tardbp	Ensembl	1011	chr4:148617554-148625362:-	chr4	-	148617554	148625362	TAR DNA binding protein [Source:MGI Symbol;Acc:MGI:2387629]	AGAAGTGGAAGATTTGGTGGTAATCCAGGTGGCTTTGGGAATCAGGTTCATCTCATTTCA			Yes	230908	CCDS38968				uc008vve.1	2.41093	1.93859	1.77645	1.77783	1.05437	0.547228	0.818753	1.2459
ENSMUST00000086041	protein_coding	ASMM10EP3A113618571	protein_coding	up	2.56553	0.000648752	0.0486645	3.8539	2.49464	Clasrp	Ensembl	2180	chr7:19581035-19604486:-	chr7	-	19581035	19604486	CLK4-associating serine/arginine rich protein [Source:UniProtKB/Swiss-Prot;Acc:Q8CFC7]	GCTGGTAAAGAGACAGGAGCTGCCAAACCCAAGCTGACCCCACAGGAGAGGCTGAAGCTT		Dendrite	Yes	53609	CCDS52061			NM_016680	uc009fml.2	4.17901	3.63467	3.4732	4.12871	2.69868	2.32571	2.27073	2.68344
ENSMUST00000038532	protein_coding	ASMM10EP3A100156716	protein_coding	up	1.82427	0.03219	0.1565	-0.849151	-1.71647	Mc3r	Ensembl	2623	chr2:172248492-172251114:+	chr2	+	172248492	172251114	Melanocortin receptor 3 [Source:UniProtKB/Swiss-Prot;Acc:P33033]	TTTCTCTCTTGCTTTAATCGTGATGCTTGGGAGATAATAAAGGCTTTGGTTTCAGTGACC				17201	CCDS17127	CHEMBL4774		NM_008561	uc008ocl.1	-1.19686	-0.223051	-1.01266	-0.96403	-2.11979	-1.46918	-1.20084	-2.07607
ENSMUST00000038661	protein_coding	ASMM10EP3A101593500	protein_coding	up	1.54252	0.00290058	0.0688616	-0.0888492	-0.714141	Slc25a34	Ensembl	2670	chr4:141618824-141623821:-	chr4	-	141618824	141623821	Solute carrier family 25 member 34 [Source:UniProtKB/Swiss-Prot;Acc:A2ADF7]	GGATCGACAGTGGTTTTTGGAGGACAGCTGGCTGGTGACCCTGGCTGGTGGCATGATCAG				384071	CCDS18878			NM_001013780	uc008vox.1	-0.323724	0.188671	-0.117289	-0.103054	-0.681198	-0.934291	-0.637532	-0.603542
ENSMUST00000134115	protein_coding	ASMM10EP3A112034961	protein_coding	up	1.83143	0.0161376	0.118682	2.31166	1.43869	Cnih4	Ensembl	3268	chr1:181150931-181168994:+	chr1	+	181150931	181168994	4 [Source:UniProtKB/Swiss-Prot;Acc:Q9CX13]	TTAACGCCAGATCATGTTGCTCAAAATTAAACAAGTGGGTGATCCCGGAGTTGGTCGGCC				98417	CCDS15582			NM_030131		2.48154	2.52016	2.46547	1.77947	1.43073	0.939507	1.49736	1.88715
ENSMUST00000035266	protein_coding	ASMM10EP3A113686343	protein_coding	up	7.24436	0.000300913	0.040942	5.57851	2.72165	Igtp	Ensembl	2022	chr11:58199556-58207591:+	chr11	+	58199556	58207591		GTGATGCATGTTTAAATAAAACTCTTTTCCCTCCTAAAAACATTAAAGTTGCCTTCATCG				16145	CCDS24725			NM_018738	uc007jas.2	6.31895	5.63859	5.63178	4.72471	2.45707	2.532	2.58087	3.31666
ENSMUST00000190436	protein_coding	ASMM10EP3A106556733	protein_coding	up	2.20383	0.0241375	0.137974	5.47237	4.33236	RP24-132A22.2	Ensembl	2041	chr15:91199494-91260894:+	chr15	+	91199494	91260894	cDNA sequence CN725425 [Source:MGI Symbol;Acc:MGI:3613655]	AGCGTCTGGAGAGATGAACTGGGTCGGGGGCTCTCGGAGCAGAGTTCTGATAAAGCAAGA				-1						4.69631	5.90424	5.38647	5.90245	4.3479	3.63898	4.51996	4.82258
ENSMUST00000123514	protein_coding	ASMM10EP3A110344110	protein_coding	up	5.94532	0.0127216	0.108578	0.298399	-2.27335	Tnfrsf14	Ensembl	1018	chr4:154922210-154928202:-	chr4	-	154922210	154928202	tumor necrosis factor receptor superfamily, member 14 (herpesvirus entry mediator) [Source:MGI Symbol;Acc:MGI:2675303]	TTTTCACTTTTCCTTGCCAAGGCTCATGAGAGTGTGTGAGGAGGTTCAGAGCCCATGGGG				230979	CCDS19017			NM_178931	uc008wcj.1	1.76053	0.854064	0.145188	-1.56618	-2.70723	-1.93596	-2.5418	-1.90843
uc007gkd.1	protein_coding	ASMM10EP3A109857325	protein_coding	up	1.65573	0.0448856	0.183097	1.14578	0.41831	Txnrd1	knownGene	324	chr10:82874605-82877385:+	chr10	+	82874605	82877385	Mus musculus thioredoxin reductase 1 (Txnrd1), transcript variant 3, mRNA.	TGGGACCAGATGGGGTCTCGGAGGAACGTGTGTGAATGTGGGTTGCATACCTAAGAAGCT		Nucleus		50493						1.04036	1.47496	1.64934	0.418446	0.436489	0.170081	0.486788	0.579884
ENSMUST00000023071	protein_coding	ASMM10EP3A113865071	protein_coding	up	1.79449	0.0457061	0.184762	3.79963	2.95606	Samm50	Ensembl	4629	chr15:84192241-84217267:+	chr15	+	84192241	84217267	Sorting and assembly machinery component 50 homolog [Source:UniProtKB/Swiss-Prot;Acc:Q8BGH2]	CACTTTTTCCTCAATGCGGGCAACCTGTGCAACCTCAACTATGGTGAGGGCCCCAAAGCC				68653	CCDS37166			NM_178614	uc007xbx.1	4.46965	3.85188	3.51601	3.36098	3.16816	2.36562	2.86033	3.43012
ENSMUST00000107815	protein_coding	ASMM10EP3A100025848	protein_coding	up	1.89055	0.00731521	0.090336	1.93005	1.01124	Aldh16a1	Ensembl	2685	chr7:45142445-45154584:-	chr7	-	45142445	45154584	aldehyde dehydrogenase 16 family, member A1 [Source:MGI Symbol;Acc:MGI:1916998]	CTGTTCTAGAACTCATTATATAAACCAGGCTGGCCTTGAACTCACAGAGATTTGCTGGCC				69748					uc009gtt.1	2.50685	1.99266	1.47272	1.74796	1.21942	0.896778	0.941839	0.986917
ENSMUST00000092671	protein_coding	ASMM10EP3A117666351	protein_coding	up	2.32467	0.000387846	0.0435847	2.54911	1.33209	Stat3	Ensembl	2927	chr11:100888236-100939380:-	chr11	-	100888236	100939380	Signal transducer and activator of transcription 3 [Source:UniProtKB/Swiss-Prot;Acc:P42227]	AGGTGCTGCCCCGTACCTGAAGACCAAGTTCATCTGTGTGACACCAACGACCTGCAGCAA			Yes	20848	CCDS48934			NM_213660		2.90664	2.58756	2.50542	2.19684	1.15071	1.33928	1.26466	1.57371
ENSMUST00000205175	protein_coding	ASMM10EP3A107329097	protein_coding	up	2.18977	0.0346537	0.16136	0.968855	-0.161924	Olfr437	Ensembl	2952	chr6:43163282-43169861:+	chr6	+	43163282	43169861		AGGGCCATGCTACTGAAACATGTGGTTAACTAAAGCAAAAGTCAAGGAGATTTCCCAACT				258293	CCDS20088					0.220563	1.62876	1.46356	0.562539	-0.525741	-0.613708	0.245768	0.245986
ENSMUST00000120847	protein_coding	ASMM10EP3A113518602	protein_coding	up	2.11523	0.0429342	0.179515	5.81016	4.72935	Lrrc8d	Ensembl	3929	chr5:105700789-105815210:+	chr5	+	105700789	105815210	Volume-regulated anion channel subunit LRRC8D [Source:UniProtKB/Swiss-Prot;Acc:Q8BGR2]	GAAGGAGAACTGCTTCGGGTCGAGGGGAGGAGAGGAAGTGCACTGCTGACTGCAACGTGC				231549				NM_178701	uc008ylh.2	5.11252	6.08866	5.58545	6.454	4.83812	3.85188	4.98488	5.24251
ENSMUST00000033933	protein_coding	ASMM10EP3A128233409	protein_coding	up	1.5561	0.0236835	0.137219	2.66705	2.02912	Saraf	Ensembl	1860	chr8:34154576-34170821:+	chr8	+	34154576	34170821	store-operated calcium entry associated regulatory factor [Source:HGNC Symbol;Acc:HGNC:28789]	TGGCCTGGGAGCTGGAGGACTGCTTGGGTATTTGTTTGGCAGCAACAGAGCGGCGACGCC		Nucleus		67887	CCDS22240			NM_026432	uc012gci.1	3.01275	2.79705	2.71628	2.14212	1.91655	1.85168	2.03588	2.31236
ENSMUST00000032667	protein_coding	ASMM10EP3A118804884	protein_coding	up	2.76755	0.00852637	0.0941511	2.36477	0.896158	Siglece	Ensembl	1849	chr7:43651070-43660161:-	chr7	-	43651070	43660161	Sialic acid-binding Ig-like lectin 12 [Source:UniProtKB/Swiss-Prot;Acc:Q91Y57]	GCTGTGGTAGCTCCGCACCCAGATGCCCTCAAGGTCTCAGTTTCTCAGAATCCCCTGGTT				83382	CCDS21178			NM_031181	uc009gng.1	2.13859	1.97183	2.07783	3.27084	0.754714	0.415197	0.892437	1.52228
ENSMUST00000028838	protein_coding	ASMM10EP3A118735745	protein_coding	up	2.23984	0.0401384	0.17405	-0.652614	-1.81601	Hdc	Ensembl	2392	chr2:126593667-126618678:-	chr2	-	126593667	126618678	histidine decarboxylase [Source:MGI Symbol;Acc:MGI:96062]	TCCAAGACAAGCTGATCATCCGTTTCACTGTGACATCCCAGTTTACCACCAAGGAGGACA				15186	CCDS16684			NM_008230	uc008mdr.2	0.540842	-0.716261	-0.960004	-1.47503	-1.68909	-2.18681	-1.72784	-1.6603
NM_001252680	protein_coding	ASMM10EP3A102963907	protein_coding	up	1.85236	0.00376468	0.0748294	-0.677823	-1.56719	Smr2	Refseq	743	chr5:88086556-88109053:+	chr5	+	88086556	88109053		GGATGTTTCCTGAGGCTACTGAAAGATGAAGCCACTGTGTTTGGTCTTTGGCCTCTGTGT				20600				NM_001252680		-0.370886	-0.761237	-0.718499	-0.860672	-1.40187	-1.9878	-1.63841	-1.24066
ENSMUST00000141733	protein_coding	ASMM10EP3A100196793	protein_coding	up	1.79225	0.0237765	0.137299	5.22411	4.38233	Tsc22d4	Ensembl	563	chr5:137758145-137759548:+	chr5	+	137758145	137759548	TSC22 domain family, member 4 [Source:MGI Symbol;Acc:MGI:1926079]	GAGAGGGTATTTATCTGAAGCCCCTCGTCCGTGGAAGAACCCAGCCCTGCCTCCTACCCC		Cytoplasm;Exosome	Yes	78829						5.6266	4.9608	4.79173	5.5173	4.56184	3.962	4.18817	4.81732
ENSMUST00000037739	protein_coding	ASMM10EP3A120433461	protein_coding	up	1.56398	0.0260305	0.142571	-0.218451	-0.863677	Gnl3	Ensembl	1947	chr14:31012433-31019152:-	chr14	-	31012433	31019152	guanine nucleotide binding protein-like 3 (nucleolar) [Source:MGI Symbol;Acc:MGI:1353651]	GACAGTGTATGTGTGTGCGCGCGCACTCGGCCCGGCCCCGACACACTTTCCGGCAGGTCC		Nucleus		30877	CCDS26905			NM_153547		-0.358364	-0.239297	-0.0187084	-0.257434	-0.629123	-1.48561	-0.651714	-0.688262
ENSMUST00000174586	protein_coding	ASMM10EP3A100070454	protein_coding	up	2.80983	0.0149336	0.115854	1.86605	0.37557	Ptbp3	Ensembl	6640	chr4:59472048-59549295:-	chr4	-	59472048	59549295	Polypyrimidine tract-binding protein 3 [Source:UniProtKB/Swiss-Prot;Acc:Q8BHD7]	GAAGAAAAGGATTCTGTGATTGTCTAAGTGAATTATGTTATAAATGCAAAGAGGAGAAAA		Nucleus		230257					uc008szw.2	1.44368	2.80391	2.20774	1.00887	0.0738953	0.24016	0.258831	0.929393
ENSMUST00000170157	protein_coding	ASMM10EP3A109811980	protein_coding	up	1.8366	0.00560006	0.0833205	5.69779	4.82075	Slc3a2	Ensembl	2813	chr19:8706882-8723369:-	chr19	-	8706882	8723369	solute carrier family 3 (activators of dibasic and neutral amino acid transport), member 2 [Source:MGI Symbol;Acc:MGI:96955]	TGTCTTCAAATAAAAACATCACCCCTGCCTCATGAGATTGTGACTTTCATCCTTCCTTCC				17254	CCDS50381			NM_001161413	uc008gmi.2	6.09882	5.80441	5.35923	5.5287	4.86823	4.44139	4.94666	5.02672
ENSMUST00000032492	protein_coding	ASMM10EP3A117224306	protein_coding	up	2.64677	0.00313451	0.070267	1.84189	0.43765	Cd9	Ensembl	1228	chr6:125460266-125494791:-	chr6	-	125460266	125494791	CD9 antigen [Source:UniProtKB/Swiss-Prot;Acc:P40240]	TCATCTTCTGGCTCGCTGGCATTGCAGTGCTTGCTATTGGACTATGGCTCCGATTCGACT		Nucleus		12527	CCDS20551			NM_007657	uc009dun.1	2.15278	2.18905	1.82761	1.19811	0.127967	0.159982	0.546748	0.915905
ENSMUST00000189013	protein_coding	ASMM10EP3A117865864	protein_coding	up	2.21321	0.00743483	0.0906658	3.52666	2.38052	Pigx	Ensembl	982	chr16:32084418-32099727:-	chr16	-	32084418	32099727	Phosphatidylinositol-glycan biosynthesis class X protein [Source:UniProtKB/Swiss-Prot;Acc:Q99LV7]	TGTACAGCTAAGTGTTTTCTATGAACCTAATAAATGAGACAAGAGTGCTCTTTTCAGAAC				72084				NM_001111025		3.28137	3.96698	3.69105	3.16726	2.11659	1.8981	2.67285	2.83454
ENSMUST00000032207	protein_coding	ASMM10EP3A110126999	protein_coding	up	1.69047	0.0034851	0.0726451	0.629885	-0.127542	Klrg1	Ensembl	1414	chr6:122270596-122282882:-	chr6	-	122270596	122282882	Killer cell lectin-like receptor subfamily G member 1 [Source:UniProtKB/Swiss-Prot;Acc:O88713]	ACCCCACTTACAGCCCACATTCCCCACTGAGTGTGAAAGGGATTTGGTAGAGATGGCTGA		Exosome		50928	CCDS20492			NM_016970	uc009dov.2	0.778714	0.572936	0.436051	0.73184	0.0718848	-0.531515	-0.126381	0.0758418
ENSMUST00000214401	protein_coding	ASMM10EP3A106499642	protein_coding	up	2.24725	0.000614965	0.0484196	0.0580203	-1.11014	Olfr293	Ensembl	2852	chr7:86649061-86666045:+	chr7	+	86649061	86666045		AGATTCCTTTGTAGATTACATTGATGGATTTCCACATATTGAACCATCACTGAATCCCTG		Cytoplasm		257906	CCDS21434					0.269674	0.278045	-0.297579	-0.0180588	-1.1604	-1.39547	-1.03754	-0.847158
ENSMUST00000111279	protein_coding	ASMM10EP3A122625847	protein_coding	up	1.63995	0.0495567	0.191963	4.77749	4.06384	Mapk8ip1	Ensembl	3274	chr2:92383676-92392731:-	chr2	-	92383676	92392731	C-Jun-amino-terminal kinase-interacting protein 1 [Source:UniProtKB/Swiss-Prot;Acc:Q9WVI9]	ACCCTGAGTGTGTCGCTGGCCCTTTAAAGCAGATCAGGGTCTGGCGTTGAGGGGAAAAAA		Cytoplasm	Yes	19099	CCDS57180			NM_001202446	uc008kxv.2	4.5699	5.07651	5.3454	4.11815	3.89694	4.23092	3.87698	4.25051
ENSMUST00000145764	protein_coding	ASMM10EP3A113572881	protein_coding	up	1.62974	0.00101641	0.0543171	0.183267	-0.521377	Eef1d	Ensembl	350	chr15:75903506-75909291:-	chr15	-	75903506	75909291	eukaryotic translation elongation factor 1 delta [Source:HGNC Symbol;Acc:HGNC:3211]	GTTTTGGTTGCTGCGTCCTTGGCTGGCGTATGAGGAGTGGGAAGGCCTCTTGTGCACTGG				66656						0.15752	0.348101	0.261922	-0.0344771	-0.667288	-0.657555	-0.442766	-0.317899
ENSMUST00000035158	protein_coding	ASMM10EP3A100155469	protein_coding	up	2.11083	0.0398292	0.173227	2.92344	1.84562	Trf	Ensembl	2571	chr9:103208795-103230444:-	chr9	-	103208795	103230444	Serotransferrin [Source:UniProtKB/Swiss-Prot;Acc:Q921I1]	CTCCATTCTTTTCTAGATATTTTCACCAGGATTTCTTTGTACAATCTGACTAAATATCAT				22041				NM_133977		2.48551	3.54283	3.66651	1.9989	2.03823	1.77226	1.73147	1.84054
ENSMUST00000015663	protein_coding	ASMM10EP3A121124234	protein_coding	up	2.67893	0.019269	0.126493	5.34762	3.92597	RP23-262P15.1	Ensembl	1238	chr10:28972366-28986303:-	chr10	-	28972366	28986303	RIKEN cDNA 2310057J18 gene [Source:MGI Symbol;Acc:MGI:1914969]	AGTTTGGCACCATGGCTGTCCTGGCTTCCTGGGTCTGGGTACTGGCTGGCTGCTTCTGTG				67719	CCDS23759			NM_026336		4.74563	6.07436	5.68507	4.88543	3.75677	3.14901	4.16187	4.63621
ENSMUST00000055517	protein_coding	ASMM10EP3A111138881	protein_coding	up	2.05502	0.0155528	0.117185	0.700452	-0.3387	Olfr1009	Ensembl	945	chr2:85721407-85722351:+	chr2	+	85721407	85722351	Olfactory receptor 1009 [Source:UniProtKB/Swiss-Prot;Acc:Q8VFK1]	ACTTTTTCCTCAGCCACCTGTCATTTGTGGACATTTGCTTCTCGTCAGTCGTGGCCCCCA				258565				NM_146572	uc008kkr.1	1.20134	0.234023	0.302124	1.06432	-0.0250623	-0.742111	-0.553433	-0.0341929
ENSMUST00000013693	protein_coding	ASMM10EP3A123261008	protein_coding	up	1.83421	0.0147474	0.115401	1.0245	0.149343	Commd8	Ensembl	3895	chr5:72156575-72168189:-	chr5	-	72156575	72168189	Mus musculus COMM domain containing 8 (Commd8), transcript variant 2, mRNA. [Source:RefSeq mRNA;Acc:NM_001356611]	GGAGCAGGGCGCCGGGCTTCTTCACAAAATCATTGATGGCTTCTGTGGCCGAGCTTATCC				27784	CCDS39108			NM_001356612	uc008xre.1	1.31369	0.966538	1.34364	0.474125	0.133383	-0.263781	0.210783	0.516987
ENSMUST00000182146	protein_coding	ASMM10EP3A112351715	protein_coding	up	1.51561	0.0170236	0.121181	-1.23186	-1.83176	Rnf165	Ensembl	383	chr18:77562144-77565161:-	chr18	-	77562144	77565161	ring finger protein 165 [Source:MGI Symbol;Acc:MGI:2444521]	TGCGAAACAGAGCTCAGTGAATGGTCAACTCGCTGCTGTGTGCGCTGTGACCCTTCTGCC				225743						-1.41637	-1.15199	-1.2486	-1.11047	-2.33094	-1.75867	-1.65739	-1.58001
ENSMUST00000152170	protein_coding	ASMM10EP3A117938330	protein_coding	up	1.72277	0.0127278	0.108578	-0.561892	-1.34663	Pdss1	Ensembl	1538	chr2:22895595-22916213:+	chr2	+	22895595	22916213	prenyl (solanesyl) diphosphate synthase, subunit 1 [Source:MGI Symbol;Acc:MGI:1889278]	CCTTCAAGAAGACAGCCAGCCTGATAGCCAACAGTTGTAAAGCAGTATGTACGTTCTGTC		Nucleus		56075				NM_001355467	uc008inp.1	0.0191314	-0.77038	-0.667875	-0.828443	-1.2373	-1.53831	-1.51237	-1.09852
ENSMUST00000002274	protein_coding	ASMM10EP3A112125463	protein_coding	up	1.66491	0.0413357	0.176464	-0.943806	-1.67925	Napsa	Ensembl	1560	chr7:44572380-44586862:+	chr7	+	44572380	44586862	Napsin-A [Source:UniProtKB/Swiss-Prot;Acc:O09043]	CCTTTTACCTCAACAGGGATTCTGAAGGGTCTGATGGGGGAGAGCTGGTCCTAGGGGGCT				16541	CCDS21212			NM_008437	uc009gqf.1	-0.484691	-0.793062	-1.27673	-1.22074	-1.49225	-2.01105	-2.04992	-1.16376
ENSMUST00000033198	protein_coding	ASMM10EP3A117225541	protein_coding	up	8.82305	0.00650669	0.0871345	1.03145	-2.10983	Crym	Ensembl	1383	chr7:120186380-120202111:-	chr7	-	120186380	120202111	Ketimine reductase mu-crystallin [Source:UniProtKB/Swiss-Prot;Acc:O54983]	GTGAGAAGACCACAGTGTTCAAATCTTTGGGGATGGCAGTGGAAGACCTGGTTGCAGCCA				12971	CCDS21794			NM_016669	uc009jmk.1	2.51928	1.02359	1.58787	-1.00495	-2.15973	-2.51257	-2.182	-1.58503
ENSMUST00000186352	protein_coding	ASMM10EP3A116602568	protein_coding	up	1.51615	0.0494711	0.191773	6.70286	6.10245	Vstm2b	Ensembl	552	chr7:40900129-40902801:+	chr7	+	40900129	40902801	V-set and transmembrane domain containing 2B [Source:MGI Symbol;Acc:MGI:1914525]	CCAGCATCCCCACTCTCCCAAGCAGACAGACCGTGCGAGTCCAGGGCAATGACATCTCAC				58188						6.34787	6.81126	7.34313	6.30919	6.00721	6.16022	6.15369	6.08866
ENSMUST00000074192	protein_coding	ASMM10EP3A100050627	protein_coding	up	3.30244	0.000947886	0.0536054	6.86219	5.13866	Olfr342	Ensembl	1054	chr2:36527388-36528441:+	chr2	+	36527388	36528441		ACTTCTTTCTCCTCTTCTCCCATCCATCTTTTGTTCTCTGTCAGGGAATCTCCACATGGC				258950				NM_146948	uc008jlr.1	6.35788	6.41926	7.34798	7.32363	4.91057	5.13599	5.20138	5.30669
ENSMUST00000044111	protein_coding	ASMM10EP3A115012620	protein_coding	up	1.93965	0.0212025	0.130936	1.21049	0.254695	Rras	Ensembl	995	chr7:45017961-45021647:+	chr7	+	45017961	45021647	related RAS viral (r-ras) oncogene [Source:MGI Symbol;Acc:MGI:98179]	GGCGTGGGCAAGAGCGCGCTGACCATCCAGTTCATCCAGTCCTACTTTGTGTCTGACTAT		Cytoplasm		20130	CCDS21226			NM_009101	uc009gss.1	1.96157	1.24493	1.03227	0.603209	0.253904	0.0314031	0.140603	0.592871
ENSMUST00000145569	protein_coding	ASMM10EP3A114363067	protein_coding	up	1.91831	0.0172306	0.121588	3.65622	2.71638	Hba-x	Ensembl	579	chr11:32276893-32278116:+	chr11	+	32276893	32278116	hemoglobin X, alpha-like embryonic chain in Hba complex [Source:MGI Symbol;Acc:MGI:96019]	AGAGCTCACCAGAGTCTTCCATGTGGCTCCTCAGGCTCTTCTGCAGCTACCCCCAGACGA				15126						3.77808	3.28345	3.39552	4.16782	2.88738	2.1864	2.63246	3.1593
ENSMUST00000179341	protein_coding	ASMM10EP3A126081358	protein_coding	up	1.68046	0.0338912	0.159776	5.11564	4.36678	Oaz1	Ensembl	520	chr10:80828593-80829285:+	chr10	+	80828593	80829285	Mus musculus ornithine decarboxylase antizyme 1 (Oaz1), transcript variant 1, mRNA. [Source:RefSeq mRNA;Acc:NM_008753]	CCGTGAGGACAGAGCTTTCTTGGCTTTGAGATTGTGAGACCCGGGCATCCCCTTGTCCCC				18245						5.42698	5.2168	4.95271	4.86606	4.42266	3.73853	4.38745	4.91848
ENSMUST00000084309	protein_coding	ASMM10EP3A116020001	protein_coding	up	1.72238	0.0124215	0.107672	3.71591	2.93151	Cldn19	Ensembl	924	chr4:119255414-119259855:+	chr4	+	119255414	119259855	Claudin-19 [Source:UniProtKB/Swiss-Prot;Acc:Q9ET38]	TAGCTCCCCTTTTCCGGCTGTTCCTCTTACCATGACCACAACGCTCCTCCACACCCTGGC				242653	CCDS18577			NM_001038590	uc008uls.1	3.39395	3.33493	3.9273	4.20747	2.87699	2.80733	2.91076	3.13096
ENSMUST00000097722	protein_coding	ASMM10EP3A117091793	protein_coding	up	2.3537	0.00419407	0.0770879	0.827511	-0.40742	Cflar	Ensembl	1771	chr1:58711551-58753976:+	chr1	+	58711551	58753976	CASP8 and FADD-like apoptosis regulator CASP8 and FADD-like apoptosis regulator subunit p43 CASP8 and FADD-like apoptosis regulator subunit p12 [Source:UniProtKB/Swiss-Prot;Acc:O35732]	TCCAGGCTTCGCTCCCAAAATTGAGTATCAAACCTTCTGTTTTATATTTGAAGCTCCAGA				12633					uc007bcn.3	1.08931	0.31446	0.675694	1.23058	-0.577752	-0.555928	-0.630624	0.134627
ENSMUST00000051011	protein_coding	ASMM10EP3A128292586	protein_coding	up	2.1143	0.00365171	0.0741289	5.15701	4.07683	Tmem198b	Ensembl	2335	chr10:128800036-128804370:-	chr10	-	128800036	128804370	transmembrane protein 198b [Source:MGI Symbol;Acc:MGI:1921077]	AGCAATTCCACCCCTTTGCTCTCCTCAGCCCTGCAGGGTGGTTTACCAGCCCCTGCCAGT				73827	CCDS24293			NM_001358267	uc007hoi.1	4.98573	4.86823	5.1429	5.63119	4.07629	3.74897	3.95863	4.52344
ENSMUST00000085393	protein_coding	ASMM10EP3A101120861	protein_coding	up	1.62367	0.0413575	0.176491	1.45994	0.760681	Bnip2	Ensembl	2328	chr9:69989504-70008255:+	chr9	+	69989504	70008255	BCL2/adenovirus E1B 19 kDa protein-interacting protein 2 [Source:UniProtKB/Swiss-Prot;Acc:O54940]	AGCTTAATGGAAAACAAGAACCACCAAAAAGTGAGCAGTAAGTTCCGTGTCCAGCCCGGA				12175	CCDS23318			NM_001008238	uc009qnm.2	1.71983	1.5735	1.59351	0.952921	0.294308	0.593773	0.883364	1.27128
ENSMUST00000058868	protein_coding	ASMM10EP3A102334333	protein_coding	up	1.58111	0.00915523	0.096915	1.49326	0.832324	RP23-342N3.3	Ensembl	2223	chr9:22411513-22444681:+	chr9	+	22411513	22444681	Uncharacterized protein KIAA0895 [Source:UniProtKB/Swiss-Prot;Acc:Q7TQE7]	AGCCAAACACAGCAACGCCTCTGACCGGTTTCTTAAGCAGTCCATCAATATTATGGAGCT				68283	CCDS40563			NM_026739	uc009oom.1	1.77238	1.21821	1.19973	1.78273	0.692451	0.774113	0.918184	0.944546
ENSMUST00000181586	protein_coding	ASMM10EP3A122034900	protein_coding	up	1.79004	0.0198271	0.127771	2.02356	1.18356	Cox4i1	Ensembl	765	chr8:120668222-120674207:+	chr8	+	120668222	120674207	Cytochrome c oxidase subunit 4 isoform 1, mitochondrial [Source:UniProtKB/Swiss-Prot;Acc:P19783]	GGCAGCGGTGGCAGGTGACGGCCTTGGACGGCGGAATGTTGGCTTCCAGAGCGCTGAGCC				12857				NM_001293559	uc009nri.2	2.48311	1.8981	1.83286	1.88016	1.45571	0.604053	1.09997	1.57452
ENSMUST00000164931	protein_coding	ASMM10EP3A106678691	protein_coding	up	1.87104	0.0465993	0.186556	4.60893	3.70509	Tubd1	Ensembl	783	chr11:86555195-86567360:+	chr11	+	86555195	86567360	tubulin, delta 1 [Source:MGI Symbol;Acc:MGI:1891826]	TGCAAAAATGGAAGAAGAGGGATTTAAAGACCCAGCTCTCTACACTTCCTGGTTGGAGCC				56427					uc007kss.1	4.09656	4.66546	4.76365	4.91006	3.72289	2.84141	3.92119	4.33487
NM_001357306	protein_coding	ASMM10EP3A102365730	protein_coding	up	2.00296	0.01366	0.11181	2.35902	1.35688	Tusc3	Refseq	3535	chr8:39005845-39167049:+	chr8	+	39005845	39167049		TGGACCAAGGCTCTTAAAACTCTGTACCCTCAGCTTTTTAATTAAATGAAGCCAAATGGG		Nucleus		80286				NM_001357306		2.94989	2.28619	2.10851	2.09149	1.49287	0.741446	1.51752	1.67568
ENSMUST00000045756	protein_coding	ASMM10EP3A100014293	protein_coding	up	3.2923	0.00235915	0.0641512	6.28219	4.56309	S100a10	Ensembl	685	chr3:93555080-93564643:+	chr3	+	93555080	93564643	S100 calcium binding protein A10 (calpactin) [Source:MGI Symbol;Acc:MGI:1339468]	GCAGAGAAGCTTCTGAGTTTTATATTGTTTGCATCCCATTGCCCTCAATAAAGAAAGTCC				20194	CCDS38526			NM_009112	uc008qfk.1	6.98699	6.5126	5.94918	5.67998	4.63583	4.12323	4.51526	4.97806
uc008dnc.1	protein_coding	ASMM10EP3A119122180	protein_coding	up	1.50797	0.00640187	0.0866378	-1.17045	-1.76306	Alk	knownGene	2554	chr17:72051078-72604307:-	chr17	-	72051078	72604307	Mus musculus anaplastic lymphoma kinase (Alk), mRNA.	CGGAGCTTGTCGGCGGTGGATTTCTTTGCCCTGAAGAACTGCAGTGAAGGTATCCAAATC				11682						-1.2872	-0.994487	-1.01597	-1.38414	-1.72084	-2.07491	-1.65945	-1.59703
ENSMUST00000145048	protein_coding	ASMM10EP3A100068421	protein_coding	up	1.63418	0.0118578	0.106149	-0.00604907	-0.714616	Tlk2	Ensembl	2776	chr11:105181982-105276873:+	chr11	+	105181982	105276873	Serine/threonine-protein kinase tousled-like 2 [Source:UniProtKB/Swiss-Prot;Acc:O55047]	ACAGAGATTGTCCTACCTCTGCCTCATGAGCACTGGGATTATTAAAGGAGTGAATCACCA		Nucleus		24086	CCDS79063			NM_001294330	uc007lxe.3	0.38215	0.121923	-0.385359	-0.14291	-0.47827	-0.996711	-0.62878	-0.754704
uc007ksp.3	protein_coding	ASMM10EP3A111449999	protein_coding	up	1.58898	0.0287684	0.148786	-1.21674	-1.88484	Rps6kb1	knownGene	2367	chr11:86518155-86544807:-	chr11	-	86518155	86544807	Mus musculus ribosomal protein S6 kinase, polypeptide 1 (Rps6kb1), transcript variant 2, mRNA.	TCCACCCCATTAAATATTCTAAATCGAAATGTGGAAGCTTACTGAGAGTGTTGCAAGATT				72508						-1.1517	-0.970582	-0.996032	-1.74864	-2.01994	-2.16409	-1.87249	-1.48284
ENSMUST00000161821	protein_coding	ASMM10EP3A114450120	protein_coding	up	1.82914	0.0103078	0.100865	0.102602	-0.768561	Marc2	Ensembl	687	chr1:184822375-184846451:-	chr1	-	184822375	184846451	Mitochondrial amidoxime reducing component 2 [Source:UniProtKB/Swiss-Prot;Acc:Q922Q1]	TCGGACCTCAGCAAGTGGTTCTGGATGGTGGTGAAGGAGGACGGACACATGGTCACTGCC				67247						0.612344	0.153456	0.0508636	-0.406257	-0.737342	-0.915108	-0.954482	-0.467311
ENSMUST00000102864	protein_coding	ASMM10EP3A100144024	protein_coding	up	1.76076	0.021508	0.131473	1.59685	0.780653	Rel	Ensembl	7466	chr11:23736847-23770970:-	chr11	-	23736847	23770970	reticuloendotheliosis oncogene [Source:MGI Symbol;Acc:MGI:97897]	GTTAGCTCTCTACCACTAAGTTGTCTGCATTTCAAACTGATTTTATATGCTTGATGATGA			Yes	19696	CCDS24480			NM_009044	uc007ifo.1	1.45387	1.96544	1.60451	1.36359	0.806737	0.335655	0.576337	1.40388
ENSMUST00000108629	protein_coding	ASMM10EP3A127167260	protein_coding	up	1.68478	0.00884736	0.09534	2.35469	1.60213	Tsen34	Ensembl	1238	chr7:3693809-3701004:+	chr7	+	3693809	3701004	tRNA-splicing endonuclease subunit Sen34 [Source:UniProtKB/Swiss-Prot;Acc:Q8BMZ5]	AGCGCAGCAGGGAAGTTTGGTGGTGACTTCCTGGTCTATCCTGGCCGCCTGGGAACCAGT		Cytoplasm		66078	CCDS51966			NM_001164205		2.48101	2.60768	2.29522	2.03484	1.60107	1.25217	1.55637	1.9989
ENSMUST00000204930	protein_coding	ASMM10EP3A101878361	protein_coding	up	1.8645	0.0174249	0.122244	0.622988	-0.275805	Rarres2	Ensembl	681	chr6:48569696-48572787:-	chr6	-	48569696	48572787	retinoic acid receptor responder (tazarotene induced) 2 [Source:MGI Symbol;Acc:MGI:1918910]	ACTCCGGACTCTGGGAGAAGGAACCATAGGACTGAGGTGAAGCCATGAAGTGCTTGCTGA		Cytoplasm		71660				NM_001347168		0.404111	0.450699	0.369062	1.26808	-0.478599	-0.283697	-0.554586	0.213664
ENSMUST00000220199	protein_coding	ASMM10EP3A119275261	protein_coding	up	3.01297	0.048727	0.190417	1.61167	0.0204838	Hs1bp3	Ensembl	361	chr12:8313432-8323998:+	chr12	+	8313432	8323998	HCLS1-binding protein 3 [Source:UniProtKB/Swiss-Prot;Acc:Q3TC93]	AAGTCAGCCAAGCACCGGCCCGAAGATGTCGTCCAGTTCTTGGCACCAGAGCCCCAGGGG		Cytoplasm		58240						1.95711	0.69422	1.06414	2.7312	0.214975	-0.941015	-0.378912	1.18689
ENSMUST00000200681	protein_coding	ASMM10EP3A112010003	protein_coding	up	12.2418	0.0127135	0.108578	0.785191	-2.82855	Cxcl2	Ensembl	1859	chr5:90903871-90905938:+	chr5	+	90903871	90905938	C-X-C motif chemokine 2 [Source:UniProtKB/Swiss-Prot;Acc:P10889]	GCCCAGACAGAAGTCATAGCCACTCTCAAGGGCGGTCAAAAAGTTTGCCTTGACCCTGAA				20310					uc008ybn.1	3.38906	0.69069	0.603507	-1.54249	-3.00274	-2.21731	-3.04729	-3.04686
ENSMUST00000001520	protein_coding	ASMM10EP3A102222795	protein_coding	up	1.58313	0.0180168	0.123879	-0.778864	-1.44164	Afg3l1	Ensembl	4227	chr8:123477903-123503916:+	chr8	+	123477903	123503916	AFG3-like protein 1 [Source:UniProtKB/Swiss-Prot;Acc:Q920A7]	TGTCCAGGAGCGGCACTTTGAGCAAGCCATCGAGAGGGTCATTGGAGGCCTTGAGAAGAA				114896	CCDS22760			NM_054070	uc009nwd.2	-0.380875	-0.983904	-0.851317	-0.89936	-1.55952	-1.78339	-1.37027	-1.05338
ENSMUST00000187814	protein_coding	ASMM10EP3A109412248	protein_coding	up	2.12009	0.0204374	0.129335	3.7109	2.62677	Cipc	Ensembl	4098	chr12:86947343-86965362:+	chr12	+	86947343	86965362	CLOCK-interacting pacemaker [Source:UniProtKB/Swiss-Prot;Acc:Q8R0W1]	GGCCACAACAATCAGAAAGGATCCTTCCCTGTTCTCACATTGGGTTCTCACGCATGCCCT		Nucleus		217732				NM_001289432	uc007oic.4	3.34482	3.93847	4.46014	3.10016	2.39329	2.37368	2.66202	3.07807
ENSMUST00000149514	protein_coding	ASMM10EP3A112104296	protein_coding	up	1.86015	0.029011	0.149323	2.25171	1.35629	RP23-106P7.2	Ensembl	775	chrX:153723627-153729188:+	chrX	+	153723627	153729188		TCTCTATTTGACTGTGCCACTTGGAGACCGTATTTACAAACTGAGGTGTGGAACTATGGA				-1						2.78172	2.26978	1.80036	2.15499	1.48739	0.722481	1.3419	1.8734
ENSMUST00000137605	protein_coding	ASMM10EP3A122242257	protein_coding	up	1.91731	0.00507116	0.0802138	0.0599711	-0.879113	Morf4l2	Ensembl	676	chrX:136733864-136742861:-	chrX	-	136733864	136742861	Mortality factor 4-like protein 2 [Source:UniProtKB/Swiss-Prot;Acc:Q9R0Q4]	TCCGCTTGGAGATTAGGAAAAAAGTGGTTGGAATAAAAACAGGGTTGAATGAGTTCCAGA		Exosome	Yes	56397						-0.25911	0.456324	0.359076	-0.316405	-0.865244	-1.04212	-0.657254	-0.951834
ENSMUST00000133820	protein_coding	ASMM10EP3A110354784	protein_coding	up	1.67516	0.00234855	0.0641512	0.907224	0.162926	Rin3	Ensembl	3755	chr12:102283641-102390855:+	chr12	+	102283641	102390855	Ras and Rab interactor 3 [Source:MGI Symbol;Acc:MGI:2385708]	TGCCTAAACCCCAGCTTGCGCCCTCAGTCCTATTCCAGATGCTGGCAAAGGAGAGGGAGA			Yes	217835	CCDS49145			NM_001161365	uc007oud.2	0.737263	0.872422	1.06774	0.951475	0.322704	-0.210445	0.180921	0.358522
ENSMUST00000209469	protein_coding	ASMM10EP3A104085521	protein_coding	up	1.56904	0.0216706	0.131794	-0.55822	-1.2081	Cfl1	Ensembl	2354	chr19:5490455-5495201:+	chr19	+	5490455	5495201	Cofilin-1 [Source:UniProtKB/Swiss-Prot;Acc:P18760]	TAAAAAGGCTAATTAACAACATGGCTTTTGGGTTTGGGATTTTGGGGACCCTGTGGTGGG				12631	CCDS84409			NM_007687	uc008gdq.2	-0.709697	0.00317489	-0.669308	-0.857049	-1.18205	-1.43994	-1.20266	-1.00775
ENSMUST00000087557	protein_coding	ASMM10EP3A112848630	protein_coding	up	1.81615	0.0182312	0.124169	2.68642	1.82553	Tspan6	Ensembl	1765	chrX:133891068-133898429:-	chrX	-	133891068	133898429	tetraspanin 6 [Source:MGI Symbol;Acc:MGI:1926264]	ACACGGGCTCATATCTCCTCAGTTTTAAGGTTACCTTTGTGAGTTATAACAGCGCCTGGA		Cytoplasm		56496	CCDS30387			NM_019656	uc009ufa.1	3.08569	2.64736	2.56976	2.44285	2.04756	1.18402	1.83875	2.23179
ENSMUST00000107810	protein_coding	ASMM10EP3A123788861	protein_coding	up	1.88056	0.0230732	0.135684	3.24915	2.33798	Tomm5	Ensembl	639	chr4:45105208-45108114:-	chr4	-	45105208	45108114	Mitochondrial import receptor subunit TOM5 homolog [Source:UniProtKB/Swiss-Prot;Acc:B1AXP6]	CCCTGCTGCGAGTCACTCCATATATCTTAAAGAAGCTGGATAGCATCTGAGGACGGGCAG				68512	CCDS38751			NM_001099675	uc008ssh.1	3.68741	3.25399	3.11625	2.93894	2.37287	1.68095	2.37326	2.92485
ENSMUST00000106215	protein_coding	ASMM10EP3A112844919	protein_coding	up	2.48434	0.0151977	0.116451	5.93313	4.62027	Actg1	Ensembl	1827	chr11:120345691-120348091:-	chr11	-	120345691	120348091	Actin, cytoplasmic 2 Actin, cytoplasmic 2, N-terminally processed [Source:UniProtKB/Swiss-Prot;Acc:P63260]	GCCCCAGCCTGGTGGATCTCTGTGAGCACCACTGAGTGATCTGTGCAGGGTATTAACCAA				11465						6.76368	5.94565	5.37819	5.645	4.84779	3.9743	4.5191	5.13987
ENSMUST00000027071	protein_coding	ASMM10EP3A117879194	protein_coding	up	2.89497	0.015294	0.116628	2.76085	1.2273	Lactb2	Ensembl	4494	chr1:13623330-13660546:-	chr1	-	13623330	13660546	Endoribonuclease LACTB2 [Source:UniProtKB/Swiss-Prot;Acc:Q99KR3]	AGAGAAAGATGGGAAGATATTCTACACAACAACTCCTGTCAAGAAATGGAAAGCCGTCCT				212442	CCDS14823			NM_145381	uc007aiu.2	3.73252	2.83815	2.77948	1.69324	1.36827	0.968306	0.885893	1.68672
ENSMUST00000161805	protein_coding	ASMM10EP3A104260277	protein_coding	up	1.73203	0.00174622	0.0611294	1.18174	0.389276	Fxyd5	Ensembl	1166	chr7:31032722-31041839:-	chr7	-	31032722	31041839	FXYD domain-containing ion transport regulator 5 [Source:UniProtKB/Swiss-Prot;Acc:P97808]	GGTGCGGAGGGGCTATGCCTTACCTTTGCCTCAGCTTGTCCCACAGATGTCACTGTCCAG				18301	CCDS21121			NM_001111073	uc009ghp.3	1.44222	1.0563	0.865062	1.36338	0.353097	0.245361	0.414955	0.54369
ENSMUST00000167406	protein_coding	ASMM10EP3A119227939	protein_coding	up	1.52842	0.00538183	0.0818824	2.74096	2.12893	Ube2d2a	Ensembl	2393	chr18:35771602-35807163:+	chr18	+	35771602	35807163	ubiquitin-conjugating enzyme E2D 2A [Source:MGI Symbol;Acc:MGI:1930715]	GTGTGTGTGAGAAGCCAGTTCTCCGGGCATAACCTAGGATAATGGCAAGATGTGAGGGGT		Exosome		56550	CCDS50254				uc012bbj.1	3.11363	2.78725	2.6064	2.45658	2.08504	2.0861	2.14612	2.19845
NM_001360825	protein_coding	ASMM10EP3B106040752	protein_coding	up	1.83027	0.027381	0.145606	-0.132274	-1.00433	Pfdn2	Refseq	1709	chr1:171344954-171359254:+	chr1	+	171344954	171359254		CAGCCTGAAGAAGGTGAGAAATCAGGACACCTAACCCTCTTTCAAGCCGTAATTGCTGGC				18637				NM_001360825		0.013699	-0.504427	-0.641233	0.602865	-1.272	-1.03048	-0.932668	-0.782178
NM_001346038	protein_coding	ASMM10EP3A100251755	protein_coding	up	1.91143	0.0125207	0.107988	1.95797	1.02332	Meis2	Refseq	4913	chr2:115861264-116064619:-	chr2	-	115861264	116064619		GAGTGTGTGTGCGTGCGTGTGTGCGTGTCTGGCCGCGCGTGTCCCAGCGCTGAGCGAGCG			Yes	17536				NM_001346038		1.64421	2.52047	2.23008	1.43713	0.970771	1.02995	0.843678	1.24888
ENSMUST00000218127	protein_coding	ASMM10EP3A108941866	protein_coding	up	1.88667	0.0252148	0.140777	6.11406	5.19822	Myl6	Ensembl	691	chr10:128490861-128493857:-	chr10	-	128490861	128493857	myosin, light polypeptide 6, alkali, smooth muscle and non-muscle [Source:MGI Symbol;Acc:MGI:109318]	TGCTAGTGGCGGGGCATGAGGACAGCAATGGTTGCATCAACTATGAAGCATTTGTGAGGC				17904				NM_001317219	uc057axq.1	6.6015	6.12537	5.6055	6.12386	5.36441	4.55373	5.22133	5.6534
ENSMUST00000131923	protein_coding	ASMM10EP3A121209231	protein_coding	up	2.20856	0.0122594	0.107154	1.70037	0.55726	Morf4l2	Ensembl	828	chrX:136734430-136740483:-	chrX	-	136734430	136740483	Mortality factor 4-like protein 2 [Source:UniProtKB/Swiss-Prot;Acc:Q9R0Q4]	ACCATTCCTGGTTGCAGAATACAGGGTTGTATTCCCACTTCATCTTTCCAGACCATCCTA		Exosome	Yes	56397						2.36087	1.72265	1.73011	0.987841	0.428931	0.168146	0.760721	0.871241
ENSMUST00000187455	protein_coding	ASMM10EP3A100117329	protein_coding	up	1.76828	0.0228251	0.134991	5.47356	4.65121	RP23-293C19.2	Ensembl	1491	chr1:117830081-117854496:+	chr1	+	117830081	117854496		ATTGTATCTTGTATCTTGGTTATTCTAAGTTTCTGGGCTAATATCTACTCATCAGTGAGT				-1						6.11021	5.6066	4.94532	5.2321	4.81732	4.42438	4.545	4.81812
NM_001359280	protein_coding	ASMM10EP3A120135523	protein_coding	up	2.5586	0.0143166	0.113906	2.12864	0.773288	Pip4k2c	Refseq	3099	chr10:127197067-127211622:-	chr10	-	127197067	127211622		CATGACGGCTGCGCAGGTGAGCACCGCTTCCGGGTCGGGCTTCGGAGTCGCGGCTAGCTC				117150				NM_001359280		1.16107	2.49123	2.2502	2.61208	0.743523	0.211239	0.859981	1.27841
ENSMUST00000081840	protein_coding	ASMM10EP3A120661204	protein_coding	up	3.03796	0.0252932	0.140852	5.1169	3.51379	Rpl32	Ensembl	517	chr6:115805505-115808747:-	chr6	-	115805505	115808747	60S ribosomal protein L32 [Source:UniProtKB/Swiss-Prot;Acc:P62911]	CCTTCTTCCTCGGCGCTGCCTACGAGGTGGCTGCCATCTGTTTTACGGCATCATGGCTGC		Exosome		19951	CCDS20443			NM_172086	uc009djc.1	5.6112	4.80561	4.74608	5.30469	3.81617	2.20195	3.43343	4.60363
ENSMUST00000140866	protein_coding	ASMM10EP3A112984265	protein_coding	up	1.56546	0.0251298	0.140578	-0.436247	-1.08284	Irf1	Ensembl	833	chr11:53770048-53775103:+	chr11	+	53770048	53775103	interferon regulatory factor 1 [Source:MGI Symbol;Acc:MGI:96590]	AGGGACATAACTCCAGCCGCAACAGACGAGGATGAGGAAGGGAAGATAGCCGAAGACCTT			Yes	16362					uc007iwy.2	-0.00353672	-0.430998	-0.435733	-0.874721	-0.89402	-1.45368	-0.964207	-1.01944
ENSMUST00000188282	protein_coding	ASMM10EP3A100017189	protein_coding	up	1.5572	0.0180213	0.123879	-2.05923	-2.69818	Tmem242	Ensembl	822	chr17:5432295-5440259:-	chr17	-	5432295	5440259	Transmembrane protein 242 [Source:UniProtKB/Swiss-Prot;Acc:Q8VCR3]	TAGGTTTTCTAACTTTACCTTCCTTCACTAGCTAAAATGGGAAATAAAGTAGGGGCAAGG				70544					uc008afc.1	-2.04522	-1.96711	-2.13563	-2.08895	-3.25777	-2.47775	-2.66347	-2.39375
ENSMUST00000061587	protein_coding	ASMM10EP3A117468865	protein_coding	up	1.54948	0.0481299	0.18931	-1.25728	-1.88906	Orai3	Ensembl	1996	chr7:127769815-127775150:+	chr7	+	127769815	127775150	Protein orai-3 [Source:UniProtKB/Swiss-Prot;Acc:Q6P8G8]	GCCCTAGGCACTGACTGTCTGGCCAGAACTGGGAGAGGAGGAAGTATTGACGAGTGGGAG				269999	CCDS21878			NM_198424		-1.03389	-1.38749	-1.27285	-1.33488	-1.53374	-2.51062	-2.03946	-1.47241
ENSMUST00000025740	protein_coding	ASMM10EP3A117850185	protein_coding	up	1.85438	0.0463635	0.186113	4.50072	3.60978	Rad9a	Ensembl	2046	chr19:4195196-4201636:-	chr19	-	4195196	4201636	Cell cycle checkpoint control protein RAD9A [Source:UniProtKB/Swiss-Prot;Acc:Q9Z0F6]	ACCCAAGAAGTTTCGTTCACTGTTCTTTGGCTCCATCCTGGCCCCTGTACACTCCCCGCA				19367	CCDS29422			NM_011237	uc008fzh.1	5.29899	4.28966	3.95924	4.455	3.75917	3.13135	3.42902	4.11959
ENSMUST00000030202	protein_coding	ASMM10EP3A113996400	protein_coding	up	2.47729	0.00130725	0.0574066	-0.0401204	-1.34888	Glipr2	Ensembl	2320	chr4:43957401-43979118:+	chr4	+	43957401	43979118	Golgi-associated plant pathosis-related protein 1 [Source:UniProtKB/Swiss-Prot;Acc:Q9CYL5]	GGCCAGTGTGGAGAGAACCTTGCGTGGGCGTCCTATGATCAGACAGGAAAGGATGTGGCC				384009	CCDS18117			NM_027450	uc008srf.1	0.171369	0.348788	-0.0689411	-0.611697	-1.15051	-1.57627	-1.21888	-1.44987
ENSMUST00000165113	protein_coding	ASMM10EP3A103955931	protein_coding	up	2.10519	0.00722969	0.0900811	2.80003	1.72608	Tardbp	Ensembl	6495	chr4:148612382-148626996:-	chr4	-	148612382	148626996	TAR DNA binding protein [Source:MGI Symbol;Acc:MGI:2387629]	GTGGAAGATTTGGTGGTAATCCAGTTCATCTCATTTCAAATGTTTATGGAAGAAGCACTT			Yes	230908				NM_001003898		3.25195	2.79586	2.60414	2.54818	1.69324	1.22066	1.7093	2.28111
ENSMUST00000020446	protein_coding	ASMM10EP3A108251266	protein_coding	up	2.54425	0.0158015	0.117832	2.62786	1.28062	Tmbim4	Ensembl	904	chr10:120208750-120224917:+	chr10	+	120208750	120224917	transmembrane BAX inhibitor motif containing 4 [Source:MGI Symbol;Acc:MGI:1915462]	CCTCTGAACCTCTATCTACTCTTTGCATTTACACTGTCAGAATCCCTGGCCGTGGCAGCT				68212	CCDS24205			NM_026617	uc007hey.1	3.23857	2.64125	2.54762	2.08401	1.50145	0.390822	1.28025	1.94996
ENSMUST00000030069	protein_coding	ASMM10EP3A100188176	protein_coding	up	1.60943	0.00175927	0.0613325	3.7342	3.04765	Ptgr1	Ensembl	2296	chr4:58965439-58987119:-	chr4	-	58965439	58987119	Prostaglandin reductase 1 [Source:UniProtKB/Swiss-Prot;Acc:Q91YR9]	TTCACAGAGATCTGACTGCCTCTGCCTTCCACGTGCTAGCATTAAAAGTGTGCATTACCA				67103	CCDS18215			NM_025968	uc008szm.1	3.9429	3.89558	3.48389	3.61442	3.22992	2.92925	2.98121	3.0502
uc007zbh.1	protein_coding	ASMM10EP3A100437646	protein_coding	up	2.2886	0.00114453	0.0558495	4.03824	2.84377	Mylk	knownGene	2634	chr16:34994864-35002434:+	chr16	+	34994864	35002434	Mus musculus myosin, light polypeptide kinase (Mylk), mRNA.	GCTATGACTGTAGTTAGCTCACAATTTTTAAATAAAGGATACCACAGTGCATGGTGTTTG				107589						4.14807	4.2057	3.91401	3.88517	2.74702	2.46518	2.79586	3.36704
ENSMUST00000230836	protein_coding	ASMM10EP3A115948249	protein_coding	up	2.48878	0.0149162	0.115807	0.749306	-0.566132	Cd47	Ensembl	1150	chr16:49855645-49911081:+	chr16	+	49855645	49911081	Leukocyte surface antigen CD47 [Source:UniProtKB/Swiss-Prot;Acc:Q61735]	CTGGGGAAAGTTTGGTATTTTAAGAGAAAAGCCCGTGAAGAATGCTTCTGGACTTGGCCT		Nucleus		16423					uc007zkh.1	1.17698	0.94848	0.85924	0.0125274	-0.504427	-1.29354	-0.613386	0.146828
ENSMUST00000019950	protein_coding	ASMM10EP3A116165054	protein_coding	up	1.57072	0.0161003	0.118638	1.94983	1.2984	Ltv1	Ensembl	2297	chr10:13178140-13193168:-	chr10	-	13178140	13193168		AGAGCCAGGAAGCAAGCCATAAAAGAGGAGCGGAAGGAACGAAGAGTTGAAAAGAAAGCT		Nucleus		353258	CCDS35845			NM_181470	uc007ekp.1	2.41896	1.98752	1.93056	1.46226	1.26761	1.32802	1.26808	1.32989
ENSMUST00000133781	protein_coding	ASMM10EP3A101410593	protein_coding	up	1.76081	0.00337046	0.0716411	0.43269	-0.38355	Brcc3	Ensembl	479	chrX:75416716-75437991:+	chrX	+	75416716	75437991	Lys-63-specific deubiquitinase BRCC36 [Source:UniProtKB/Swiss-Prot;Acc:P46737]	TGCTCTGAGCACAGAAAAGGAGGAAGTGATGGGTCTGTGTATAGGGGAGATGGATACCAT		Nucleus		210766					uc009tqb.2	0.463632	0.682945	0.529761	0.0544213	-0.378417	-0.686563	-0.31075	-0.15847
ENSMUST00000063084	protein_coding	ASMM10EP3A100169193	protein_coding	up	1.66421	0.0298	0.151064	6.31672	5.58189	Xbp1	Ensembl	2129	chr11:5520659-5525893:+	chr11	+	5520659	5525893	X-box binding protein 1 [Source:MGI Symbol;Acc:MGI:98970]	CTTGCTAGTGTAGCTTCTAGAAGGTGCTTTCTCCATTTATTTAAAACTACCCTTGCAATT		Nucleus;Cytoplasm	Yes	22433	CCDS24400			NM_013842	uc007hwm.2	6.70985	6.55684	6.16022	5.83997	5.24139	5.4341	5.61889	6.03316
uc008ury.2	protein_coding	ASMM10EP3A114302355	protein_coding	up	2.04059	0.00640782	0.0866417	-2.02849	-3.05748	Zc3h12a	knownGene	831	chr4:125126367-125127881:-	chr4	-	125126367	125127881	Mus musculus zinc finger CCCH type containing 12A (Zc3h12a), mRNA.	GGCAGCGACCTGAGACCTGTGGTCATCGACGGAAGCAATGTGGCCATGAGGTATGTGTGG				230738						-1.7946	-1.95623	-1.99668	-2.36644	-3.21281	-3.2889	-2.39997	-3.32822
ENSMUST00000137461	protein_coding	ASMM10EP3A119417612	protein_coding	up	1.57498	0.0302728	0.151986	1.81759	1.16225	Sec61b	Ensembl	430	chr4:47474764-47483128:+	chr4	+	47474764	47483128	Protein transport protein Sec61 subunit beta [Source:UniProtKB/Swiss-Prot;Acc:Q9CQS8]	CTCTTCCCAGCTTCTCGGCCGGGTCCAACGCCCAGTGGCACCAACGTGGGCTCCTCTGGC		Exosome		66212						1.69753	1.58122	2.29902	1.69258	1.38335	0.674206	1.23779	1.35367
ENSMUST00000098461	protein_coding	ASMM10EP3A121205994	protein_coding	up	1.58064	0.000650337	0.0486645	5.5663	4.90579	Cd37	Ensembl	1227	chr7:45233632-45238840:-	chr7	-	45233632	45238840	Leukocyte antigen CD37 [Source:UniProtKB/Swiss-Prot;Acc:Q61470]	TGCCTCTCAGTCTCTGTCTTTCTTTGCCCACTATTCCCCTTCCCCCCTGCGGCCAACACC				12493	CCDS21237			NM_007645	uc009guh.1	5.76984	5.3522	5.44831	5.69485	4.91691	4.8594	4.87499	4.97187
ENSMUST00000026062	protein_coding	ASMM10EP3A100170623	protein_coding	up	2.13686	0.00491313	0.0797202	1.3461	0.250607	Casp7	Ensembl	2350	chr19:56397129-56442344:+	chr19	+	56397129	56442344	Caspase-7 Caspase-7 subunit p20 Caspase-7 subunit p11 [Source:UniProtKB/Swiss-Prot;Acc:P97864]	TCCCACCTAATAAATGGTTGACAGATGTTCCTATTTATTGATTAAAATGTGTTTCAGAAA				12369	CCDS29915			NM_007611	uc008hyw.1	1.14638	1.82591	1.52947	0.882653	0.197271	-0.0362329	0.190925	0.650466
ENSMUST00000107807	protein_coding	ASMM10EP3A123581132	protein_coding	up	1.90608	0.00842349	0.093651	2.66443	1.73381	Tomm5	Ensembl	442	chr4:45105395-45108108:-	chr4	-	45105395	45108108	Mitochondrial import receptor subunit TOM5 homolog [Source:UniProtKB/Swiss-Prot;Acc:B1AXP6]	CCCTGCTGCGACTCCATATATCTTAAAGAAGCTGGATAGCATCTGAGGACGGGCAGTCAG				68512						2.92925	2.6374	2.53626	2.5548	1.72859	1.15944	1.79716	2.25007
ENSMUST00000025867	protein_coding	ASMM10EP3A113109864	protein_coding	up	1.63431	0.00238558	0.064304	0.125676	-0.583005	Rela	Ensembl	2716	chr19:5637483-5648130:+	chr19	+	5637483	5648130	v-rel reticuloendotheliosis viral oncogene homolog A (avian) [Source:MGI Symbol;Acc:MGI:103290]	ACCCCTTTCACGTTCCTATAGAGGAGCAGCGCGGGGACTATGACTTGAATGCAGTGCGCC			Yes	19697	CCDS29473	CHEMBL5902		NM_009045	uc008gee.1	0.0860623	0.0552164	-0.107586	0.46901	-0.592435	-0.656473	-0.700723	-0.38239
ENSMUST00000219110	protein_coding	ASMM10EP3A100100540	protein_coding	up	1.50194	0.00270229	0.0671263	-0.626084	-1.21292	RP23-2N7.3	Ensembl	210	chr12:31240770-31240979:+	chr12	+	31240770	31240979		TACGTCTTCGTGCCCCAGAACAGCATGACAATACTGCATTACCTTGAAGTTGTACAGTGA				-1						-0.830959	-0.467471	-0.415338	-0.790569	-1.34607	-1.2454	-1.14995	-1.11024
ENSMUST00000015719	protein_coding	ASMM10EP3A100109646	protein_coding	up	1.62409	0.0396344	0.172644	6.10306	5.40342	Atp6v0e	Ensembl	794	chr17:26676370-26699647:+	chr17	+	26676370	26699647	V-type proton ATPase subunit e 1 [Source:UniProtKB/Swiss-Prot;Acc:Q9CQD8]	CACCAAGCTCTATTTTCAGGATGAATTTCTTACTTCTACATCTTTGGGAATAAATTATTT				11974	CCDS28554			NM_025272	uc008bei.1	6.5262	6.28372	5.89118	5.71113	5.4897	4.88371	5.42698	5.8133
ENSMUST00000029421	protein_coding	ASMM10EP3A114784909	protein_coding	up	3.77221	0.000786591	0.0501778	0.750375	-1.16503	Ptx3	Ensembl	1898	chr3:66219910-66225805:+	chr3	+	66219910	66225805	Pentraxin-related protein PTX3 [Source:UniProtKB/Swiss-Prot;Acc:P48759]	GCCCGCCACTGGCTGCCCGCAGGTTGTGAAACAGCAATTTTCTTCCCAATGCGTTCGAAG		Cytoplasm		19288	CCDS17392			NM_008987	uc008pla.1	1.00233	1.44547	0.438007	0.115686	-1.32238	-0.937373	-1.25391	-1.14647
uc008uhw.2	protein_coding	ASMM10EP3A122839642	protein_coding	up	1.76223	0.0201926	0.128629	3.12403	2.30663	Eif2b3	knownGene	1223	chr4:117041140-117086852:+	chr4	+	117041140	117086852	Mus musculus eukaryotic translation initiation factor 2B, subunit 3 (Eif2b3), transcript variant 1, mRNA.	CCAAGTTGGTGAGCCAACCGATGTGCTGGTCCTGAGCTGCGATCTGATAACAGATGTGGC				108067						2.71852	3.17023	3.21185	3.39552	2.41454	1.66391	2.5734	2.57466
ENSMUST00000034745	protein_coding	ASMM10EP3A106189376	protein_coding	up	1.86726	0.00767105	0.0914726	-0.662735	-1.56365	Myo1e	Ensembl	4625	chr9:70207368-70399766:+	chr9	+	70207368	70399766	Unconventional myosin-Ie [Source:UniProtKB/Swiss-Prot;Acc:E9Q634]	TTCAACGCCAACGATATTATTGATATTATTAAAGAAGACCCTTCTGGCTGGTGGACGGGT				71602	CCDS40680			NM_181072	uc009qnx.1	-0.0952808	-0.612515	-0.881883	-1.06126	-1.37976	-1.68909	-1.74533	-1.44045
ENSMUST00000030110	protein_coding	ASMM10EP3A108481551	protein_coding	up	1.57316	0.00963909	0.098636	-0.546747	-1.20041	Zdhhc21	Ensembl	8763	chr4:82798738-82859673:-	chr4	-	82798738	82859673	zinc finger, DHHC domain containing 21 [Source:MGI Symbol;Acc:MGI:1915518]	TGAAAATGAATGTGTTATTGTTGGTGATGTTCCTTCTTGGTAAACTGCCTGGCTTCATGT			Yes	68268	CCDS18294			NM_026647	uc008tkj.2	-0.411568	-0.333864	-0.43475	-1.00681	-1.41865	-1.11393	-1.22192	-1.04715
ENSMUST00000099554	protein_coding	ASMM10EP3A110706210	protein_coding	up	1.82598	0.00780584	0.091751	-0.289305	-1.15798	Mis18a	Ensembl	1333	chr16:90719312-90727404:-	chr16	-	90719312	90727404	Protein Mis18-alpha [Source:UniProtKB/Swiss-Prot;Acc:Q9CZJ6]	AGAGAAGTCTATAAAGCAGATGGAAGAAGTCCTGACAGCCCTGCAAAAGAAGCTACGGGA				66578	CCDS28316			NM_025642	uc007zwj.1	0.162873	-0.128878	-0.404773	-0.786443	-1.0795	-1.3817	-1.2118	-0.958921
ENSMUST00000115095	protein_coding	ASMM10EP3A100187345	protein_coding	up	1.5247	0.00444386	0.0779856	7.44694	6.83841	Xiap	Ensembl	6670	chrX:42068398-42109656:+	chrX	+	42068398	42109656	X-linked inhibitor of apoptosis [Source:MGI Symbol;Acc:MGI:107572]	TTTTCCTTCCCTCCATTTCTTCCCCCTCCCTTCCGCCTGGGCTAGCTCTGCCTAGTTGGG				11798				NM_001301639	uc009tas.2	7.24747	7.44286	7.46252	7.63491	6.70773	6.59705	6.96547	7.0834
uc011zmu.1	protein_coding	ASMM10EP3A112262912	protein_coding	up	1.76617	0.00197951	0.0621532	0.707422	-0.113199	Cab39l	knownGene	2835	chr14:59440981-59548903:+	chr14	+	59440981	59548903	Mus musculus calcium binding protein 39-like (Cab39l), mRNA.	TCGCTTCAGATGCCTTCGCTACTTTTAAGATTTTTGAAGACTATGAGAAACTGCTGCAAT				69008						1.00021	0.584109	0.719909	0.525463	-0.296898	-0.228997	-0.15129	0.22439
ENSMUST00000015011	protein_coding	ASMM10EP3A100193950	protein_coding	up	2.11946	0.00644688	0.0867713	5.40678	4.32309	Surf4	Ensembl	3281	chr2:26920040-26933928:-	chr2	-	26920040	26933928	Surfeit locus protein 4 [Source:UniProtKB/Swiss-Prot;Acc:Q64310]	TTGGTTTGGCAAAAGTTTTCTGAAGATGCTTTAGCTTTATGTGGGAATAGGTATAAACCT				20932	CCDS15817			NM_011512	uc008iwl.2	5.674	5.7484	5.45606	4.74867	4.36036	4.04683	4.20431	4.68086
ENSMUST00000189688	protein_coding	ASMM10EP3A116104971	protein_coding	up	1.81596	0.00220733	0.0634978	1.13742	0.276688	Hck	Ensembl	2090	chr2:153108468-153151439:+	chr2	+	153108468	153151439	Tyrosine-protein kinase HCK [Source:UniProtKB/Swiss-Prot;Acc:P08103]	AGCAGCCTTGACAGCAGTAAGGACATGAGCAGAGCCAGAAGCCCCATCAGTGCCTTGACA				15162						1.39993	1.16985	1.24608	0.73381	0.153141	0.426797	0.0929418	0.433872
ENSMUST00000037947	protein_coding	ASMM10EP3A115029680	protein_coding	up	2.83724	0.00549079	0.0827109	2.47385	0.969362	Mcl1	Ensembl	3418	chr3:95658788-95663176:+	chr3	+	95658788	95663176	Induced myeloid leukemia cell differentiation [Source:UniProtKB/Swiss-Prot;Acc:P97287]	GCGGGTGTTGCTGGAGTAGGGGCTGGTCTGGCATATCTAATAAGATAGCCTTGTGAGTGC				17210	CCDS57236	CHEMBL5768		NM_008562	uc029unp.1	3.08864	2.68919	2.65451	1.46306	0.903083	0.952233	0.888414	1.13372
ENSMUST00000185307	protein_coding	ASMM10EP3A112744826	protein_coding	up	1.66397	0.0163077	0.119128	0.146203	-0.588426	RP24-560I8.2	Ensembl	758	chr15:75216376-75221950:+	chr15	+	75216376	75221950	cDNA sequence BC025446 [Source:MGI Symbol;Acc:MGI:2385015]	CCGGGAGGAAGATGGACAGTTCTCATGCTACAAGGACCTGTGTGTTCATCCTTCTTGTGG				-1					uc007wgr.1	0.748433	0.0364553	-0.222179	0.0221041	-0.555081	-0.79923	-0.553518	-0.445875
ENSMUST00000110663	protein_coding	ASMM10EP3A101206416	protein_coding	up	2.63845	0.000151707	0.0348815	-0.00552229	-1.40521	Dab2	Ensembl	2754	chr15:6386776-6439628:+	chr15	+	6386776	6439628	DAB2, clathrin adaptor protein [Source:HGNC Symbol;Acc:HGNC:2662]	TGTTTGGGGACATGTCTACACCTCCTGACCTAAATAGTCCAACATCTTCAGCAAACGACT		Cytoplasm	Yes	13132				NM_001037905	uc007vdf.1	0.139453	0.0598567	0.120132	-0.341531	-1.73558	-1.18185	-1.27473	-1.42869
ENSMUST00000217863	protein_coding	ASMM10EP3A113841075	protein_coding	up	1.52059	0.0103961	0.101149	3.00646	2.40183	Trappc6b	Ensembl	797	chr12:59043447-59061452:-	chr12	-	59043447	59061452	Trafficking protein particle complex subunit 6B [Source:UniProtKB/Swiss-Prot;Acc:Q9D289]	TGCGTCCAAGGCAAATTTCAGGTGATGATACAGAAGCTGTAGAGCGAGCTGGCGACTCCT		Nucleus		78232				NM_001306217	uc057bbl.1	3.34267	3.01095	2.92555	2.74666	2.17856	2.35545	2.37944	2.69386
ENSMUST00000112725	protein_coding	ASMM10EP3A107608844	protein_coding	up	1.84884	0.0313029	0.154585	-1.482	-2.36862	Apex2	Ensembl	3613	chrX:150519519-150589844:-	chrX	-	150519519	150589844	DNA-(apurinic or apyrimidinic site) lyase 2 [Source:UniProtKB/Swiss-Prot;Acc:Q68G58]	TGAAAAAGCATGTCCATGGCTGCCAAAAGATAAAATAGCATACCTTTCTGCTGGAGGCTT		Cytoplasm	Yes	77622					uc009uoi.1	-1.13558	-1.55128	-1.75183	-1.4893	-2.34724	-3.18901	-2.05778	-1.88043
ENSMUST00000028045	protein_coding	ASMM10EP3A117122045	protein_coding	up	1.62798	0.0378653	0.168628	-1.02119	-1.72427	Mrc1	Ensembl	5374	chr2:14229392-14332057:+	chr2	+	14229392	14332057	mannose receptor, C type 1 [Source:MGI Symbol;Acc:MGI:97142]	ACACACTCATCCATTACAACCAAAGCTGACCAAAGGAAGATGGATCCTCAACCCAAGGGC				17533	CCDS15700			NM_008625	uc008ikk.2	-0.774497	-0.696525	-0.92577	-1.68797	-1.99551	-1.72345	-1.82628	-1.35184
ENSMUST00000065134	protein_coding	ASMM10EP3A100117015	protein_coding	up	2.43316	0.00143886	0.0583311	3.09686	1.81403	Ier5l	Ensembl	2683	chr2:30471537-30474219:-	chr2	-	30471537	30474219	Immediate early response 5-like protein [Source:UniProtKB/Swiss-Prot;Acc:Q99J55]	GTGCATAATGAATTGTATCTCACCGGGTAAAACTGTTCAGGTTATTTGTTTAAATTTATA				72500	CCDS38095			NM_030244	uc008jco.1	2.63978	3.62134	3.31828	2.80805	1.83487	1.877	1.68405	1.86021
ENSMUST00000170872	protein_coding	ASMM10EP3A100035928	protein_coding	up	2.02926	0.00251406	0.0653771	4.39317	3.37222	Thbs2	Ensembl	5922	chr17:14665500-14694235:-	chr17	-	14665500	14694235	Thrombospondin-2 [Source:UniProtKB/Swiss-Prot;Acc:Q03350]	CCCCTCATTTAGCTAGAGCTTCATTTTTATACCAAAGATTATCAACAGCAAATAAATTAT				21826	CCDS49958			NM_011581	uc008anb.2	4.09927	4.7554	4.52295	4.19508	3.27578	3.15506	3.27796	3.78007
ENSMUST00000064795	protein_coding	ASMM10EP3A105527755	protein_coding	up	3.87747	9.19078e-06	0.0174244	5.61375	3.65863	Egr1	Ensembl	4484	chr18:34859823-34864984:+	chr18	+	34859823	34864984	Early growth response protein 1 [Source:UniProtKB/Swiss-Prot;Acc:P08046]	TGAATGCGCTCTATTGCCCATGGGATATGTGGTGTGTATCCTTCAGAAAAATTAAAAGGA			Yes	13653	CCDS29136				uc008elt.1	5.77531	5.82717	5.36398	5.48854	3.71869	3.51203	3.52307	3.88074
ENSMUST00000105872	protein_coding	ASMM10EP3A114824213	protein_coding	up	2.02972	0.00681655	0.08809	4.0258	3.00452	Slc30a2	Ensembl	3102	chr4:134343466-134354477:+	chr4	+	134343466	134354477	solute carrier family 30 (zinc transporter), member 2 [Source:MGI Symbol;Acc:MGI:106637]	ACCTGTCTCACCTGGCCAAGCACACAGTTCCTGAACGCTGCCTGCCTGTCCTTCTTAGGA				230810				NM_001346578	uc008vev.2	3.93018	3.64792	4.01274	4.51234	3.05283	2.58106	2.94042	3.44377
ENSMUST00000121851	protein_coding	ASMM10EP3A100755906	protein_coding	up	6.9874	0.0183296	0.124425	3.85093	1.04618	AC166328.1	Ensembl	1165	chr5:76840619-76842591:+	chr5	+	76840619	76842591	KIAA1211 [Source:HGNC Symbol;Acc:HGNC:29219]	GAAGCACGTGATTTGCATTCCAGGTCCTTCAACTATTCTATGGGAGCACGGGCGTTCTCC				320827					uc008xvg.1	6.03857	4.15015	3.33598	1.87902	1.31905	0.858386	0.933364	1.0739
ENSMUST00000166478	protein_coding	ASMM10EP3A120382577	protein_coding	up	1.94948	0.0223895	0.133682	0.909058	-0.0540321	Morf4l2	Ensembl	1720	chrX:136732953-136743686:-	chrX	-	136732953	136743686	Mortality factor 4-like protein 2 [Source:UniProtKB/Swiss-Prot;Acc:Q9R0Q4]	GCCTGATCTTCAGGTTGTATTCCCACTTCATCTTTCCAGACCATCCTAGGAAATACTAGG		Exosome	Yes	56397				NM_001168230	uc012hpa.2	1.66391	0.824102	1.00303	0.145188	-0.0438249	-0.0983101	-0.139913	0.0659195
ENSMUST00000161812	protein_coding	ASMM10EP3A122180143	protein_coding	up	2.09584	0.0218613	0.132223	-0.887475	-1.95501	Dab2	Ensembl	2710	chr15:6386777-6439648:+	chr15	+	6386777	6439648	DAB2, clathrin adaptor protein [Source:HGNC Symbol;Acc:HGNC:2662]	AGGCCCTAATGACCCTTGATGATCAAGCTAACAAATTGAAGCTGTCTTCAGCAAACGACT		Cytoplasm	Yes	13132	CCDS49576			NM_001102400	uc007vdg.1	-1.10638	-0.383473	-0.47724	-1.58281	-2.32048	-1.45912	-1.78938	-2.25105
ENSMUST00000025482	protein_coding	ASMM10EP3A100030949	protein_coding	up	2.00335	0.0371075	0.1672	1.20957	0.207161	Atp8b1	Ensembl	6440	chr18:64528967-64661267:-	chr18	-	64528967	64661267	Phospholipid-transporting ATPase IC [Source:UniProtKB/Swiss-Prot;Acc:Q148W0]	CAAATGTGTCAAAGACTTACACTGCTGGGTGCAATATTAATAATTTAAAATGCAAATCAT				54670	CCDS29304			NM_001001488	uc008fem.1	0.751922	1.86597	1.71155	0.508855	0.184554	-0.0250623	0.000430307	0.66872
NM_001360934	protein_coding	ASMM10EP3A104972876	protein_coding	up	2.40735	0.00152777	0.0592881	3.56078	2.29333	Seh1l	Refseq	1975	chr18:67774876-67795487:+	chr18	+	67774876	67795487		TGGAACTTCTGCTAGCAGGTATTTCTTTCCCCCTCTGGATTCCCCACGGGCTGGATCAAG		Nucleus;Exosome		72124				NM_001360934		4.12006	3.49734	3.18994	3.43578	2.25825	2.03465	2.26978	2.61066
ENSMUST00000027125	protein_coding	ASMM10EP3A101265266	protein_coding	up	1.96183	5.9672e-05	0.0277548	-0.714914	-1.68712	Coq10b	Ensembl	1733	chr1:55052770-55072702:+	chr1	+	55052770	55072702	coenzyme Q10B [Source:HGNC Symbol;Acc:HGNC:25819]	GCGGGGGTCTGCGCGCGACGTCAGACACTTAGCTGCCTGTGGTGTACTGATAAACAGAAC				67876	CCDS35568			NM_001039710	uc007azz.1	-0.664772	-0.561077	-0.776293	-0.857514	-1.67814	-1.8098	-1.77645	-1.48409
ENSMUST00000035105	protein_coding	ASMM10EP3A114148438	protein_coding	up	1.71481	0.033814	0.159658	6.18463	5.40659	Rpsa	Ensembl	1938	chr9:120127689-120132369:+	chr9	+	120127689	120132369	40S ribosomal protein SA [Source:UniProtKB/Swiss-Prot;Acc:P14206]	AGTTGCTAAAAGCTGTCTTATGGTCCTCACTGCAGACTGTACCTGGATTGGCATTTGGCT		Exosome;Axon		16785	CCDS23623	CHEMBL1075301		NM_011029	uc009scd.2	5.96339	6.83347	6.27388	5.6678	5.09742	5.38574	5.76307	5.3801
ENSMUST00000220110	protein_coding	ASMM10EP3A126812540	protein_coding	up	2.36491	0.00401366	0.0759288	-0.485328	-1.72711	Abracl	Ensembl	768	chr10:18011264-18023218:-	chr10	-	18011264	18023218	ABRA C-terminal like [Source:MGI Symbol;Acc:MGI:1920362]	GCAATCGGAGAGCAATGAATGTGGAACATGAAGTTAACCTCCTGGTGGAGGAAATTCATC				73112					uc007elz.2	-0.559697	-0.164712	-0.24792	-0.968985	-2.31576	-1.56987	-1.65711	-1.36571
ENSMUST00000121204	protein_coding	ASMM10EP3A124625295	protein_coding	up	1.91781	0.015922	0.118037	-2.29668	-3.23614	Wdr61	Ensembl	1290	chr9:54717164-54734519:-	chr9	-	54717164	54734519	WD repeat domain 61 [Source:MGI Symbol;Acc:MGI:1917493]	CCACTGACGTCAGGCGTGCTGTGCGGCTGGCTGTACGGTGGTGAGTTGGTGTGCTGGGCA				66317				NM_001025375		-2.49107	-2.26632	-2.43256	-1.99679	-3.15351	-3.96856	-3.08003	-2.74247
ENSMUST00000043716	protein_coding	ASMM10EP3A100194618	protein_coding	up	1.73167	0.0087689	0.0951011	2.05904	1.26688	Cinp	Ensembl	2029	chr12:110872610-110889145:-	chr12	-	110872610	110889145	Cyclin-dependent kinase 2-interacting protein [Source:UniProtKB/Swiss-Prot;Acc:Q9D0V8]	CCTTGCCTTCTGCCTTGACATAGGGCCTCTTGTTCACTGCTATAAACACCAGGATACCTG		Cytoplasm		67236	CCDS36561			NM_026048	uc007pcb.2	2.24186	2.33672	1.91786	1.73974	1.34088	0.944923	1.12257	1.65916
ENSMUST00000034524	protein_coding	ASMM10EP3A108575661	protein_coding	up	1.54368	0.0115539	0.105232	5.01589	4.38952	Rexo2	Ensembl	1077	chr9:48468512-48480611:-	chr9	-	48468512	48480611	Mus musculus RNA exonuclease 2 (Rexo2), transcript variant 3, mRNA. [Source:RefSeq mRNA;Acc:NM_001357503]	AGAGCTTCAGTTTTACCGAAATAACATCTTCAAGAAAAAGACAGACGAAAAGAAGAGGAA			Yes	104444	CCDS23154			NM_024233	uc009pia.1	5.24466	5.1283	5.02212	4.66848	4.31124	4.11815	4.42391	4.70477
ENSMUST00000096114	protein_coding	ASMM10EP3A115237469	protein_coding	up	1.57395	0.0447412	0.182921	-1.85911	-2.5135	Rnls	Ensembl	1597	chr19:33137747-33392265:-	chr19	-	33137747	33392265	renalase, FAD dependent amine oxidase [Source:HGNC Symbol;Acc:HGNC:25641]	AGCACCAAAATTTTTATGAGGAACTGTTAGCTCATGGAATTTTGAAGCCTCTGACATCCC				67795	CCDS50416			NM_001167818	uc008hft.2	-1.93864	-1.58699	-1.75967	-2.15112	-2.57229	-3.11649	-2.32733	-2.03787
ENSMUST00000207980	protein_coding	ASMM10EP3A114077132	protein_coding	up	1.92604	0.00667866	0.0877377	1.5011	0.555462	Eed	Ensembl	767	chr7:89954660-89964841:-	chr7	-	89954660	89964841	Polycomb protein EED [Source:UniProtKB/Swiss-Prot;Acc:Q921E6]	TGCTGGAAACCTGGCAAAATGGAGGATGATATAGATAAAATTAAACCTAATGCTTGCATT		Nucleus	Yes	13626						1.29672	1.78189	1.83943	1.08637	0.290806	0.431805	0.544198	0.955039
ENSMUST00000001513	protein_coding	ASMM10EP3A113710778	protein_coding	up	2.33177	0.000129201	0.0329177	-0.27815	-1.49958	Tubb6	Ensembl	1757	chr18:67390717-67402749:+	chr18	+	67390717	67402749	tubulin, beta 6 class V [Source:MGI Symbol;Acc:MGI:1915201]	AGAGGATCAGCGTCTACTACAATGAGTCATCCTCTAAGAAGTACGTACCCAGGGCTGCCC				67951	CCDS29321			NM_026473	uc008fmd.1	0.103686	-0.410705	-0.287813	-0.517767	-1.45266	-1.42151	-1.58121	-1.54293
ENSMUST00000066121	protein_coding	ASMM10EP3A121305816	protein_coding	up	1.51977	0.0114374	0.1048	2.29118	1.68733	March2	Ensembl	3400	chr17:33685712-33718645:-	chr17	-	33685712	33718645	E3 ubiquitin-protein ligase MARCH2 [Source:UniProtKB/Swiss-Prot;Acc:Q99M02]	AAGTCACAGAGATCCACCTACTCTGACCCCCAAGTGCTGGAATTAAAGGTGTGTACTACT		Cytoplasm		224703	CCDS28627			NM_145486		2.66719	2.36367	1.90896	2.22492	1.851	1.57239	1.67511	1.65082
[truncated: 1,585 more rows]

## Sheet: down_S_vs_C
(down) S_vs_C: Pvalue(unpaired t-test) < 0.05 & fold-change <= 1/1.5
[truncated: 2,321 more rows]
